# Supplementary material for: Contrasting drivers of abundant phage and prokaryotic communities revealed in diverse coastal ecosystems
Source: ISME Commun. 2023 Dec 4;3:127. doi: 10.1038/s43705-023-00333-6 (PMC10695958; doi:10.1038/s43705-023-00333-6)
Supplement: Supplementary file 2 — Supplementary Dataset 1 [file 43705_2023_333_MOESM2_ESM.xlsx]

## Sheet: Table_of_Contents
Sheet	Description
sample_info	Information on each sample's coordinates, collection date, ocean, habitat type, salinity (PPT), dissolved oxygen (mg/L), pH, temperature (C), and river if applicable
read_qc_stats	Each sample's read quality filtering statistics
assembly_stats	Each assembly's contig composition
kraken_results	read classification statistics from Kraken; perc = percent; perc_classified_cellular = percent of classified reads that corresponded to cell; perc_classified_viral = percent of classified reads that corresponded to viruses
meatdata_diversitydata	sample information with the number of sequences (total), relative abundance (rpkm_sum), and Shannon's Diversity (shan_div) of each sequence type
Tara_oceans_metadata	Metadata from metagenomes of Sunagawa et al 2015 Nature

## Sheet: sample_info
sample	longitude	latitude	ocean	habitat	salinity_ppt	dissolved_oxygen	pH	temperature_Celsius	river	collection_date
EPM_12A1	-81.7588	7.61882	EP	mangrove	0.06	6.47	7.66	25.27	twelve	2017-10-12
EPM_12A2	-81.7593	7.61901	EP	mangrove	2.74	6.36	7.74	25.57	twelve	2017-10-12
EPM_12A3	-81.761	7.61991	EP	mangrove	26.37	5.55	8.04	27.55	twelve	2017-10-12
EPM_12A4	-81.7662	7.62064	EP	mangrove	28.01	5.51	8.09	28.02	twelve	2017-10-12
EPM_13A1	-81.733	7.4662	EP	mangrove	0.09	6.31	7.64	25.6	thirteen	2017-10-13
EPM_13A2	-81.733	7.46613	EP	mangrove	8.42	4.99	7.54	27.3	thirteen	2017-10-13
EPM_13A3	-81.7262	7.46587	EP	mangrove	29.85	4.96	7.98	30.73	thirteen	2017-10-13
EPM_13A4	-81.7222	7.46268	EP	mangrove	30.19	5.41	8.09	30.4	thirteen	2017-10-13
EPM_14A1	-81.6667	7.3786	EP	mangrove	30.14	3.95	7.69	29.6	fourteen	2017-10-14
EPM_14A2	-81.6652	7.37418	EP	mangrove	30.28	4.1	7.86	29.73	fourteen	2017-10-14
EPM_14A3	-81.654	7.37075	EP	mangrove	30.16	4.88	7.91	29.9	fourteen	2017-10-14
EPM_14A4	-81.6448	7.38591	EP	mangrove	30.27	5.35	8.13	30	fourteen	2017-10-14
EPR_10A	-82.0112	7.95185	EP	reef	30.32	4.78	8.05	28.02	NA	2017-10-10
EPR_10B	-81.7128	7.59378	EP	reef	30.7	5.89	8.12	29.16	NA	2017-10-10
EPR_11A	-81.6653	7.40295	EP	reef	31.26	4.54	8.03	28.6	NA	2017-10-11
EPR_11B	-81.6628	7.40125	EP	reef	31.23	5.39	8.09	28.91	NA	2017-10-11
EPR_11C	-81.6696	7.40182	EP	reef	31.21	5.72	8.13	28.91	NA	2017-10-11
EPR_13B	-81.6628	7.40125	EP	reef	31.16	5.21	8.08	28.75	NA	2017-10-13
EPR_13C	-81.6696	7.40182	EP	reef	30.58	5.14	8.06	28.53	NA	2017-10-13
EPR_14B	-81.7589	7.81513	EP	reef	30.63	4.58	7.99	28.66	NA	2017-10-14
EPR_14C	-81.7592	7.81503	EP	reef	30.7	4.6	8.02	28.74	NA	2017-10-14
EPR_14E	-81.7415	7.63956	EP	reef	30.52	5.02	8.12	28.61	NA	2017-10-14
EPR_15A	-81.7192	7.63362	EP	reef	29.46	4.88	7.92	30.14	NA	2017-10-15
EPR_15B	-81.6329	7.69594	EP	reef	30.28	5.38	8.13	30	NA	2017-10-15
EPR_8A	-81.6329	7.69594	EP	reef	31.69	5.81	8.1	26.94	NA	2017-10-08
EPR_8B	-81.7132	7.59264	EP	reef	31.86	6.78	8.11	27.81	NA	2017-10-08
EPR_9A	-81.7589	7.81513	EP	reef	30.14	5.86	8.09	27.84	NA	2017-10-09
EPR_9B	-81.7592	7.81503	EP	reef	30.42	6.44	8.13	28.35	NA	2017-10-09
WAM_ALR	-82.3462	9.29565	WA	mangrove	32.7	4.92	8.08	30.07	NA	2017-11-18
WAM_CCR	-82.1309	9.27506	WA	mangrove	34.12	4.25	8.02	29.38	NA	2017-11-21
WAM_IPI	-82.3441	9.23414	WA	mangrove	33.22	4.35	8.03	29.99	NA	2017-11-21
WAM_MAR	-82.248	9.33421	WA	mangrove	33.28	5.75	8.06	29.6	NA	2017-11-20
WAM_MYS	-82.2969	9.2711	WA	mangrove	33.39	5.39	8.11	30.38	NA	2017-11-21
WAM_PBL	-82.2908	9.37288	WA	mangrove	33.47	3.19	7.93	28.98	NA	2017-11-22
WAM_PJN	-82.2916	9.29848	WA	mangrove	33.27	5.19	8.04	28.99	NA	2017-11-18
WAM_PPR	-82.1212	9.23193	WA	mangrove	33.1	4.47	8.04	29.8	NA	2017-11-21
WAM_PST	-82.2589	9.35244	WA	mangrove	33.21	3.95	8.03	28.85	NA	2017-11-18
WAM_ROL	-82.3217	9.21328	WA	mangrove	32.76	5.39	8.06	29.89	NA	2017-11-20
WAM_SCR	-82.1125	9.28803	WA	mangrove	34.03	4.12	7.99	29.21	NA	2017-11-20
WAM_SGN	-82.2572	9.34676	WA	mangrove	33.51	5.38	8.11	29.5	NA	2017-11-22
WAM_SIS	-82.3515	9.26902	WA	mangrove	33.13	6.9	8.13	30.5	NA	2017-11-20
WAM_TWN	-82.2482	9.33905	WA	mangrove	33.44	3.28	7.93	29.52	NA	2017-11-22
WAR_ALR	-82.3429	9.29003	WA	reef	33.29	5.59	8.12	29.7	NA	2017-11-18
WAR_CCR	-82.1194	9.26528	WA	reef	34.44	5.08	8.11	29.41	NA	2017-11-21
WAR_IPI	-82.3455	9.23466	WA	reef	33.13	4.77	8.08	29.84	NA	2017-11-21
WAR_MAR	-82.2444	9.33119	WA	reef	33.43	5.64	8.11	29.18	NA	2017-11-20
WAR_MYS	-82.2981	9.27125	WA	reef	33.39	6.74	8.15	30.26	NA	2017-11-21
WAR_PBL	-82.2912	9.36665	WA	reef	33.25	5.41	8.13	28.9	NA	2017-11-22
WAR_PJN	-82.2921	9.2985	WA	reef	33.26	5.26	8.07	29.08	NA	2017-11-18
WAR_PPR	-82.112	9.23378	WA	reef	33.7	5.1	8.09	29.43	NA	2017-11-21
WAR_PSK	-82.3321	9.2937	WA	reef	33.4	5.34	8.11	29.7	NA	2017-11-22
WAR_PST	-82.2626	9.34872	WA	reef	33.33	5.02	8.1	29.1	NA	2017-11-18
WAR_RNW	-82.26	9.34193	WA	reef	33.44	5.97	8.12	29.4	NA	2017-11-22
WAR_ROL	-82.3245	9.21478	WA	reef	33.15	5.29	8.13	29.6	NA	2017-11-20
WAR_SCR	-82.1012	9.2815	WA	reef	33.79	5.19	8.09	28.83	NA	2017-11-20
WAR_SGL	-82.2957	9.28924	WA	reef	33.35	5.86	8.13	29.6	NA	2017-11-22
WAR_SIS	-82.3518	9.26751	WA	reef	32.78	5.53	8.12	29.85	NA	2017-11-20

## Sheet: read_qc_stats
sample	number of pairs analyzed	total pairs passed	total pairs passed (percent of all pairs)	total pair_1 trimmed	total pair_1 trimmed (percent of all passed pairs)	total pair_2 trimmed	total pair_2 trimmed (percent of all passed pairs)	total pairs failed	total pairs failed (percent of all pairs)	pairs failed due to pair_1	pairs failed due to pair_1 (percent of all failed pairs)	pairs failed due to pair_2	pairs failed due to pair_2 (percent of all failed pairs)	pairs failed due to both	pairs failed due to both (percent of all failed pairs)	FAILED_REASON_P	FAILED_REASON_P (percent of all failed pairs)	FAILED_REASON_N	FAILED_REASON_N (percent of all failed pairs)	FAILED_REASON_C33	FAILED_REASON_C33 (percent of all failed pairs)
EPM_12A1	8210856	7491227	91.24	0	0	1	0	719629	8.76	93517	13	441502	61.35	184610	25.65	0	0	0	0	0	0
EPM_12A2	7220191	6677277	92.48	0	0	2	0	542914	7.52	65924	12.14	326781	60.19	150209	27.67	0	0	0	0	0	0
EPM_12A3	10688137	9894408	92.57	0	0	3	0	793729	7.43	100374	12.65	465378	58.63	227977	28.72	0	0	0	0	0	0
EPM_12A4	3230760	2992107	92.61	0	0	1	0	238653	7.39	29319	12.29	142866	59.86	66468	27.85	0	0	0	0	0	0
EPM_13A1	9976420	9075673	90.97	0	0	1	0	900747	9.03	110098	12.22	550389	61.1	240260	26.67	0	0	0	0	0	0
EPM_13A2	7589249	6925372	91.25	0	0	1	0	663877	8.75	81054	12.21	398167	59.98	184656	27.81	0	0	0	0	0	0
EPM_13A3	6412255	5864709	91.46	0	0	1	0	547546	8.54	58698	10.72	344316	62.88	144532	26.4	0	0	0	0	0	0
EPM_13A4	6982450	6409855	91.8	0	0	0	0	572595	8.2	63804	11.14	350033	61.13	158758	27.73	0	0	0	0	0	0
EPM_14A1	7719281	7076078	91.67	0	0	1	0	643203	8.33	71414	11.1	393826	61.23	177963	27.67	0	0	0	0	0	0
EPM_14A2	9459922	8792161	92.94	0	0	0	0	667761	7.06	86844	13.01	388616	58.2	192301	28.8	0	0	0	0	0	0
EPM_14A3	11652823	10852916	93.14	0	0	3	0	799907	6.86	113492	14.19	465772	58.23	220643	27.58	0	0	0	0	0	0
EPM_14A4	9170346	8416367	91.78	0	0	1	0	753979	8.22	92656	12.29	436484	57.89	224839	29.82	0	0	0	0	0	0
EPR_10A	9988017	9217424	92.28	0	0	3	0	770593	7.72	98097	12.73	431062	55.94	241434	31.33	0	0	0	0	0	0
EPR_10B	10585894	9744978	92.06	0	0	0	0	840916	7.94	108769	12.93	455954	54.22	276193	32.84	0	0	0	0	0	0
EPR_11A	11338283	10487586	92.5	0	0	2	0	850697	7.5	97041	11.41	502223	59.04	251433	29.56	0	0	0	0	0	0
EPR_11B	9790489	8986966	91.79	0	0	1	0	803523	8.21	100819	12.55	461054	57.38	241650	30.07	0	0	0	0	0	0
EPR_11C	8849591	8072218	91.22	0	0	0	0	777373	8.78	91888	11.82	444816	57.22	240669	30.96	0	0	0	0	0	0
EPR_13B	7633503	6995523	91.64	0	0	1	0	637980	8.36	73999	11.6	363264	56.94	200717	31.46	0	0	0	0	0	0
EPR_13C	8397112	7770076	92.53	0	0	4	0	627036	7.47	68992	11	383233	61.12	174811	27.88	0	0	0	0	0	0
EPR_14B	10834134	10123978	93.45	0	0	1	0	710156	6.55	87377	12.3	418289	58.9	204490	28.8	0	0	0	0	0	0
EPR_14C	9314096	8653771	92.91	0	0	0	0	660325	7.09	84888	12.86	382776	57.97	192661	29.18	0	0	0	0	0	0
EPR_14E	10665754	9992544	93.69	0	0	1	0	673210	6.31	95096	14.13	385464	57.26	192650	28.62	0	0	0	0	0	0
EPR_15A	10995213	10205814	92.82	0	0	1	0	789399	7.18	92399	11.7	466270	59.07	230730	29.23	0	0	0	0	0	0
EPR_15B	8857832	8217342	92.77	0	0	1	0	640490	7.23	91814	14.33	349727	54.6	198949	31.06	0	0	0	0	0	0
EPR_8A	9051847	8327850	92	0	0	2	0	723997	8	90515	12.5	416472	57.52	217010	29.97	0	0	0	0	0	0
EPR_8B	9931996	9170961	92.34	0	0	1	0	761035	7.66	94876	12.47	441557	58.02	224602	29.51	0	0	0	0	0	0
EPR_9A	7954150	7405372	93.1	0	0	3	0	548778	6.9	87134	15.88	308961	56.3	152683	27.82	0	0	0	0	0	0
EPR_9B	9687443	8958737	92.48	0	0	3	0	728706	7.52	92976	12.76	416198	57.11	219532	30.13	0	0	0	0	0	0
WAM_ALR	8133401	7449680	91.59	0	0	0	0	683721	8.41	77770	11.37	406274	59.42	199677	29.2	0	0	0	0	0	0
WAM_CCR	7562878	6890488	91.11	0	0	1	0	672390	8.89	82047	12.2	382585	56.9	207758	30.9	0	0	0	0	0	0
WAM_IPI	10080145	9227904	91.55	0	0	2	0	852241	8.45	103390	12.13	492491	57.79	256360	30.08	0	0	0	0	0	0
WAM_MAR	11404457	10588943	92.85	0	0	4	0	815514	7.15	105433	12.93	471513	57.82	238568	29.25	0	0	0	0	0	0
WAM_MYS	7372567	6743554	91.47	0	0	4	0	629013	8.53	77630	12.34	358921	57.06	192462	30.6	0	0	0	0	0	0
WAM_PBL	7264004	6623964	91.19	0	0	1	0	640040	8.81	74894	11.7	369067	57.66	196079	30.64	0	0	0	0	0	0
WAM_PJN	14831093	13508832	91.08	0	0	2	0	1322261	8.92	172119	13.02	742889	56.18	407253	30.8	0	0	0	0	0	0
WAM_PPR	9149108	8348901	91.25	0	0	1	0	800207	8.75	100683	12.58	452250	56.52	247274	30.9	0	0	0	0	0	0
WAM_PST	8438724	7817701	92.64	0	0	1	0	621023	7.36	86858	13.99	349382	56.26	184783	29.75	0	0	0	0	0	0
WAM_ROL	8698559	8059005	92.65	0	0	0	0	639554	7.35	88536	13.84	361888	56.58	189130	29.57	0	0	0	0	0	0
WAM_SCR	10364140	9562500	92.27	0	0	1	0	801640	7.73	99134	12.37	469746	58.6	232760	29.04	0	0	0	0	0	0
WAM_SGN	9850390	8944661	90.81	0	0	1	0	905729	9.19	104677	11.56	510873	56.4	290179	32.04	0	0	0	0	0	0
WAM_SIS	10198415	9508412	93.23	0	0	2	0	690003	6.77	93321	13.52	387493	56.16	209189	30.32	0	0	0	0	0	0
WAM_TWN	8906584	8083251	90.76	0	0	1	0	823333	9.24	100951	12.26	479017	58.18	243365	29.56	0	0	0	0	0	0
WAR_ALR	8621609	7869865	91.28	0	0	2	0	751744	8.72	92806	12.35	420114	55.89	238824	31.77	0	0	0	0	0	0
WAR_CCR	10530185	9693142	92.05	0	0	3	0	837043	7.95	122464	14.63	449286	53.68	265293	31.69	0	0	0	0	0	0
WAR_IPI	8840296	7973478	90.19	0	0	2	0	866818	9.81	115202	13.29	450019	51.92	301597	34.79	0	0	0	0	0	0
WAR_MAR	8912082	8262255	92.71	0	0	2	0	649827	7.29	90235	13.89	362327	55.76	197265	30.36	0	0	0	0	0	0
WAR_MYS	10286297	9416710	91.55	0	0	0	0	869587	8.45	120170	13.82	480502	55.26	268915	30.92	0	0	0	0	0	0
WAR_PBL	9727158	8894064	91.44	0	0	2	0	833094	8.56	107941	12.96	460820	55.31	264333	31.73	0	0	0	0	0	0
WAR_PJN	12808838	11876145	92.72	0	0	1	0	932693	7.28	140421	15.06	503266	53.96	289006	30.99	0	0	0	0	0	0
WAR_PPR	9271835	8500882	91.69	0	0	0	0	770953	8.31	102214	13.26	433767	56.26	234972	30.48	0	0	0	0	0	0
WAR_PSK	9217932	8298411	90.02	0	0	2	0	919521	9.98	118348	12.87	483303	52.56	317870	34.57	0	0	0	0	0	0
WAR_PST	12591172	11621129	92.3	0	0	4	0	970043	7.7	128698	13.27	545796	56.27	295549	30.47	0	0	0	0	0	0
WAR_RNW	8666675	7868878	90.79	0	0	3	0	797797	9.21	94515	11.85	449027	56.28	254255	31.87	0	0	0	0	0	0
WAR_ROL	10415898	9552295	91.71	0	0	2	0	863603	8.29	138350	16.02	453057	52.46	272196	31.52	0	0	0	0	0	0
WAR_SCR	9766096	9040938	92.57	0	0	3	0	725158	7.43	99319	13.7	403291	55.61	222548	30.69	0	0	0	0	0	0
WAR_SGL	8425707	7693628	91.31	0	0	0	0	732079	8.69	89629	12.24	391125	53.43	251325	34.33	0	0	0	0	0	0
WAR_SIS	8245755	7649116	92.76	0	0	2	0	596639	7.24	75952	12.73	346660	58.1	174027	29.17	0	0	0	0	0	0

## Sheet: assembly_stats
contigs_db	Number_basepairs	Num Contigs	Num Contigs > 100 kb	Num Contigs > 50 kb	Num Contigs > 20 kb	Num Contigs > 10 kb	Num Contigs > 5 kb	Num Contigs > 2.5 kb	Longest Contig	Shortest Contig	Num Genes (prodigal)	L50	L75	L90	N50	N75	N90	Archaea_76	Bacteria_71	Protista_83	Ribosomal_RNA_12S	Ribosomal_RNA_16S	Ribosomal_RNA_18S	Ribosomal_RNA_23S	Ribosomal_RNA_28S	Ribosomal_RNA_5S	Transfer_RNAs	eukarya (Protista_83)	archaea (Archaea_76)	bacteria (Bacteria_71)
WA	1296862353	574304	54	400	3090	10839	34383	111369	779833	1000	1756476	118539	298617	452327	2413	1427	1136	14236	22916	2359	0	156	43	227	89	0	18910	2	40	308
EPR	1079352387	541715	13	175	1405	5681	22004	87100	250536	1000	652929	136279	305267	439083	1997	1330	1110	12783	22505	2019	0	117	28	171	59	0	14639	294	20	1
EPM	675917800	322355	38	196	1414	4580	14867	53471	459854	1000	920787	73464	175623	258298	2117	1359	1117	8058	14997	1223	0	103	19	171	27	0	9693	225	6	1

## Sheet: kraken_results
sample	perc_unclassified	perc_classified	perc_cellular	perc_viral	perc_classified_cellular	perc_classified_viral
EPM_13A1	83.62	16.38	16.36	0.02	99.8779	0.1221
EPM_12A1	87.05	12.95	12.4	0.55	95.7529	4.2471
EPM_13A2	88.25	11.75	11.23	0.51	95.5745	4.34043
EPM_13A3	88.93	11.07	10.53	0.54	95.122	4.87805
WAM_TWN	91.68	8.32	7.58	0.74	91.1058	8.89423
EPM_13A4	87.59	12.41	11.27	1.14	90.8139	9.18614
EPM_14A1	87.68	12.32	10.91	1.41	88.5552	11.4448
EPM_14A2	87.14	12.86	11.32	1.54	88.0249	11.9751
EPM_14A3	86.47	13.53	11.76	1.77	86.918	13.082
EPM_12A2	89.41	10.59	9.05	1.53	85.458	14.4476
EPR_9B	83.14	16.86	14.32	2.53	84.9348	15.0059
EPR_11C	82.24	17.76	15.05	2.71	84.741	15.259
EPM_12A4	89.37	10.63	8.97	1.66	84.3838	15.6162
EPR_15B	82.91	17.09	14.4	2.68	84.2598	15.6817
EPM_12A3	89.56	10.44	8.78	1.66	84.0996	15.9004
EPR_9A	81.17	18.83	15.68	3.14	83.2714	16.6755
WAM_MYS	82.47	17.53	14.51	3.02	82.7724	17.2276
EPR_11A	84.28	15.72	12.85	2.87	81.743	18.257
WAM_PBL	88.48	11.52	9.35	2.17	81.1632	18.8368
WAM_PPR	83.47	16.53	13.41	3.12	81.1252	18.8748
EPR_13B	83.92	16.08	13.03	3.05	81.0323	18.9677
EPR_14B	83.93	16.07	12.99	3.07	80.8339	19.1039
EPR_11B	82.72	17.28	13.96	3.32	80.787	19.213
EPR_14C	84.4	15.6	12.53	3.07	80.3205	19.6795
EPR_8A	83.08	16.92	13.41	3.51	79.2553	20.7447
WAM_CCR	81.49	18.51	14.67	3.84	79.2545	20.7455
EPR_15A	79.46	20.54	16.23	4.31	79.0166	20.9834
WAR_PPR	82.82	17.18	13.55	3.62	78.8708	21.071
EPR_10B	84.74	15.26	12	3.26	78.637	21.363
EPR_8B	83.04	16.96	13.21	3.75	77.8892	22.1108
EPR_13C	84.48	15.52	12.04	3.46	77.5773	22.2938
EPR_14E	83.44	16.56	12.65	3.9	76.3889	23.5507
EPM_14A4	84.69	15.31	11.68	3.63	76.29	23.71
EPR_10A	84.51	15.49	11.64	3.84	75.1453	24.7902
WAM_SGN	83.32	16.68	12.18	4.5	73.0216	26.9784
WAR_SCR	83.85	16.15	11.72	4.42	72.5697	27.3684
WAM_SCR	87.22	12.78	9.26	3.52	72.457	27.543
WAR_CCR	87.2	12.8	9.22	3.58	72.0312	27.9687
WAM_PJN	87.86	12.14	8.46	3.67	69.687	30.2306
WAM_MAR	87.64	12.36	8.47	3.88	68.5275	31.3916
WAR_RNW	83.81	16.19	10.97	5.21	67.7579	32.1804
WAR_ALR	83.21	16.79	11.37	5.41	67.7189	32.2216
WAR_PST	84.34	15.66	10.47	5.18	66.8582	33.0779
WAR_SGL	84.12	15.88	10.61	5.27	66.8136	33.1864
WAM_IPI	84.31	15.69	10.34	5.35	65.9018	34.0982
WAR_MYS	84.16	15.84	10.4	5.43	65.6566	34.2803
WAM_PST	85.72	14.28	9.34	4.93	65.4062	34.5238
WAR_PSK	83.21	16.79	10.93	5.85	65.0983	34.8422
WAM_ALR	81.74	18.26	11.81	6.44	64.6769	35.2683
WAR_IPI	85.64	14.36	9.16	5.18	63.7883	36.0724
WAR_ROL	84.32	15.68	9.99	5.68	63.7117	36.2245
WAR_SIS	83.17	16.83	10.37	6.45	61.6162	38.3244
WAR_PBL	86.2	13.8	8.23	5.56	59.6377	40.2899
WAR_MAR	86.07	13.93	8.23	5.69	59.0811	40.8471
WAR_PJN	86.44	13.56	7.95	5.6	58.6283	41.2979
WAM_ROL	86.81	13.19	7.54	5.65	57.1645	42.8355
WAM_SIS	88.18	11.82	5.87	5.95	49.6616	50.3384

## Sheet: metadata_diversitydata
sample	longitude	latitude	ocean	site	habitat	category	Barometer (kPA)	Resistivity (Ohms)	Salinity (ppt)	Specific Conductance (uS/cm)	TDS (g/L)	Dissolved Oxygen (mg/L)	pH_1 (Units)	Temperature (C)	Total Chlorophyll (ug/L)	River	LiveCoral_cov	DeadCoral_cov	OtherInverts_cov	Algae_cov	Substrata_cov	Sand_cov	Seagrass_cov	Other_cov	contig_rpkm_sum	contig_total	contig_shan_div	contig_simp_div	mcp_rpkm_sum	mcp_total	mcp_shan_div	mcp_simp_div	terl_rpkm_sum	terl_total	terl_shan_div	terl_simp_div	cog12_rpkm_sum	cog12_total	cog12_shan_div	cog12_simp_div	cog85_rpkm_sum	cog85_total	cog85_shan_div	cog85_simp_div	cog86_rpkm_sum	cog86_total	cog86_shan_div	cog86_simp_div
EPM_12A1	-81.7588	7.61882	EP	NA	mangrove	NA	100.92	7698.85	0.06	129.87	0.08	6.47	7.66	25.27	NA	twelve	NA	NA	NA	NA	NA	NA	NA	NA	273.699	167	4.75752	0.984291	110.758	34	3.37808	0.959935	233.814	52	3.53762	0.95262	62.4304	19	2.75973	0.922997	256.466	75	4.16668	0.981349	100.12	28	3.22284	0.95548
EPM_12A2	-81.7593	7.61901	EP	NA	mangrove	NA	100.92	196.59	2.74	5101.11	3.32	6.36	7.74	25.57	NA	twelve	NA	NA	NA	NA	NA	NA	NA	NA	1796.91	643	5.74619	0.990717	799.406	160	4.7227	0.985735	1046.75	221	4.93022	0.986073	278.302	65	3.98305	0.977527	946.806	209	5.10685	0.992094	367.089	57	3.70931	0.966469
EPM_12A3	-81.761	7.61991	EP	NA	mangrove	NA	100.92	23.21	26.37	41269.1	26.82	5.55	8.04	27.55	NA	twelve	NA	NA	NA	NA	NA	NA	NA	NA	1424.54	682	6.20081	0.996434	657.322	173	4.92913	0.98998	857.356	207	4.91314	0.986309	356.27	76	4.08274	0.978366	1278.42	250	5.2615	0.99308	469.141	73	3.97271	0.974133
EPM_12A4	-81.7662	7.62064	EP	NA	mangrove	NA	100.92	21.89	28.01	43567.6	28.32	5.51	8.09	28.02	NA	twelve	NA	NA	NA	NA	NA	NA	NA	NA	1478.87	646	6.08214	0.995566	742.423	168	4.84149	0.988283	986.572	216	4.88813	0.983865	385.28	81	4.2266	0.982672	1285.98	268	5.36092	0.994075	477.235	80	4.05798	0.976858
EPM_13A1	-81.733	7.4662	EP	NA	mangrove	NA	NA	NA	0.09	195	0.13	6.31	7.64	25.6	NA	thirteen	NA	NA	NA	NA	NA	NA	NA	NA	66.8908	5	1.40763	0.703652	95.3423	17	2.66844	0.920822	144.719	17	2.54869	0.888728	92.1049	16	2.68965	0.926284	385.493	65	4.04826	0.980548	66.9891	8	1.94494	0.845114
EPM_13A2	-81.733	7.46613	EP	NA	mangrove	NA	NA	NA	8.42	14566	9.47	4.99	7.54	27.3	NA	thirteen	NA	NA	NA	NA	NA	NA	NA	NA	1746.73	226	4.85475	0.989654	1115.4	109	4.21702	0.979791	1192	131	4.51256	0.985443	247.372	34	3.10817	0.937494	948.659	145	4.61259	0.98538	205.345	36	3.20425	0.935789
EPM_13A3	-81.7262	7.46587	EP	NA	mangrove	NA	100.6	20.24	29.85	45002.2	29.25	4.96	7.98	30.73	NA	thirteen	NA	NA	NA	NA	NA	NA	NA	NA	1667.03	232	4.86818	0.989613	1021.04	101	4.15027	0.97796	1110.27	133	4.48807	0.984051	354.315	47	3.38128	0.946055	1193.22	167	4.63967	0.983421	275.24	43	3.25202	0.930157
EPM_13A4	-81.7222	7.46268	EP	NA	mangrove	NA	100.56	19.4	30.19	46744.9	30.39	5.41	8.09	30.4	NA	thirteen	NA	NA	NA	NA	NA	NA	NA	NA	1589.64	507	5.56821	0.993524	963.724	151	4.53702	0.983673	931.761	176	4.72019	0.985826	406.367	73	3.68372	0.942518	1447.55	242	4.93696	0.98339	395.602	65	3.72287	0.953734
EPM_14A1	-81.6667	7.3786	EP	NA	mangrove	NA	100.54	19.71	30.14	46569.6	30.26	3.95	7.69	29.6	NA	fourteen	NA	NA	NA	NA	NA	NA	NA	NA	2115.03	648	5.63031	0.987125	1115.51	219	4.72504	0.968939	1035.12	218	4.80655	0.981149	311.346	73	4.03388	0.975826	1541.77	325	5.50694	0.994476	578.95	105	4.32395	0.979352
EPM_14A2	-81.6652	7.37418	EP	NA	mangrove	NA	100.55	19.59	30.28	46834.6	30.44	4.1	7.86	29.73	NA	fourteen	NA	NA	NA	NA	NA	NA	NA	NA	2025.23	682	5.87185	0.993803	1026.82	204	4.80491	0.981498	1038.4	228	4.90354	0.984097	287.687	71	4.10612	0.980289	1259.15	281	5.36933	0.993606	527.543	98	4.25313	0.979332
EPM_14A3	-81.654	7.37075	EP	NA	mangrove	NA	100.54	19.6	30.16	46629.5	30.3	4.88	7.91	29.9	NA	fourteen	NA	NA	NA	NA	NA	NA	NA	NA	1999.33	779	6.09087	0.99482	1041.26	218	4.92493	0.985019	1036.64	240	4.96021	0.984582	352.335	83	4.21429	0.981131	1359.61	299	5.42912	0.993891	508.559	94	4.22734	0.97829
EPM_14A4	-81.6448	7.38591	EP	NA	mangrove	NA	100.55	19.5	30.27	46823	30.42	5.35	8.13	30	NA	fourteen	NA	NA	NA	NA	NA	NA	NA	NA	2470.43	1052	6.67361	0.99824	1631.47	352	5.56041	0.994272	2088.54	533	6.00917	0.996432	286.609	82	4.18952	0.98035	1006.19	269	5.36224	0.993576	426.491	91	4.25171	0.980557
EPR_10A	-82.0112	7.95185	EP	NA	reef	NA	100.97	20.2	30.32	46797.8	30.42	4.78	8.05	28.02	NA	NA	73.9	1.5	0	22.4	1.7	0	0	0.5	2824.41	1043	6.65946	0.998248	1713.78	386	5.67468	0.995141	2497.65	620	6.21893	0.997417	257.94	66	3.99478	0.977848	849.313	212	5.12244	0.992085	367.935	76	4.07437	0.977403
EPR_10B	-81.7128	7.59378	EP	NA	reef	NA	100.56	19.56	30.7	47369.7	30.8	5.89	8.12	29.16	NA	NA	74.8	8.7	1.5	12.3	1.9	0	0	0.7	2357.79	974	6.59722	0.998093	1325.51	297	5.44579	0.994323	1817.32	463	5.9412	0.996595	273.646	70	4.08146	0.980147	933.664	219	5.13551	0.991687	401.043	79	4.05497	0.974317
EPR_11A	-81.6653	7.40295	EP	NA	reef	NA	100.99	19.5	31.26	48115.6	31.27	4.54	8.03	28.6	NA	NA	78.5	3	0.1	18	0.4	0	0	0	2109.47	936	6.57396	0.998103	1186.71	272	5.35289	0.993532	1493.14	393	5.78949	0.996162	327.327	82	4.19553	0.981568	1161.59	266	5.34474	0.993586	472.407	86	4.19374	0.979923
EPR_11B	-81.6628	7.40125	EP	NA	reef	NA	100.8	19.37	31.23	48084.7	31.27	5.39	8.09	28.91	NA	NA	65	3.7	0.4	29.6	0.7	0	0	0.5	2291.25	964	6.58174	0.998126	1348.75	286	5.34278	0.993102	1758.79	444	5.87998	0.996309	264.206	70	4.04908	0.978714	1064.65	218	5.01929	0.989264	503.077	85	4.00479	0.971575
EPR_11C	-81.6696	7.40182	EP	NA	reef	NA	100.62	19.39	31.21	48065.6	31.26	5.72	8.13	28.91	NA	NA	53.2	1.6	0.1	44	0.7	0	0	0.4	1863.07	926	6.57416	0.998083	964.15	236	5.22102	0.992834	1336.71	383	5.77414	0.996134	315.397	83	4.23523	0.981942	1154.27	240	5.12824	0.989977	527.024	83	3.98861	0.971241
EPR_13B	-81.6628	7.40125	EP	NA	reef	NA	100.97	19.45	31.16	47986.8	31.19	5.21	8.08	28.75	NA	NA	NA	NA	NA	NA	NA	NA	NA	NA	2168.32	1001	6.68359	0.998381	1370.01	331	5.55309	0.994725	1571.37	420	5.86191	0.99643	313.635	82	4.23292	0.982491	1097.12	262	5.32183	0.993214	461.545	95	4.26239	0.980148
EPR_13C	-81.6696	7.40182	EP	NA	reef	NA	100.98	19.87	30.58	47171.6	30.67	5.14	8.06	28.53	NA	NA	NA	NA	NA	NA	NA	NA	NA	NA	2310.68	990	6.6553	0.998371	1557.4	322	5.46393	0.993957	1955.13	493	5.98938	0.996694	276.524	76	4.16786	0.981959	1172.88	273	5.37725	0.993904	485.03	88	4.21118	0.979831
EPR_14B	-81.7589	7.81513	EP	NA	reef	NA	NA	NA	30.63	47257.1	30.73	4.58	7.99	28.66	NA	NA	NA	NA	NA	NA	NA	NA	NA	NA	2189.45	979	6.66835	0.998403	1187.25	270	5.31737	0.992927	1667.24	421	5.84756	0.996317	365.466	83	4.15886	0.979093	1124.16	240	5.24385	0.993141	455.643	90	4.25292	0.981792
EPR_14C	-81.7592	7.81503	EP	NA	reef	NA	NA	NA	30.7	47353.7	30.78	4.6	8.02	28.74	NA	NA	NA	NA	NA	NA	NA	NA	NA	NA	2061.66	943	6.63495	0.998351	1263.96	270	5.32467	0.993203	1776.59	456	5.91734	0.99646	362.18	83	4.13983	0.976573	1099.64	248	5.30315	0.993655	415.77	77	4.15525	0.980956
EPR_14E	-81.7415	7.63956	EP	NA	reef	NA	100.98	19.89	30.52	47095.2	30.62	5.02	8.12	28.61	NA	NA	58.8	12.2	1.8	24.8	1.3	0	0	1.1	2803.95	1088	6.76453	0.998561	1779.46	371	5.62214	0.994896	2438.33	604	6.18367	0.99719	323.77	72	4.03089	0.975949	1201.5	287	5.41529	0.994051	472.839	86	4.19452	0.980272
EPR_15A	-81.7192	7.63362	EP	NA	reef	NA	100.56	20.1	29.46	45663.2	29.68	4.88	7.92	30.14	NA	NA	NA	NA	NA	NA	NA	NA	NA	NA	2601.35	1007	6.63085	0.998227	1954.83	367	5.57072	0.994074	2418.45	562	6.05205	0.996444	315.347	81	4.14815	0.979012	1110.58	236	5.06481	0.989328	496.865	83	4.02186	0.972687
EPR_15B	-81.6329	7.69594	EP	NA	reef	NA	100.55	19.5	30.28	46822.7	30.42	5.38	8.13	30	NA	NA	NA	NA	NA	NA	NA	NA	NA	NA	1906.11	935	6.63468	0.998382	1119.5	269	5.35784	0.993566	1301.8	371	5.73629	0.995852	393.896	86	4.1845	0.979585	1355.78	294	5.40975	0.993743	486.091	86	4.17492	0.979182
EPR_8A	-81.6329	7.69594	EP	NA	reef	NA	101.29	19.81	31.69	48643.8	31.62	5.81	8.1	26.94	NA	NA	71.2	2.7	0.5	21.4	4	0	0	0.2	2202.79	908	6.53392	0.998011	1327.26	280	5.35464	0.99349	1815.63	465	5.93603	0.99651	256.435	61	3.88814	0.974602	866.206	206	4.99138	0.989214	397.25	68	3.82312	0.966596
EPR_8B	-81.7132	7.59264	EP	NA	reef	NA	100.79	19.42	31.86	48910.5	31.8	6.78	8.11	27.81	NA	NA	67.3	5.3	1.5	19.5	6.1	0	0	0.4	2764.5	958	6.49683	0.997684	1465.9	313	5.49126	0.994439	2281.73	539	6.07337	0.99702	229.454	58	3.85914	0.973535	730.87	153	4.64514	0.984673	356.47	54	3.50554	0.949219
EPR_9A	-81.7589	7.81513	EP	NA	reef	NA	101.11	20.4	30.14	46549	30.26	5.86	8.09	27.84	NA	NA	56.6	2.2	0.1	39	1.9	0	0	0.2	2159.77	938	6.57456	0.998111	1294.73	306	5.47838	0.994449	1725.84	468	5.96345	0.996729	268.388	65	4.03051	0.979605	1169.35	268	5.30162	0.992724	493.065	96	4.28831	0.980846
EPR_9B	-81.7592	7.81503	EP	NA	reef	NA	100.72	20.01	30.42	46949.8	30.52	6.44	8.13	28.35	NA	NA	29.2	3.1	0	62	4.9	0	0	0.8	1799.59	861	6.49652	0.997927	926.088	232	5.24914	0.993403	1244.69	347	5.66925	0.995755	334.889	78	4.17558	0.981663	1157.24	244	5.16154	0.990913	546.856	98	4.19387	0.976068
WAM_ALR	-82.3462	9.29565	WA	ALR	mangrove	IB	100.87	21.36	32.7	50056.5	32.54	4.92	8.08	30.07	0.14	NA	NA	NA	NA	NA	NA	NA	NA	NA	7239.03	1760	6.85483	0.997985	4278.7	559	5.79462	0.994062	5038.69	766	6.22778	0.9968	166.713	45	3.53583	0.960138	698.324	132	4.33086	0.976436	392.515	57	3.54016	0.951989
WAM_CCR	-82.1309	9.27506	WA	CCR	mangrove	OB	101.1	17.7	34.12	52049.4	33.83	4.25	8.02	29.38	0.84	NA	NA	NA	NA	NA	NA	NA	NA	NA	4036.56	1120	6.23893	0.993676	2232.87	341	5.3609	0.991585	2995.29	506	5.82674	0.994649	262.737	58	3.72673	0.96732	1015.04	180	4.77497	0.986044	504.131	72	3.76936	0.96286
WAM_IPI	-82.3441	9.23414	WA	IPI	mangrove	IB	100.75	17.97	33.22	50859.1	33.07	4.35	8.03	29.99	0.45	NA	NA	NA	NA	NA	NA	NA	NA	NA	6252.96	1797	7.03835	0.998577	4124.31	582	5.9622	0.996055	5713.15	848	6.43261	0.997792	111.54	24	2.71855	0.901215	480.851	69	3.62796	0.957992	303.292	41	3.19027	0.935486
WAM_MAR	-82.248	9.33421	WA	MAR	mangrove	IBD	100.79	18.07	33.28	50917.6	33.09	5.75	8.06	29.6	0.66	NA	NA	NA	NA	NA	NA	NA	NA	NA	5016.53	1611	6.86735	0.997871	2983.7	473	5.75341	0.994978	4962.39	760	6.27997	0.997243	183.947	38	3.30203	0.948163	712.355	131	4.59489	0.986654	290.476	45	3.39686	0.950596
WAM_MYS	-82.2969	9.2711	WA	MYS	mangrove	IBD	100.76	17.73	33.39	51103.9	33.22	5.39	8.11	30.38	1.71	NA	NA	NA	NA	NA	NA	NA	NA	NA	3081.54	1270	6.76442	0.998198	1852.07	356	5.59618	0.994927	2958.19	612	6.18545	0.997337	219.531	40	3.4172	0.958525	1110.6	134	4.42378	0.981733	542.859	55	3.37342	0.946428
WAM_PBL	-82.2908	9.37288	WA	PBL	mangrove	IBD	101.2	18.19	33.47	51154.8	33.26	3.19	7.93	28.98	0.85	NA	NA	NA	NA	NA	NA	NA	NA	NA	2290.86	893	6.35073	0.996989	1168.6	257	5.28181	0.993038	1911.85	404	5.78517	0.996166	457.019	41	2.92746	0.902518	1481.48	150	4.40503	0.980123	511.204	50	3.10484	0.916743
WAM_PJN	-82.2916	9.29848	WA	PJN	mangrove	IBD	101.1	18.27	33.27	50881.6	33.08	5.19	8.04	28.99	0.26	NA	NA	NA	NA	NA	NA	NA	NA	NA	4520	1592	6.87864	0.998078	2545.62	419	5.67965	0.994939	3596.28	659	6.18055	0.997134	120.363	33	3.16604	0.934876	490.473	112	4.44515	0.983735	253.931	48	3.57988	0.961957
WAM_PPR	-82.1212	9.23193	WA	PPR	mangrove	OB	101	18.09	33.1	50677.8	32.94	4.47	8.04	29.8	1.09	NA	NA	NA	NA	NA	NA	NA	NA	NA	2802.52	1039	6.52993	0.997674	1855.53	326	5.36718	0.991863	2349.34	464	5.83113	0.995617	280.714	54	3.62464	0.963419	1092.86	169	4.71556	0.986582	482.355	58	3.56857	0.957358
WAM_PST	-82.2589	9.35244	WA	PST	mangrove	IBD	101.16	18.34	33.21	50797.7	33.02	3.95	8.03	28.85	0.56	NA	NA	NA	NA	NA	NA	NA	NA	NA	5974.45	1779	6.95639	0.998226	3585.52	539	5.91668	0.996036	5304.97	811	6.36726	0.997586	170.787	42	3.53967	0.966176	626.833	142	4.70473	0.987823	319.941	60	3.77952	0.96873
WAM_ROL	-82.3217	9.21328	WA	ROL	mangrove	IB	100.85	18.4	32.76	50202.2	32.62	5.39	8.06	29.89	0.05	NA	NA	NA	NA	NA	NA	NA	NA	NA	6845.31	1946	7.16533	0.998825	4529.84	628	6.05049	0.996491	6329.27	965	6.55313	0.998024	176.444	38	3.02938	0.910247	612.59	95	4.15031	0.977461	257.687	42	3.33963	0.948338
WAM_SCR	-82.1125	9.28803	WA	SCR	mangrove	OB	101.16	17.84	34.03	51925.4	33.75	4.12	7.99	29.21	0.47	NA	NA	NA	NA	NA	NA	NA	NA	NA	3966.15	1190	6.39301	0.995492	2580.16	382	5.47967	0.993176	3214.55	549	5.93533	0.995765	377.98	44	3.13953	0.928757	1180.39	164	4.59306	0.983418	415.202	48	3.47981	0.958333
WAM_SGN	-82.2572	9.34676	WA	SGN	mangrove	IBD	100.76	18	33.51	51229.3	33.28	5.38	8.11	29.5	1.54	NA	NA	NA	NA	NA	NA	NA	NA	NA	5548.43	1466	6.69827	0.997684	3025.23	481	5.76523	0.99509	4771.2	738	6.22909	0.997074	473.552	47	1.99408	0.597637	748.49	150	4.6175	0.984451	360.879	50	3.46514	0.954153
WAM_SIS	-82.3515	9.26902	WA	SIS	mangrove	IB	100.75	17.84	33.13	50744.9	32.98	6.9	8.13	30.5	0.05	NA	NA	NA	NA	NA	NA	NA	NA	NA	6297.3	1770	7.06218	0.998698	5237.27	625	5.95358	0.995616	6711.21	928	6.48335	0.997744	221.358	18	2.20796	0.830077	752.647	75	3.8801	0.971661	286.788	25	2.61421	0.889624
WAM_TWN	-82.2482	9.33905	WA	TWN	mangrove	IBD	100.88	18	33.44	51129.9	33.22	3.28	7.93	29.52	15.3	NA	NA	NA	NA	NA	NA	NA	NA	NA	616.818	295	5.23727	0.990628	444.553	106	4.4273	0.984874	592.372	147	4.76577	0.988282	147.862	29	3.11468	0.945815	668.7	118	4.52659	0.986299	288.192	47	3.49523	0.95847
WAR_ALR	-82.3429	9.29003	WA	ALR	reef	IB	100.94	18	33.29	50935.7	33.09	5.59	8.12	29.7	0.25	NA	21.2	22.8	25.3	0	7.3	22.1	0	1.3	6671.03	1758	6.96093	0.998399	4113.1	565	5.92291	0.99566	5223.12	800	6.36406	0.997499	170.254	40	3.38646	0.953713	579.675	89	3.91117	0.966697	393.125	50	3.3833	0.94322
WAR_CCR	-82.1194	9.26528	WA	CCR	reef	OB	101.08	17.58	34.44	52492.3	34.13	5.08	8.11	29.41	0.48	NA	36.4	29.3	5.1	14.1	10.3	4.3	0	0.4	4425.09	1185	6.33998	0.99492	2656.41	359	5.39251	0.992192	3775.76	553	5.87601	0.995133	187.362	44	3.5739	0.966102	751.242	150	4.69768	0.987262	389.018	69	3.95618	0.974589
WAR_IPI	-82.3455	9.23466	WA	IPI	reef	IB	100.9	18.05	33.13	50721.4	32.97	4.77	8.08	29.84	0.37	NA	NA	NA	NA	NA	NA	NA	NA	NA	6689.89	1771	6.91185	0.998196	3656.27	535	5.87096	0.995413	4902.78	787	6.31762	0.997288	105.74	27	3.0135	0.933416	468.826	87	3.93274	0.967122	279.665	33	3.06303	0.93402
WAR_MAR	-82.2444	9.33119	WA	MAR	reef	IBD	100.77	18.1	33.43	51097.9	33.22	5.64	8.11	29.18	0.14	NA	NA	NA	NA	NA	NA	NA	NA	NA	8158.84	1919	6.96839	0.998037	4690.71	634	6.03612	0.996266	7526.89	954	6.42055	0.997452	147.078	44	3.61405	0.967757	480.061	107	4.38277	0.982741	269.553	59	3.7575	0.967574
WAR_MYS	-82.2981	9.27125	WA	MYS	reef	IBD	100.72	17.79	33.39	51103.6	33.21	6.74	8.15	30.26	0.69	NA	NA	NA	NA	NA	NA	NA	NA	NA	6322.58	1816	7.04758	0.998585	4123.56	581	5.97067	0.996159	5953.6	924	6.50516	0.997946	105	25	2.80869	0.9124	515.337	74	3.71947	0.961139	307.134	42	3.21807	0.939594
WAR_PBL	-82.2912	9.36665	WA	PBL	reef	IBD	101.19	18.45	33.25	50827.9	33.03	5.41	8.13	28.9	0.4	NA	0	53.6	22.6	0	16.8	4.6	0	2.4	7055.47	1664	6.77426	0.997722	3900.11	550	5.85216	0.995134	6307.96	847	6.31715	0.997231	138.542	40	3.48484	0.962412	472.37	113	4.42529	0.983491	284.377	62	3.86705	0.972292
WAR_PJN	-82.2921	9.2985	WA	PJN	reef	IBD	101.17	18.26	33.26	50865.1	33.08	5.26	8.07	29.08	0.05	NA	NA	NA	NA	NA	NA	NA	NA	NA	7403.93	1962	7.04001	0.998371	4597.06	605	5.97173	0.996029	6811.3	950	6.4693	0.99771	106.557	29	3.19258	0.951666	392.678	92	4.24913	0.980891	199.694	39	3.40359	0.958253
WAR_PPR	-82.112	9.23378	WA	PPR	reef	OB	101.05	17.93	33.7	51480.3	33.46	5.1	8.09	29.43	0.48	NA	36.8	18.4	9.7	13.1	15.4	5	0	1.6	4152.49	1200	6.35162	0.99481	2656.77	382	5.43217	0.992117	3302.5	524	5.83736	0.995019	268.537	55	3.68555	0.966668	1142.05	208	4.89002	0.987507	620.109	92	4.0605	0.972668
WAR_PSK	-82.3321	9.2937	WA	PSK	reef	IB	101	18	33.4	51091.4	33.22	5.34	8.11	29.7	0.47	NA	NA	NA	NA	NA	NA	NA	NA	NA	6390.14	1647	6.78038	0.997892	3454.06	500	5.7196	0.993881	4622.44	730	6.19544	0.996772	94.9247	24	2.89683	0.925398	519.84	82	3.81308	0.963431	356.927	48	3.31077	0.940811
WAR_PST	-82.2626	9.34872	WA	PST	reef	IBD	101.21	18.2	33.33	50971.9	33.15	5.02	8.1	29.1	0.28	NA	0.3	21.4	22.4	0	32.9	20.8	0	2.3	6957.36	1911	6.9995	0.998308	3884.37	573	5.96662	0.996161	5863.88	886	6.42366	0.997666	141.527	41	3.45538	0.957791	555.128	119	4.36235	0.979497	334.886	66	3.7607	0.964735
WAR_RNW	-82.26	9.34193	WA	RNW	reef	IBD	100.79	18.02	33.44	51123.5	33.25	5.97	8.12	29.4	0.63	NA	0.8	45.3	29.8	0	10.7	10.5	0	2.9	6653.49	1651	6.77033	0.997763	3377.44	504	5.79554	0.995	5825.08	817	6.29166	0.997159	133.158	36	3.30894	0.951475	579.433	108	4.21346	0.975976	337.079	55	3.46418	0.943395
WAR_ROL	-82.3245	9.21478	WA	ROL	reef	IB	100.94	18.1	33.15	50745.6	32.97	5.29	8.13	29.6	0.21	NA	9.4	7.1	50.3	0	11.9	19.9	0.4	1	7669.84	1946	7.07479	0.998582	4564.79	622	6.03339	0.996209	5887.97	901	6.45414	0.997637	141.306	40	3.5004	0.963198	572.927	120	4.2498	0.975669	370.439	61	3.64813	0.958896
WAR_SCR	-82.1012	9.2815	WA	SCR	reef	OB	101.15	18.07	33.79	51573.1	33.51	5.19	8.09	28.83	0.11	NA	43.7	4.4	3	41	7.1	0.3	0	0.5	4612.86	1409	6.67891	0.997222	2810.1	406	5.58228	0.993868	3914.77	620	6.08037	0.996513	283.278	63	3.85927	0.972231	1085.57	239	5.16756	0.991534	543.089	95	4.19274	0.977121
WAR_SGL	-82.2957	9.28924	WA	SGL	reef	IBD	101.09	18	33.35	51009.9	33.15	5.86	8.13	29.6	0.57	NA	NA	NA	NA	NA	NA	NA	NA	NA	6681.71	1865	6.99727	0.998444	3614.11	527	5.87649	0.995667	4923.31	791	6.34984	0.997548	115.928	32	3.25346	0.952362	569.922	123	4.33152	0.977295	362.926	68	3.75959	0.960864
WAR_SIS	-82.3518	9.26751	WA	SIS	reef	IB	100.77	18.38	32.78	50233.2	32.65	5.53	8.12	29.85	0.17	NA	13.3	2.4	33.3	0	12.6	35.6	0.1	2.5	8194.01	2017	7.10395	0.998631	4861.48	657	6.0676	0.996274	6248.67	910	6.46649	0.997742	406.779	41	1.86059	0.576953	650.031	125	4.34108	0.977649	378.982	59	3.56622	0.952865

## Sheet: Tara_oceans_metadata
sample	dataset	runs	size	lat	long	depth	env	longhurst	region	station
TARA_152_SRF_0.22-3	TARA	ERR599078	0.22-3	43.6792	-16.8344	5	SRF	Westerlies Biome	(NAO) North Atlantic Ocean	TARA_152_SRF
TARA_152_MES_0.22-3	TARA	ERR598944	0.22-3	43.7182	-16.8714	800	MES	Westerlies Biome	(NAO) North Atlantic Ocean	TARA_152_MES
TARA_151_SRF_0.22-3	TARA	ERR598976	0.22-3	36.1715	-29.023	5	SRF	Westerlies Biome	(NAO) North Atlantic Ocean	TARA_151_SRF
TARA_151_DCM_0.22-3	TARA	ERR598986	0.22-3	36.1811	-28.9373	80	DCM	Westerlies Biome	(NAO) North Atlantic Ocean	TARA_151_DCM
TARA_150_SRF_0.22-3	TARA	ERR599170	0.22-3	35.9346	-37.3032	5	SRF	Westerlies Biome	(NAO) North Atlantic Ocean	TARA_150_SRF
TARA_150_DCM_0.22-3	TARA	ERR598996	0.22-3	35.8427	-37.1526	40	DCM	Westerlies Biome	(NAO) North Atlantic Ocean	TARA_150_DCM
TARA_149_SRF_0.22-3	TARA	ERR598963	0.22-3	34.1132	-49.9181	5	SRF	Westerlies Biome	(NAO) North Atlantic Ocean	TARA_149_SRF
TARA_149_MES_0.22-3	TARA	ERR598964	0.22-3	34.0771	-49.8233	740	MES	Westerlies Biome	(NAO) North Atlantic Ocean	TARA_149_MES
TARA_148b_MES_0.22-3	TARA	ERR598958	0.22-3	34.1504	-56.9684	250	MES	Westerlies Biome	(NAO) North Atlantic Ocean	TARA_148b_MES
TARA_148_SRF_0.22-3	TARA	ERR599123	0.22-3	31.6948	-64.2489	5	SRF	Westerlies Biome	(NAO) North Atlantic Ocean	TARA_148_SRF
TARA_146_SRF_0.22-3	TARA	ERR598968	0.22-3	34.6712	-71.3093	5	SRF	Westerlies Biome	(NAO) North Atlantic Ocean	TARA_146_SRF
TARA_146_MES_0.22-3	TARA	ERR599047	0.22-3	34.6663	-71.2907	640	MES	Westerlies Biome	(NAO) North Atlantic Ocean	TARA_146_MES
TARA_145_SRF_0.22-3	TARA	ERR598983	0.22-3	39.2305	-70.0377	5	SRF	Westerlies Biome	(NAO) North Atlantic Ocean	TARA_145_SRF
TARA_145_MES_0.22-3	TARA	ERR599166	0.22-3	39.2392	-70.0343	590	MES	Westerlies Biome	(NAO) North Atlantic Ocean	TARA_145_MES
TARA_142_SRF_0.22-3	TARA	ERR599136	0.22-3	25.5264	-88.394	5	SRF	Coastal Biome	(NAO) North Atlantic Ocean	TARA_142_SRF
TARA_142_MES_0.22-3	TARA	ERR598985	0.22-3	25.6236	-88.45	640	MES	Coastal Biome	(NAO) North Atlantic Ocean	TARA_142_MES
TARA_142_DCM_0.22-3	TARA	ERR599100	0.22-3	25.6168	-88.4532	125	DCM	Coastal Biome	(NAO) North Atlantic Ocean	TARA_142_DCM
TARA_141_SRF_0.22-3	TARA	ERR599029	0.22-3	9.8481	-80.0454	5	SRF	Coastal Biome	(NAO) North Atlantic Ocean	TARA_141_SRF
TARA_140_SRF_0.22-3	TARA	ERR599162	0.22-3	7.4122	-79.3017	5	SRF	Coastal Biome	(NPO) North Pacific Ocean	TARA_140_SRF
TARA_138_SRF_0.22-3	TARA	ERR599030	0.22-3	6.3332	-102.943	5	SRF	Trades Biome	(NPO) North Pacific Ocean	TARA_138_SRF
TARA_138_MES_0.22-3	TARA	ERR599004|ERR599051|ERR599060|ERR599175	0.22-3	6.3559	-103.06	450	MES	Trades Biome	(NPO) North Pacific Ocean	TARA_138_MES
TARA_138_DCM_0.22-3	TARA	ERR599087	0.22-3	6.3378	-102.954	60	DCM	Trades Biome	(NPO) North Pacific Ocean	TARA_138_DCM
TARA_137_SRF_0.22-3	TARA	ERR598989	0.22-3	14.2035	-116.626	5	SRF	Trades Biome	(NPO) North Pacific Ocean	TARA_137_SRF
TARA_137_MES_0.22-3	TARA	ERR599015|ERR599076|ERR599127|ERR599152	0.22-3	14.2025	-116.643	375	MES	Trades Biome	(NPO) North Pacific Ocean	TARA_137_MES
TARA_137_DCM_0.22-3	TARA	ERR598987|ERR599070|ERR599099|ERR599147	0.22-3	14.2075	-116.647	40	DCM	Trades Biome	(NPO) North Pacific Ocean	TARA_137_DCM
TARA_133_SRF_0.22-3	TARA	ERR599052	0.22-3	35.3671	-127.742	5	SRF	Westerlies Biome	(NPO) North Pacific Ocean	TARA_133_SRF
TARA_133_MES_0.22-3	TARA	ERR599115	0.22-3	35.2698	-127.727	650	MES	Westerlies Biome	(NPO) North Pacific Ocean	TARA_133_MES
TARA_133_DCM_0.22-3	TARA	ERR598942	0.22-3	35.4002	-127.75	45	DCM	Westerlies Biome	(NPO) North Pacific Ocean	TARA_133_DCM
TARA_132_SRF_0.22-3	TARA	ERR599142	0.22-3	31.5213	-158.996	5	SRF	Westerlies Biome	(NPO) North Pacific Ocean	TARA_132_SRF
TARA_132_MES_0.22-3	TARA	ERR598980	0.22-3	31.528	-159.022	550	MES	Westerlies Biome	(NPO) North Pacific Ocean	TARA_132_MES
TARA_132_DCM_0.22-3	TARA	ERR598995	0.22-3	31.5168	-159.046	115	DCM	Westerlies Biome	(NPO) North Pacific Ocean	TARA_132_DCM
TARA_128_SRF_0.22-3	TARA	ERR599038	0.22-3	0.0003	-153.676	5	SRF	Trades Biome	(SPO) South Pacific Ocean	TARA_128_SRF
TARA_128_DCM_0.22-3	TARA	ERR599032	0.22-3	0.0222	-153.686	40	DCM	Trades Biome	(SPO) South Pacific Ocean	TARA_128_DCM
TARA_125_SRF_0.45-0.8	TARA	ERR594323	0.45-0.8	-8.9111	-142.557	5	SRF	Trades Biome	(SPO) South Pacific Ocean	TARA_125_SRF
TARA_125_SRF_0.22-3	TARA	ERR599066|ERR599091|ERR599114|ERR599119	0.22-3	-8.9111	-142.557	5	SRF	Trades Biome	(SPO) South Pacific Ocean	TARA_125_SRF
TARA_125_SRF_0.22-0.45	TARA	ERR594339	0.22-0.45	-8.9111	-142.557	5	SRF	Trades Biome	(SPO) South Pacific Ocean	TARA_125_SRF
TARA_125_SRF_0.1-0.22	TARA	ERR594344	0.1-0.22	-8.9111	-142.557	5	SRF	Trades Biome	(SPO) South Pacific Ocean	TARA_125_SRF
TARA_124_SRF_0.45-0.8	TARA	ERR594296	0.45-0.8	-9.1504	-140.522	5	SRF	Trades Biome	(SPO) South Pacific Ocean	TARA_124_SRF
TARA_124_SRF_0.22-3	TARA	ERR588857|ERR599036|ERR599069|ERR599080|ERR599151	0.22-3	-9.1504	-140.522	5	SRF	Trades Biome	(SPO) South Pacific Ocean	TARA_124_SRF
TARA_124_SRF_0.22-0.45	TARA	ERR594311	0.22-0.45	-9.1504	-140.522	5	SRF	Trades Biome	(SPO) South Pacific Ocean	TARA_124_SRF
TARA_124_SRF_0.1-0.22	TARA	ERR594287	0.1-0.22	-9.1504	-140.522	5	SRF	Trades Biome	(SPO) South Pacific Ocean	TARA_124_SRF
TARA_123_SRF_0.45-0.8	TARA	ERR594347	0.45-0.8	-8.9068	-140.283	5	SRF	Trades Biome	(SPO) South Pacific Ocean	TARA_123_SRF
TARA_123_SRF_0.22-3	TARA	ERR599160	0.22-3	-8.9068	-140.283	5	SRF	Trades Biome	(SPO) South Pacific Ocean	TARA_123_SRF
TARA_123_SRF_0.22-0.45	TARA	ERR594326	0.22-0.45	-8.9068	-140.283	5	SRF	Trades Biome	(SPO) South Pacific Ocean	TARA_123_SRF
TARA_122_SRF_0.45-0.8	TARA	ERR594306	0.45-0.8	-8.9971	-139.196	5	SRF	Trades Biome	(SPO) South Pacific Ocean	TARA_122_SRF
TARA_122_SRF_0.22-3	TARA	ERR598992	0.22-3	-8.9971	-139.196	5	SRF	Trades Biome	(SPO) South Pacific Ocean	TARA_122_SRF
TARA_122_SRF_0.22-0.45	TARA	ERR594307	0.22-0.45	-8.9971	-139.196	5	SRF	Trades Biome	(SPO) South Pacific Ocean	TARA_122_SRF
TARA_122_SRF_0.1-0.22	TARA	ERR594292	0.1-0.22	-8.9971	-139.196	5	SRF	Trades Biome	(SPO) South Pacific Ocean	TARA_122_SRF
TARA_122_MES_0.45-0.8	TARA	ERR594322	0.45-0.8	-8.9729	-139.239	600	MES	Trades Biome	(SPO) South Pacific Ocean	TARA_122_MES
TARA_122_MES_0.22-3	TARA	ERR598999|ERR599033|ERR599083|ERR599096	0.22-3	-8.9729	-139.239	600	MES	Trades Biome	(SPO) South Pacific Ocean	TARA_122_MES
TARA_122_MES_0.22-0.45	TARA	ERR594305	0.22-0.45	-8.9729	-139.239	600	MES	Trades Biome	(SPO) South Pacific Ocean	TARA_122_MES
TARA_122_MES_0.1-0.22	TARA	ERR594309	0.1-0.22	-8.9729	-139.239	600	MES	Trades Biome	(SPO) South Pacific Ocean	TARA_122_MES
TARA_122_DCM_0.45-0.8	TARA	ERR594301	0.45-0.8	-9.0063	-139.139	115	DCM	Trades Biome	(SPO) South Pacific Ocean	TARA_122_DCM
TARA_122_DCM_0.22-3	TARA	ERR598948	0.22-3	-9.0063	-139.139	115	DCM	Trades Biome	(SPO) South Pacific Ocean	TARA_122_DCM
TARA_122_DCM_0.22-0.45	TARA	ERR594304	0.22-0.45	-9.0063	-139.139	115	DCM	Trades Biome	(SPO) South Pacific Ocean	TARA_122_DCM
TARA_122_DCM_0.1-0.22	TARA	ERR594284	0.1-0.22	-9.0063	-139.139	115	DCM	Trades Biome	(SPO) South Pacific Ocean	TARA_122_DCM
TARA_112_SRF_0.22-3	TARA	ERR598954	0.22-3	-23.2811	-129.395	5	SRF	Trades Biome	(SPO) South Pacific Ocean	TARA_112_SRF
TARA_112_MES_0.22-3	TARA	ERR599072	0.22-3	-23.2232	-129.599	696	MES	Trades Biome	(SPO) South Pacific Ocean	TARA_112_MES
TARA_112_DCM_0.22-3	TARA	ERR598957	0.22-3	-23.2189	-129.5	155	DCM	Trades Biome	(SPO) South Pacific Ocean	TARA_112_DCM
TARA_111_SRF_0.22-3	TARA	ERR599077	0.22-3	-16.9601	-100.633	5	SRF	Trades Biome	(SPO) South Pacific Ocean	TARA_111_SRF
TARA_111_MES_0.22-3	TARA	ERR599086	0.22-3	-16.9486	-100.671	350	MES	Trades Biome	(SPO) South Pacific Ocean	TARA_111_MES
TARA_111_DCM_0.22-3	TARA	ERR598961	0.22-3	-16.9587	-100.675	90	DCM	Trades Biome	(SPO) South Pacific Ocean	TARA_111_DCM
TARA_110_SRF_0.22-3	TARA	ERR599039	0.22-3	-2.0133	-84.589	5	SRF	Trades Biome	(SPO) South Pacific Ocean	TARA_110_SRF
TARA_110_MES_0.22-3	TARA	ERR599020	0.22-3	-1.8902	-84.6141	380	MES	Trades Biome	(SPO) South Pacific Ocean	TARA_110_MES
TARA_110_DCM_0.22-3	TARA	ERR599014	0.22-3	-1.9002	-84.6265	50	DCM	Trades Biome	(SPO) South Pacific Ocean	TARA_110_DCM
TARA_109_SRF_0.22-3	TARA	ERR598997|ERR599118	0.22-3	1.9928	-84.5766	5	SRF	Coastal Biome	(NPO) North Pacific Ocean	TARA_109_SRF
TARA_109_SRF_b0.22	TARA	ERR594412	b0.22	1.9928	-84.5766	5	SRF	Coastal Biome	(NPO) North Pacific Ocean	TARA_109_SRF
TARA_109_MES_0.22-3	TARA	ERR598971|ERR599067	0.22-3	2.0649	-84.5546	380	MES	Coastal Biome	(NPO) North Pacific Ocean	TARA_109_MES
TARA_109_DCM_0.22-3	TARA	ERR598952|ERR599065|ERR599108	0.22-3	2.0299	-84.5546	30	DCM	Coastal Biome	(NPO) North Pacific Ocean	TARA_109_DCM
TARA_109_DCM_b0.22	TARA	ERR594357|ERR594380|ERR594381|ERR594383|ERR594387	b0.22	2.0299	-84.5546	30	DCM	Coastal Biome	(NPO) North Pacific Ocean	TARA_109_DCM
TARA_102_SRF_0.22-3	TARA	ERR598943|ERR598978	0.22-3	-5.2529	-85.1545	5	SRF	Trades Biome	(SPO) South Pacific Ocean	TARA_102_SRF
TARA_102_MES_0.22-3	TARA	ERR599055|ERR599128|ERR599132	0.22-3	-5.261	-85.1678	480	MES	Trades Biome	(SPO) South Pacific Ocean	TARA_102_MES
TARA_102_DCM_0.22-3	TARA	ERR598962|ERR599007|ERR599168	0.22-3	-5.2669	-85.2732	40	DCM	Trades Biome	(SPO) South Pacific Ocean	TARA_102_DCM
TARA_100_SRF_0.22-3	TARA	ERR599063|ERR599163|ERR599169	0.22-3	-13.0023	-95.9759	5	SRF	Trades Biome	(SPO) South Pacific Ocean	TARA_100_SRF
TARA_100_MES_0.22-3	TARA	ERR598946|ERR598953|ERR598981	0.22-3	-12.9794	-96.0232	177	DCM	Trades Biome	(SPO) South Pacific Ocean	TARA_100_MES
TARA_100_DCM_0.22-3	TARA	ERR599081|ERR599113	0.22-3	-12.9723	-96.0122	50	DCM	Trades Biome	(SPO) South Pacific Ocean	TARA_100_DCM
TARA_099_SRF_0.22-3	TARA	ERR599024	0.22-3	-21.146	-104.787	5	SRF	Trades Biome	(SPO) South Pacific Ocean	TARA_099_SRF
TARA_098_SRF_0.22-3	TARA	ERR599093|ERR599120	0.22-3	-25.8051	-111.72	5	SRF	Trades Biome	(SPO) South Pacific Ocean	TARA_098_SRF
TARA_098_MES_0.22-3	TARA	ERR599071|ERR599085	0.22-3	-25.8076	-111.691	488	MES	Trades Biome	(SPO) South Pacific Ocean	TARA_098_MES
TARA_098_DCM_0.22-3	TARA	ERR599042|ERR599079	0.22-3	-25.826	-111.729	188	DCM	Trades Biome	(SPO) South Pacific Ocean	TARA_098_DCM
TARA_096_SRF_0.22-3	TARA	ERR598967	0.22-3	-29.7238	-101.16	5	SRF	Trades Biome	(SPO) South Pacific Ocean	TARA_096_SRF
TARA_094_SRF_0.22-3	TARA	ERR599050	0.22-3	-32.7971	-87.0693	5	SRF	Trades Biome	(SPO) South Pacific Ocean	TARA_094_SRF
TARA_093_SRF_0.22-3	TARA	ERR599064	0.22-3	-34.0614	-73.1066	5	SRF	Coastal Biome	(SPO) South Pacific Ocean	TARA_093_SRF
TARA_093_DCM_0.22-3	TARA	ERR598965	0.22-3	-33.9116	-73.0537	35	DCM	Coastal Biome	(SPO) South Pacific Ocean	TARA_093_DCM
TARA_085_SRF_0.22-3	TARA	ERR599090|ERR599176	0.22-3	-62.0385	-49.529	5	SRF	Polar Biome	(SO) Southern Ocean	TARA_085_SRF
TARA_085_MES_0.22-3	TARA	ERR599008|ERR599125	0.22-3	-61.9689	-49.5017	790	MES	Polar Biome	(SO) Southern Ocean	TARA_085_MES
TARA_085_DCM_0.22-3	TARA	ERR599104|ERR599121	0.22-3	-62.2231	-49.2139	90	DCM	Polar Biome	(SO) Southern Ocean	TARA_085_DCM
TARA_085_DCM_b0.22	TARA	ERR594377	b0.22	-62.2231	-49.2139	90	DCM	Polar Biome	(SO) Southern Ocean	TARA_085_DCM
TARA_084_SRF_0.22-3	TARA	ERR598945|ERR599059	0.22-3	-60.2287	-60.6476	5	SRF	Polar Biome	(SO) Southern Ocean	TARA_084_SRF
TARA_082_SRF_0.22-3	TARA	ERR599009|ERR599035	0.22-3	-47.1863	-58.2902	5	SRF	Coastal Biome	(SAO) South Atlantic Ocean	TARA_082_SRF
TARA_082_DCM_0.22-3	TARA	ERR599027|ERR599122	0.22-3	-47.2007	-57.9446	40	DCM	Coastal Biome	(SAO) South Atlantic Ocean	TARA_082_DCM
TARA_082_DCM_b0.22	TARA	ERR594409	b0.22	-47.2007	-57.9446	40	DCM	Coastal Biome	(SAO) South Atlantic Ocean	TARA_082_DCM
TARA_078_SRF_0.45-0.8	TARA	ERR594332	0.45-0.8	-30.1367	-43.2899	5	SRF	Trades Biome	(SAO) South Atlantic Ocean	TARA_078_SRF
TARA_078_SRF_0.22-3	TARA	ERR599006|ERR599022	0.22-3	-30.1367	-43.2899	5	SRF	Trades Biome	(SAO) South Atlantic Ocean	TARA_078_SRF
TARA_078_SRF_0.22-0.45	TARA	ERR594340	0.22-0.45	-30.1367	-43.2899	5	SRF	Trades Biome	(SAO) South Atlantic Ocean	TARA_078_SRF
TARA_078_SRF_b0.22	TARA	ERR594411	b0.22	-30.1367	-43.2899	5	SRF	Trades Biome	(SAO) South Atlantic Ocean	TARA_078_SRF
TARA_078_MES_0.45-0.8	TARA	ERR594289	0.45-0.8	-30.1471	-43.2915	800	MES	Trades Biome	(SAO) South Atlantic Ocean	TARA_078_MES
TARA_078_MES_0.22-3	TARA	ERR599124|ERR599159	0.22-3	-30.1471	-43.2915	800	MES	Trades Biome	(SAO) South Atlantic Ocean	TARA_078_MES
TARA_078_DCM_0.45-0.8	TARA	ERR594303	0.45-0.8	-30.1484	-43.2705	120	DCM	Trades Biome	(SAO) South Atlantic Ocean	TARA_078_DCM
TARA_078_DCM_0.22-3	TARA	ERR599046|ERR599101	0.22-3	-30.1484	-43.2705	120	DCM	Trades Biome	(SAO) South Atlantic Ocean	TARA_078_DCM
TARA_078_DCM_0.22-0.45	TARA	ERR594336	0.22-0.45	-30.1484	-43.2705	120	DCM	Trades Biome	(SAO) South Atlantic Ocean	TARA_078_DCM
TARA_076_SRF_0.45-0.8	TARA	ERR594286	0.45-0.8	-20.9354	-35.1803	5	SRF	Trades Biome	(SAO) South Atlantic Ocean	TARA_076_SRF
TARA_076_SRF_0.22-3	TARA	ERR599010|ERR599126	0.22-3	-20.9354	-35.1803	5	SRF	Trades Biome	(SAO) South Atlantic Ocean	TARA_076_SRF
TARA_076_SRF_0.22-0.45	TARA	ERR594310	0.22-0.45	-20.9354	-35.1803	5	SRF	Trades Biome	(SAO) South Atlantic Ocean	TARA_076_SRF
TARA_076_SRF_b0.22	TARA	ERR594354	b0.22	-20.9354	-35.1803	5	SRF	Trades Biome	(SAO) South Atlantic Ocean	TARA_076_SRF
TARA_076_MES_0.45-0.8	TARA	ERR594333	0.45-0.8	-20.9315	-35.1794	800	MES	Trades Biome	(SAO) South Atlantic Ocean	TARA_076_MES
TARA_076_MES_0.22-3	TARA	ERR599000|ERR599154	0.22-3	-20.9315	-35.1794	800	MES	Trades Biome	(SAO) South Atlantic Ocean	TARA_076_MES
TARA_076_DCM_0.45-0.8	TARA	ERR594298	0.45-0.8	-21.0292	-35.3498	150	DCM	Trades Biome	(SAO) South Atlantic Ocean	TARA_076_DCM
TARA_076_DCM_0.22-3	TARA	ERR599040|ERR599148	0.22-3	-21.0292	-35.3498	150	DCM	Trades Biome	(SAO) South Atlantic Ocean	TARA_076_DCM
TARA_076_DCM_0.22-0.45	TARA	ERR594321	0.22-0.45	-21.0292	-35.3498	150	DCM	Trades Biome	(SAO) South Atlantic Ocean	TARA_076_DCM
TARA_076_DCM_b0.22	TARA	ERR594355	b0.22	-21.0292	-35.3498	150	DCM	Trades Biome	(SAO) South Atlantic Ocean	TARA_076_DCM
TARA_072_SRF_0.22-3	TARA	ERR598984|ERR599105	0.22-3	-8.7789	-17.9099	5	SRF	Trades Biome	(SAO) South Atlantic Ocean	TARA_072_SRF
TARA_072_SRF_b0.22	TARA	ERR594364	b0.22	-8.7789	-17.9099	5	SRF	Trades Biome	(SAO) South Atlantic Ocean	TARA_072_SRF
TARA_072_MES_0.22-3	TARA	ERR599005|ERR599048	0.22-3	-8.7986	-17.9034	800	MES	Trades Biome	(SAO) South Atlantic Ocean	TARA_072_MES
TARA_072_MES_b0.22	TARA	ERR594388	b0.22	-8.7986	-17.9034	800	MES	Trades Biome	(SAO) South Atlantic Ocean	TARA_072_MES
TARA_072_DCM_0.22-3	TARA	ERR599133|ERR599137	0.22-3	-8.7296	-17.9604	100	DCM	Trades Biome	(SAO) South Atlantic Ocean	TARA_072_DCM
TARA_072_DCM_b0.22	TARA	ERR594379	b0.22	-8.7296	-17.9604	100	DCM	Trades Biome	(SAO) South Atlantic Ocean	TARA_072_DCM
TARA_070_SRF_0.45-0.8	TARA	ERR594335	0.45-0.8	-20.4091	-3.1759	5	SRF	Trades Biome	(SAO) South Atlantic Ocean	TARA_070_SRF
TARA_070_SRF_0.22-3	TARA	ERR599135|ERR599165	0.22-3	-20.4091	-3.1759	5	SRF	Trades Biome	(SAO) South Atlantic Ocean	TARA_070_SRF
TARA_070_SRF_0.22-0.45	TARA	ERR594349	0.22-0.45	-20.4091	-3.1759	5	SRF	Trades Biome	(SAO) South Atlantic Ocean	TARA_070_SRF
TARA_070_SRF_b0.22	TARA	ERR594353	b0.22	-20.4091	-3.1759	5	SRF	Trades Biome	(SAO) South Atlantic Ocean	TARA_070_SRF
TARA_070_MES_0.45-0.8	TARA	ERR594331	0.45-0.8	-20.4075	-3.1641	800	MES	Trades Biome	(SAO) South Atlantic Ocean	TARA_070_MES
TARA_070_MES_0.22-3	TARA	ERR599044|ERR599149	0.22-3	-20.4075	-3.1641	800	MES	Trades Biome	(SAO) South Atlantic Ocean	TARA_070_MES
TARA_070_MES_0.22-0.45	TARA	ERR594299|ERR594308	0.22-0.45	-20.4075	-3.1641	800	MES	Trades Biome	(SAO) South Atlantic Ocean	TARA_070_MES
TARA_070_MES_b0.22	TARA	ERR594407	b0.22	-20.4075	-3.1641	800	MES	Trades Biome	(SAO) South Atlantic Ocean	TARA_070_MES
TARA_068_SRF_0.45-0.8	TARA	ERR594297	0.45-0.8	-31.0266	4.665	5	SRF	Trades Biome	(SAO) South Atlantic Ocean	TARA_068_SRF
TARA_068_SRF_0.22-3	TARA	ERR599129|ERR599171|ERR599174	0.22-3	-31.0266	4.665	5	SRF	Trades Biome	(SAO) South Atlantic Ocean	TARA_068_SRF
TARA_068_SRF_0.22-0.45	TARA	ERR594318	0.22-0.45	-31.0266	4.665	5	SRF	Trades Biome	(SAO) South Atlantic Ocean	TARA_068_SRF
TARA_068_SRF_b0.22	TARA	ERR594391	b0.22	-31.0266	4.665	5	SRF	Trades Biome	(SAO) South Atlantic Ocean	TARA_068_SRF
TARA_068_MES_0.45-0.8	TARA	ERR594302	0.45-0.8	-31.0198	4.6685	700	MES	Trades Biome	(SAO) South Atlantic Ocean	TARA_068_MES
TARA_068_MES_0.22-3	TARA	ERR598947|ERR599131	0.22-3	-31.0198	4.6685	700	MES	Trades Biome	(SAO) South Atlantic Ocean	TARA_068_MES
TARA_068_DCM_0.45-0.8	TARA	ERR594348	0.45-0.8	-31.027	4.6802	50	DCM	Trades Biome	(SAO) South Atlantic Ocean	TARA_068_DCM
TARA_068_DCM_0.22-3	TARA	ERR599017|ERR599056|ERR599103	0.22-3	-31.027	4.6802	50	DCM	Trades Biome	(SAO) South Atlantic Ocean	TARA_068_DCM
TARA_068_DCM_0.22-0.45	TARA	ERR594294	0.22-0.45	-31.027	4.6802	50	DCM	Trades Biome	(SAO) South Atlantic Ocean	TARA_068_DCM
TARA_068_DCM_b0.22	TARA	ERR594415	b0.22	-31.027	4.6802	50	DCM	Trades Biome	(SAO) South Atlantic Ocean	TARA_068_DCM
TARA_067_SRF_0.45-0.8	TARA	ERR594325	0.45-0.8	-32.2401	17.7103	5	SRF	Coastal Biome	(SAO) South Atlantic Ocean	TARA_067_SRF
TARA_067_SRF_0.22-3	TARA	ERR598994|ERR599144	0.22-3	-32.2401	17.7103	5	SRF	Coastal Biome	(SAO) South Atlantic Ocean	TARA_067_SRF
TARA_067_SRF_0.22-0.45	TARA	ERR594313	0.22-0.45	-32.2401	17.7103	5	SRF	Coastal Biome	(SAO) South Atlantic Ocean	TARA_067_SRF
TARA_067_SRF_b0.22	TARA	ERR594395|ERR594404	b0.22	-32.2401	17.7103	5	SRF	Coastal Biome	(SAO) South Atlantic Ocean	TARA_067_SRF
TARA_066_SRF_0.22-3	TARA	ERR598973|ERR599068|ERR599173	0.22-3	-34.9449	17.9189	5	SRF	Coastal Biome	(SAO) South Atlantic Ocean	TARA_066_SRF
TARA_066_SRF_b0.22	TARA	ERR594362	b0.22	-34.9449	17.9189	5	SRF	Coastal Biome	(SAO) South Atlantic Ocean	TARA_066_SRF
TARA_066_DCM_0.22-3	TARA	ERR598982|ERR599107	0.22-3	-34.8901	18.0459	30	DCM	Coastal Biome	(SAO) South Atlantic Ocean	TARA_066_DCM
TARA_066_DCM_b0.22	TARA	ERR594389	b0.22	-34.8901	18.0459	30	DCM	Coastal Biome	(SAO) South Atlantic Ocean	TARA_066_DCM
TARA_065_SRF_0.22-3	TARA	ERR598979|ERR599146	0.22-3	-35.1728	26.2868	5	SRF	Coastal Biome	(IO) Indian Ocean	TARA_065_SRF
TARA_065_SRF_0.1-0.22	TARA	ERR594320	0.1-0.22	-35.1728	26.2868	5	SRF	Coastal Biome	(IO) Indian Ocean	TARA_065_SRF
TARA_065_SRF_b0.22	TARA	ERR594359|ERR594361	b0.22	-35.1728	26.2868	5	SRF	Coastal Biome	(IO) Indian Ocean	TARA_065_SRF
TARA_065_MES_0.22-3	TARA	ERR598960|ERR599034	0.22-3	-35.1889	26.2905	850	MES	Coastal Biome	(IO) Indian Ocean	TARA_065_MES
TARA_065_DCM_0.22-3	TARA	ERR598990|ERR599018|ERR599110	0.22-3	-35.2421	26.3048	30	DCM	Coastal Biome	(IO) Indian Ocean	TARA_065_DCM
TARA_065_DCM_0.1-0.22	TARA	ERR594291	0.1-0.22	-35.2421	26.3048	30	DCM	Coastal Biome	(IO) Indian Ocean	TARA_065_DCM
TARA_065_DCM_b0.22	TARA	ERR594382|ERR594414	b0.22	-35.2421	26.3048	30	DCM	Coastal Biome	(IO) Indian Ocean	TARA_065_DCM
TARA_064_SRF_0.22-3	TARA	ERR598970|ERR599088|ERR599150	0.22-3	-29.5019	37.9889	5	SRF	Coastal Biome	(IO) Indian Ocean	TARA_064_SRF
TARA_064_SRF_b0.22	TARA	ERR594392	b0.22	-29.5019	37.9889	5	SRF	Coastal Biome	(IO) Indian Ocean	TARA_064_SRF
TARA_064_MES_0.22-3	TARA	ERR599021|ERR599164	0.22-3	-29.5046	37.9599	1000	MES	Coastal Biome	(IO) Indian Ocean	TARA_064_MES
TARA_064_DCM_0.22-3	TARA	ERR598972|ERR599023|ERR599025	0.22-3	-29.5333	37.9117	65	DCM	Coastal Biome	(IO) Indian Ocean	TARA_064_DCM
TARA_064_DCM_0.1-0.22	TARA	ERR594324	0.1-0.22	-29.5333	37.9117	65	DCM	Coastal Biome	(IO) Indian Ocean	TARA_064_DCM
TARA_064_DCM_b0.22	TARA	ERR594385	b0.22	-29.5333	37.9117	65	DCM	Coastal Biome	(IO) Indian Ocean	TARA_064_DCM
TARA_062_SRF_0.22-3	TARA	ERR599012	0.22-3	-22.3368	40.3412	5	SRF	Coastal Biome	(IO) Indian Ocean	TARA_062_SRF
TARA_058_DCM_0.22-3	TARA	ERR599026	0.22-3	-17.2855	42.2866	66	DCM	Coastal Biome	(IO) Indian Ocean	TARA_058_DCM
TARA_057_SRF_0.22-3	TARA	ERR599058	0.22-3	-17.0248	42.7401	5	SRF	Coastal Biome	(IO) Indian Ocean	TARA_057_SRF
TARA_056_SRF_0.22-3	TARA	ERR599057	0.22-3	-15.3424	43.2965	5	SRF	Coastal Biome	(IO) Indian Ocean	TARA_056_SRF
TARA_056_MES_0.22-3	TARA	ERR599112	0.22-3	-15.3379	43.2948	1000	MES	Coastal Biome	(IO) Indian Ocean	TARA_056_MES
TARA_052_SRF_0.22-1.6	TARA	ERR599098|ERR599139	0.22-1.6	-16.957	53.9801	5	SRF	Trades Biome	(IO) Indian Ocean	TARA_052_SRF
TARA_052_DCM_0.22-1.6	TARA	ERR599002|ERR599016	0.22-1.6	-16.9534	53.9601	75	DCM	Trades Biome	(IO) Indian Ocean	TARA_052_DCM
TARA_052_DCM_b0.22	TARA	ERR594394	b0.22	-16.9534	53.9601	75	DCM	Trades Biome	(IO) Indian Ocean	TARA_052_DCM
TARA_048_SRF_0.22-1.6	TARA	ERR599019|ERR599138	0.22-1.6	-9.3921	66.4228	5	SRF	Trades Biome	(IO) Indian Ocean	TARA_048_SRF
TARA_048_SRF_0.1-0.22	TARA	ERR594314	0.1-0.22	-9.3921	66.4228	5	SRF	Trades Biome	(IO) Indian Ocean	TARA_048_SRF
TARA_046_SRF_b0.22	TARA	ERR594376	b0.22	-0.6625	73.161	5	SRF	Trades Biome	(IO) Indian Ocean	TARA_046_SRF
TARA_045_SRF_0.22-1.6	TARA	ERR599045|ERR599054	0.22-1.6	0.0033	71.6428	5	SRF	Trades Biome	(IO) Indian Ocean	TARA_045_SRF
TARA_042_SRF_0.22-1.6	TARA	ERR599075|ERR599141	0.22-1.6	6.0001	73.8955	5	SRF	Trades Biome	(IO) Indian Ocean	TARA_042_SRF
TARA_042_SRF_b0.22	TARA	ERR594398|ERR594403	b0.22	6.0001	73.8955	5	SRF	Trades Biome	(IO) Indian Ocean	TARA_042_SRF
TARA_042_DCM_0.22-1.6	TARA	ERR599013|ERR599130	0.22-1.6	5.9998	73.9067	80	DCM	Trades Biome	(IO) Indian Ocean	TARA_042_DCM
TARA_042_DCM_b0.22	TARA	ERR594413	b0.22	5.9998	73.9067	80	DCM	Trades Biome	(IO) Indian Ocean	TARA_042_DCM
TARA_041_SRF_0.22-1.6	TARA	ERR599011|ERR599074	0.22-1.6	14.6059	69.9776	5	SRF	Trades Biome	(IO) Indian Ocean	TARA_041_SRF
TARA_041_SRF_0.1-0.22	TARA	ERR594295	0.1-0.22	14.6059	69.9776	5	SRF	Trades Biome	(IO) Indian Ocean	TARA_041_SRF
TARA_041_SRF_b0.22	TARA	ERR594384	b0.22	14.6059	69.9776	5	SRF	Trades Biome	(IO) Indian Ocean	TARA_041_SRF
TARA_041_DCM_0.22-1.6	TARA	ERR598977|ERR599053	0.22-1.6	14.5536	70.0128	60	DCM	Trades Biome	(IO) Indian Ocean	TARA_041_DCM
TARA_041_DCM_b0.22	TARA	ERR594366|ERR594367|ERR594371|ERR594372|ERR594373	b0.22	14.5536	70.0128	60	DCM	Trades Biome	(IO) Indian Ocean	TARA_041_DCM
TARA_039_SRF_0.1-0.22	TARA	ERR594327	0.1-0.22	18.5918	66.622	5	SRF	Trades Biome	(IO) Indian Ocean	TARA_039_SRF
TARA_039_SRF_b0.22	TARA	ERR594356|ERR594365	b0.22	18.5918	66.622	5	SRF	Trades Biome	(IO) Indian Ocean	TARA_039_SRF
TARA_039_MES_0.22-1.6	TARA	ERR599037|ERR599172	0.22-1.6	18.7341	66.3896	270	MES	Trades Biome	(IO) Indian Ocean	TARA_039_MES
TARA_039_MES_0.1-0.22	TARA	ERR594346	0.1-0.22	18.7341	66.3896	270	MES	Trades Biome	(IO) Indian Ocean	TARA_039_MES
TARA_039_DCM_0.22-1.6	TARA	ERR599145	0.22-1.6	18.5839	66.4727	25	DCM	Trades Biome	(IO) Indian Ocean	TARA_039_DCM
TARA_039_DCM_b0.22	TARA	ERR594363|ERR594397	b0.22	18.5839	66.4727	25	DCM	Trades Biome	(IO) Indian Ocean	TARA_039_DCM
TARA_038_SRF_0.22-1.6	TARA	ERR599102|ERR599158	0.22-1.6	19.0393	64.4913	5	SRF	Trades Biome	(IO) Indian Ocean	TARA_038_SRF
TARA_038_SRF_0.1-0.22	TARA	ERR594330	0.1-0.22	19.0393	64.4913	5	SRF	Trades Biome	(IO) Indian Ocean	TARA_038_SRF
TARA_038_SRF_b0.22	TARA	ERR594374|ERR594400	b0.22	19.0393	64.4913	5	SRF	Trades Biome	(IO) Indian Ocean	TARA_038_SRF
TARA_038_MES_0.22-1.6	TARA	ERR599109|ERR599167	0.22-1.6	19.0351	64.5638	340	MES	Trades Biome	(IO) Indian Ocean	TARA_038_MES
TARA_038_MES_0.1-0.22	TARA	ERR594312	0.1-0.22	19.0351	64.5638	340	MES	Trades Biome	(IO) Indian Ocean	TARA_038_MES
TARA_038_DCM_0.22-1.6	TARA	ERR598949|ERR599082	0.22-1.6	19.0284	64.5126	25	DCM	Trades Biome	(IO) Indian Ocean	TARA_038_DCM
TARA_038_DCM_b0.22	TARA	ERR594386|ERR594399	b0.22	19.0284	64.5126	25	DCM	Trades Biome	(IO) Indian Ocean	TARA_038_DCM
TARA_037_MES_0.22-1.6	TARA	ERR599031|ERR599062	0.22-1.6	20.8457	63.5851	600	MES	Coastal Biome	(IO) Indian Ocean	TARA_037_MES
TARA_037_MES_0.1-0.22	TARA	ERR594290|ERR594345	0.1-0.22	20.8457	63.5851	600	MES	Coastal Biome	(IO) Indian Ocean	TARA_037_MES
TARA_036_SRF_0.22-1.6	TARA	ERR598966|ERR599143	0.22-1.6	20.8183	63.5047	5	SRF	Coastal Biome	(IO) Indian Ocean	TARA_036_SRF
TARA_036_SRF_0.1-0.22	TARA	ERR594334	0.1-0.22	20.8183	63.5047	5	SRF	Coastal Biome	(IO) Indian Ocean	TARA_036_SRF
TARA_036_SRF_b0.22	TARA	ERR594369	b0.22	20.8183	63.5047	5	SRF	Coastal Biome	(IO) Indian Ocean	TARA_036_SRF
TARA_036_DCM_0.22-1.6	TARA	ERR598974|ERR599028	0.22-1.6	20.8222	63.5133	17	DCM	Coastal Biome	(IO) Indian Ocean	TARA_036_DCM
TARA_036_DCM_b0.22	TARA	ERR594402	b0.22	20.8222	63.5133	17	DCM	Coastal Biome	(IO) Indian Ocean	TARA_036_DCM
TARA_034_SRF_0.22-1.6	TARA	ERR598959|ERR598991	0.22-1.6	18.3967	39.875	5	SRF	Coastal Biome	(RS) Red Sea	TARA_034_SRF
TARA_034_SRF_0.1-0.22	TARA	ERR594328	0.1-0.22	18.3967	39.875	5	SRF	Coastal Biome	(RS) Red Sea	TARA_034_SRF
TARA_034_SRF_b0.22	TARA	ERR594368|ERR594370	b0.22	18.3967	39.875	5	SRF	Coastal Biome	(RS) Red Sea	TARA_034_SRF
TARA_034_DCM_0.22-1.6	TARA	ERR598975|ERR599111	0.22-1.6	18.4417	39.8567	60	DCM	Coastal Biome	(RS) Red Sea	TARA_034_DCM
TARA_034_DCM_b0.22	TARA	ERR594390	b0.22	18.4417	39.8567	60	DCM	Coastal Biome	(RS) Red Sea	TARA_034_DCM
TARA_033_SRF_0.22-1.6	TARA	ERR599049|ERR599134	0.22-1.6	21.9467	38.2517	5	SRF	Coastal Biome	(RS) Red Sea	TARA_033_SRF
TARA_032_SRF_0.22-1.6	TARA	ERR599041|ERR599116|ERR599155	0.22-1.6	23.36	37.2183	5	SRF	Coastal Biome	(RS) Red Sea	TARA_032_SRF
TARA_032_SRF_b0.22	TARA	ERR594393	b0.22	23.36	37.2183	5	SRF	Coastal Biome	(RS) Red Sea	TARA_032_SRF
TARA_032_DCM_0.22-1.6	TARA	ERR599061|ERR599097	0.22-1.6	23.4183	37.245	80	DCM	Coastal Biome	(RS) Red Sea	TARA_032_DCM
TARA_032_DCM_b0.22	TARA	ERR594360	b0.22	23.4183	37.245	80	DCM	Coastal Biome	(RS) Red Sea	TARA_032_DCM
TARA_031_SRF_0.22-1.6	TARA	ERR598969|ERR599106	0.22-1.6	27.16	34.835	5	SRF	Coastal Biome	(RS) Red Sea	TARA_031_SRF
TARA_031_SRF_b0.22	TARA	ERR594401|ERR594410	b0.22	27.16	34.835	5	SRF	Coastal Biome	(RS) Red Sea	TARA_031_SRF
TARA_030_SRF_0.22-1.6	TARA	ERR315862|ERR315863	0.22-1.6	33.9179	32.898	5	SRF	Westerlies Biome	(MS) Mediterranean Sea	TARA_030_SRF
TARA_030_DCM_0.22-1.6	TARA	ERR318618|ERR318619|ERR318620|ERR318621	0.22-1.6	33.9235	32.8118	70	DCM	Westerlies Biome	(MS) Mediterranean Sea	TARA_030_DCM
TARA_030_DCM_b0.22	TARA	ERR594405	b0.22	33.9235	32.8118	70	DCM	Westerlies Biome	(MS) Mediterranean Sea	TARA_030_DCM
TARA_025_SRF_0.22-1.6	TARA	ERR598951|ERR599043	0.22-1.6	39.3888	19.3905	5	SRF	Westerlies Biome	(MS) Mediterranean Sea	TARA_025_SRF
TARA_025_SRF_b0.22	TARA	ERR594396	b0.22	39.3888	19.3905	5	SRF	Westerlies Biome	(MS) Mediterranean Sea	TARA_025_SRF
TARA_025_DCM_0.22-1.6	TARA	ERR599094|ERR599153	0.22-1.6	39.3991	19.3997	50	DCM	Westerlies Biome	(MS) Mediterranean Sea	TARA_025_DCM
TARA_025_DCM_b0.22	TARA	ERR594375	b0.22	39.3991	19.3997	50	DCM	Westerlies Biome	(MS) Mediterranean Sea	TARA_025_DCM
TARA_023_SRF_0.22-1.6	TARA	ERR315858|ERR315861	0.22-1.6	42.2038	17.715	5	SRF	Westerlies Biome	(MS) Mediterranean Sea	TARA_023_SRF
TARA_023_DCM_0.22-1.6	TARA	ERR315859|ERR315860	0.22-1.6	42.1735	17.7252	55	DCM	Westerlies Biome	(MS) Mediterranean Sea	TARA_023_DCM
TARA_023_DCM_b0.22	TARA	ERR594408	b0.22	42.1735	17.7252	55	DCM	Westerlies Biome	(MS) Mediterranean Sea	TARA_023_DCM
TARA_022_SRF_b0.22	TARA	ERR594378|ERR594406	b0.22	39.8386	17.4155	5	SRF	Westerlies Biome	(MS) Mediterranean Sea	TARA_022_SRF
TARA_018_SRF_0.22-1.6	TARA	ERR598993|ERR599140	0.22-1.6	35.759	14.2574	5	SRF	Westerlies Biome	(MS) Mediterranean Sea	TARA_018_SRF
TARA_018_SRF_b0.22	TARA	ERR594358	b0.22	35.759	14.2574	5	SRF	Westerlies Biome	(MS) Mediterranean Sea	TARA_018_SRF
TARA_018_DCM_0.22-1.6	TARA	ERR599073|ERR599092	0.22-1.6	35.7528	14.2765	60	DCM	Westerlies Biome	(MS) Mediterranean Sea	TARA_018_DCM
TARA_018_DCM_b0.22	TARA	ERR594352	b0.22	35.7528	14.2765	60	DCM	Westerlies Biome	(MS) Mediterranean Sea	TARA_018_DCM
TARA_009_SRF_0.22-1.6	TARA	ERR594288|ERR594316|ERR594317	0.22-1.6	39.1633	5.916	5	SRF	Westerlies Biome	(MS) Mediterranean Sea	TARA_009_SRF
TARA_009_DCM_0.22-1.6	TARA	ERR594315|ERR594329	0.22-1.6	39.0609	5.9422	55	DCM	Westerlies Biome	(MS) Mediterranean Sea	TARA_009_DCM
TARA_007_SRF_0.22-1.6	TARA	ERR315857	0.22-1.6	37.051	1.9378	5	SRF	Westerlies Biome	(MS) Mediterranean Sea	TARA_007_SRF
TARA_007_DCM_0.22-1.6	TARA	ERR315856	0.22-1.6	37.0541	1.9478	42	DCM	Westerlies Biome	(MS) Mediterranean Sea	TARA_007_DCM
TARA_004_SRF_0.22-1.6	TARA	ERR598955|ERR599003	0.22-1.6	36.5533	-6.5669	5	SRF	Westerlies Biome	(NAO) North Atlantic Ocean	TARA_004_SRF
TARA_004_DCM_0.22-1.6	TARA	ERR598950|ERR599095	0.22-1.6	36.5533	-6.5669	40	DCM	Westerlies Biome	(NAO) North Atlantic Ocean	TARA_004_DCM
