# Supplementary material for: Contrasting drivers of abundant phage and prokaryotic communities revealed in diverse coastal ecosystems
Source: ISME Commun. 2023 Dec 4;3:127. doi: 10.1038/s43705-023-00333-6 (PMC10695958; doi:10.1038/s43705-023-00333-6)
Supplement: Supplementary file 3 — Supplementary Dataset 2 [file 43705_2023_333_MOESM3_ESM.xlsx]

## Sheet: ToC
Sheet	Description
MCP_VOG_annot	Table of VOG accessions with major capsid protein annotations
TerL_VOG_annot	Table of VOG accessions with terminase large subunit annotations
virus_detection_sum	Table with each contig detected as a phage in this study and the initial VirSorter2 output (vs2_rd1), checkV outputs, and subsequent VirSorter2 output (vs2_rd2)
vs2rd1_final_score_all	Final score table output by VirSorter2 when contigs were initially run (vs2rd1)
vs2rd1_final_score_retained	Final score table output by VirSorter2 when contigs were initially run (vs2rd1) and retained for the next step (CheckV)
checkv_quality_summary	CheckV quality_summary.tsv output table when contigs filtered from vs2rd1 for min 0.5 phage score were run in checkV
vs2rd2_final_score	Final score table output by VirSorter2 when contigs were run after trimming through checkV (vs2rd2)

## Sheet: MCP_VOG_annot
accession	description
VOG00323	sp|O64210|CAPSD_BPMD2 Probable major capsid protein gp17
VOG00337	sp|P04535|CAPSH_BPT4 Major capsid protein
VOG00458	sp|Q38300|CAPSD_BPLC2 Major capsid protein
VOG00711	sp|D6RRG1|CAPSD_BPKPP Major capsid protein
VOG00894	sp|G9M952|CAPSD_BPPS4 Major capsid protein
VOG01456	sp|A0A0U5AF03|CAPSD_BPK22 Major capsid protein
VOG01586	sp|B0ZSF3|CAPSD_BPHA1 Major capsid protein
VOG01587	REFSEQ major capsid protein
VOG01736	REFSEQ major capsid protein
VOG01840	sp|A7U6E7|MCP_CEV01 Major capsid protein
VOG02071	REFSEQ major capsid protein
VOG02830	sp|B0FIH3|CAPSD_BPE32 Major capsid protein
VOG03628	sp|Q6Y7S3|CAPSD_BPPGK Major capsid protein
VOG03846	sp|Q9T1W1|CAPSD_BPMU Major capsid protein
VOG04127	REFSEQ putative major capsid protein
VOG04567	sp|P22535|CAPSD_BPPRD Major capsid protein P3
VOG05076	sp|Q07860|VL1_HPV04 Major capsid protein L1
VOG05130	sp|P35840|VP39_NPVLD Major capsid protein
VOG05285	sp|P28920|MCP_EHV1B Major capsid protein
VOG06106	sp|Q9YX48|CAPSD_FDVS Putative major capsid protein
VOG07250	REFSEQ major capsid protein
VOG07753	sp|B0FIH3|CAPSD_BPE32 Major capsid protein
VOG07874	REFSEQ major capsid protein
VOG09024	REFSEQ major capsid protein
VOG17356	REFSEQ major capsid protein
VOG23140	sp|P19693|CAPSA_BPT3 Major capsid protein
VOG24066	sp|P04535|CAPSH_BPT4 Major capsid protein
VOG25369	sp|Q6QGD8|CAPSD_BPT5 Major capsid protein
VOG26439	REFSEQ major capsid protein VP4
VOG26440	REFSEQ major capsid protein VP5

## Sheet: TerL_VOG_annot
accession	description
VOG00461	sp|P10310|TERL_BPT3 Terminase, large subunit
VOG00463	REFSEQ terminase large subunit
VOG01150	sp|P39786|XTMB_BACSU PBSX phage terminase large subunit
VOG02195	REFSEQ terminase large subunit
VOG02539	sp|P17312|TERL_BPT4 Terminase, large subunit
VOG03330	sp|P36693|TERL_BPP21 Terminase, large subunit
VOG03375	REFSEQ terminase large subunit
VOG03869	REFSEQ putative terminase large subunit
VOG04914	sp|P54308|TERL_BPSPP Terminase, large subunit
VOG19607	REFSEQ terminase large subunit
VOG22457	REFSEQ terminase large subunit
VOG23267	REFSEQ terminase large subunit
VOG23268	REFSEQ terminase large subunit
VOG24001	REFSEQ large terminase subunit
VOG24295	REFSEQ putative terminase large subunit
VOG24843	REFSEQ putative terminase large subunit
VOG27357	REFSEQ terminase large subunit
VOG28222	REFSEQ PBSX familygterminase large subunit

## Sheet: virus_detection_sum
contig	length	vs2_rd1_maxscore	checkv_provirus	checkv_quality	checkv_completeness	checkv_method_complete	vs2_rd2_maxscore	vs2_rd2_hallmark
EPM_000000012816	28949	1	Yes	Low-quality	11.99	HMM-based (lower-bound)	1	2
EPM_000000030594	13320	0.907	Yes	Low-quality	21.39	AAI-based (medium-confidence)	0.973	8
EPM_000000100334	57363	1	Yes	Low-quality	29.21	AAI-based (medium-confidence)	1	1
EPM_000000107056	11522	1	Yes	Low-quality	6.05	AAI-based (medium-confidence)	0.987	4
EPM_000000111801	58456	1	Yes	Low-quality	32.45	AAI-based (medium-confidence)	0.987	14
EPM_000000120035	11334	0.987	Yes	Low-quality	9.11	AAI-based (medium-confidence)	0.987	1
EPM_000000121287	11721	0.993	Yes	Low-quality	4.92	HMM-based (lower-bound)	0.993	1
EPM_000000128686	11602	0.68	Yes	Low-quality	6.42	AAI-based (medium-confidence)	0.94	0
EPM_000000131365	15483	0.993	Yes	Low-quality	8.35	HMM-based (lower-bound)	0.973	3
EPM_000000153058	16561	0.953	Yes	Low-quality	4.14	AAI-based (medium-confidence)	0.973	0
EPM_000000160009	86246	0.993	Yes	Medium-quality	51.15	AAI-based (high-confidence)	0.993	1
EPM_000000193026	15549	0.913	Yes	Low-quality	19.87	HMM-based (lower-bound)	0.987	8
EPM_000000194462	20484	1	Yes	Low-quality	9.22	HMM-based (lower-bound)	1	5
EPM_000000231176	17266	1	Yes	Low-quality	8.37	AAI-based (high-confidence)	1	2
EPM_000000243503	60956	1	Yes	Low-quality	32.59	AAI-based (high-confidence)	0.993	1
EPM_000000288148	13161	1	Yes	Low-quality	7.02	AAI-based (high-confidence)	1	4
EPR_000000007086	20888	0.973	Yes	Low-quality	10.75	AAI-based (medium-confidence)	0.98	0
EPR_000000008068	12280	0.993	Yes	Low-quality	5.52	HMM-based (lower-bound)	0.993	1
EPR_000000025256	12797	0.993	Yes	Low-quality	7.16	AAI-based (medium-confidence)	1	1
EPR_000000026651	25070	0.767	Yes	Low-quality	13.6	AAI-based (high-confidence)	0.94	0
EPR_000000032775	17368	1	Yes	Low-quality	4.33	AAI-based (medium-confidence)	1	2
EPR_000000057357	29081	0.98	Yes	Low-quality	7.55	HMM-based (lower-bound)	0.993	3
EPR_000000082668	52560	1	Yes	Medium-quality	75.51	AAI-based (high-confidence)	1	8
EPR_000000083184	35033	0.673	Yes	Low-quality	20.66	AAI-based (medium-confidence)	0.953	0
EPR_000000086115	13302	0.74	Yes	Low-quality	5.29	AAI-based (high-confidence)	0.953	0
EPR_000000106116	11929	0.993	Yes	Low-quality	5.91	AAI-based (medium-confidence)	1	2
EPR_000000113557	29989	0.993	Yes	Low-quality	21.31	AAI-based (high-confidence)	1	7
EPR_000000156529	12000	0.7	Yes	Low-quality	6.64	AAI-based (medium-confidence)	0.96	0
EPR_000000160650	60940	1	Yes	Low-quality	15.71	AAI-based (medium-confidence)	1	5
EPR_000000162961	46201	0.987	Yes	Low-quality	13.52	AAI-based (medium-confidence)	0.993	4
EPR_000000165742	11774	0.767	Yes	Low-quality	7.11	AAI-based (medium-confidence)	0.973	0
WA_000000005661	10853	0.967	Yes	Low-quality	5.68	AAI-based (medium-confidence)	0.98	0
WA_000000014625	12266	1	Yes	Low-quality	3.19	AAI-based (medium-confidence)	1	1
WA_000000026135	10100	1	Yes	Low-quality	6.09	AAI-based (medium-confidence)	1	1
WA_000000026578	13281	0.873	Yes	Low-quality	5.29	AAI-based (high-confidence)	0.947	0
WA_000000031013	15053	0.933	Yes	Low-quality	4.01	AAI-based (medium-confidence)	0.967	0
WA_000000040052	11279	0.987	Yes	Low-quality	5.14	HMM-based (lower-bound)	1	1
WA_000000040279	10098	0.987	Yes	Low-quality	10.23	AAI-based (high-confidence)	0.953	0
WA_000000045606	18868	0.887	Yes	Low-quality	9.84	AAI-based (medium-confidence)	0.9	0
WA_000000054860	25810	1	Yes	Low-quality	14.05	AAI-based (medium-confidence)	1	1
WA_000000055827	39218	1	Yes	Low-quality	22.24	HMM-based (lower-bound)	1	2
WA_000000056569	37440	1	Yes	Low-quality	19.57	AAI-based (medium-confidence)	1	1
WA_000000063492	29031	1	Yes	Low-quality	15.62	AAI-based (high-confidence)	1	11
WA_000000064874	27800	0.993	Yes	Low-quality	12.09	HMM-based (lower-bound)	0.993	1
WA_000000069502	23882	0.927	Yes	Low-quality	17.28	AAI-based (high-confidence)	0.933	0
WA_000000069695	25922	1	Yes	Low-quality	12.21	AAI-based (medium-confidence)	1	9
WA_000000073059	23493	0.973	Yes	Low-quality	10.82	AAI-based (medium-confidence)	0.993	2
WA_000000079161	11670	0.88	Yes	Low-quality	6.35	AAI-based (medium-confidence)	0.98	0
WA_000000083767	144485	1	Yes	Medium-quality	77.49	AAI-based (medium-confidence)	1	30
WA_000000090923	11707	0.833	Yes	Low-quality	3.11	AAI-based (medium-confidence)	0.933	0
WA_000000091552	11740	0.98	Yes	Low-quality	3.02	AAI-based (medium-confidence)	0.993	0
WA_000000092936	12826	1	Yes	Low-quality	3.35	AAI-based (medium-confidence)	0.98	0
WA_000000098058	45813	0.993	Yes	Low-quality	21.61	AAI-based (high-confidence)	0.987	1
WA_000000106535	43419	1	Yes	Low-quality	10.95	AAI-based (high-confidence)	1	1
WA_000000108823	13897	1	Yes	Low-quality	7.43	AAI-based (medium-confidence)	1	2
WA_000000128953	29603	0.987	Yes	Low-quality	7.68	AAI-based (medium-confidence)	1	4
WA_000000137254	13101	0.893	Yes	Low-quality	6.39	AAI-based (high-confidence)	0.92	0
WA_000000153037	28587	1	Yes	Low-quality	14.05	AAI-based (high-confidence)	1	2
WA_000000157081	21476	1	Yes	Low-quality	10.91	AAI-based (medium-confidence)	1	1
WA_000000161339	76950	1	Yes	Low-quality	20.3	AAI-based (medium-confidence)	1	6
WA_000000162724	11958	0.973	Yes	Low-quality	6.12	HMM-based (lower-bound)	0.993	1
WA_000000165606	11013	0.953	Yes	Low-quality	5.32	AAI-based (medium-confidence)	0.973	0
WA_000000165854	17952	0.94	Yes	Low-quality	9.47	AAI-based (high-confidence)	0.933	0
WA_000000166691	11908	1	Yes	Low-quality	4.93	HMM-based (lower-bound)	1	1
WA_000000179171	24604	0.92	Yes	Low-quality	7.91	AAI-based (medium-confidence)	0.933	0
WA_000000179574	10509	0.987	Yes	Low-quality	2.87	AAI-based (high-confidence)	0.993	1
WA_000000193811	14482	1	Yes	Low-quality	7.77	AAI-based (medium-confidence)	1	1
WA_000000209255	13978	0.7	Yes	Low-quality	7.59	AAI-based (medium-confidence)	0.927	0
WA_000000210759	13462	0.973	Yes	Low-quality	6.16	AAI-based (medium-confidence)	1	0
WA_000000215160	36715	0.993	Yes	Low-quality	9.65	AAI-based (medium-confidence)	1	1
WA_000000218811	63061	0.993	Yes	Low-quality	34.18	AAI-based (medium-confidence)	1	8
WA_000000220639	14019	1	Yes	Low-quality	7.51	AAI-based (high-confidence)	1	3
WA_000000226232	40021	1	Yes	Low-quality	19.31	AAI-based (medium-confidence)	1	12
WA_000000245243	12495	1	Yes	Low-quality	5.6	HMM-based (lower-bound)	0.993	2
WA_000000251176	35867	0.987	Yes	Low-quality	9.54	AAI-based (medium-confidence)	1	2
WA_000000259157	11660	0.773	Yes	Low-quality	6.19	AAI-based (medium-confidence)	0.933	0
WA_000000270962	27203	1	Yes	Low-quality	7.1	AAI-based (medium-confidence)	1	4
WA_000000272846	14521	0.927	Yes	Low-quality	8.76	AAI-based (medium-confidence)	0.967	0
WA_000000275535	48112	0.993	Yes	Low-quality	22.75	HMM-based (lower-bound)	1	3
WA_000000281436	12227	0.987	Yes	Low-quality	3.23	AAI-based (medium-confidence)	0.973	0
WA_000000299350	11612	1	Yes	Low-quality	5.85	AAI-based (medium-confidence)	0.987	2
WA_000000306655	10620	1	Yes	Low-quality	6.26	AAI-based (medium-confidence)	1	2
WA_000000308892	52611	1	Yes	Low-quality	13.59	AAI-based (medium-confidence)	0.993	4
WA_000000315912	10217	0.947	Yes	Low-quality	5.55	AAI-based (medium-confidence)	0.953	0
WA_000000340660	46862	1	Yes	Low-quality	14.6	AAI-based (medium-confidence)	1	4
WA_000000342602	19796	1	Yes	Low-quality	38.99	AAI-based (high-confidence)	1	2
WA_000000346472	16423	0.767	Yes	Low-quality	6.8	AAI-based (high-confidence)	0.94	0
WA_000000363712	10590	0.953	Yes	Low-quality	4.83	HMM-based (lower-bound)	0.973	0
WA_000000372932	10050	0.687	Yes	Low-quality	5.1	HMM-based (lower-bound)	0.967	0
WA_000000376708	14550	0.907	Yes	Low-quality	7.14	AAI-based (medium-confidence)	0.927	0
WA_000000389093	35260	0.993	Yes	Low-quality	21.47	HMM-based (lower-bound)	1	3
WA_000000399597	10515	1	Yes	Low-quality	6.04	AAI-based (medium-confidence)	0.987	0
WA_000000399703	10226	0.993	Yes	Low-quality	3.73	HMM-based (lower-bound)	0.993	1
WA_000000426599	51174	0.987	Yes	Low-quality	15.32	AAI-based (medium-confidence)	0.993	1
WA_000000426888	40180	1	Yes	Low-quality	24.34	AAI-based (medium-confidence)	1	2
WA_000000462136	12703	1	Yes	Low-quality	8.76	HMM-based (lower-bound)	1	1
WA_000000480631	11610	1	Yes	Low-quality	6.03	AAI-based (medium-confidence)	1	3
WA_000000492925	31528	1	Yes	Low-quality	13.82	HMM-based (lower-bound)	1	3
WA_000000493169	82505	1	Yes	Low-quality	28.49	HMM-based (lower-bound)	1	14
WA_000000499670	10460	0.96	Yes	Low-quality	6.97	HMM-based (lower-bound)	0.967	0
WA_000000523432	10565	0.987	Yes	Low-quality	4.93	HMM-based (lower-bound)	1	2
WA_000000552178	12033	1	Yes	Low-quality	7.09	AAI-based (medium-confidence)	0.927	0
WA_000000557178	16275	0.98	Yes	Low-quality	5.61	AAI-based (medium-confidence)	0.973	2
WA_000000558084	10525	0.827	Yes	Low-quality	2.72	AAI-based (medium-confidence)	0.94	0
WA_000000563138	25798	0.9	Yes	Low-quality	26.14	AAI-based (high-confidence)	0.907	0
WA_000000570474	12837	0.94	Yes	Low-quality	5.18	AAI-based (medium-confidence)	0.987	0
EPM_000000059224	57467	1	No	High-quality	100	AAI-based (high-confidence)	1	5
EPM_000000066601	38847	1	No	High-quality	100	AAI-based (medium-confidence)	1	7
EPM_000000097272	67258	1	No	High-quality	99.78	AAI-based (high-confidence)	1	3
EPM_000000159281	37818	1	No	High-quality	100	AAI-based (high-confidence)	1	6
EPM_000000214993	12923	0.933	No	Low-quality	15.65	HMM-based (lower-bound)	0.927	0
EPM_000000217297	36903	1	No	High-quality	100	AAI-based (medium-confidence)	1	9
EPM_000000217764	38810	1	No	High-quality	100	AAI-based (medium-confidence)	1	4
EPM_000000246379	157439	1	No	Medium-quality	83.6	AAI-based (medium-confidence)	1	29
EPM_000000318947	33815	1	No	Medium-quality	50.91	HMM-based (lower-bound)	1	8
EPM_000000319128	53942	1	No	High-quality	95.43	AAI-based (high-confidence)	1	7
EPM_000000319266	36586	1	No	High-quality	99.1	AAI-based (high-confidence)	1	9
EPR_000000005271	43633	1	No	High-quality	96.12	AAI-based (high-confidence)	1	9
EPR_000000040388	28389	1	No	High-quality	90.45	AAI-based (medium-confidence)	1	4
EPR_000000046661	92183	0.993	No	High-quality	95.42	AAI-based (high-confidence)	1	11
EPR_000000074137	31869	1	No	High-quality	98.27	AAI-based (high-confidence)	1	7
EPR_000000134171	33869	1	No	High-quality	99.96	AAI-based (high-confidence)	1	4
EPR_000000158493	42709	0.98	No	High-quality	100	AAI-based (high-confidence)	0.98	0
EPR_000000180439	46799	1	No	High-quality	99.51	AAI-based (medium-confidence)	1	4
EPM_000000000478	21662	1	No	Low-quality	11.82	AAI-based (medium-confidence)	1	12
EPM_000000001288	12722	1	No	Low-quality	10.9	HMM-based (lower-bound)	1	3
EPM_000000001304	17873	0.993	No	Low-quality	7.41	HMM-based (lower-bound)	0.993	7
EPM_000000001507	10658	0.907	No	Low-quality	14.47	HMM-based (lower-bound)	0.907	0
EPM_000000001612	163891	1	No	High-quality	91.84	AAI-based (high-confidence)	1	34
EPM_000000001709	27579	0.993	No	Low-quality	14.94	AAI-based (medium-confidence)	0.993	8
EPM_000000001751	35744	1	No	Medium-quality	60.2	AAI-based (medium-confidence)	1	1
EPM_000000001880	14758	0.96	No	Low-quality	7.37	HMM-based (lower-bound)	0.96	1
EPM_000000002109	22478	0.98	No	Low-quality	13.35	AAI-based (high-confidence)	0.98	1
EPM_000000002152	62663	1	No	Low-quality	37.13	AAI-based (high-confidence)	1	7
EPM_000000002181	21419	0.993	No	Low-quality	9.28	AAI-based (medium-confidence)	1	2
EPM_000000002182	21010	0.987	No	Low-quality	10.49	AAI-based (high-confidence)	0.993	0
EPM_000000002501	12916	0.9	No	Low-quality	12.33	AAI-based (high-confidence)	0.9	0
EPM_000000002601	13994	1	No	Low-quality	7.35	AAI-based (high-confidence)	1	4
EPM_000000002621	16384	0.993	No	Low-quality	17.25	AAI-based (medium-confidence)	0.993	3
EPM_000000002964	28983	1	No	High-quality	98.12	AAI-based (high-confidence)	1	3
EPM_000000003596	36338	0.973	No	Low-quality	19.75	AAI-based (medium-confidence)	0.973	0
EPM_000000005378	12053	0.98	No	Low-quality	5.07	HMM-based (lower-bound)	0.98	2
EPM_000000005623	25597	1	No	Low-quality	10.99	AAI-based (high-confidence)	1	2
EPM_000000006078	12026	1	No	Low-quality	5.56	AAI-based (medium-confidence)	1	2
EPM_000000006180	12055	0.947	No	Low-quality	6.94	AAI-based (medium-confidence)	0.947	1
EPM_000000006323	15777	0.993	No	Low-quality	4.35	AAI-based (high-confidence)	0.993	4
EPM_000000007163	37934	0.993	No	Low-quality	36.46	AAI-based (high-confidence)	0.993	9
EPM_000000007300	17408	1	No	Low-quality	26.94	AAI-based (high-confidence)	1	4
EPM_000000007735	13568	1	No	Low-quality	7.19	AAI-based (high-confidence)	1	2
EPM_000000009603	23290	1	No	Low-quality	41.45	AAI-based (high-confidence)	1	2
EPM_000000009786	16617	1	No	Low-quality	35.01	AAI-based (medium-confidence)	1	4
EPM_000000009852	13082	0.993	No	Low-quality	6.69	AAI-based (medium-confidence)	0.993	8
EPM_000000009856	10781	1	No	Low-quality	18.84	AAI-based (high-confidence)	1	3
EPM_000000010708	10480	0.96	No	Not-determined	NA	NA	0.96	0
EPM_000000012118	15794	1	No	Low-quality	28.76	AAI-based (medium-confidence)	1	4
EPM_000000012663	28156	1	No	Low-quality	47.96	AAI-based (high-confidence)	1	3
EPM_000000012921	12933	0.993	No	Low-quality	3.36	AAI-based (medium-confidence)	0.993	6
EPM_000000013068	10559	0.987	No	Low-quality	5.36	AAI-based (high-confidence)	0.987	0
EPM_000000013292	25214	1	No	Low-quality	13.53	AAI-based (medium-confidence)	1	6
EPM_000000014248	46631	0.967	No	Low-quality	24.7	AAI-based (high-confidence)	0.967	0
EPM_000000014644	21758	1	No	Medium-quality	64.45	AAI-based (high-confidence)	1	6
EPM_000000014827	14645	1	No	Low-quality	44.18	AAI-based (high-confidence)	1	4
EPM_000000015687	10325	0.993	No	Low-quality	4.56	HMM-based (lower-bound)	0.993	2
EPM_000000016632	25089	0.953	No	Low-quality	29.52	HMM-based (lower-bound)	0.953	0
EPM_000000018587	17275	0.94	No	Low-quality	29.68	AAI-based (medium-confidence)	0.94	0
EPM_000000018837	14416	1	No	Low-quality	7.92	AAI-based (high-confidence)	1	5
EPM_000000018870	14742	1	No	Low-quality	8.43	HMM-based (lower-bound)	1	1
EPM_000000019282	57843	1	No	Medium-quality	54.99	AAI-based (high-confidence)	1	11
EPM_000000019427	12076	0.953	No	Low-quality	6.33	AAI-based (high-confidence)	0.953	0
EPM_000000019613	17831	0.74	No	Low-quality	18.27	AAI-based (high-confidence)	0.947	0
EPM_000000019685	13988	1	No	Low-quality	7.59	AAI-based (medium-confidence)	1	9
EPM_000000020271	14721	1	No	Low-quality	25.45	AAI-based (medium-confidence)	1	1
EPM_000000020695	20227	1	No	Low-quality	10.79	AAI-based (high-confidence)	1	7
EPM_000000021753	14976	1	No	Low-quality	18.55	HMM-based (lower-bound)	1	4
EPM_000000022176	11228	1	No	Low-quality	7.33	AAI-based (high-confidence)	1	2
EPM_000000022795	36440	1	No	Low-quality	19.57	AAI-based (medium-confidence)	1	13
EPM_000000023468	25693	1	No	Low-quality	11.7	AAI-based (medium-confidence)	1	3
EPM_000000023925	11005	1	No	Low-quality	4.78	AAI-based (medium-confidence)	0.993	4
EPM_000000024087	21736	1	No	Low-quality	21.94	AAI-based (high-confidence)	1	3
EPM_000000025020	16338	0.993	No	Low-quality	7.39	HMM-based (lower-bound)	0.993	3
EPM_000000025187	88926	1	No	Low-quality	47.71	AAI-based (medium-confidence)	1	14
EPM_000000026540	12688	0.873	No	Low-quality	6.07	HMM-based (lower-bound)	0.873	2
EPM_000000026796	20319	0.927	No	Low-quality	11.57	AAI-based (medium-confidence)	0.927	0
EPM_000000026801	27863	1	No	Low-quality	15.42	AAI-based (high-confidence)	1	1
EPM_000000027512	17820	0.993	No	Low-quality	10.89	AAI-based (medium-confidence)	0.993	3
EPM_000000027642	11462	1	No	Low-quality	2.91	AAI-based (medium-confidence)	1	5
EPM_000000027672	46505	0.993	No	Medium-quality	63.71	AAI-based (medium-confidence)	0.993	3
EPM_000000028327	16296	1	No	Low-quality	40.75	AAI-based (medium-confidence)	1	6
EPM_000000028391	18054	0.987	No	Low-quality	11.6	AAI-based (medium-confidence)	0.987	2
EPM_000000029489	12666	1	No	Low-quality	3.32	AAI-based (medium-confidence)	1	1
EPM_000000029677	13984	0.913	No	Low-quality	6.82	AAI-based (high-confidence)	0.913	0
EPM_000000029818	11335	0.933	No	Low-quality	10.78	AAI-based (high-confidence)	0.933	0
EPM_000000030358	79231	1	No	Low-quality	42.28	AAI-based (high-confidence)	1	14
EPM_000000030486	77921	1	No	Low-quality	42.8	AAI-based (medium-confidence)	1	16
EPM_000000030512	18840	1	No	Low-quality	19.38	AAI-based (medium-confidence)	1	2
EPM_000000030758	10065	0.92	No	Low-quality	5.65	AAI-based (medium-confidence)	0.92	0
EPM_000000030910	21452	1	No	Low-quality	11.76	AAI-based (medium-confidence)	1	2
EPM_000000031497	37929	0.993	No	Low-quality	20.14	AAI-based (medium-confidence)	0.993	12
EPM_000000031576	24678	1	No	Low-quality	6.45	AAI-based (medium-confidence)	1	7
EPM_000000031998	23761	1	No	Low-quality	12.73	AAI-based (high-confidence)	1	12
EPM_000000032701	17012	1	No	Low-quality	13.9	HMM-based (lower-bound)	1	6
EPM_000000032808	11489	0.9	No	Low-quality	22.85	AAI-based (medium-confidence)	0.9	0
EPM_000000033024	19593	1	No	Low-quality	35.46	AAI-based (medium-confidence)	1	7
EPM_000000034243	14229	0.993	No	Low-quality	8.62	AAI-based (medium-confidence)	0.993	3
EPM_000000034497	10595	0.993	No	Low-quality	17.84	AAI-based (medium-confidence)	0.993	1
EPM_000000035236	14901	0.987	No	Low-quality	11.8	AAI-based (medium-confidence)	0.987	1
EPM_000000035308	15855	0.973	No	Low-quality	8.5	AAI-based (medium-confidence)	0.967	0
EPM_000000036199	53316	1	No	Low-quality	48.63	AAI-based (high-confidence)	1	6
EPM_000000036681	12375	0.98	No	Low-quality	15.08	HMM-based (lower-bound)	0.98	2
EPM_000000037122	10070	0.967	No	Low-quality	4.61	AAI-based (high-confidence)	0.967	0
EPM_000000037256	10897	1	No	Low-quality	5.69	AAI-based (high-confidence)	0.993	1
EPM_000000037427	18817	1	No	Low-quality	7.24	HMM-based (lower-bound)	1	1
EPM_000000037432	15954	0.993	No	Low-quality	9.19	AAI-based (medium-confidence)	0.993	1
EPM_000000037529	10082	1	No	Low-quality	19.05	AAI-based (medium-confidence)	1	1
EPM_000000037589	10681	1	No	Low-quality	20.16	AAI-based (high-confidence)	1	1
EPM_000000037753	43176	1	No	Low-quality	18.54	AAI-based (high-confidence)	1	6
EPM_000000038867	16292	0.993	No	Low-quality	47.61	AAI-based (medium-confidence)	0.993	1
EPM_000000039371	55872	0.993	No	Low-quality	27.52	AAI-based (medium-confidence)	0.993	19
EPM_000000040253	14877	1	No	Low-quality	6.41	HMM-based (lower-bound)	1	4
EPM_000000040391	19664	1	No	Low-quality	10.43	AAI-based (medium-confidence)	1	8
EPM_000000040838	10648	0.913	No	Low-quality	4.92	HMM-based (lower-bound)	0.913	0
EPM_000000041872	14594	1	No	Low-quality	24.01	AAI-based (high-confidence)	1	3
EPM_000000041882	10226	1	No	Low-quality	7.71	HMM-based (lower-bound)	1	3
EPM_000000042624	30419	0.993	No	Low-quality	20.79	HMM-based (lower-bound)	0.993	1
EPM_000000042951	17873	1	No	Low-quality	18.99	AAI-based (medium-confidence)	1	7
EPM_000000042983	20340	1	No	Low-quality	10.92	AAI-based (high-confidence)	1	1
EPM_000000043495	20039	0.96	No	Low-quality	8.12	AAI-based (high-confidence)	0.96	0
EPM_000000043518	10297	0.92	No	Low-quality	3.88	AAI-based (medium-confidence)	0.92	0
EPM_000000043642	15931	0.913	No	Low-quality	44.25	AAI-based (high-confidence)	0.913	0
EPM_000000043719	47060	1	No	Low-quality	13.99	HMM-based (lower-bound)	1	1
EPM_000000044399	15161	1	No	Low-quality	41.6	AAI-based (high-confidence)	1	5
EPM_000000045889	10433	1	No	Low-quality	22.28	AAI-based (medium-confidence)	1	4
EPM_000000045921	20317	1	No	Low-quality	9.64	AAI-based (high-confidence)	1	1
EPM_000000046225	37247	0.98	No	Medium-quality	60.62	AAI-based (high-confidence)	0.98	8
EPM_000000046639	21114	1	No	Medium-quality	60.7	AAI-based (high-confidence)	1	8
EPM_000000047010	11464	0.933	No	Low-quality	29.13	AAI-based (medium-confidence)	0.933	0
EPM_000000047206	27218	1	No	Low-quality	12.86	AAI-based (medium-confidence)	1	8
EPM_000000047232	56991	0.993	No	Medium-quality	58.83	AAI-based (high-confidence)	0.993	6
EPM_000000047688	25452	1	No	Low-quality	25.95	AAI-based (medium-confidence)	1	10
EPM_000000048486	14714	0.987	No	Low-quality	10.49	HMM-based (lower-bound)	1	1
EPM_000000048669	26898	1	No	Low-quality	31.67	AAI-based (medium-confidence)	1	6
EPM_000000049023	10728	1	No	Low-quality	18.63	AAI-based (high-confidence)	1	1
EPM_000000049798	11806	0.98	No	Low-quality	5.52	HMM-based (lower-bound)	0.993	1
EPM_000000050020	24889	1	No	Medium-quality	68.49	AAI-based (medium-confidence)	1	7
EPM_000000050086	12534	0.927	No	Low-quality	6.61	AAI-based (medium-confidence)	0.907	0
EPM_000000050846	11122	1	No	Low-quality	24.54	AAI-based (medium-confidence)	1	8
EPM_000000051810	30077	0.98	No	Low-quality	11.6	AAI-based (medium-confidence)	0.967	5
EPM_000000051885	10685	1	No	Low-quality	2.77	AAI-based (medium-confidence)	1	1
EPM_000000051950	12062	0.987	No	Low-quality	4.8	AAI-based (medium-confidence)	0.987	0
EPM_000000052552	17606	0.973	No	Low-quality	9.51	HMM-based (lower-bound)	0.973	7
EPM_000000052756	11718	1	No	Low-quality	34.14	AAI-based (medium-confidence)	1	1
EPM_000000053215	13285	1	No	Low-quality	34.67	AAI-based (high-confidence)	1	1
EPM_000000053323	136648	1	No	Medium-quality	62.07	HMM-based (lower-bound)	1	30
EPM_000000053870	17590	1	No	Low-quality	41.98	AAI-based (high-confidence)	1	3
EPM_000000054134	13151	0.987	No	Low-quality	24.21	AAI-based (high-confidence)	0.987	0
EPM_000000054896	10657	1	No	Low-quality	28.96	AAI-based (medium-confidence)	1	4
EPM_000000055281	35822	1	No	High-quality	100	AAI-based (high-confidence)	1	5
EPM_000000055605	18323	1	No	Low-quality	9.2	HMM-based (lower-bound)	1	4
EPM_000000055784	10198	1	No	Low-quality	31.15	AAI-based (medium-confidence)	1	3
EPM_000000056033	29134	1	No	Low-quality	13.97	AAI-based (high-confidence)	1	2
EPM_000000056177	22957	0.993	No	Low-quality	20.28	AAI-based (medium-confidence)	0.993	6
EPM_000000056644	34421	1	No	Medium-quality	57.27	AAI-based (medium-confidence)	1	8
EPM_000000058183	17203	1	No	Low-quality	9.41	AAI-based (medium-confidence)	1	10
EPM_000000058953	39182	1	No	Medium-quality	70.89	AAI-based (high-confidence)	1	7
EPM_000000059513	11745	0.98	No	Not-determined	NA	NA	0.973	0
EPM_000000060021	13665	0.993	No	Low-quality	44.27	AAI-based (high-confidence)	1	3
EPM_000000060189	61940	1	No	Medium-quality	59.58	AAI-based (high-confidence)	1	3
EPM_000000060311	10435	0.967	No	Low-quality	19.22	AAI-based (high-confidence)	0.967	0
EPM_000000060807	30864	1	No	High-quality	91.43	AAI-based (high-confidence)	1	4
EPM_000000060851	16470	1	No	Low-quality	45.93	AAI-based (high-confidence)	1	2
EPM_000000060966	13935	0.98	No	Not-determined	NA	NA	0.98	1
EPM_000000061203	12857	0.973	No	Low-quality	13.03	AAI-based (medium-confidence)	0.96	0
EPM_000000062754	12033	0.987	No	Low-quality	3.04	AAI-based (medium-confidence)	0.987	3
EPM_000000062988	24519	1	No	Low-quality	15.46	AAI-based (medium-confidence)	1	3
EPM_000000063154	12439	0.98	No	Low-quality	23.15	HMM-based (lower-bound)	0.98	1
EPM_000000063427	23894	1	No	Low-quality	6.88	AAI-based (medium-confidence)	1	4
EPM_000000063859	10547	1	No	Low-quality	5.46	AAI-based (high-confidence)	1	4
EPM_000000063954	19917	0.993	No	Low-quality	6.13	AAI-based (medium-confidence)	0.993	1
EPM_000000064146	33260	0.94	No	Low-quality	34.33	AAI-based (high-confidence)	0.94	0
EPM_000000064325	10061	1	No	Low-quality	4.12	HMM-based (lower-bound)	1	3
EPM_000000064327	34855	1	No	Low-quality	34.32	AAI-based (high-confidence)	1	2
EPM_000000065309	17110	1	No	Low-quality	41.53	AAI-based (high-confidence)	1	1
EPM_000000066089	23845	1	No	Low-quality	24.3	AAI-based (high-confidence)	1	6
EPM_000000066576	18470	0.96	No	Low-quality	4.77	AAI-based (medium-confidence)	0.96	0
EPM_000000066927	42606	1	No	Low-quality	20.57	AAI-based (medium-confidence)	1	13
EPM_000000068317	19005	1	No	Low-quality	9.25	AAI-based (high-confidence)	1	8
EPM_000000068940	11420	1	No	Low-quality	14.29	AAI-based (medium-confidence)	1	2
EPM_000000069297	20752	1	No	Low-quality	11.41	AAI-based (high-confidence)	1	5
EPM_000000070056	20807	1	No	Low-quality	21.31	AAI-based (medium-confidence)	1	10
EPM_000000071948	52987	1	No	Low-quality	14.94	AAI-based (medium-confidence)	1	5
EPM_000000072639	20701	1	No	Low-quality	5.37	AAI-based (medium-confidence)	1	5
EPM_000000072704	19697	0.98	No	Not-determined	NA	NA	0.98	1
EPM_000000073555	45023	1	No	Low-quality	24.15	AAI-based (high-confidence)	1	18
EPM_000000074217	31841	1	No	Low-quality	15.92	AAI-based (medium-confidence)	1	1
EPM_000000074232	25972	0.993	No	Low-quality	8.88	HMM-based (lower-bound)	0.987	1
EPM_000000075432	31180	0.98	No	Low-quality	16.85	AAI-based (medium-confidence)	0.98	0
EPM_000000075906	41649	1	No	Low-quality	42.46	AAI-based (high-confidence)	1	9
EPM_000000075950	67929	1	No	Low-quality	36.1	AAI-based (medium-confidence)	1	27
EPM_000000076544	28093	1	No	Medium-quality	51.1	AAI-based (medium-confidence)	1	3
EPM_000000078454	13234	1	No	Low-quality	38.56	AAI-based (medium-confidence)	1	2
EPM_000000078582	27565	1	No	Low-quality	39.08	HMM-based (lower-bound)	1	5
EPM_000000080860	18155	0.993	No	Low-quality	26.19	HMM-based (lower-bound)	0.993	1
EPM_000000081910	21318	1	No	Low-quality	10.51	HMM-based (lower-bound)	1	1
EPM_000000082266	36274	1	No	Low-quality	37.52	AAI-based (medium-confidence)	1	9
EPM_000000083151	15978	1	No	Low-quality	26.3	AAI-based (high-confidence)	1	6
EPM_000000084118	56435	1	No	High-quality	98.99	AAI-based (high-confidence)	1	6
EPM_000000084703	15029	1	No	Low-quality	24.79	AAI-based (high-confidence)	1	6
EPM_000000085190	23376	1	No	Low-quality	12.74	AAI-based (medium-confidence)	1	7
EPM_000000085760	35752	1	No	High-quality	100	AAI-based (high-confidence)	1	6
EPM_000000085939	10764	0.993	No	Low-quality	9.41	AAI-based (high-confidence)	0.993	1
EPM_000000087195	13371	1	No	Low-quality	23.85	AAI-based (high-confidence)	1	2
EPM_000000087371	11669	1	No	Low-quality	5.01	AAI-based (high-confidence)	1	3
EPM_000000087823	14116	1	No	Low-quality	7.43	AAI-based (high-confidence)	1	0
EPM_000000087901	44210	1	No	Low-quality	23.59	AAI-based (medium-confidence)	1	11
EPM_000000091040	18588	1	No	Low-quality	41.86	AAI-based (medium-confidence)	1	2
EPM_000000091410	18687	1	No	Low-quality	38.51	AAI-based (high-confidence)	1	2
EPM_000000091505	22444	1	No	Low-quality	5.87	AAI-based (medium-confidence)	1	4
EPM_000000091506	37037	0.987	No	Low-quality	19.78	AAI-based (medium-confidence)	0.987	15
EPM_000000092064	24131	1	No	High-quality	94.22	AAI-based (medium-confidence)	1	5
EPM_000000092442	12590	1	No	Low-quality	6.96	AAI-based (high-confidence)	1	3
EPM_000000092971	16486	0.993	No	Low-quality	26.79	AAI-based (high-confidence)	0.993	1
EPM_000000093690	12391	1	No	Low-quality	20.43	AAI-based (medium-confidence)	1	1
EPM_000000093974	17178	1	No	Low-quality	20.06	AAI-based (medium-confidence)	1	2
EPM_000000094396	44686	0.92	No	Low-quality	21.97	AAI-based (high-confidence)	0.92	0
EPM_000000095820	13805	0.98	No	Low-quality	4.32	HMM-based (lower-bound)	0.98	2
EPM_000000097837	22967	0.94	No	Low-quality	7.29	AAI-based (medium-confidence)	0.92	0
EPM_000000098465	12626	1	No	Low-quality	6.73	AAI-based (medium-confidence)	1	10
EPM_000000099631	12998	0.973	No	Low-quality	31.95	AAI-based (medium-confidence)	0.973	2
EPM_000000100151	48504	0.993	No	Medium-quality	82.67	AAI-based (high-confidence)	1	2
EPM_000000100367	12495	0.98	No	Low-quality	21.92	AAI-based (high-confidence)	0.98	0
EPM_000000100780	11239	0.96	No	Low-quality	6.17	HMM-based (lower-bound)	0.96	1
EPM_000000101279	21987	0.9	No	Low-quality	35.07	AAI-based (medium-confidence)	0.907	0
EPM_000000101298	12168	1	No	Low-quality	3.18	AAI-based (medium-confidence)	1	3
EPM_000000101314	21681	1	No	Medium-quality	59.31	AAI-based (medium-confidence)	1	8
EPM_000000101808	21072	1	No	Low-quality	9.85	AAI-based (medium-confidence)	1	1
EPM_000000101922	15498	0.98	No	Low-quality	27.47	AAI-based (medium-confidence)	0.98	2
EPM_000000102551	11531	0.98	No	Low-quality	6.09	AAI-based (high-confidence)	0.98	0
EPM_000000103915	15862	0.96	No	Low-quality	28.63	AAI-based (high-confidence)	0.96	0
EPM_000000105702	17523	1	No	Low-quality	27.89	AAI-based (high-confidence)	1	2
EPM_000000105769	10891	0.94	No	Low-quality	10.3	HMM-based (lower-bound)	0.94	0
EPM_000000105904	24877	0.993	No	Low-quality	23.91	AAI-based (high-confidence)	0.993	1
EPM_000000105961	13639	0.933	No	Low-quality	7.22	AAI-based (high-confidence)	0.927	0
EPM_000000106373	14817	0.993	No	Low-quality	31.97	AAI-based (medium-confidence)	0.993	6
EPM_000000107100	24111	1	No	Low-quality	44.57	AAI-based (medium-confidence)	1	4
EPM_000000107379	20903	0.64	No	Not-determined	NA	NA	0.64	2
EPM_000000107401	19228	1	No	Low-quality	18.19	AAI-based (medium-confidence)	1	3
EPM_000000107979	30294	1	No	Low-quality	16.18	AAI-based (high-confidence)	1	2
EPM_000000108467	79125	1	No	Low-quality	41.04	AAI-based (high-confidence)	1	17
EPM_000000108981	24063	0.953	No	Low-quality	26.77	AAI-based (medium-confidence)	0.953	0
EPM_000000109383	21238	1	No	Low-quality	7.07	AAI-based (medium-confidence)	1	2
EPM_000000109683	18801	1	No	Low-quality	9.08	AAI-based (medium-confidence)	1	10
EPM_000000110508	12423	1	No	Low-quality	4.73	HMM-based (lower-bound)	1	3
EPM_000000110693	22596	1	No	Medium-quality	67.42	AAI-based (medium-confidence)	1	6
EPM_000000111634	11197	0.967	No	Low-quality	13.01	HMM-based (lower-bound)	0.967	3
EPM_000000111749	19495	1	No	Medium-quality	58.71	AAI-based (medium-confidence)	1	6
EPM_000000111795	12851	0.907	No	Not-determined	NA	NA	0.907	0
EPM_000000112251	10223	1	No	Low-quality	11.87	AAI-based (high-confidence)	1	2
EPM_000000113109	19955	1	No	Low-quality	5.71	AAI-based (medium-confidence)	1	2
EPM_000000113377	29326	0.993	No	Medium-quality	85.58	AAI-based (high-confidence)	0.993	7
EPM_000000114836	17488	1	No	Low-quality	9.4	AAI-based (medium-confidence)	0.993	1
EPM_000000114979	12936	0.987	No	Low-quality	7.28	AAI-based (high-confidence)	0.987	0
EPM_000000115354	16727	1	No	Low-quality	3.84	HMM-based (lower-bound)	1	4
EPM_000000115580	14579	1	No	Low-quality	7.33	AAI-based (medium-confidence)	1	2
EPM_000000115637	22899	1	No	Low-quality	12.75	HMM-based (lower-bound)	1	0
EPM_000000115771	144820	1	No	Medium-quality	77.51	AAI-based (medium-confidence)	1	18
EPM_000000116169	14047	0.947	No	Low-quality	5.94	HMM-based (lower-bound)	0.947	0
EPM_000000116378	11929	1	No	Low-quality	22	AAI-based (high-confidence)	1	4
EPM_000000117087	18166	1	No	Low-quality	8.83	HMM-based (lower-bound)	1	2
EPM_000000117137	14240	0.933	No	Low-quality	5.06	HMM-based (lower-bound)	0.933	0
EPM_000000117565	23532	0.993	No	Low-quality	6.45	AAI-based (medium-confidence)	0.993	0
EPM_000000117634	26550	1	No	Low-quality	12.87	AAI-based (high-confidence)	1	6
EPM_000000117693	21363	1	No	Medium-quality	57.81	AAI-based (medium-confidence)	1	2
EPM_000000118806	12873	1	No	Low-quality	32.14	AAI-based (medium-confidence)	1	3
EPM_000000119344	10132	1	No	Low-quality	28.3	AAI-based (high-confidence)	1	1
EPM_000000119746	26901	1	No	Low-quality	32.71	AAI-based (medium-confidence)	1	2
EPM_000000120783	10269	0.933	No	Low-quality	5.85	AAI-based (medium-confidence)	0.993	0
EPM_000000121464	13439	0.953	No	Low-quality	4.27	HMM-based (lower-bound)	0.953	1
EPM_000000121552	15099	1	No	Low-quality	28.56	AAI-based (high-confidence)	1	4
EPM_000000121763	56352	0.993	No	Low-quality	33.46	AAI-based (high-confidence)	0.993	3
EPM_000000122161	31225	1	No	Medium-quality	85.37	AAI-based (medium-confidence)	1	8
EPM_000000122764	18045	1	No	Low-quality	46.88	AAI-based (high-confidence)	1	12
EPM_000000123134	20139	0.993	No	Low-quality	9.49	HMM-based (lower-bound)	0.987	4
EPM_000000123232	11336	1	No	Low-quality	18.33	AAI-based (medium-confidence)	1	1
EPM_000000123300	139247	1	No	Medium-quality	71	AAI-based (medium-confidence)	1	29
EPM_000000124232	15705	0.993	No	Low-quality	35.87	AAI-based (high-confidence)	0.993	0
EPM_000000124279	21213	1	No	Low-quality	5.58	AAI-based (medium-confidence)	1	4
EPM_000000124836	25316	1	No	Low-quality	6.76	AAI-based (medium-confidence)	1	5
EPM_000000126841	10462	0.98	No	Low-quality	10.52	AAI-based (high-confidence)	0.98	0
EPM_000000127201	27081	1	No	Low-quality	14.56	AAI-based (medium-confidence)	1	11
EPM_000000127598	18559	1	No	Low-quality	44.49	AAI-based (high-confidence)	1	1
EPM_000000127675	46319	1	No	Low-quality	26.93	AAI-based (high-confidence)	1	3
EPM_000000128652	35192	1	No	Low-quality	18.93	AAI-based (medium-confidence)	1	15
EPM_000000128654	11768	1	No	Low-quality	5.05	AAI-based (high-confidence)	1	1
EPM_000000128728	39691	1	No	Low-quality	21.55	AAI-based (medium-confidence)	1	9
EPM_000000128889	18934	1	No	Low-quality	10.14	AAI-based (high-confidence)	1	7
EPM_000000131050	12809	0.993	No	Low-quality	34.12	AAI-based (high-confidence)	0.993	4
EPM_000000131111	25772	0.967	No	Low-quality	10.81	HMM-based (lower-bound)	0.967	0
EPM_000000132250	14739	0.993	No	Low-quality	37.64	AAI-based (high-confidence)	0.98	0
EPM_000000133287	40425	0.993	No	Low-quality	19.06	AAI-based (high-confidence)	0.993	8
EPM_000000133432	10536	0.987	No	Low-quality	19.64	AAI-based (medium-confidence)	0.987	1
EPM_000000135133	10805	0.947	No	Low-quality	18.79	AAI-based (high-confidence)	0.947	0
EPM_000000135429	16919	0.993	No	Low-quality	7.31	AAI-based (high-confidence)	0.993	3
EPM_000000135847	19590	1	No	Low-quality	35.91	AAI-based (high-confidence)	1	6
EPM_000000136361	13448	1	No	Low-quality	29.86	AAI-based (medium-confidence)	1	4
EPM_000000137341	19175	1	No	Medium-quality	53.79	AAI-based (high-confidence)	1	6
EPM_000000137916	44140	0.98	No	Medium-quality	80.34	AAI-based (medium-confidence)	0.98	3
EPM_000000138292	15002	0.993	No	Low-quality	7.98	AAI-based (medium-confidence)	1	3
EPM_000000138393	11746	1	No	Low-quality	6.24	AAI-based (high-confidence)	1	7
EPM_000000138459	16230	1	No	Low-quality	27.73	AAI-based (medium-confidence)	1	5
EPM_000000138893	15946	1	No	Low-quality	9.37	AAI-based (medium-confidence)	1	3
EPM_000000140312	19570	0.993	No	Low-quality	5.43	AAI-based (medium-confidence)	0.993	1
EPM_000000140532	49398	1	No	High-quality	95.89	AAI-based (medium-confidence)	1	6
EPM_000000142252	13324	1	No	Low-quality	17.32	HMM-based (lower-bound)	1	2
EPM_000000142448	23872	1	No	High-quality	93.52	AAI-based (medium-confidence)	1	3
EPM_000000142584	18333	1	No	Low-quality	49.87	AAI-based (high-confidence)	1	11
EPM_000000142740	19429	1	No	Low-quality	4.83	AAI-based (high-confidence)	1	1
EPM_000000143105	13483	1	No	Low-quality	3.77	AAI-based (medium-confidence)	1	2
EPM_000000143322	14396	0.993	No	Low-quality	7.71	AAI-based (high-confidence)	0.993	9
EPM_000000143764	14630	1	No	Low-quality	8.31	AAI-based (high-confidence)	1	3
EPM_000000143954	15294	1	No	Low-quality	15.67	AAI-based (medium-confidence)	1	6
EPM_000000144390	20289	1	No	Low-quality	5.35	AAI-based (high-confidence)	1	1
EPM_000000145708	16615	0.993	No	Low-quality	7.45	HMM-based (lower-bound)	1	2
EPM_000000146144	10422	0.967	No	Low-quality	5.56	AAI-based (medium-confidence)	0.967	0
EPM_000000146413	12613	0.973	No	Low-quality	6.7	AAI-based (high-confidence)	0.973	0
EPM_000000146798	45102	0.993	No	Low-quality	23.25	AAI-based (medium-confidence)	0.993	7
EPM_000000147439	15430	0.993	No	Low-quality	25.44	AAI-based (high-confidence)	0.993	2
EPM_000000147747	11648	1	No	Low-quality	10.28	AAI-based (medium-confidence)	1	2
EPM_000000147821	23960	1	No	Low-quality	15.14	AAI-based (medium-confidence)	1	4
EPM_000000148763	17690	1	No	Low-quality	30.27	AAI-based (medium-confidence)	1	1
EPM_000000149120	14785	0.993	No	Low-quality	22.91	HMM-based (lower-bound)	1	2
EPM_000000149228	17164	1	No	Low-quality	8.19	AAI-based (medium-confidence)	1	1
EPM_000000149464	13776	1	No	Low-quality	4.54	AAI-based (medium-confidence)	1	1
EPM_000000149912	11797	0.993	No	Low-quality	7.07	AAI-based (medium-confidence)	0.993	4
EPM_000000149916	12353	0.967	No	Low-quality	21.02	AAI-based (high-confidence)	0.967	0
EPM_000000150565	33347	1	No	High-quality	90.75	AAI-based (high-confidence)	1	6
EPM_000000150567	12454	1	No	Low-quality	5.63	AAI-based (high-confidence)	1	3
EPM_000000151923	32084	0.9	No	Low-quality	32.58	HMM-based (lower-bound)	0.9	0
EPM_000000152057	16163	0.993	No	Low-quality	8.61	AAI-based (medium-confidence)	0.993	0
EPM_000000152203	17951	1	No	Low-quality	4.06	HMM-based (lower-bound)	1	2
EPM_000000154241	20351	0.987	No	Low-quality	36.69	AAI-based (high-confidence)	0.987	0
EPM_000000154465	14024	0.94	No	Low-quality	12.05	AAI-based (high-confidence)	0.94	0
EPM_000000154900	10821	0.933	No	Low-quality	5.74	AAI-based (medium-confidence)	0.933	0
EPM_000000155118	11936	0.907	No	Low-quality	3.08	AAI-based (medium-confidence)	0.953	0
EPM_000000155784	11019	0.987	No	Low-quality	4.1	AAI-based (medium-confidence)	0.987	3
EPM_000000156863	13748	0.967	No	Low-quality	10.58	HMM-based (lower-bound)	0.967	2
EPM_000000157874	15040	0.98	No	Low-quality	35.6	AAI-based (high-confidence)	0.98	3
EPM_000000158187	15837	1	No	Low-quality	42.15	AAI-based (medium-confidence)	1	3
EPM_000000158247	14776	1	No	Low-quality	25.73	AAI-based (high-confidence)	1	1
EPM_000000158477	28561	1	No	Low-quality	28	AAI-based (high-confidence)	1	7
EPM_000000159590	56919	1	No	Low-quality	30.44	AAI-based (high-confidence)	1	13
EPM_000000159946	21781	1	No	Low-quality	5.64	AAI-based (medium-confidence)	1	3
EPM_000000160174	24403	0.993	No	Low-quality	6.4	AAI-based (medium-confidence)	0.993	4
EPM_000000160986	26652	0.993	No	Low-quality	25.51	AAI-based (medium-confidence)	0.993	2
EPM_000000162691	27349	1	No	Low-quality	17.24	AAI-based (medium-confidence)	1	8
EPM_000000163487	14781	0.987	No	Low-quality	25.84	AAI-based (medium-confidence)	0.987	1
EPM_000000163899	27631	0.947	No	Low-quality	28	AAI-based (high-confidence)	0.947	0
EPM_000000164548	10868	1	No	Low-quality	32.29	AAI-based (high-confidence)	1	3
EPM_000000165662	10263	1	No	Low-quality	26.93	AAI-based (high-confidence)	1	1
EPM_000000166940	15639	0.927	No	Low-quality	13.8	AAI-based (medium-confidence)	0.927	0
EPM_000000166958	42256	0.9	No	Low-quality	20.03	HMM-based (lower-bound)	0.9	0
EPM_000000167142	11951	1	No	Low-quality	22.7	AAI-based (high-confidence)	0.993	3
EPM_000000168701	13534	0.993	No	Low-quality	5.99	HMM-based (lower-bound)	0.993	2
EPM_000000169247	11833	1	No	Low-quality	21.47	AAI-based (high-confidence)	1	2
EPM_000000169248	31740	1	No	Low-quality	17.45	AAI-based (high-confidence)	1	8
EPM_000000169342	12400	1	No	Low-quality	5.4	HMM-based (lower-bound)	1	1
EPM_000000170826	17183	1	No	Low-quality	9.19	AAI-based (medium-confidence)	1	4
EPM_000000171307	15511	0.987	No	Low-quality	7.63	AAI-based (high-confidence)	0.987	0
EPM_000000171863	33048	0.96	No	Low-quality	33.61	AAI-based (high-confidence)	0.96	0
EPM_000000171891	17799	0.973	No	Low-quality	27.27	AAI-based (medium-confidence)	0.973	0
EPM_000000172684	15936	0.913	No	Low-quality	4.66	AAI-based (medium-confidence)	0.9	0
EPM_000000173156	36963	1	No	Low-quality	9.87	AAI-based (medium-confidence)	1	8
EPM_000000174082	30985	1	No	Medium-quality	89.6	AAI-based (high-confidence)	1	7
EPM_000000174175	13020	1	No	Low-quality	7.41	AAI-based (high-confidence)	1	1
EPM_000000174466	12632	0.993	No	Low-quality	5.84	AAI-based (medium-confidence)	0.993	1
EPM_000000174588	10252	1	No	Low-quality	2.6	AAI-based (medium-confidence)	1	1
EPM_000000174651	17403	0.933	No	Low-quality	8.29	HMM-based (lower-bound)	0.933	0
EPM_000000174656	23925	0.987	No	Low-quality	18.06	AAI-based (medium-confidence)	0.987	1
EPM_000000175002	14614	0.98	No	Low-quality	9.54	AAI-based (medium-confidence)	0.98	0
EPM_000000175132	76366	1	No	Low-quality	19.74	AAI-based (medium-confidence)	1	11
EPM_000000175487	18810	0.967	No	Low-quality	7.9	AAI-based (medium-confidence)	0.967	0
EPM_000000176359	16972	0.9	No	Low-quality	8.7	HMM-based (lower-bound)	0.9	0
EPM_000000176794	18672	1	No	Low-quality	11.18	AAI-based (high-confidence)	1	1
EPM_000000176933	15329	0.927	No	Low-quality	7.23	AAI-based (medium-confidence)	0.92	0
EPM_000000176960	42291	1	No	Low-quality	22.65	AAI-based (medium-confidence)	1	11
EPM_000000177155	10368	1	No	Low-quality	2.74	AAI-based (medium-confidence)	1	3
EPM_000000177221	15400	1	No	Low-quality	3.55	HMM-based (lower-bound)	1	1
EPM_000000177383	10471	0.973	No	Low-quality	19.71	AAI-based (high-confidence)	0.973	0
EPM_000000177429	16155	0.987	No	Low-quality	48.08	AAI-based (medium-confidence)	0.987	4
EPM_000000177631	16343	1	No	Low-quality	15.54	AAI-based (high-confidence)	1	3
EPM_000000178510	37122	1	No	Low-quality	19.44	AAI-based (medium-confidence)	1	15
EPM_000000178646	10028	0.913	No	Low-quality	2.61	AAI-based (medium-confidence)	0.913	2
EPM_000000181721	20524	0.94	No	Low-quality	10.06	AAI-based (medium-confidence)	0.94	0
EPM_000000181945	10931	1	No	Low-quality	7.45	AAI-based (high-confidence)	1	1
EPM_000000182335	47300	1	No	Low-quality	23.33	AAI-based (medium-confidence)	1	14
EPM_000000182672	10688	0.913	No	Low-quality	6.78	AAI-based (high-confidence)	0.913	0
EPM_000000182832	11873	0.987	No	Low-quality	27.85	AAI-based (medium-confidence)	0.987	1
EPM_000000183572	19934	0.927	No	Low-quality	8.03	AAI-based (medium-confidence)	0.927	0
EPM_000000183792	12611	1	No	Low-quality	23.39	AAI-based (high-confidence)	1	4
EPM_000000184019	36510	1	No	Low-quality	37.24	AAI-based (high-confidence)	1	10
EPM_000000184565	12364	0.993	No	Low-quality	4.89	AAI-based (high-confidence)	0.993	1
EPM_000000184622	11403	1	No	Low-quality	4.53	HMM-based (lower-bound)	1	3
EPM_000000185947	16875	0.987	No	Low-quality	4.7	AAI-based (medium-confidence)	0.973	3
EPM_000000186040	31860	1	No	Medium-quality	68	AAI-based (medium-confidence)	1	10
EPM_000000186050	22115	0.98	No	Low-quality	22.95	AAI-based (medium-confidence)	0.98	1
EPM_000000187051	14663	0.987	No	Low-quality	7.83	AAI-based (high-confidence)	0.987	0
EPM_000000187361	14126	0.94	No	Low-quality	7.46	AAI-based (medium-confidence)	0.94	0
EPM_000000188470	35170	1	No	Low-quality	18.8	AAI-based (medium-confidence)	1	9
EPM_000000188990	10882	1	No	Low-quality	5.45	AAI-based (medium-confidence)	1	3
EPM_000000189234	11013	0.913	No	Low-quality	5.89	HMM-based (lower-bound)	0.913	0
EPM_000000190142	12155	1	No	Low-quality	6.38	AAI-based (high-confidence)	1	1
EPM_000000190437	10321	1	No	Low-quality	28.55	AAI-based (high-confidence)	1	2
EPM_000000191525	12944	1	No	Low-quality	4.88	AAI-based (medium-confidence)	1	2
EPM_000000192518	16972	0.98	No	Not-determined	NA	NA	0.98	0
EPM_000000192549	32667	0.993	No	Low-quality	33.89	AAI-based (high-confidence)	1	1
EPM_000000192690	19073	1	No	Medium-quality	51.82	AAI-based (high-confidence)	1	4
EPM_000000194655	10413	1	No	Low-quality	19.14	AAI-based (high-confidence)	1	3
EPM_000000195177	38010	1	No	Low-quality	31.99	AAI-based (high-confidence)	1	10
EPM_000000195997	16321	1	No	Low-quality	15.44	AAI-based (medium-confidence)	1	5
EPM_000000196161	11297	0.98	No	Low-quality	6.09	AAI-based (high-confidence)	0.987	0
EPM_000000196166	13293	0.953	No	Low-quality	5.62	HMM-based (lower-bound)	0.953	2
EPM_000000196191	50159	1	No	Low-quality	30.28	AAI-based (high-confidence)	1	2
EPM_000000196383	23126	1	No	Low-quality	11.41	HMM-based (lower-bound)	1	5
EPM_000000198082	19918	1	No	Low-quality	8.97	AAI-based (medium-confidence)	1	5
EPM_000000199620	27024	0.987	No	Low-quality	13.01	AAI-based (medium-confidence)	0.987	5
EPM_000000202602	13401	0.98	No	Low-quality	14.4	AAI-based (medium-confidence)	0.98	1
EPM_000000202758	15211	1	No	Low-quality	38.84	AAI-based (high-confidence)	1	6
EPM_000000203020	11102	1	No	Low-quality	7.29	AAI-based (medium-confidence)	1	1
EPM_000000203153	16213	0.987	No	Low-quality	7.58	AAI-based (high-confidence)	0.987	0
EPM_000000203156	16685	1	No	Low-quality	44.26	AAI-based (high-confidence)	1	2
EPM_000000203601	20179	1	No	Low-quality	48.33	AAI-based (high-confidence)	1	4
EPM_000000204271	25435	1	No	Low-quality	41.23	AAI-based (medium-confidence)	1	10
EPM_000000204457	19988	0.973	No	Low-quality	24.21	HMM-based (lower-bound)	0.98	1
EPM_000000204558	24834	1	No	Low-quality	13.4	AAI-based (medium-confidence)	1	9
EPM_000000205759	11135	1	No	Low-quality	6.29	AAI-based (medium-confidence)	1	1
EPM_000000206086	34333	1	No	Low-quality	15.5	AAI-based (medium-confidence)	1	1
EPM_000000206770	38119	1	No	High-quality	95.86	AAI-based (high-confidence)	1	6
EPM_000000207576	13484	1	No	Low-quality	24.64	AAI-based (high-confidence)	1	2
EPM_000000207601	22453	0.973	No	Low-quality	42.27	AAI-based (medium-confidence)	0.973	2
EPM_000000208182	15084	0.96	No	Low-quality	4.07	AAI-based (medium-confidence)	0.96	0
EPM_000000209458	14806	0.98	No	Low-quality	11.26	HMM-based (lower-bound)	0.98	1
EPM_000000209648	16061	1	No	Low-quality	8.48	AAI-based (medium-confidence)	1	1
EPM_000000210080	10209	0.96	No	Low-quality	3.74	HMM-based (lower-bound)	0.96	0
EPM_000000210234	25921	1	No	Low-quality	11.41	HMM-based (lower-bound)	1	2
EPM_000000210966	11488	0.96	No	Low-quality	20.28	AAI-based (high-confidence)	0.96	0
EPM_000000211054	38226	1	No	Low-quality	20.64	AAI-based (high-confidence)	1	13
EPM_000000212762	10098	0.967	No	Low-quality	4.06	AAI-based (high-confidence)	0.98	0
EPM_000000213065	12179	0.94	No	Low-quality	21.92	AAI-based (high-confidence)	0.94	0
EPM_000000213360	20443	0.947	No	Low-quality	6.65	AAI-based (medium-confidence)	0.947	0
EPM_000000213604	16052	1	No	Low-quality	38.54	AAI-based (medium-confidence)	1	5
EPM_000000215061	19220	1	No	Medium-quality	51.16	AAI-based (high-confidence)	1	2
EPM_000000215168	23681	0.987	No	Low-quality	19.19	AAI-based (medium-confidence)	0.987	4
EPM_000000215245	23089	1	No	Medium-quality	59.1	AAI-based (high-confidence)	1	7
EPM_000000215342	19934	0.92	No	Low-quality	4.86	AAI-based (medium-confidence)	0.92	0
EPM_000000216559	23651	1	No	Low-quality	12.99	AAI-based (medium-confidence)	1	15
EPM_000000216803	49411	1	No	Low-quality	23.85	AAI-based (medium-confidence)	1	16
EPM_000000219242	10788	1	No	Low-quality	20.94	AAI-based (high-confidence)	1	2
EPM_000000219328	20746	1	No	Low-quality	11.3	AAI-based (medium-confidence)	1	9
EPM_000000220822	15654	1	No	Low-quality	28.13	AAI-based (high-confidence)	1	2
EPM_000000221060	16286	1	No	Low-quality	23.59	AAI-based (medium-confidence)	1	7
EPM_000000221184	11416	1	No	Low-quality	31.17	AAI-based (medium-confidence)	1	4
EPM_000000221228	15420	0.973	No	Low-quality	13.51	AAI-based (high-confidence)	0.98	0
EPM_000000221710	34900	1	No	Low-quality	18.18	AAI-based (high-confidence)	1	7
EPM_000000222314	10103	0.973	No	Low-quality	3.14	AAI-based (medium-confidence)	0.973	0
EPM_000000222422	19917	1	No	Low-quality	10.84	AAI-based (high-confidence)	1	1
EPM_000000222576	13103	1	No	Low-quality	23.78	AAI-based (medium-confidence)	1	1
EPM_000000224563	10719	0.98	No	Low-quality	5.58	HMM-based (lower-bound)	0.98	2
EPM_000000224642	27630	0.993	No	Low-quality	15.66	AAI-based (medium-confidence)	0.993	2
EPM_000000225243	13087	1	No	Low-quality	12.58	AAI-based (high-confidence)	1	2
EPM_000000225939	13231	0.907	No	Low-quality	5.27	AAI-based (medium-confidence)	0.9	0
EPM_000000226706	16160	1	No	Low-quality	3.65	HMM-based (lower-bound)	1	1
EPM_000000226853	15262	0.993	No	Low-quality	8.18	AAI-based (high-confidence)	0.993	5
EPM_000000228976	19609	1	No	Low-quality	10.17	AAI-based (medium-confidence)	1	8
EPM_000000229059	15577	1	No	Low-quality	25.39	AAI-based (medium-confidence)	1	2
EPM_000000229200	18876	1	No	Low-quality	9.07	AAI-based (high-confidence)	1	4
EPM_000000229263	12096	1	No	Low-quality	3.18	AAI-based (high-confidence)	1	5
EPM_000000229986	20833	0.993	No	Low-quality	12.13	AAI-based (high-confidence)	0.993	3
EPM_000000230408	16426	1	No	Low-quality	7.07	HMM-based (lower-bound)	1	3
EPM_000000231426	15372	0.96	No	Low-quality	8.4	HMM-based (lower-bound)	0.96	0
EPM_000000231814	13260	1	No	Low-quality	6.99	AAI-based (high-confidence)	1	1
EPM_000000232369	11497	1	No	Low-quality	3.03	AAI-based (medium-confidence)	1	4
EPM_000000233289	13506	0.993	No	Low-quality	35.51	AAI-based (medium-confidence)	0.993	5
EPM_000000234256	21480	1	No	Low-quality	11.5	AAI-based (medium-confidence)	1	8
EPM_000000234960	11313	0.993	No	Low-quality	5.63	HMM-based (lower-bound)	0.993	3
EPM_000000236756	11917	0.94	No	Low-quality	6.46	AAI-based (high-confidence)	0.94	0
EPM_000000237837	20404	1	No	Medium-quality	66.26	AAI-based (medium-confidence)	1	5
EPM_000000238231	11096	1	No	Low-quality	31.4	AAI-based (medium-confidence)	1	1
EPM_000000238257	12922	1	No	Low-quality	34.89	AAI-based (high-confidence)	1	9
EPM_000000238966	97461	1	No	High-quality	93.68	AAI-based (high-confidence)	1	10
EPM_000000239101	12722	1	No	Low-quality	21.47	AAI-based (medium-confidence)	1	3
EPM_000000239319	34568	0.927	No	Medium-quality	81.01	AAI-based (high-confidence)	0.927	0
EPM_000000240696	22679	0.987	No	Low-quality	10.95	AAI-based (medium-confidence)	0.993	1
EPM_000000240923	31376	1	No	Low-quality	15.74	AAI-based (medium-confidence)	1	1
EPM_000000240945	20259	1	No	Low-quality	5.33	AAI-based (medium-confidence)	1	1
EPM_000000241140	10156	0.933	No	Low-quality	6.32	AAI-based (medium-confidence)	0.933	0
EPM_000000241804	19057	1	No	Low-quality	34.61	AAI-based (medium-confidence)	1	1
EPM_000000242884	21989	0.9	No	Not-determined	NA	NA	0.9	0
EPM_000000244238	18797	0.9	No	Low-quality	9.51	AAI-based (medium-confidence)	0.9	0
EPM_000000245196	20430	0.993	No	Low-quality	11.09	AAI-based (medium-confidence)	0.993	1
EPM_000000246719	21938	0.993	No	Low-quality	41.44	AAI-based (high-confidence)	0.993	4
EPM_000000246912	19758	1	No	Medium-quality	51.23	AAI-based (medium-confidence)	1	7
EPM_000000247448	37509	0.967	No	Low-quality	18.06	HMM-based (lower-bound)	0.967	0
EPM_000000247928	27590	1	No	Medium-quality	62.93	AAI-based (medium-confidence)	1	8
EPM_000000248121	16013	0.987	No	Low-quality	36.59	AAI-based (medium-confidence)	0.987	4
EPM_000000248307	35998	1	No	High-quality	99.5	AAI-based (high-confidence)	1	7
EPM_000000249388	10823	1	No	Low-quality	27.16	AAI-based (high-confidence)	1	2
EPM_000000249446	33977	1	No	Low-quality	16.4	AAI-based (medium-confidence)	1	17
EPM_000000249886	31867	1	No	Low-quality	14.4	AAI-based (high-confidence)	1	2
EPM_000000252015	16267	1	No	Low-quality	9.15	AAI-based (medium-confidence)	1	11
EPM_000000253217	11773	1	No	Low-quality	5.55	AAI-based (medium-confidence)	1	5
EPM_000000253376	13230	0.887	No	Low-quality	5.62	HMM-based (lower-bound)	0.907	0
EPM_000000253698	10960	1	No	Low-quality	4.36	AAI-based (high-confidence)	1	3
EPM_000000254208	22568	1	No	Medium-quality	60.28	AAI-based (high-confidence)	1	4
EPM_000000254464	30099	1	No	Low-quality	31.23	AAI-based (medium-confidence)	1	9
EPM_000000257189	11740	1	No	Low-quality	6.34	AAI-based (medium-confidence)	1	11
EPM_000000257873	24096	0.987	No	Low-quality	14.05	AAI-based (high-confidence)	0.987	4
EPM_000000259499	13439	0.967	No	Low-quality	6.7	AAI-based (medium-confidence)	0.987	0
EPM_000000259598	11401	0.933	No	Low-quality	6.1	AAI-based (medium-confidence)	0.933	0
EPM_000000260711	68451	1	No	Low-quality	32.5	AAI-based (medium-confidence)	1	7
EPM_000000261289	25183	1	No	Low-quality	15.81	AAI-based (medium-confidence)	1	3
EPM_000000263180	15722	0.98	No	Low-quality	24.42	AAI-based (medium-confidence)	0.98	0
EPM_000000264468	34776	1	No	Medium-quality	58.55	AAI-based (high-confidence)	1	7
EPM_000000264541	18821	1	No	Low-quality	10.29	AAI-based (medium-confidence)	1	7
EPM_000000265053	27143	1	No	Low-quality	45.32	AAI-based (medium-confidence)	1	1
EPM_000000266244	35541	1	No	Low-quality	20.1	AAI-based (high-confidence)	1	4
EPM_000000266790	15897	0.94	No	Low-quality	8.59	HMM-based (lower-bound)	0.94	0
EPM_000000266884	11687	0.933	No	Low-quality	6.1	HMM-based (lower-bound)	0.933	0
EPM_000000268483	18881	0.947	No	Low-quality	33.71	AAI-based (high-confidence)	0.947	0
EPM_000000269740	10299	0.907	No	Low-quality	6.16	HMM-based (lower-bound)	0.907	0
EPM_000000270771	11895	0.913	No	Not-determined	NA	NA	0.913	0
EPM_000000271460	37410	1	No	Low-quality	9.22	HMM-based (lower-bound)	1	7
EPM_000000272202	12432	0.94	No	Low-quality	6.54	AAI-based (high-confidence)	0.94	1
EPM_000000272206	10779	0.98	No	Low-quality	13.79	AAI-based (high-confidence)	0.98	1
EPM_000000272484	19428	1	No	Low-quality	28.18	AAI-based (medium-confidence)	1	1
EPM_000000272498	10233	0.94	No	Low-quality	5.51	AAI-based (high-confidence)	0.94	0
EPM_000000273013	27514	1	No	Low-quality	11.76	HMM-based (lower-bound)	1	10
EPM_000000274510	22887	0.947	No	Low-quality	21.04	AAI-based (high-confidence)	0.947	0
EPM_000000274753	65169	0.987	No	Low-quality	16.63	AAI-based (medium-confidence)	0.987	2
EPM_000000275655	10872	1	No	Low-quality	3.55	AAI-based (medium-confidence)	1	3
EPM_000000276381	20038	0.92	No	Low-quality	10.75	AAI-based (high-confidence)	0.913	0
EPM_000000277137	10156	1	No	Low-quality	5.06	AAI-based (high-confidence)	1	7
EPM_000000277821	11963	0.933	No	Low-quality	6.95	AAI-based (high-confidence)	0.933	0
EPM_000000280130	45747	1	No	Medium-quality	85.3	AAI-based (high-confidence)	1	4
EPM_000000280953	10928	1	No	Low-quality	5.83	HMM-based (lower-bound)	1	6
EPM_000000281033	18391	1	No	Low-quality	8.36	HMM-based (lower-bound)	1	3
EPM_000000281245	15579	1	No	Low-quality	38.3	AAI-based (medium-confidence)	1	1
EPM_000000281911	20329	1	No	Medium-quality	79.8	AAI-based (medium-confidence)	1	3
EPM_000000283471	23023	1	No	Low-quality	10.08	AAI-based (high-confidence)	1	7
EPM_000000285898	21089	1	No	Low-quality	41.53	AAI-based (high-confidence)	1	6
EPM_000000285914	12288	1	No	Low-quality	5.5	HMM-based (lower-bound)	1	3
EPM_000000286692	54947	1	No	Low-quality	29.49	AAI-based (medium-confidence)	1	2
EPM_000000286752	27431	0.993	No	Low-quality	14.88	AAI-based (high-confidence)	0.993	1
EPM_000000287451	32933	0.993	No	Low-quality	17.64	AAI-based (medium-confidence)	0.993	1
EPM_000000288086	13550	0.867	No	Low-quality	4.39	HMM-based (lower-bound)	0.907	0
EPM_000000288551	11252	0.96	No	Low-quality	5.89	AAI-based (high-confidence)	0.96	1
EPM_000000289173	10753	1	No	Low-quality	5.77	AAI-based (medium-confidence)	1	3
EPM_000000289219	63210	1	No	Low-quality	33.57	AAI-based (medium-confidence)	1	12
EPM_000000290436	16292	1	No	Low-quality	6	HMM-based (lower-bound)	1	1
EPM_000000291719	13314	1	No	Low-quality	36.53	AAI-based (medium-confidence)	1	2
EPM_000000292843	16710	1	No	Low-quality	18.33	AAI-based (medium-confidence)	1	1
EPM_000000293806	14972	1	No	Low-quality	40.54	AAI-based (medium-confidence)	1	1
EPM_000000294899	14841	0.92	No	Low-quality	9.14	AAI-based (high-confidence)	0.907	0
EPM_000000295208	11606	0.987	No	Low-quality	5.71	AAI-based (medium-confidence)	0.987	0
EPM_000000297649	11458	0.953	No	Not-determined	NA	NA	0.947	0
EPM_000000297752	13948	1	No	Low-quality	30.78	AAI-based (high-confidence)	1	2
EPM_000000298590	15340	0.927	No	Low-quality	5.54	HMM-based (lower-bound)	0.927	0
EPM_000000298625	12659	1	No	Low-quality	11.86	AAI-based (medium-confidence)	1	3
EPM_000000298767	11995	1	No	Low-quality	5.4	AAI-based (medium-confidence)	1	5
EPM_000000298929	25874	0.953	No	Low-quality	26.23	HMM-based (lower-bound)	0.953	0
EPM_000000299668	21594	1	No	Low-quality	16.62	AAI-based (medium-confidence)	1	3
EPM_000000300562	28408	1	No	Low-quality	13.31	AAI-based (medium-confidence)	1	3
EPM_000000300890	19059	0.973	No	Low-quality	33.58	AAI-based (high-confidence)	0.973	0
EPM_000000301769	10801	0.993	No	Low-quality	5.44	AAI-based (medium-confidence)	0.993	6
EPM_000000301997	10583	0.907	No	Low-quality	3.79	HMM-based (lower-bound)	0.907	0
EPM_000000303390	17285	0.987	No	Low-quality	4.87	HMM-based (lower-bound)	1	1
EPM_000000304502	15648	0.9	No	Low-quality	6.23	AAI-based (medium-confidence)	0.9	0
EPM_000000304998	10152	0.987	No	Low-quality	31.03	AAI-based (medium-confidence)	0.987	7
EPM_000000305081	10085	0.96	No	Low-quality	7.19	AAI-based (medium-confidence)	0.96	0
EPM_000000306325	18015	1	No	Medium-quality	54.3	AAI-based (medium-confidence)	1	5
EPM_000000306434	16402	1	No	Low-quality	48.72	AAI-based (high-confidence)	1	4
EPM_000000306551	11312	1	No	Low-quality	6.59	AAI-based (high-confidence)	1	0
EPM_000000309098	45633	1	No	Low-quality	27.01	AAI-based (medium-confidence)	1	17
EPM_000000309566	64224	0.993	No	Low-quality	37.89	AAI-based (medium-confidence)	0.993	24
EPM_000000309903	30194	0.967	No	Low-quality	35.25	AAI-based (high-confidence)	0.98	7
EPM_000000311326	17644	0.907	No	Low-quality	9.57	AAI-based (medium-confidence)	0.9	0
EPM_000000311663	11954	1	No	Low-quality	33.81	AAI-based (high-confidence)	1	4
EPM_000000312579	70436	1	No	Low-quality	37.46	AAI-based (medium-confidence)	1	12
EPM_000000314350	19606	0.94	No	Low-quality	11.27	AAI-based (medium-confidence)	0.94	1
EPM_000000314491	27902	0.973	No	Low-quality	16.85	HMM-based (lower-bound)	0.973	0
EPM_000000314793	20115	0.993	No	Low-quality	48.1	AAI-based (high-confidence)	0.993	13
EPM_000000318118	17833	1	No	Low-quality	9.17	AAI-based (medium-confidence)	1	1
EPM_000000318716	18796	1	No	Low-quality	45.09	AAI-based (medium-confidence)	1	3
EPM_000000319383	14931	0.987	No	Low-quality	3.8	AAI-based (medium-confidence)	0.987	0
EPM_000000319421	12822	0.98	No	Low-quality	6.91	AAI-based (high-confidence)	0.98	0
EPM_000000319540	15955	0.987	No	Low-quality	7.58	AAI-based (high-confidence)	0.987	0
EPM_000000320138	27563	1	No	Low-quality	45.52	AAI-based (medium-confidence)	1	2
EPM_000000320353	10594	1	No	Low-quality	5.62	AAI-based (high-confidence)	1	3
EPM_000000320545	30480	1	No	Low-quality	16.16	AAI-based (high-confidence)	1	13
EPM_000000321361	44025	1	No	Low-quality	24.27	AAI-based (high-confidence)	1	5
EPM_000000321829	144878	1	No	Medium-quality	68.13	AAI-based (medium-confidence)	1	19
EPR_000000000140	15590	0.993	No	Low-quality	14.82	AAI-based (high-confidence)	0.993	0
EPR_000000000383	29839	1	No	Medium-quality	53.7	AAI-based (high-confidence)	1	5
EPR_000000000523	25400	1	No	Medium-quality	56.52	AAI-based (high-confidence)	1	6
EPR_000000000781	12669	1	No	Low-quality	6.82	AAI-based (medium-confidence)	1	6
EPR_000000001049	11969	1	No	Low-quality	6.42	AAI-based (high-confidence)	1	1
EPR_000000001098	10501	1	No	Low-quality	5.51	HMM-based (lower-bound)	1	1
EPR_000000002010	26478	0.993	No	Low-quality	14.18	AAI-based (medium-confidence)	0.993	7
EPR_000000002184	15694	0.947	No	Low-quality	19.47	AAI-based (high-confidence)	0.947	1
EPR_000000002221	11392	0.98	No	Low-quality	3.01	AAI-based (medium-confidence)	0.98	2
EPR_000000002553	46567	1	No	Low-quality	18.53	AAI-based (high-confidence)	1	5
EPR_000000002999	18910	1	No	Low-quality	8.12	AAI-based (medium-confidence)	1	8
EPR_000000003288	19435	1	No	Low-quality	9.15	AAI-based (high-confidence)	1	4
EPR_000000003356	13576	1	No	Low-quality	24.02	AAI-based (high-confidence)	1	3
EPR_000000003366	57670	1	No	Low-quality	34.94	AAI-based (medium-confidence)	1	15
EPR_000000003619	21560	1	No	Medium-quality	59.21	AAI-based (high-confidence)	1	11
EPR_000000003655	38489	1	No	Low-quality	19.27	AAI-based (medium-confidence)	1	12
EPR_000000004305	19902	1	No	Low-quality	34.75	AAI-based (high-confidence)	1	3
EPR_000000004688	45717	1	No	Low-quality	24.4	AAI-based (high-confidence)	1	13
EPR_000000004822	10844	0.907	No	Low-quality	1.04	HMM-based (lower-bound)	0.907	0
EPR_000000004853	16117	1	No	Low-quality	33.96	AAI-based (medium-confidence)	1	7
EPR_000000005013	12436	1	No	Low-quality	6.05	AAI-based (high-confidence)	1	2
EPR_000000005030	15813	1	No	Low-quality	8.16	AAI-based (medium-confidence)	1	10
EPR_000000005137	12238	0.933	No	Low-quality	6.58	AAI-based (medium-confidence)	0.94	0
EPR_000000005259	19773	1	No	Low-quality	11.31	AAI-based (high-confidence)	1	2
EPR_000000005379	22880	0.993	No	Low-quality	38.47	AAI-based (high-confidence)	0.993	1
EPR_000000005454	15826	1	No	Low-quality	19.56	AAI-based (medium-confidence)	1	2
EPR_000000005558	16739	1	No	Low-quality	28	AAI-based (high-confidence)	1	1
EPR_000000006083	52365	1	No	High-quality	100	AAI-based (high-confidence)	1	6
EPR_000000006433	12995	1	No	Low-quality	6.22	HMM-based (lower-bound)	1	3
EPR_000000006551	17780	1	No	Low-quality	9.33	AAI-based (medium-confidence)	1	5
EPR_000000006566	14637	0.92	No	Low-quality	20.75	AAI-based (high-confidence)	0.92	0
EPR_000000006860	12648	0.96	No	Low-quality	6.25	AAI-based (medium-confidence)	0.96	0
EPR_000000007105	24436	1	No	Low-quality	10.49	AAI-based (high-confidence)	1	8
EPR_000000007458	14338	0.967	No	Low-quality	26.01	AAI-based (medium-confidence)	0.967	0
EPR_000000007459	10077	1	No	Low-quality	29.21	AAI-based (high-confidence)	1	7
EPR_000000007858	13513	0.973	No	Low-quality	7.17	AAI-based (high-confidence)	0.973	0
EPR_000000007894	12345	1	No	Low-quality	6.65	AAI-based (high-confidence)	1	9
EPR_000000007914	18136	0.973	No	Low-quality	9.61	AAI-based (high-confidence)	0.973	0
EPR_000000008057	32836	1	No	Low-quality	8.54	AAI-based (medium-confidence)	1	2
EPR_000000008118	24078	0.94	No	Low-quality	12.67	AAI-based (high-confidence)	0.94	0
EPR_000000008367	49400	1	No	Medium-quality	82.01	AAI-based (high-confidence)	1	1
EPR_000000008422	11466	1	No	Low-quality	5.07	AAI-based (medium-confidence)	1	5
EPR_000000008640	20268	1	No	Medium-quality	60.1	AAI-based (medium-confidence)	1	5
EPR_000000009406	19727	1	No	Low-quality	10.42	AAI-based (high-confidence)	1	8
EPR_000000009565	20135	1	No	Low-quality	10.87	AAI-based (medium-confidence)	1	5
EPR_000000009784	23140	0.987	No	Low-quality	19.38	HMM-based (lower-bound)	0.987	3
EPR_000000010390	10796	0.9	No	Low-quality	3.77	AAI-based (high-confidence)	0.9	0
EPR_000000010908	11769	0.98	No	Low-quality	23.01	AAI-based (high-confidence)	0.98	0
EPR_000000010938	14516	1	No	Low-quality	8.16	AAI-based (high-confidence)	1	1
EPR_000000011063	12370	0.967	No	Low-quality	6.73	AAI-based (high-confidence)	0.967	0
EPR_000000011120	21631	0.96	No	Low-quality	11.31	AAI-based (medium-confidence)	0.96	0
EPR_000000011737	26794	1	No	Low-quality	12.82	AAI-based (medium-confidence)	1	7
EPR_000000011921	11068	1	No	Low-quality	9.06	HMM-based (lower-bound)	1	2
EPR_000000012294	21199	0.993	No	Low-quality	26.41	AAI-based (high-confidence)	0.993	1
EPR_000000012854	11723	1	No	Low-quality	8.09	HMM-based (lower-bound)	1	2
EPR_000000012977	10660	1	No	Low-quality	10.88	AAI-based (high-confidence)	1	1
EPR_000000013078	15469	0.993	No	Low-quality	27.37	AAI-based (high-confidence)	0.993	1
EPR_000000013504	15900	1	No	Low-quality	47.35	AAI-based (medium-confidence)	1	6
EPR_000000013782	39535	1	No	Low-quality	48.7	AAI-based (high-confidence)	1	3
EPR_000000013941	25607	0.933	No	Low-quality	13.4	AAI-based (medium-confidence)	0.933	1
EPR_000000014104	13513	0.953	No	Low-quality	11.12	AAI-based (medium-confidence)	0.953	0
EPR_000000014212	14300	0.987	No	Low-quality	7.44	HMM-based (lower-bound)	0.987	2
EPR_000000014358	94776	1	No	Low-quality	48.76	AAI-based (high-confidence)	1	20
EPR_000000014880	12455	1	No	Low-quality	37.38	AAI-based (high-confidence)	1	3
EPR_000000014956	14080	1	No	Low-quality	21.35	AAI-based (high-confidence)	1	4
EPR_000000015591	10482	1	No	Low-quality	5.41	AAI-based (medium-confidence)	1	5
EPR_000000016030	53153	1	No	Low-quality	28.37	AAI-based (high-confidence)	1	4
EPR_000000016129	45173	1	No	Medium-quality	89.33	AAI-based (high-confidence)	1	7
EPR_000000016289	18996	1	No	Low-quality	10.18	AAI-based (high-confidence)	1	7
EPR_000000016319	14879	1	No	Low-quality	38.27	AAI-based (medium-confidence)	1	9
EPR_000000016598	10463	0.987	No	Low-quality	5.69	AAI-based (medium-confidence)	0.987	6
EPR_000000016726	67972	1	No	Low-quality	36.37	AAI-based (high-confidence)	1	13
EPR_000000017268	20850	0.993	No	Low-quality	19.92	AAI-based (high-confidence)	0.993	1
EPR_000000018064	66283	1	No	Low-quality	35.14	AAI-based (high-confidence)	1	10
EPR_000000018214	11431	0.96	No	Low-quality	20.66	AAI-based (high-confidence)	0.927	0
EPR_000000019341	10035	0.927	No	Low-quality	16.7	AAI-based (high-confidence)	0.933	0
EPR_000000019424	12202	0.913	No	Low-quality	30.71	AAI-based (high-confidence)	0.913	0
EPR_000000019478	30844	1	No	High-quality	100	AAI-based (high-confidence)	1	5
EPR_000000019516	13865	0.993	No	Low-quality	7.22	AAI-based (medium-confidence)	0.993	6
EPR_000000019672	22484	0.993	No	Low-quality	41.82	AAI-based (medium-confidence)	0.993	4
EPR_000000019752	25100	1	No	Medium-quality	52.5	AAI-based (high-confidence)	1	8
EPR_000000019850	15341	1	No	Low-quality	7.31	AAI-based (high-confidence)	1	3
EPR_000000019930	15807	1	No	Low-quality	4.06	AAI-based (medium-confidence)	1	1
EPR_000000020209	15587	1	No	Low-quality	34.32	AAI-based (high-confidence)	1	5
EPR_000000020226	31015	1	No	Medium-quality	57.89	AAI-based (high-confidence)	1	2
EPR_000000020306	18310	1	No	Low-quality	31.67	AAI-based (high-confidence)	1	1
EPR_000000020311	24456	0.993	No	Low-quality	39.93	AAI-based (high-confidence)	0.993	1
EPR_000000020583	15613	0.993	No	Low-quality	14.84	AAI-based (high-confidence)	0.993	3
EPR_000000021625	24864	1	No	Low-quality	13.34	AAI-based (high-confidence)	1	6
EPR_000000021651	16481	0.9	No	Low-quality	8.42	AAI-based (medium-confidence)	0.9	0
EPR_000000021905	15793	1	No	Low-quality	42.94	AAI-based (high-confidence)	1	9
EPR_000000022308	74032	1	No	Low-quality	37.43	AAI-based (high-confidence)	1	10
EPR_000000023466	16878	0.947	No	Low-quality	7.55	AAI-based (high-confidence)	0.947	0
EPR_000000023507	17024	1	No	Low-quality	49.64	AAI-based (high-confidence)	1	3
EPR_000000023985	18464	1	No	Medium-quality	50.24	AAI-based (medium-confidence)	1	2
EPR_000000024023	37849	1	No	Low-quality	10.04	AAI-based (medium-confidence)	1	6
EPR_000000024436	12616	1	No	Low-quality	31.91	AAI-based (medium-confidence)	1	7
EPR_000000025003	12792	0.967	No	Low-quality	7.23	AAI-based (medium-confidence)	0.967	1
EPR_000000025236	13424	0.993	No	Low-quality	7.51	AAI-based (medium-confidence)	0.993	0
EPR_000000025711	37774	1	No	Low-quality	17.82	AAI-based (medium-confidence)	1	11
EPR_000000025963	17191	0.993	No	Low-quality	8.11	AAI-based (medium-confidence)	0.993	1
EPR_000000026041	12678	0.96	No	Low-quality	6.56	AAI-based (high-confidence)	0.973	3
EPR_000000027374	31568	1	No	Low-quality	17.26	AAI-based (medium-confidence)	1	2
EPR_000000027960	20527	1	No	Low-quality	21.08	AAI-based (medium-confidence)	1	9
EPR_000000028239	51912	1	No	Low-quality	27.32	AAI-based (high-confidence)	1	8
EPR_000000028529	13486	1	No	Low-quality	7.12	AAI-based (medium-confidence)	1	7
EPR_000000029000	38079	0.993	No	Low-quality	20.32	AAI-based (high-confidence)	0.993	5
EPR_000000029067	10243	1	No	Low-quality	24.39	AAI-based (high-confidence)	1	1
EPR_000000029771	17009	0.98	No	Low-quality	9.44	AAI-based (medium-confidence)	0.98	0
EPR_000000030178	115451	1	No	Medium-quality	61.07	AAI-based (medium-confidence)	1	26
EPR_000000030190	77093	1	No	Low-quality	36.41	AAI-based (high-confidence)	1	4
EPR_000000030246	185506	1	No	High-quality	100	AAI-based (high-confidence)	1	38
EPR_000000030965	29999	1	No	Low-quality	31.31	AAI-based (medium-confidence)	1	5
EPR_000000031253	27363	1	No	Low-quality	35.99	AAI-based (medium-confidence)	1	1
EPR_000000031412	20348	1	No	Low-quality	33.49	AAI-based (high-confidence)	1	6
EPR_000000031724	26552	1	No	Low-quality	43.46	AAI-based (high-confidence)	1	4
EPR_000000032463	15864	0.993	No	Low-quality	26.44	AAI-based (high-confidence)	0.993	2
EPR_000000032496	23284	1	No	Low-quality	41.44	AAI-based (high-confidence)	1	3
EPR_000000033562	10726	0.98	No	Low-quality	5.22	AAI-based (medium-confidence)	0.98	0
EPR_000000033958	49045	1	No	Low-quality	21.06	AAI-based (high-confidence)	1	7
EPR_000000034103	20472	1	No	Low-quality	13.19	AAI-based (medium-confidence)	1	1
EPR_000000034456	15378	1	No	Low-quality	8.77	AAI-based (high-confidence)	1	5
EPR_000000034535	25591	1	No	Low-quality	13.68	AAI-based (high-confidence)	1	1
EPR_000000034755	22444	1	No	Low-quality	13.22	AAI-based (medium-confidence)	1	10
EPR_000000034834	17323	1	No	Low-quality	24.67	AAI-based (high-confidence)	1	3
EPR_000000034899	23574	1	No	Low-quality	10.55	AAI-based (medium-confidence)	1	6
EPR_000000035020	10936	0.973	No	Low-quality	21.08	AAI-based (high-confidence)	0.98	0
EPR_000000035090	11559	0.98	No	Low-quality	2.8	HMM-based (lower-bound)	0.98	2
EPR_000000035921	15064	1	No	Low-quality	45.45	AAI-based (high-confidence)	1	5
EPR_000000035985	19190	1	No	Low-quality	11.08	AAI-based (medium-confidence)	1	4
EPR_000000036143	11181	0.96	No	Low-quality	2.77	AAI-based (medium-confidence)	0.96	0
EPR_000000036260	12184	1	No	Low-quality	36.76	AAI-based (high-confidence)	1	5
EPR_000000036302	14274	0.993	No	Low-quality	9.14	AAI-based (high-confidence)	0.993	2
EPR_000000036601	24877	1	No	Medium-quality	65.94	AAI-based (high-confidence)	1	3
EPR_000000037253	13327	1	No	Low-quality	11.83	AAI-based (medium-confidence)	1	6
EPR_000000037664	24341	1	No	Medium-quality	71.15	AAI-based (high-confidence)	1	5
EPR_000000037799	43318	1	No	High-quality	100	AAI-based (high-confidence)	1	4
EPR_000000038993	28663	1	No	Low-quality	23.91	HMM-based (lower-bound)	1	7
EPR_000000039536	54287	0.993	No	Low-quality	13.75	HMM-based (lower-bound)	0.993	1
EPR_000000040067	17055	0.98	No	Low-quality	9.13	AAI-based (high-confidence)	0.98	0
EPR_000000040300	44089	1	No	Medium-quality	67.35	AAI-based (high-confidence)	1	2
EPR_000000040427	33526	1	No	Low-quality	13.34	AAI-based (high-confidence)	1	7
EPR_000000041489	14214	0.913	No	Low-quality	7.56	AAI-based (medium-confidence)	0.92	0
EPR_000000041758	13747	1	No	Low-quality	24.16	AAI-based (high-confidence)	1	2
EPR_000000041958	10354	0.933	No	Low-quality	4.69	AAI-based (high-confidence)	0.933	0
EPR_000000042139	12961	0.987	No	Low-quality	6.57	AAI-based (high-confidence)	0.973	5
EPR_000000042452	24729	0.987	No	Medium-quality	60.91	AAI-based (medium-confidence)	0.987	6
EPR_000000042579	48611	1	No	Medium-quality	74.98	AAI-based (medium-confidence)	1	1
EPR_000000042682	12038	0.967	No	Low-quality	6.59	AAI-based (medium-confidence)	0.98	0
EPR_000000043962	24743	1	No	Low-quality	41.35	AAI-based (medium-confidence)	1	2
EPR_000000044456	13652	1	No	Low-quality	4.61	HMM-based (lower-bound)	1	2
EPR_000000044463	17677	1	No	Low-quality	31.27	AAI-based (high-confidence)	1	5
EPR_000000044712	15640	1	No	Low-quality	41.56	AAI-based (high-confidence)	0.993	1
EPR_000000044821	12961	1	No	Low-quality	6.81	AAI-based (medium-confidence)	1	1
EPR_000000045112	20136	1	No	Medium-quality	63.06	AAI-based (medium-confidence)	1	3
EPR_000000045461	14274	0.993	No	Low-quality	14.38	AAI-based (high-confidence)	0.993	0
EPR_000000045641	18997	1	No	Low-quality	10.58	AAI-based (medium-confidence)	1	3
EPR_000000046209	13810	1	No	Low-quality	36.99	AAI-based (high-confidence)	1	8
EPR_000000046481	11451	0.987	No	Low-quality	13.75	AAI-based (high-confidence)	0.987	1
EPR_000000046555	69661	0.987	No	Low-quality	34.02	HMM-based (lower-bound)	0.993	2
EPR_000000046647	20096	1	No	Low-quality	11.44	AAI-based (high-confidence)	1	3
EPR_000000046915	34780	1	No	Medium-quality	56.85	AAI-based (high-confidence)	1	3
EPR_000000047041	13087	1	No	Low-quality	37.08	AAI-based (medium-confidence)	1	6
EPR_000000047077	20789	1	No	Low-quality	8.67	AAI-based (medium-confidence)	1	2
EPR_000000047274	12204	1	No	Low-quality	12.38	AAI-based (high-confidence)	1	5
EPR_000000047671	12493	0.993	No	Low-quality	15.11	HMM-based (lower-bound)	0.993	0
EPR_000000047680	18752	0.993	No	Low-quality	34.76	AAI-based (high-confidence)	0.993	2
EPR_000000047981	16120	1	No	Low-quality	49.42	AAI-based (high-confidence)	1	4
EPR_000000048463	33845	1	No	Medium-quality	74.56	AAI-based (high-confidence)	1	9
EPR_000000048581	28351	0.993	No	Medium-quality	79.91	AAI-based (medium-confidence)	0.993	2
EPR_000000048593	19343	0.993	No	Low-quality	41.46	AAI-based (high-confidence)	1	1
EPR_000000049220	57611	1	No	Low-quality	34.67	AAI-based (medium-confidence)	1	6
EPR_000000049654	37075	1	No	High-quality	96.23	AAI-based (high-confidence)	1	8
EPR_000000050064	15155	1	No	Low-quality	10.43	AAI-based (high-confidence)	1	1
EPR_000000050088	22884	0.953	No	Low-quality	12.11	AAI-based (high-confidence)	0.953	0
EPR_000000050478	24833	1	No	Medium-quality	54.46	AAI-based (high-confidence)	1	3
EPR_000000050662	12666	1	No	Low-quality	24.57	AAI-based (high-confidence)	1	1
EPR_000000050683	57115	1	No	Low-quality	30.42	AAI-based (high-confidence)	1	9
EPR_000000050930	11908	1	No	Low-quality	23.05	AAI-based (high-confidence)	1	4
EPR_000000051196	16412	0.993	No	Low-quality	7.78	AAI-based (high-confidence)	0.993	5
EPR_000000051470	13955	0.993	No	Low-quality	26.93	AAI-based (high-confidence)	0.993	0
EPR_000000051554	10769	0.987	No	Low-quality	6.05	AAI-based (medium-confidence)	0.987	2
EPR_000000052815	15174	0.987	No	Low-quality	8.13	AAI-based (high-confidence)	0.987	0
EPR_000000052956	22024	0.993	No	Medium-quality	56.84	AAI-based (medium-confidence)	0.993	3
EPR_000000053158	10590	0.993	No	Low-quality	5.86	AAI-based (high-confidence)	0.993	1
EPR_000000053369	30056	1	No	Low-quality	36.5	AAI-based (high-confidence)	1	3
EPR_000000053861	20460	0.993	No	Low-quality	35.05	AAI-based (high-confidence)	0.993	3
EPR_000000054475	12526	1	No	Low-quality	19.96	AAI-based (high-confidence)	1	2
EPR_000000055079	50914	1	No	Low-quality	24.58	AAI-based (medium-confidence)	1	16
EPR_000000055093	14991	1	No	Low-quality	39.44	AAI-based (high-confidence)	1	2
EPR_000000056531	14682	0.953	No	Low-quality	7.87	AAI-based (medium-confidence)	0.953	0
EPR_000000056640	24380	1	No	Low-quality	42.37	AAI-based (high-confidence)	1	2
EPR_000000057268	11935	1	No	Low-quality	20.74	AAI-based (high-confidence)	1	3
EPR_000000057332	14289	0.993	No	Low-quality	6.57	HMM-based (lower-bound)	0.993	6
EPR_000000057414	10405	1	No	Low-quality	4.41	HMM-based (lower-bound)	1	7
EPR_000000057524	12231	1	No	Low-quality	21.57	AAI-based (high-confidence)	1	3
EPR_000000057623	12254	1	No	Low-quality	5.26	AAI-based (high-confidence)	1	1
EPR_000000057905	13998	1	No	Low-quality	24.22	AAI-based (high-confidence)	1	1
EPR_000000058018	19840	1	No	Low-quality	10.34	AAI-based (high-confidence)	1	7
EPR_000000058254	11585	0.967	No	Low-quality	6.16	AAI-based (high-confidence)	0.973	0
EPR_000000058402	20320	1	No	Low-quality	8.73	AAI-based (medium-confidence)	1	1
EPR_000000058698	15064	0.947	No	Low-quality	14.32	AAI-based (high-confidence)	0.947	0
EPR_000000059094	22340	1	No	Low-quality	10.61	AAI-based (medium-confidence)	1	6
EPR_000000059152	14530	1	No	Low-quality	9.22	AAI-based (medium-confidence)	1	4
EPR_000000059192	63653	0.993	No	Low-quality	16.14	AAI-based (medium-confidence)	0.993	6
EPR_000000059672	10531	1	No	Low-quality	5.52	AAI-based (medium-confidence)	1	6
EPR_000000059776	19325	0.987	No	Low-quality	10.53	AAI-based (medium-confidence)	0.987	1
EPR_000000060059	29038	0.993	No	Low-quality	15.49	AAI-based (high-confidence)	0.993	2
EPR_000000060203	11873	0.987	No	Low-quality	27.85	AAI-based (medium-confidence)	0.987	1
EPR_000000060859	10760	1	No	Low-quality	30.63	AAI-based (high-confidence)	1	2
EPR_000000061004	10235	0.993	No	Low-quality	5.71	AAI-based (medium-confidence)	0.993	1
EPR_000000061037	13153	0.993	No	Low-quality	22.41	AAI-based (medium-confidence)	0.993	1
EPR_000000061419	11194	1	No	Low-quality	5.6	AAI-based (high-confidence)	1	1
EPR_000000062378	10350	1	No	Low-quality	7.45	HMM-based (lower-bound)	1	1
EPR_000000062729	10575	1	No	Low-quality	19.65	AAI-based (medium-confidence)	1	2
EPR_000000062760	15872	1	No	Low-quality	49.12	AAI-based (high-confidence)	1	5
EPR_000000062939	14562	0.933	No	Low-quality	5.8	AAI-based (high-confidence)	0.933	0
EPR_000000063005	19723	0.98	No	Low-quality	34.08	AAI-based (high-confidence)	0.98	0
EPR_000000063532	12673	1	No	Low-quality	6.79	AAI-based (medium-confidence)	1	5
EPR_000000064135	24641	1	No	Low-quality	12.82	AAI-based (high-confidence)	1	6
EPR_000000064833	12215	1	No	Low-quality	23.88	AAI-based (high-confidence)	1	3
EPR_000000065107	17492	0.933	No	Low-quality	16.71	AAI-based (medium-confidence)	0.933	0
EPR_000000065116	15006	1	No	Low-quality	33.02	AAI-based (high-confidence)	1	3
EPR_000000065582	10720	1	No	Low-quality	0.89	HMM-based (lower-bound)	1	3
EPR_000000065645	36110	1	No	Low-quality	18.03	AAI-based (medium-confidence)	1	2
EPR_000000065707	27072	1	No	Low-quality	11.95	AAI-based (high-confidence)	1	9
EPR_000000065902	37467	0.993	No	Low-quality	21.43	AAI-based (high-confidence)	0.993	10
EPR_000000065952	10738	0.967	No	Low-quality	16.95	AAI-based (high-confidence)	0.98	0
EPR_000000065967	12265	0.973	No	Low-quality	8.71	AAI-based (high-confidence)	0.973	0
EPR_000000066083	11742	1	No	Low-quality	7.68	HMM-based (lower-bound)	1	6
EPR_000000066124	12088	0.927	No	Low-quality	3.2	AAI-based (medium-confidence)	0.927	0
EPR_000000066472	33172	1	No	Medium-quality	86.76	AAI-based (medium-confidence)	1	8
EPR_000000066679	18362	0.9	No	Low-quality	31.72	AAI-based (high-confidence)	0.9	0
EPR_000000066888	12530	1	No	Low-quality	44.93	AAI-based (high-confidence)	1	2
EPR_000000066925	13660	0.973	No	Not-determined	NA	NA	0.973	0
EPR_000000068492	10738	0.953	No	Low-quality	6.44	AAI-based (medium-confidence)	0.947	0
EPR_000000068562	12952	0.973	No	Low-quality	5.79	AAI-based (medium-confidence)	0.973	1
EPR_000000068592	33659	1	No	Low-quality	17.97	AAI-based (high-confidence)	1	8
EPR_000000068662	10937	0.933	No	Low-quality	10.4	AAI-based (high-confidence)	0.933	0
EPR_000000069025	75988	0.993	No	Medium-quality	51.4	AAI-based (medium-confidence)	0.993	6
EPR_000000069083	12731	1	No	Low-quality	20.93	AAI-based (high-confidence)	1	1
EPR_000000069100	14785	1	No	Low-quality	25.44	AAI-based (high-confidence)	1	3
EPR_000000069178	20793	0.987	No	Low-quality	11.17	AAI-based (medium-confidence)	0.993	8
EPR_000000069256	11832	1	No	Low-quality	8.9	HMM-based (lower-bound)	1	4
EPR_000000069519	10697	0.96	No	Low-quality	20.63	AAI-based (high-confidence)	0.96	0
EPR_000000069597	15618	1	No	Low-quality	39.02	AAI-based (high-confidence)	1	7
EPR_000000069743	102173	1	No	Medium-quality	56.86	AAI-based (high-confidence)	1	24
EPR_000000070006	69820	0.98	No	Low-quality	37.36	AAI-based (high-confidence)	0.98	22
EPR_000000070405	10436	1	No	Low-quality	5.45	AAI-based (medium-confidence)	1	1
EPR_000000070991	11808	0.947	No	Low-quality	27.9	AAI-based (high-confidence)	0.947	0
EPR_000000071136	10354	0.933	No	Low-quality	16.33	AAI-based (medium-confidence)	0.933	0
EPR_000000071390	19716	0.953	No	Low-quality	8.02	AAI-based (medium-confidence)	0.953	0
EPR_000000071709	47340	1	No	Low-quality	25.42	AAI-based (high-confidence)	1	13
EPR_000000071792	23372	1	No	Low-quality	12.52	AAI-based (medium-confidence)	1	8
EPR_000000072206	16052	1	No	Low-quality	38.54	AAI-based (medium-confidence)	1	5
EPR_000000072239	22268	1	No	Low-quality	21.57	AAI-based (medium-confidence)	1	8
EPR_000000072249	14854	1	No	Low-quality	6.85	HMM-based (lower-bound)	1	1
EPR_000000072640	15386	1	No	Low-quality	15.76	AAI-based (medium-confidence)	1	8
EPR_000000073465	21854	0.973	No	Low-quality	9.49	HMM-based (lower-bound)	0.973	2
EPR_000000073508	13535	0.967	No	Low-quality	7.56	AAI-based (high-confidence)	0.967	0
EPR_000000073594	56697	0.92	No	Low-quality	30.77	AAI-based (high-confidence)	0.92	0
EPR_000000073832	12299	1	No	Low-quality	6.52	AAI-based (high-confidence)	1	2
EPR_000000073864	14593	0.987	No	Low-quality	15.06	AAI-based (high-confidence)	0.987	3
EPR_000000073933	51889	1	No	Low-quality	13.48	AAI-based (high-confidence)	1	6
EPR_000000074202	18167	0.953	No	Low-quality	17.27	AAI-based (high-confidence)	0.953	0
EPR_000000074361	11129	0.907	No	Low-quality	6.04	AAI-based (high-confidence)	0.907	0
EPR_000000074495	32639	0.92	No	Medium-quality	79.55	AAI-based (high-confidence)	0.92	0
EPR_000000074605	10605	0.993	No	Low-quality	5.64	AAI-based (high-confidence)	1	8
EPR_000000074841	29006	0.967	No	Low-quality	12.25	HMM-based (lower-bound)	0.967	0
EPR_000000074997	79467	1	No	Low-quality	41.7	AAI-based (medium-confidence)	1	12
EPR_000000076400	19792	1	No	Low-quality	29.82	AAI-based (high-confidence)	1	6
EPR_000000077038	20324	1	No	Low-quality	10.82	AAI-based (high-confidence)	1	3
EPR_000000077240	11626	1	No	Low-quality	32.29	AAI-based (high-confidence)	1	4
EPR_000000077898	12850	0.933	No	Low-quality	7.56	AAI-based (medium-confidence)	0.933	0
EPR_000000078038	16034	0.993	No	Low-quality	26.51	AAI-based (medium-confidence)	0.993	5
EPR_000000078166	16440	0.96	No	Low-quality	28.9	AAI-based (high-confidence)	0.96	0
EPR_000000078247	11239	1	No	Low-quality	4.69	AAI-based (medium-confidence)	1	8
EPR_000000078362	63053	0.993	No	Low-quality	23.05	HMM-based (lower-bound)	0.993	2
EPR_000000078842	18356	0.933	No	Low-quality	5.17	HMM-based (lower-bound)	0.933	0
EPR_000000079422	18375	0.987	No	Low-quality	39.2	AAI-based (high-confidence)	0.987	1
EPR_000000079753	13284	0.967	No	Low-quality	7.21	AAI-based (high-confidence)	0.967	0
EPR_000000080607	45439	1	No	Low-quality	21.61	AAI-based (medium-confidence)	1	13
EPR_000000080766	21561	1	No	Low-quality	11.7	AAI-based (medium-confidence)	1	1
EPR_000000081035	17515	1	No	Low-quality	37.43	AAI-based (medium-confidence)	1	1
EPR_000000081056	22265	1	No	Low-quality	12.69	AAI-based (medium-confidence)	1	2
EPR_000000081218	17169	1	No	Low-quality	3.89	HMM-based (lower-bound)	1	2
EPR_000000081590	12758	0.993	No	Low-quality	8.17	AAI-based (high-confidence)	0.993	1
EPR_000000081612	17923	1	No	Low-quality	8.82	AAI-based (medium-confidence)	1	3
EPR_000000081702	22299	1	No	Low-quality	36.98	AAI-based (high-confidence)	1	1
EPR_000000081716	15186	1	No	Low-quality	8.36	AAI-based (high-confidence)	1	1
EPR_000000081845	13124	1	No	Low-quality	32.9	AAI-based (high-confidence)	1	4
EPR_000000081926	14762	0.98	No	Low-quality	8.67	AAI-based (medium-confidence)	0.967	0
EPR_000000082495	27460	0.96	No	Low-quality	32.9	HMM-based (lower-bound)	0.96	5
EPR_000000083198	26580	1	No	Low-quality	11.89	AAI-based (medium-confidence)	1	9
EPR_000000084202	11589	0.96	No	Low-quality	20.87	AAI-based (high-confidence)	0.967	0
EPR_000000084574	11927	0.947	No	Low-quality	7.86	AAI-based (medium-confidence)	0.947	0
EPR_000000084960	22298	0.993	No	Medium-quality	52.42	AAI-based (high-confidence)	0.993	5
EPR_000000085213	14899	0.987	No	Low-quality	25.57	AAI-based (high-confidence)	0.987	1
EPR_000000085296	28113	1	No	Low-quality	13.72	AAI-based (high-confidence)	1	4
EPR_000000085387	30755	1	No	Medium-quality	55.7	AAI-based (medium-confidence)	1	1
EPR_000000085540	35067	1	No	Medium-quality	60.48	AAI-based (high-confidence)	1	2
EPR_000000086041	16588	1	No	Low-quality	8.82	AAI-based (medium-confidence)	1	2
EPR_000000086308	50621	1	No	Low-quality	25.66	AAI-based (high-confidence)	1	17
EPR_000000086392	13152	1	No	Low-quality	33.59	AAI-based (high-confidence)	1	8
EPR_000000087089	10629	1	No	Low-quality	4.94	HMM-based (lower-bound)	1	3
EPR_000000087878	102908	1	No	Medium-quality	59.73	AAI-based (high-confidence)	1	7
EPR_000000087910	14637	0.987	No	Low-quality	18.99	AAI-based (high-confidence)	0.987	1
EPR_000000088412	16672	1	No	Low-quality	43.44	AAI-based (high-confidence)	1	10
EPR_000000089311	37121	0.993	No	Low-quality	19.75	AAI-based (high-confidence)	0.993	8
EPR_000000089860	18769	1	No	Low-quality	27.46	AAI-based (high-confidence)	1	2
EPR_000000089975	11657	1	No	Low-quality	6.21	AAI-based (medium-confidence)	1	1
EPR_000000090118	30777	1	No	Low-quality	17.47	AAI-based (high-confidence)	1	8
EPR_000000090851	12761	0.96	No	Not-determined	NA	NA	0.96	1
EPR_000000090968	50192	1	No	Medium-quality	51.9	AAI-based (medium-confidence)	1	12
EPR_000000091563	13033	0.993	No	Low-quality	8.44	AAI-based (high-confidence)	0.993	2
EPR_000000092026	12768	0.98	No	Low-quality	6.86	AAI-based (medium-confidence)	0.98	0
EPR_000000092102	11969	1	No	Low-quality	18.87	HMM-based (lower-bound)	1	1
EPR_000000092273	19479	0.993	No	Low-quality	11.08	AAI-based (high-confidence)	0.993	8
EPR_000000092336	19107	0.993	No	Low-quality	10.87	AAI-based (high-confidence)	0.993	5
EPR_000000092458	18161	1	No	Low-quality	30.22	AAI-based (high-confidence)	1	5
EPR_000000092782	14057	1	No	Low-quality	14.5	HMM-based (lower-bound)	1	4
EPR_000000094095	18089	0.967	No	Low-quality	9.74	AAI-based (high-confidence)	0.967	0
EPR_000000094407	15832	0.98	No	Low-quality	7.2	AAI-based (high-confidence)	0.987	0
EPR_000000094448	33427	1	No	Medium-quality	56.82	AAI-based (medium-confidence)	1	3
EPR_000000094546	13244	0.933	No	Low-quality	31.09	AAI-based (high-confidence)	0.933	0
EPR_000000095407	53313	1	No	Low-quality	27.75	AAI-based (high-confidence)	1	8
EPR_000000095648	29786	0.973	No	Low-quality	15.95	AAI-based (medium-confidence)	0.973	0
EPR_000000095786	13110	1	No	Low-quality	32.9	AAI-based (medium-confidence)	1	5
EPR_000000095868	11858	0.933	No	Low-quality	10.52	AAI-based (high-confidence)	0.947	0
EPR_000000096317	12470	1	No	Low-quality	39.51	AAI-based (high-confidence)	1	3
EPR_000000096874	17213	1	No	Low-quality	38.09	AAI-based (medium-confidence)	1	5
EPR_000000097283	17458	1	No	Low-quality	17.63	AAI-based (high-confidence)	1	3
EPR_000000097430	19254	0.94	No	Low-quality	7.66	AAI-based (high-confidence)	0.94	0
EPR_000000098799	73215	1	No	Low-quality	39.1	AAI-based (medium-confidence)	1	28
EPR_000000098933	15242	1	No	Low-quality	42.91	AAI-based (high-confidence)	1	3
EPR_000000099107	24995	0.993	No	Low-quality	29.38	AAI-based (medium-confidence)	1	5
EPR_000000099438	69465	1	No	Low-quality	36.67	AAI-based (medium-confidence)	1	1
EPR_000000099442	22190	1	No	Medium-quality	55.79	AAI-based (high-confidence)	1	9
EPR_000000100087	11894	1	No	Low-quality	6.12	AAI-based (medium-confidence)	1	1
EPR_000000100645	14936	0.993	No	Low-quality	5.85	HMM-based (lower-bound)	0.993	1
EPR_000000100704	115033	1	No	Medium-quality	51.61	HMM-based (lower-bound)	1	19
EPR_000000101006	10040	1	No	Low-quality	4.27	HMM-based (lower-bound)	1	2
EPR_000000101449	18312	1	No	Low-quality	23.77	HMM-based (lower-bound)	1	2
EPR_000000101706	24552	1	No	Low-quality	12.46	AAI-based (high-confidence)	1	9
EPR_000000101966	10114	0.987	No	Low-quality	5.06	HMM-based (lower-bound)	0.987	2
EPR_000000102651	27240	1	No	Low-quality	14	AAI-based (high-confidence)	1	8
EPR_000000103308	10840	1	No	Low-quality	17.8	AAI-based (high-confidence)	1	4
EPR_000000103781	13533	1	No	Low-quality	14.8	AAI-based (medium-confidence)	1	2
EPR_000000104089	14077	0.92	No	Low-quality	34.28	AAI-based (high-confidence)	0.927	0
EPR_000000104430	11411	0.993	No	Low-quality	5.8	AAI-based (medium-confidence)	0.993	6
EPR_000000104859	13876	1	No	Low-quality	7.22	AAI-based (high-confidence)	1	3
EPR_000000105243	10787	1	No	Low-quality	5.87	AAI-based (high-confidence)	1	7
EPR_000000105360	14323	1	No	Low-quality	35.12	AAI-based (high-confidence)	1	3
EPR_000000106500	14360	1	No	Low-quality	17.78	AAI-based (high-confidence)	1	1
EPR_000000106627	12539	1	No	Low-quality	32.3	AAI-based (high-confidence)	0.993	1
EPR_000000107081	31798	1	No	Low-quality	17.47	AAI-based (medium-confidence)	0.993	1
EPR_000000107518	16063	1	No	Low-quality	44.7	AAI-based (high-confidence)	0.993	5
EPR_000000107616	22838	1	No	Low-quality	6.01	AAI-based (medium-confidence)	1	3
EPR_000000107902	16223	1	No	Low-quality	8.73	AAI-based (medium-confidence)	1	10
EPR_000000108128	10836	0.953	No	Low-quality	10.3	AAI-based (high-confidence)	0.947	0
EPR_000000108467	23214	1	No	Low-quality	39.41	AAI-based (high-confidence)	1	1
EPR_000000109128	30431	0.98	No	Low-quality	25.44	HMM-based (lower-bound)	0.98	0
EPR_000000109309	10396	1	No	Low-quality	5.64	AAI-based (medium-confidence)	1	1
EPR_000000109520	11579	0.913	No	Low-quality	3.05	HMM-based (lower-bound)	0.913	0
EPR_000000109566	15504	1	No	Low-quality	6.39	AAI-based (medium-confidence)	1	9
EPR_000000109705	14344	0.98	No	Low-quality	13.64	AAI-based (high-confidence)	0.98	0
EPR_000000109845	24269	0.913	No	Low-quality	13.79	AAI-based (medium-confidence)	0.913	0
EPR_000000110207	13209	1	No	Low-quality	13.45	AAI-based (high-confidence)	1	4
EPR_000000110469	12346	1	No	Low-quality	23.69	AAI-based (medium-confidence)	1	1
EPR_000000111008	25900	1	No	Medium-quality	73.46	AAI-based (medium-confidence)	1	2
EPR_000000111060	20218	1	No	Low-quality	11.12	AAI-based (high-confidence)	1	7
EPR_000000111599	11396	1	No	Low-quality	6.18	AAI-based (high-confidence)	1	2
EPR_000000111723	19755	1	No	Low-quality	35.59	AAI-based (medium-confidence)	1	1
EPR_000000111964	11081	1	No	Low-quality	6.01	AAI-based (high-confidence)	1	3
EPR_000000112377	18711	1	No	Low-quality	9.99	AAI-based (high-confidence)	1	2
EPR_000000113667	14983	1	No	Low-quality	8.2	AAI-based (medium-confidence)	1	7
EPR_000000114231	27234	0.987	No	Low-quality	14.71	AAI-based (medium-confidence)	0.987	6
EPR_000000114270	12251	0.953	No	Low-quality	6.56	AAI-based (high-confidence)	0.953	0
EPR_000000114291	11484	1	No	Low-quality	20.92	AAI-based (medium-confidence)	1	1
EPR_000000115688	11870	0.92	No	Low-quality	6.78	AAI-based (medium-confidence)	0.92	0
EPR_000000115711	16136	1	No	Low-quality	8.54	AAI-based (medium-confidence)	1	8
EPR_000000115794	22961	0.98	No	Medium-quality	58.55	AAI-based (high-confidence)	0.98	0
EPR_000000116179	20051	0.973	No	Low-quality	38.43	AAI-based (high-confidence)	0.973	0
EPR_000000116258	17903	0.92	No	Low-quality	9.62	AAI-based (medium-confidence)	0.913	0
EPR_000000116380	28201	1	No	Low-quality	11.65	HMM-based (lower-bound)	1	4
EPR_000000116835	10331	1	No	Low-quality	4.15	AAI-based (medium-confidence)	1	1
EPR_000000117406	10455	0.993	No	Low-quality	31.08	AAI-based (high-confidence)	0.993	3
EPR_000000117697	14256	0.993	No	Low-quality	31.63	AAI-based (medium-confidence)	1	1
EPR_000000117763	15205	0.92	No	Low-quality	21.55	HMM-based (lower-bound)	0.92	0
EPR_000000119581	22725	1	No	Low-quality	11.76	AAI-based (medium-confidence)	1	5
EPR_000000119590	13230	1	No	Low-quality	24.31	AAI-based (high-confidence)	1	3
EPR_000000119616	21728	1	No	Medium-quality	64.36	AAI-based (high-confidence)	1	6
EPR_000000120105	10338	1	No	Low-quality	5.91	AAI-based (medium-confidence)	1	2
EPR_000000120691	10755	1	No	Low-quality	18.68	AAI-based (high-confidence)	1	1
EPR_000000120798	45047	1	No	High-quality	90.59	AAI-based (high-confidence)	1	11
EPR_000000120952	32712	1	No	Medium-quality	83.57	AAI-based (high-confidence)	1	6
EPR_000000120978	11315	0.973	No	Low-quality	5.79	AAI-based (medium-confidence)	0.96	0
EPR_000000121059	13425	0.94	No	Low-quality	8.13	AAI-based (medium-confidence)	0.94	0
EPR_000000123703	10762	1	No	Low-quality	4.28	AAI-based (high-confidence)	1	8
EPR_000000123916	12419	0.947	No	Low-quality	36.23	AAI-based (high-confidence)	0.947	0
EPR_000000125235	41443	1	No	Low-quality	22.18	AAI-based (high-confidence)	1	12
EPR_000000125355	11813	0.96	No	Low-quality	4.43	HMM-based (lower-bound)	0.96	0
EPR_000000126289	10396	1	No	Low-quality	5.93	AAI-based (high-confidence)	1	2
EPR_000000126425	13503	1	No	Low-quality	25.2	AAI-based (medium-confidence)	1	3
EPR_000000126592	15445	0.993	No	Low-quality	18.76	AAI-based (medium-confidence)	0.993	1
EPR_000000126613	49684	1	No	Medium-quality	78.72	AAI-based (medium-confidence)	1	8
EPR_000000126965	61276	1	No	High-quality	100	AAI-based (high-confidence)	1	4
EPR_000000127212	10452	1	No	Low-quality	20.11	AAI-based (medium-confidence)	1	4
EPR_000000127739	10540	1	No	Low-quality	9.63	HMM-based (lower-bound)	1	3
EPR_000000128295	26154	1	No	Medium-quality	57.55	AAI-based (medium-confidence)	1	2
EPR_000000128349	12066	0.947	No	Low-quality	20.46	AAI-based (high-confidence)	0.947	0
EPR_000000128777	20556	0.94	No	Low-quality	10.71	AAI-based (medium-confidence)	0.913	0
EPR_000000129511	11533	1	No	Low-quality	29.32	AAI-based (medium-confidence)	1	6
EPR_000000129942	44743	0.993	No	Low-quality	20.9	AAI-based (high-confidence)	0.993	9
EPR_000000130033	58885	1	No	Medium-quality	50.97	AAI-based (high-confidence)	1	7
EPR_000000130060	13928	1	No	Low-quality	7.37	AAI-based (high-confidence)	1	2
EPR_000000130108	32628	1	No	Medium-quality	85.75	AAI-based (high-confidence)	1	5
EPR_000000130180	18397	1	No	Low-quality	44.03	AAI-based (high-confidence)	1	3
EPR_000000130637	22903	1	No	Low-quality	40.95	AAI-based (high-confidence)	1	1
EPR_000000130663	14338	1	No	Low-quality	8.21	AAI-based (high-confidence)	1	2
EPR_000000131153	13718	1	No	Low-quality	36.54	AAI-based (medium-confidence)	1	1
EPR_000000131748	33754	1	No	Low-quality	18.15	AAI-based (high-confidence)	1	14
EPR_000000131968	17638	1	No	Low-quality	9.27	AAI-based (high-confidence)	1	4
EPR_000000132155	18413	1	No	Low-quality	10.13	AAI-based (high-confidence)	1	1
EPR_000000132421	38039	1	No	Low-quality	20.34	AAI-based (high-confidence)	1	16
EPR_000000132466	12058	0.94	No	Low-quality	5.86	AAI-based (medium-confidence)	0.94	0
EPR_000000132802	24829	0.96	No	Low-quality	13	AAI-based (medium-confidence)	0.96	0
EPR_000000133145	14323	1	No	Low-quality	6.64	AAI-based (medium-confidence)	1	2
EPR_000000134215	12779	1	No	Low-quality	11.74	HMM-based (lower-bound)	1	3
EPR_000000134654	13458	1	No	Low-quality	7.62	AAI-based (high-confidence)	1	1
EPR_000000134741	15792	1	No	Low-quality	22.69	AAI-based (medium-confidence)	1	1
EPR_000000135379	64626	1	No	High-quality	100	AAI-based (medium-confidence)	1	5
EPR_000000135480	12819	0.993	No	Low-quality	7.69	AAI-based (medium-confidence)	0.993	0
EPR_000000135510	17738	0.98	No	Low-quality	11.54	AAI-based (medium-confidence)	0.973	2
EPR_000000135721	20154	0.987	No	Low-quality	7.21	AAI-based (medium-confidence)	0.987	1
EPR_000000135879	21148	1	No	Low-quality	11.27	AAI-based (high-confidence)	1	1
EPR_000000136589	12610	1	No	Low-quality	6.78	AAI-based (medium-confidence)	1	8
EPR_000000137114	32136	1	No	Low-quality	17.5	AAI-based (medium-confidence)	1	11
EPR_000000137438	11474	1	No	Low-quality	30.82	AAI-based (high-confidence)	1	3
EPR_000000137729	40553	1	No	Medium-quality	67.09	AAI-based (medium-confidence)	1	10
EPR_000000138228	27676	0.993	No	Low-quality	15.51	AAI-based (high-confidence)	0.993	3
EPR_000000138231	18241	0.987	No	Low-quality	9.54	AAI-based (high-confidence)	0.987	1
EPR_000000138423	37838	1	No	Low-quality	19.98	AAI-based (medium-confidence)	1	8
EPR_000000138870	19442	0.907	No	Low-quality	31.85	AAI-based (high-confidence)	0.913	0
EPR_000000138988	11911	0.987	No	Low-quality	19.96	AAI-based (medium-confidence)	0.987	1
EPR_000000139389	21705	1	No	Low-quality	11.42	AAI-based (high-confidence)	1	3
EPR_000000139505	14139	0.967	No	Low-quality	33.6	AAI-based (medium-confidence)	0.967	0
EPR_000000139552	48806	0.94	No	Low-quality	24.47	AAI-based (high-confidence)	0.947	0
EPR_000000140150	10432	0.94	No	Low-quality	9.92	AAI-based (high-confidence)	0.94	0
EPR_000000140996	25395	1	No	Low-quality	14.01	AAI-based (medium-confidence)	1	6
EPR_000000141260	23678	1	No	Low-quality	12.6	AAI-based (medium-confidence)	1	8
EPR_000000141910	37388	1	No	Low-quality	20.16	AAI-based (high-confidence)	1	12
EPR_000000142500	21534	1	No	Low-quality	36.28	AAI-based (high-confidence)	1	1
EPR_000000142845	12865	1	No	Low-quality	8.08	AAI-based (medium-confidence)	1	1
EPR_000000143159	10555	0.973	No	Low-quality	5.78	AAI-based (medium-confidence)	0.973	0
EPR_000000143328	67320	1	No	Low-quality	35.99	AAI-based (high-confidence)	1	1
EPR_000000143393	80266	0.987	No	Low-quality	43	AAI-based (high-confidence)	0.987	29
EPR_000000143500	47273	1	No	Medium-quality	74.25	AAI-based (high-confidence)	1	7
EPR_000000143991	36292	0.953	No	Medium-quality	58.46	AAI-based (medium-confidence)	0.96	0
EPR_000000144095	11838	0.94	No	Low-quality	18.81	AAI-based (medium-confidence)	0.947	0
EPR_000000144182	12349	1	No	Low-quality	6.63	AAI-based (high-confidence)	1	1
EPR_000000144188	12905	1	No	Low-quality	6.74	AAI-based (medium-confidence)	1	1
EPR_000000144397	17961	1	No	Low-quality	9.61	AAI-based (high-confidence)	1	2
EPR_000000144493	11882	1	No	Low-quality	5.54	AAI-based (medium-confidence)	1	7
EPR_000000144565	27949	1	No	Low-quality	12.14	AAI-based (medium-confidence)	1	10
EPR_000000144980	10222	0.993	No	Low-quality	15.88	AAI-based (high-confidence)	0.993	0
EPR_000000145116	11385	1	No	Low-quality	6.21	AAI-based (high-confidence)	1	3
EPR_000000145628	55966	1	No	High-quality	100	AAI-based (high-confidence)	1	7
EPR_000000146228	38113	1	No	Low-quality	9.83	AAI-based (medium-confidence)	1	1
EPR_000000146269	16599	0.96	No	Low-quality	8.77	AAI-based (high-confidence)	0.96	0
EPR_000000146522	13877	0.973	No	Low-quality	21.14	AAI-based (medium-confidence)	0.973	0
EPR_000000146928	16376	0.967	No	Low-quality	26.42	AAI-based (high-confidence)	0.973	0
EPR_000000147364	10810	0.92	No	Low-quality	35.95	AAI-based (high-confidence)	0.92	0
EPR_000000147593	10816	1	No	Low-quality	5.72	AAI-based (medium-confidence)	1	7
EPR_000000148186	34352	1	No	Low-quality	16.25	AAI-based (medium-confidence)	1	11
EPR_000000148957	14959	0.987	No	Low-quality	26.78	AAI-based (high-confidence)	0.987	0
EPR_000000149351	18132	1	No	Low-quality	10.5	AAI-based (medium-confidence)	1	5
EPR_000000149674	18280	0.947	No	Low-quality	9.79	AAI-based (high-confidence)	0.947	0
EPR_000000149957	18826	1	No	Low-quality	14.91	AAI-based (medium-confidence)	1	1
EPR_000000150313	10539	1	No	Low-quality	5.04	AAI-based (medium-confidence)	0.993	3
EPR_000000150612	11930	0.993	No	Low-quality	30.98	AAI-based (high-confidence)	0.993	2
EPR_000000151426	35424	0.993	No	Low-quality	15.68	AAI-based (medium-confidence)	1	4
EPR_000000152768	29349	1	No	Medium-quality	70.31	AAI-based (medium-confidence)	1	4
EPR_000000153171	17391	1	No	Low-quality	9.18	AAI-based (medium-confidence)	1	8
EPR_000000153307	75227	0.987	No	Low-quality	43.73	AAI-based (medium-confidence)	0.987	3
EPR_000000153393	11715	0.987	No	Low-quality	21.86	AAI-based (medium-confidence)	0.987	0
EPR_000000153717	11443	1	No	Low-quality	13.5	AAI-based (high-confidence)	0.993	2
EPR_000000153847	18602	1	No	Low-quality	9.14	AAI-based (medium-confidence)	1	4
EPR_000000153931	12110	1	No	Low-quality	14.94	AAI-based (high-confidence)	1	1
EPR_000000154387	65971	1	No	High-quality	100	AAI-based (medium-confidence)	1	13
EPR_000000154391	10519	0.913	No	Low-quality	4.39	AAI-based (high-confidence)	0.913	0
EPR_000000154531	21046	1	No	Low-quality	9.04	AAI-based (high-confidence)	1	1
EPR_000000154652	32004	1	No	High-quality	93.94	AAI-based (high-confidence)	1	3
EPR_000000155479	13851	1	No	Low-quality	30.88	AAI-based (high-confidence)	1	4
EPR_000000156787	15142	1	No	Low-quality	4	AAI-based (medium-confidence)	1	2
EPR_000000157582	12920	1	No	Low-quality	37.99	AAI-based (high-confidence)	1	6
EPR_000000158075	55770	0.993	No	Low-quality	27.44	AAI-based (high-confidence)	0.993	11
EPR_000000158092	14859	0.9	No	Low-quality	8.04	AAI-based (high-confidence)	0.9	0
EPR_000000158987	24195	0.92	No	Low-quality	19.24	AAI-based (high-confidence)	0.92	0
EPR_000000159382	36370	1	No	Medium-quality	60.3	AAI-based (high-confidence)	1	7
EPR_000000159521	12508	0.98	No	Low-quality	15.5	AAI-based (high-confidence)	0.98	1
EPR_000000159691	29558	0.973	No	Low-quality	14.27	AAI-based (medium-confidence)	0.973	0
EPR_000000159936	25971	0.993	No	Low-quality	12.44	AAI-based (medium-confidence)	0.993	4
EPR_000000160543	12724	0.9	No	Low-quality	7.21	AAI-based (medium-confidence)	0.9	0
EPR_000000160557	12867	0.993	No	Low-quality	6.07	AAI-based (medium-confidence)	0.993	7
EPR_000000161738	16089	1	No	Low-quality	10.1	AAI-based (medium-confidence)	1	2
EPR_000000161979	11231	0.96	No	Low-quality	31.45	AAI-based (high-confidence)	0.953	0
EPR_000000162137	14735	1	No	Low-quality	28.22	AAI-based (high-confidence)	1	2
EPR_000000162297	10835	0.993	No	Low-quality	5.88	AAI-based (medium-confidence)	0.993	1
EPR_000000162709	13925	0.953	No	Not-determined	NA	NA	0.953	0
EPR_000000162738	12075	1	No	Low-quality	5.42	AAI-based (medium-confidence)	1	8
EPR_000000163209	96096	1	No	Low-quality	45.77	AAI-based (medium-confidence)	1	17
EPR_000000163958	41348	0.993	No	Medium-quality	51.82	AAI-based (high-confidence)	0.993	2
EPR_000000163959	14902	1	No	Low-quality	7.88	AAI-based (medium-confidence)	1	3
EPR_000000164099	15565	1	No	Low-quality	8.31	AAI-based (high-confidence)	1	4
EPR_000000164946	25239	1	No	Low-quality	13.7	AAI-based (high-confidence)	1	6
EPR_000000165010	22107	0.967	No	Low-quality	12	AAI-based (high-confidence)	0.967	1
EPR_000000166068	54027	1	No	Low-quality	27.89	AAI-based (medium-confidence)	1	6
EPR_000000166503	20020	1	No	Low-quality	9.21	AAI-based (medium-confidence)	0.993	11
EPR_000000166514	28986	1	No	Low-quality	15.28	AAI-based (medium-confidence)	1	1
EPR_000000166840	21300	1	No	Medium-quality	63.27	AAI-based (medium-confidence)	1	4
EPR_000000166896	29940	1	No	Low-quality	28.46	AAI-based (high-confidence)	1	3
EPR_000000167937	11214	0.987	No	Low-quality	3.63	HMM-based (lower-bound)	0.987	2
EPR_000000168128	14075	0.92	No	Low-quality	6.01	HMM-based (lower-bound)	0.907	0
EPR_000000168555	13373	0.987	No	Low-quality	19.67	HMM-based (lower-bound)	0.987	1
EPR_000000168857	76564	1	No	Low-quality	36.96	AAI-based (medium-confidence)	1	15
EPR_000000169597	54924	1	No	Medium-quality	69.4	AAI-based (high-confidence)	1	1
EPR_000000170062	26490	1	No	Medium-quality	81.29	AAI-based (high-confidence)	1	5
EPR_000000170908	17627	1	No	Low-quality	17.74	AAI-based (high-confidence)	1	3
EPR_000000170960	21125	1	No	Low-quality	20.83	AAI-based (high-confidence)	1	8
EPR_000000171002	12883	1	No	Low-quality	22.12	AAI-based (high-confidence)	1	1
EPR_000000172101	20181	0.987	No	Low-quality	5.35	AAI-based (medium-confidence)	0.987	5
EPR_000000173066	60743	1	No	Low-quality	34.16	AAI-based (high-confidence)	1	18
EPR_000000173304	24164	0.993	No	Low-quality	38.44	AAI-based (high-confidence)	0.993	8
EPR_000000174026	11842	0.973	No	Low-quality	6.29	AAI-based (high-confidence)	0.973	0
EPR_000000174114	34374	1	No	Low-quality	34.97	AAI-based (high-confidence)	1	5
EPR_000000175321	16233	0.973	No	Low-quality	8.44	AAI-based (high-confidence)	0.98	3
EPR_000000178063	15054	0.953	No	Low-quality	6.55	AAI-based (medium-confidence)	0.953	0
EPR_000000178233	24113	1	No	Low-quality	32.99	HMM-based (lower-bound)	1	1
EPR_000000178915	56973	1	No	Low-quality	29.4	AAI-based (high-confidence)	1	15
EPR_000000179778	13261	0.967	No	Low-quality	7.03	AAI-based (high-confidence)	0.967	0
EPR_000000179963	12355	0.953	No	Low-quality	6.68	AAI-based (high-confidence)	0.987	0
EPR_000000180980	23694	1	No	Low-quality	12.6	AAI-based (high-confidence)	1	1
EPR_000000181352	14353	0.993	No	Low-quality	6.6	HMM-based (lower-bound)	0.993	4
EPR_000000182055	47885	1	No	Low-quality	25.72	AAI-based (high-confidence)	1	11
EPR_000000182405	41510	1	No	Medium-quality	77.55	AAI-based (high-confidence)	1	5
EPR_000000182623	22899	1	No	Low-quality	12.72	AAI-based (high-confidence)	1	5
EPR_000000183029	16520	1	No	Low-quality	40.94	AAI-based (medium-confidence)	1	2
EPR_000000183947	20983	0.973	No	Low-quality	10.06	AAI-based (medium-confidence)	0.967	0
EPR_000000184149	11121	1	No	Low-quality	38.9	AAI-based (medium-confidence)	1	3
EPR_000000184406	39663	0.913	No	Low-quality	27.41	HMM-based (lower-bound)	0.913	1
EPR_000000184623	12936	1	No	Low-quality	28.92	AAI-based (high-confidence)	1	2
EPR_000000184927	12717	0.953	No	Low-quality	27.24	AAI-based (high-confidence)	0.953	0
EPR_000000185074	14306	1	No	Low-quality	35.64	AAI-based (high-confidence)	1	5
EPR_000000185892	22865	1	No	Medium-quality	68.17	AAI-based (medium-confidence)	1	4
EPR_000000186130	70542	1	No	Low-quality	40.09	AAI-based (high-confidence)	1	14
EPR_000000187555	21155	1	No	Medium-quality	54.17	AAI-based (medium-confidence)	1	5
EPR_000000187868	19608	0.973	No	Low-quality	30.58	AAI-based (high-confidence)	0.973	0
EPR_000000188221	11766	0.96	No	Low-quality	8.11	HMM-based (lower-bound)	0.96	0
EPR_000000189310	25681	1	No	Low-quality	14.5	AAI-based (medium-confidence)	1	2
EPR_000000189778	17348	1	No	Low-quality	7.42	AAI-based (high-confidence)	0.993	1
EPR_000000190184	11075	1	No	Low-quality	24.54	AAI-based (high-confidence)	1	1
EPR_000000190407	10923	0.947	No	Low-quality	4.97	HMM-based (lower-bound)	0.98	0
EPR_000000190484	13662	1	No	Low-quality	23.99	AAI-based (medium-confidence)	1	1
EPR_000000191096	11859	0.993	No	Low-quality	20.07	AAI-based (high-confidence)	0.993	2
EPR_000000193094	23940	0.993	No	Low-quality	5.64	HMM-based (lower-bound)	0.993	3
EPR_000000193460	10355	1	No	Low-quality	21.45	AAI-based (medium-confidence)	1	1
EPR_000000193498	45233	1	No	Medium-quality	71.59	AAI-based (high-confidence)	1	7
EPR_000000193780	11239	0.98	No	Low-quality	18.04	AAI-based (high-confidence)	0.973	0
EPR_000000193990	25422	1	No	Low-quality	20.89	AAI-based (medium-confidence)	1	2
EPR_000000194036	16856	0.947	No	Low-quality	4.97	HMM-based (lower-bound)	0.947	0
EPR_000000195249	14191	0.993	No	Low-quality	6.32	HMM-based (lower-bound)	0.993	3
EPR_000000196217	14059	1	No	Low-quality	3.92	AAI-based (high-confidence)	1	3
EPR_000000196425	11204	0.967	No	Low-quality	5.57	AAI-based (medium-confidence)	0.967	1
EPR_000000196524	23671	1	No	Low-quality	10.94	AAI-based (medium-confidence)	1	5
EPR_000000196684	10005	1	No	Low-quality	22.04	AAI-based (high-confidence)	1	3
EPR_000000198115	36064	1	No	Low-quality	20.7	AAI-based (medium-confidence)	1	2
EPR_000000198242	36272	1	No	Medium-quality	61.12	AAI-based (high-confidence)	1	4
EPR_000000199059	18610	1	No	Low-quality	10.57	AAI-based (high-confidence)	1	3
EPR_000000199218	27094	0.96	No	Low-quality	12.95	AAI-based (medium-confidence)	0.96	5
EPR_000000199400	22508	0.94	No	Low-quality	33.32	AAI-based (high-confidence)	0.947	0
EPR_000000199744	29506	0.927	No	Low-quality	29.94	AAI-based (high-confidence)	0.927	0
EPR_000000200102	14089	1	No	Low-quality	35.77	AAI-based (high-confidence)	1	2
EPR_000000200202	16060	1	No	Low-quality	8.36	AAI-based (medium-confidence)	1	5
EPR_000000200267	26037	0.953	No	Low-quality	13.94	AAI-based (medium-confidence)	0.953	0
EPR_000000201482	33846	0.993	No	Low-quality	18.03	AAI-based (medium-confidence)	0.993	15
EPR_000000201593	24631	1	No	Low-quality	40.66	AAI-based (high-confidence)	1	0
EPR_000000201733	13075	0.993	No	Low-quality	21.67	AAI-based (high-confidence)	0.993	1
EPR_000000202270	10731	0.9	No	Low-quality	5.7	AAI-based (medium-confidence)	0.9	0
EPR_000000202696	15855	0.993	No	Low-quality	8.38	AAI-based (high-confidence)	0.993	0
EPR_000000202712	61465	1	No	Low-quality	33.35	AAI-based (medium-confidence)	1	5
EPR_000000202743	15795	1	No	Low-quality	8.68	AAI-based (high-confidence)	1	3
EPR_000000202781	12245	1	No	Low-quality	8.59	HMM-based (lower-bound)	1	10
EPR_000000203302	20028	0.993	No	Low-quality	34.24	AAI-based (medium-confidence)	0.993	1
EPR_000000203403	10187	0.92	No	Low-quality	3.05	AAI-based (medium-confidence)	0.92	0
EPR_000000203943	12729	0.947	No	Low-quality	6.67	AAI-based (medium-confidence)	0.927	0
EPR_000000204075	26697	0.947	No	Low-quality	43.83	AAI-based (high-confidence)	0.953	0
EPR_000000204311	20191	1	No	Low-quality	12.69	AAI-based (medium-confidence)	1	1
EPR_000000204411	15529	1	No	Low-quality	33.82	AAI-based (high-confidence)	1	6
EPR_000000205558	52397	1	No	Low-quality	28.23	AAI-based (high-confidence)	1	10
EPR_000000205609	11728	0.913	No	Low-quality	4.74	AAI-based (medium-confidence)	0.913	0
EPR_000000205932	12689	1	No	Low-quality	3.3	AAI-based (medium-confidence)	1	1
EPR_000000206251	47000	1	No	Low-quality	25.59	AAI-based (medium-confidence)	1	22
EPR_000000206908	10369	0.987	No	Low-quality	28.76	AAI-based (medium-confidence)	0.987	1
EPR_000000206966	24812	1	No	Medium-quality	51.63	AAI-based (high-confidence)	1	1
EPR_000000207116	17546	0.993	No	Low-quality	29.9	AAI-based (high-confidence)	0.993	1
EPR_000000207554	37405	1	No	High-quality	100	AAI-based (high-confidence)	1	5
EPR_000000207559	34269	0.993	No	Medium-quality	73.51	AAI-based (high-confidence)	0.993	1
EPR_000000208806	15544	1	No	Low-quality	9.02	AAI-based (medium-confidence)	1	7
EPR_000000209183	14792	1	No	Low-quality	7.68	AAI-based (high-confidence)	1	3
EPR_000000209210	14167	1	No	Low-quality	6.08	AAI-based (medium-confidence)	1	2
EPR_000000209920	25334	1	No	Medium-quality	74.29	AAI-based (high-confidence)	1	9
EPR_000000209959	19004	1	No	Low-quality	10.47	AAI-based (medium-confidence)	1	1
EPR_000000210360	15104	0.9	No	Low-quality	8.61	HMM-based (lower-bound)	0.9	0
EPR_000000210646	24043	1	No	Medium-quality	67.84	AAI-based (medium-confidence)	1	6
EPR_000000211226	29692	1	No	Low-quality	14.22	AAI-based (high-confidence)	1	5
EPR_000000211442	43348	1	No	Low-quality	20.23	HMM-based (lower-bound)	1	6
EPR_000000211620	33792	0.987	No	Low-quality	17.59	HMM-based (lower-bound)	0.987	2
EPR_000000211961	27108	0.98	No	Low-quality	10.79	AAI-based (high-confidence)	0.98	3
EPR_000000212008	17639	0.993	No	Low-quality	9.62	AAI-based (high-confidence)	0.993	3
EPR_000000212620	44084	0.96	No	Medium-quality	54.53	AAI-based (high-confidence)	0.96	2
EPR_000000213539	10757	1	No	Low-quality	5.84	AAI-based (high-confidence)	1	6
EPR_000000213585	12533	0.98	No	Low-quality	30.81	AAI-based (medium-confidence)	0.98	0
EPR_000000213626	12214	0.933	No	Low-quality	3.13	AAI-based (medium-confidence)	0.913	0
EPR_000000213977	39830	1	No	Low-quality	40.6	AAI-based (high-confidence)	1	9
EPR_000000214198	20997	1	No	Low-quality	37.63	AAI-based (medium-confidence)	1	4
EPR_000000215491	27912	1	No	Low-quality	14.93	AAI-based (medium-confidence)	1	4
EPR_000000215584	27070	0.987	No	Low-quality	6.84	AAI-based (medium-confidence)	0.987	1
EPR_000000216145	17033	1	No	Low-quality	9.85	AAI-based (medium-confidence)	1	2
EPR_000000216204	17257	0.987	No	Low-quality	5.09	HMM-based (lower-bound)	0.993	1
EPR_000000216867	52933	1	No	Low-quality	28.06	AAI-based (high-confidence)	1	13
EPR_000000217290	47114	1	No	Medium-quality	69.89	AAI-based (high-confidence)	1	1
EPR_000000217596	15227	1	No	Low-quality	8.37	AAI-based (high-confidence)	1	7
EPR_000000217802	11578	1	No	Low-quality	0.92	HMM-based (lower-bound)	1	1
EPR_000000218496	10598	0.96	No	Low-quality	5.61	AAI-based (high-confidence)	0.96	0
EPR_000000219003	10194	0.98	No	Low-quality	14.6	AAI-based (high-confidence)	0.98	0
EPR_000000219704	10955	0.987	No	Low-quality	22.14	AAI-based (medium-confidence)	0.987	0
EPR_000000220720	19706	1	No	Medium-quality	55.73	AAI-based (high-confidence)	1	4
EPR_000000040506	18099	0.98	No	Not-determined	NA	NA	0.967	1
WA_000000005878	35649	1	No	High-quality	100	AAI-based (high-confidence)	1	9
WA_000000007696	60778	1	No	High-quality	100	AAI-based (high-confidence)	1	3
WA_000000014718	40581	1	No	High-quality	100	AAI-based (high-confidence)	0.993	4
WA_000000027478	52909	1	No	High-quality	100	AAI-based (high-confidence)	1	4
WA_000000029206	28205	0.993	No	High-quality	97.44	AAI-based (high-confidence)	0.987	2
WA_000000029540	46755	1	No	High-quality	94.92	AAI-based (medium-confidence)	1	9
WA_000000031223	60239	1	No	High-quality	100	AAI-based (high-confidence)	1	2
WA_000000041644	33104	1	No	High-quality	100	AAI-based (high-confidence)	1	8
WA_000000070596	37994	0.947	No	Medium-quality	50.65	HMM-based (lower-bound)	0.94	2
WA_000000090125	143308	0.993	No	Medium-quality	75.47	AAI-based (medium-confidence)	0.993	28
WA_000000105802	24618	1	No	Medium-quality	79.12	AAI-based (high-confidence)	1	4
WA_000000125312	109680	1	No	High-quality	94.19	AAI-based (high-confidence)	1	10
WA_000000134248	36439	1	No	High-quality	100	AAI-based (high-confidence)	1	2
WA_000000160992	55978	1	No	High-quality	94.84	AAI-based (high-confidence)	1	2
WA_000000176881	30414	1	No	Medium-quality	84.27	AAI-based (medium-confidence)	1	3
WA_000000183273	41176	1	No	High-quality	100	AAI-based (high-confidence)	1	7
WA_000000185156	59263	1	No	High-quality	100	AAI-based (high-confidence)	1	4
WA_000000190493	24267	1	No	Medium-quality	78.54	AAI-based (medium-confidence)	0.993	6
WA_000000194231	37969	1	No	High-quality	100	AAI-based (high-confidence)	1	8
WA_000000225913	36288	0.993	No	High-quality	100	AAI-based (high-confidence)	1	6
WA_000000289828	31434	1	No	High-quality	99.46	AAI-based (medium-confidence)	1	8
WA_000000302089	32780	1	No	High-quality	100	AAI-based (high-confidence)	1	5
WA_000000328729	112188	1	No	High-quality	96.13	AAI-based (high-confidence)	1	8
WA_000000386581	49953	1	No	High-quality	93.34	AAI-based (medium-confidence)	1	1
WA_000000491434	40463	1	No	High-quality	98.23	AAI-based (high-confidence)	0.993	6
WA_000000495008	35404	1	No	High-quality	100	AAI-based (high-confidence)	1	6
WA_000000495597	58956	1	No	High-quality	100	AAI-based (high-confidence)	1	2
WA_000000512125	31895	1	No	High-quality	98.12	AAI-based (high-confidence)	1	9
WA_000000516673	32146	1	No	High-quality	98.58	AAI-based (high-confidence)	1	7
WA_000000520502	32045	1	No	High-quality	92.51	AAI-based (high-confidence)	1	5
WA_000000526347	35991	1	No	High-quality	100	AAI-based (high-confidence)	1	7
WA_000000526951	60329	0.993	No	High-quality	100	AAI-based (high-confidence)	1	4
WA_000000569694	133188	1	No	Medium-quality	71.45	AAI-based (medium-confidence)	1	30
WA_000000573142	52302	0.993	No	High-quality	100	AAI-based (medium-confidence)	0.993	7
WA_000000573156	42868	1	No	High-quality	100	AAI-based (medium-confidence)	1	7
WA_000000573239	11869	0.96	No	Low-quality	5.82	HMM-based (lower-bound)	0.953	0
WA_000000000105	13405	1	No	Low-quality	30.19	AAI-based (medium-confidence)	1	1
WA_000000000112	10070	1	No	Low-quality	16.94	AAI-based (medium-confidence)	1	2
WA_000000000166	12866	1	No	Low-quality	32.71	AAI-based (high-confidence)	1	4
WA_000000000172	16666	1	No	Low-quality	8.29	AAI-based (medium-confidence)	1	1
WA_000000000175	15086	1	No	Low-quality	45.86	AAI-based (high-confidence)	1	4
WA_000000000437	35059	1	No	Low-quality	16.58	AAI-based (high-confidence)	1	7
WA_000000000592	13823	1	No	Low-quality	6.94	AAI-based (high-confidence)	1	2
WA_000000000649	42253	1	No	Medium-quality	74.02	AAI-based (high-confidence)	1	1
WA_000000000663	31837	1	No	Low-quality	18.32	AAI-based (medium-confidence)	1	3
WA_000000000729	15986	1	No	Low-quality	44.1	AAI-based (high-confidence)	1	4
WA_000000000738	26296	0.947	No	Low-quality	15.59	AAI-based (high-confidence)	0.947	0
WA_000000000775	20600	0.98	No	Low-quality	48.6	AAI-based (high-confidence)	0.987	0
WA_000000000953	17193	1	No	Low-quality	9.08	AAI-based (high-confidence)	1	5
WA_000000001094	96878	1	No	Low-quality	41.6	AAI-based (high-confidence)	1	22
WA_000000001121	16699	1	No	Low-quality	8.95	AAI-based (high-confidence)	1	5
WA_000000001125	22546	1	No	Low-quality	5.87	AAI-based (high-confidence)	1	3
WA_000000001203	16993	1	No	Low-quality	10.59	AAI-based (medium-confidence)	1	4
WA_000000001336	10950	0.947	No	Low-quality	26.52	AAI-based (high-confidence)	0.947	0
WA_000000001368	15770	1	No	Low-quality	8.41	AAI-based (medium-confidence)	1	3
WA_000000001381	30858	0.993	No	Low-quality	16.45	AAI-based (medium-confidence)	0.993	7
WA_000000001441	12054	0.94	No	Low-quality	6.55	AAI-based (medium-confidence)	0.94	0
WA_000000001839	15429	1	No	Low-quality	9.29	AAI-based (medium-confidence)	1	1
WA_000000001909	30585	1	No	Low-quality	14.73	AAI-based (high-confidence)	1	9
WA_000000002137	24151	1	No	Low-quality	12.57	HMM-based (lower-bound)	1	3
WA_000000002310	34196	1	No	High-quality	100	AAI-based (high-confidence)	1	7
WA_000000002849	11977	1	No	Low-quality	19.77	AAI-based (high-confidence)	1	5
WA_000000003031	16278	1	No	Low-quality	9.11	AAI-based (high-confidence)	1	2
WA_000000003276	25385	1	No	Low-quality	13.61	AAI-based (medium-confidence)	1	2
WA_000000003411	13456	1	No	Low-quality	39.09	AAI-based (high-confidence)	1	8
WA_000000003538	12743	1	No	Low-quality	21.34	AAI-based (high-confidence)	1	2
WA_000000003560	10776	0.947	No	Low-quality	19.39	AAI-based (high-confidence)	0.947	0
WA_000000003569	140246	0.993	No	Medium-quality	75.49	AAI-based (medium-confidence)	0.993	26
WA_000000003728	49214	0.993	No	Low-quality	27.23	AAI-based (medium-confidence)	0.993	17
WA_000000003867	10343	1	No	Low-quality	17.38	AAI-based (high-confidence)	1	3
WA_000000004007	12229	1	No	Low-quality	6.15	HMM-based (lower-bound)	1	3
WA_000000004241	15623	1	No	Low-quality	6.7	HMM-based (lower-bound)	1	1
WA_000000004448	20094	1	No	Low-quality	9.53	AAI-based (high-confidence)	1	4
WA_000000004849	18646	0.993	No	Low-quality	10.54	AAI-based (high-confidence)	0.993	3
WA_000000004867	15280	1	No	Low-quality	25.47	AAI-based (high-confidence)	1	3
WA_000000004882	36399	0.993	No	Low-quality	19.05	AAI-based (medium-confidence)	0.993	8
WA_000000005256	43203	1	No	Medium-quality	71.44	AAI-based (high-confidence)	1	1
WA_000000005259	11643	1	No	Low-quality	13.22	HMM-based (lower-bound)	1	4
WA_000000005401	21118	1	No	Low-quality	35.04	AAI-based (high-confidence)	1	1
WA_000000005443	15472	0.993	No	Low-quality	9.74	AAI-based (medium-confidence)	0.993	2
WA_000000005868	30821	1	No	Low-quality	16.32	AAI-based (medium-confidence)	1	13
WA_000000006034	12570	0.98	No	Low-quality	7.54	AAI-based (high-confidence)	0.98	0
WA_000000006695	14032	0.94	No	Low-quality	7.5	AAI-based (medium-confidence)	0.94	0
WA_000000007039	11033	0.92	No	Low-quality	6.18	AAI-based (high-confidence)	0.92	0
WA_000000007477	16406	0.993	No	Low-quality	4.08	AAI-based (medium-confidence)	0.993	4
WA_000000007551	39667	0.993	No	Low-quality	21.59	AAI-based (high-confidence)	0.993	4
WA_000000007577	23887	0.927	No	Low-quality	24.2	AAI-based (high-confidence)	0.927	0
WA_000000007652	40286	1	No	Low-quality	22.12	AAI-based (medium-confidence)	1	5
WA_000000007853	12340	0.913	No	Low-quality	21.58	AAI-based (medium-confidence)	0.933	1
WA_000000008001	56065	1	No	Low-quality	31.42	AAI-based (high-confidence)	1	9
WA_000000008007	15219	1	No	Low-quality	39.04	AAI-based (medium-confidence)	1	1
WA_000000008064	20177	1	No	Low-quality	10.35	AAI-based (medium-confidence)	1	6
WA_000000008207	78958	1	No	Low-quality	41.61	AAI-based (medium-confidence)	1	14
WA_000000008251	22206	1	No	Low-quality	23.15	AAI-based (medium-confidence)	1	2
WA_000000008286	11945	0.967	No	Low-quality	12.77	HMM-based (lower-bound)	0.967	0
WA_000000008297	14367	1	No	Low-quality	7.55	AAI-based (high-confidence)	1	1
WA_000000008538	35060	1	No	Low-quality	19.82	AAI-based (medium-confidence)	1	7
WA_000000008567	13738	0.933	No	Low-quality	9.07	AAI-based (medium-confidence)	0.933	0
WA_000000009335	11808	0.907	No	Low-quality	17.41	HMM-based (lower-bound)	0.907	0
WA_000000009397	166608	1	No	High-quality	99.4	AAI-based (medium-confidence)	1	30
WA_000000009670	13850	0.98	No	Low-quality	23.16	HMM-based (lower-bound)	0.98	1
WA_000000010445	15885	1	No	Low-quality	8.48	AAI-based (high-confidence)	1	8
WA_000000010546	32151	1	No	Low-quality	16.56	AAI-based (medium-confidence)	1	18
WA_000000010744	11980	0.947	No	Low-quality	6.12	AAI-based (medium-confidence)	0.947	0
WA_000000011088	25031	0.993	No	Low-quality	13.58	AAI-based (high-confidence)	0.993	2
WA_000000011476	14591	0.993	No	Low-quality	7.82	AAI-based (high-confidence)	0.993	0
WA_000000011640	13898	1	No	Low-quality	37.74	AAI-based (medium-confidence)	1	1
WA_000000011831	40680	1	No	Medium-quality	89.48	AAI-based (high-confidence)	1	8
WA_000000011887	15703	0.947	No	Low-quality	6.76	HMM-based (lower-bound)	0.947	0
WA_000000012100	37212	1	No	Low-quality	20	AAI-based (medium-confidence)	1	11
WA_000000012125	32501	1	No	Medium-quality	50.54	AAI-based (high-confidence)	1	7
WA_000000012235	28221	1	No	Low-quality	23.55	HMM-based (lower-bound)	1	1
WA_000000012296	24528	1	No	Low-quality	11.72	AAI-based (medium-confidence)	1	3
WA_000000012322	59059	1	No	High-quality	100	AAI-based (medium-confidence)	1	5
WA_000000012332	15565	1	No	Low-quality	25.6	AAI-based (high-confidence)	1	6
WA_000000012521	24262	1	No	Low-quality	43.54	AAI-based (high-confidence)	1	3
WA_000000012738	10651	0.993	No	Low-quality	5.61	HMM-based (lower-bound)	0.993	0
WA_000000013000	27318	0.94	No	Low-quality	12.18	AAI-based (medium-confidence)	0.94	0
WA_000000013055	10418	1	No	Low-quality	5.62	AAI-based (medium-confidence)	1	3
WA_000000013184	14833	1	No	Low-quality	4.24	AAI-based (medium-confidence)	1	1
WA_000000013346	11138	1	No	Low-quality	6.29	AAI-based (high-confidence)	1	1
WA_000000013469	29010	0.973	No	Medium-quality	64.11	AAI-based (high-confidence)	0.973	8
WA_000000013514	21783	0.993	No	Low-quality	10.94	AAI-based (medium-confidence)	0.993	1
WA_000000013756	14406	1	No	Low-quality	31.84	AAI-based (high-confidence)	1	1
WA_000000014057	54241	1	No	Low-quality	28.19	AAI-based (high-confidence)	1	12
WA_000000014153	10622	1	No	Low-quality	29.19	AAI-based (high-confidence)	0.993	6
WA_000000014356	10168	0.993	No	Low-quality	22.65	AAI-based (medium-confidence)	0.993	5
WA_000000014600	25771	0.927	No	Low-quality	13.97	AAI-based (medium-confidence)	0.927	2
WA_000000014836	37515	1	No	Low-quality	9.71	AAI-based (high-confidence)	1	7
WA_000000014963	45261	1	No	Low-quality	24.9	AAI-based (medium-confidence)	1	3
WA_000000015212	91209	1	No	Medium-quality	51.46	AAI-based (high-confidence)	1	22
WA_000000015323	12053	1	No	Low-quality	22.86	AAI-based (high-confidence)	1	1
WA_000000015449	13496	1	No	Low-quality	23.61	AAI-based (high-confidence)	1	1
WA_000000015539	19427	0.993	No	Low-quality	34.44	AAI-based (high-confidence)	0.993	1
WA_000000015654	11224	0.987	No	Low-quality	19.28	AAI-based (medium-confidence)	0.987	0
WA_000000016026	10783	1	No	Low-quality	5.87	AAI-based (high-confidence)	1	2
WA_000000016084	12744	0.993	No	Low-quality	34.98	AAI-based (high-confidence)	0.993	2
WA_000000017182	13028	0.993	No	Low-quality	18.46	AAI-based (high-confidence)	1	2
WA_000000017236	28911	0.98	No	Low-quality	26.97	AAI-based (high-confidence)	0.98	0
WA_000000017687	11648	1	No	Low-quality	32.17	AAI-based (medium-confidence)	1	2
WA_000000017827	22724	0.933	No	Low-quality	7.25	AAI-based (medium-confidence)	0.933	0
WA_000000017888	17855	1	No	Low-quality	9.58	AAI-based (high-confidence)	1	8
WA_000000018223	15570	1	No	Low-quality	9.81	AAI-based (medium-confidence)	1	1
WA_000000018249	27076	1	No	Low-quality	14.06	AAI-based (high-confidence)	1	8
WA_000000018326	23105	1	No	Low-quality	13.36	AAI-based (medium-confidence)	1	2
WA_000000018504	11920	0.973	No	Low-quality	14.14	AAI-based (medium-confidence)	0.973	1
WA_000000018519	16018	1	No	Low-quality	8.56	AAI-based (high-confidence)	1	1
WA_000000018527	19479	0.98	No	Low-quality	3.62	HMM-based (lower-bound)	0.98	1
WA_000000018616	10084	1	No	Low-quality	24.61	AAI-based (high-confidence)	1	6
WA_000000018680	10887	0.98	No	Low-quality	17.44	AAI-based (high-confidence)	0.98	1
WA_000000018752	18040	1	No	Low-quality	7.75	AAI-based (high-confidence)	1	1
WA_000000018793	29003	1	No	Medium-quality	79.34	AAI-based (medium-confidence)	1	9
WA_000000018975	62432	0.993	No	Low-quality	35.28	AAI-based (medium-confidence)	0.993	5
WA_000000019026	22747	0.967	No	Low-quality	11.96	AAI-based (medium-confidence)	0.967	0
WA_000000019182	41331	1	No	Medium-quality	60.18	AAI-based (high-confidence)	1	1
WA_000000019404	10276	0.973	No	Low-quality	6.16	AAI-based (high-confidence)	0.96	0
WA_000000019443	13467	0.907	No	Low-quality	4.04	AAI-based (medium-confidence)	0.907	0
WA_000000019487	13292	0.953	No	Low-quality	24.68	AAI-based (high-confidence)	0.953	0
WA_000000019774	11486	0.993	No	Low-quality	3.38	HMM-based (lower-bound)	0.973	3
WA_000000019775	55108	1	No	Low-quality	32.76	AAI-based (medium-confidence)	1	6
WA_000000019970	10703	0.993	No	Low-quality	22.46	AAI-based (medium-confidence)	0.993	3
WA_000000020109	20054	1	No	Medium-quality	58.02	AAI-based (high-confidence)	1	3
WA_000000020258	20474	0.98	No	Low-quality	18.72	AAI-based (medium-confidence)	0.98	0
WA_000000020375	13825	0.98	No	Low-quality	8.34	AAI-based (medium-confidence)	0.967	7
WA_000000020406	26722	1	No	Low-quality	14.33	AAI-based (medium-confidence)	1	11
WA_000000020452	10747	0.98	No	Low-quality	5.36	AAI-based (high-confidence)	0.98	0
WA_000000021215	11673	0.993	No	Low-quality	9.08	HMM-based (lower-bound)	0.993	3
WA_000000021252	49047	1	No	High-quality	94.46	AAI-based (medium-confidence)	1	2
WA_000000021346	10780	0.967	No	Low-quality	5.77	AAI-based (high-confidence)	0.967	0
WA_000000021400	14240	1	No	Low-quality	41.79	AAI-based (high-confidence)	1	2
WA_000000021623	15508	1	No	Low-quality	14.13	HMM-based (lower-bound)	1	4
WA_000000021683	19637	1	No	Low-quality	18.54	AAI-based (medium-confidence)	1	3
WA_000000021790	30043	0.967	No	Low-quality	17.05	AAI-based (medium-confidence)	0.967	0
WA_000000021837	30780	1	No	Medium-quality	56.1	AAI-based (high-confidence)	1	4
WA_000000021873	11812	1	No	Low-quality	19.85	AAI-based (high-confidence)	1	1
WA_000000021905	16049	1	No	Low-quality	10.16	AAI-based (medium-confidence)	1	2
WA_000000022034	25036	0.993	No	Low-quality	13.32	AAI-based (high-confidence)	0.993	8
WA_000000022065	117240	1	No	Medium-quality	58.51	AAI-based (medium-confidence)	1	17
WA_000000022360	20128	1	No	Low-quality	10.74	AAI-based (medium-confidence)	1	11
WA_000000022446	16721	0.993	No	Low-quality	9.09	AAI-based (medium-confidence)	0.993	8
WA_000000022559	16627	0.94	No	Low-quality	28.92	AAI-based (high-confidence)	0.94	0
WA_000000022714	16687	0.92	No	Low-quality	22.64	AAI-based (medium-confidence)	0.92	0
WA_000000022750	24327	1	No	Low-quality	12.2	HMM-based (lower-bound)	1	7
WA_000000022789	21456	1	No	Low-quality	10.81	AAI-based (medium-confidence)	1	11
WA_000000023217	38480	1	No	Low-quality	20.57	AAI-based (medium-confidence)	1	15
WA_000000023848	25190	0.973	No	Low-quality	13.52	AAI-based (medium-confidence)	0.973	0
WA_000000024291	14336	1	No	Low-quality	7.95	AAI-based (high-confidence)	1	2
WA_000000024818	11020	0.96	No	Low-quality	6.2	AAI-based (medium-confidence)	0.96	0
WA_000000024876	43871	1	No	Low-quality	12.29	AAI-based (medium-confidence)	1	4
WA_000000025065	14555	1	No	Low-quality	6.47	HMM-based (lower-bound)	1	8
WA_000000025208	17425	0.98	No	Low-quality	8.34	AAI-based (medium-confidence)	0.98	0
WA_000000025302	54389	0.993	No	High-quality	100	AAI-based (medium-confidence)	1	7
WA_000000025460	12104	1	No	Low-quality	2.81	HMM-based (lower-bound)	1	1
WA_000000025514	14486	0.9	No	Low-quality	8.19	AAI-based (high-confidence)	0.9	0
WA_000000025664	11949	1	No	Low-quality	7.63	HMM-based (lower-bound)	1	2
WA_000000025757	10748	0.993	No	Low-quality	18.44	AAI-based (high-confidence)	0.993	1
WA_000000025836	14278	0.913	No	Low-quality	25.59	AAI-based (high-confidence)	0.913	0
WA_000000025866	10314	0.993	No	Low-quality	17.48	AAI-based (medium-confidence)	1	1
WA_000000025886	19374	1	No	Low-quality	35.22	AAI-based (high-confidence)	1	2
WA_000000026097	20973	1	No	Low-quality	11.59	AAI-based (high-confidence)	1	12
WA_000000026154	32578	0.993	No	Low-quality	30.05	AAI-based (high-confidence)	0.993	3
WA_000000026377	15192	1	No	Low-quality	28.92	AAI-based (high-confidence)	1	1
WA_000000026434	14655	0.9	No	Low-quality	7.93	HMM-based (lower-bound)	0.893	3
WA_000000026586	26246	1	No	Medium-quality	70.7	AAI-based (medium-confidence)	1	6
WA_000000026741	12779	0.953	No	Low-quality	9.5	HMM-based (lower-bound)	0.973	0
WA_000000027093	13748	0.993	No	Low-quality	32.08	AAI-based (high-confidence)	0.993	1
WA_000000027226	12672	0.773	No	Low-quality	12.46	AAI-based (medium-confidence)	0.967	0
WA_000000027375	16423	1	No	Low-quality	33.07	AAI-based (high-confidence)	1	5
WA_000000027629	16281	1	No	Low-quality	29.25	AAI-based (high-confidence)	1	2
WA_000000027681	31265	1	No	Medium-quality	51.37	AAI-based (high-confidence)	1	2
WA_000000027918	16618	1	No	Low-quality	16.95	AAI-based (medium-confidence)	1	7
WA_000000027926	13483	1	No	Not-determined	NA	NA	1	2
WA_000000027976	16988	1	No	Medium-quality	50.41	AAI-based (high-confidence)	1	3
WA_000000028075	25720	0.993	No	Low-quality	38.67	AAI-based (medium-confidence)	0.993	12
WA_000000028356	12349	1	No	Low-quality	33.79	AAI-based (medium-confidence)	1	4
WA_000000028444	40885	1	No	Low-quality	21.16	AAI-based (high-confidence)	1	9
WA_000000028903	23779	1	No	Low-quality	8.78	AAI-based (medium-confidence)	1	2
WA_000000029307	14563	0.94	No	Low-quality	4.17	HMM-based (lower-bound)	0.94	0
WA_000000029373	19606	1	No	Medium-quality	59.62	AAI-based (medium-confidence)	1	5
WA_000000029676	14597	0.993	No	Low-quality	23.95	AAI-based (medium-confidence)	0.993	2
WA_000000029743	11793	1	No	Low-quality	28.29	AAI-based (high-confidence)	1	1
WA_000000030179	20007	1	No	Low-quality	46.52	AAI-based (high-confidence)	1	7
WA_000000030301	28999	1	No	Low-quality	12.45	AAI-based (medium-confidence)	1	3
WA_000000030870	33775	1	No	Low-quality	18.03	AAI-based (medium-confidence)	1	14
WA_000000030955	13700	0.993	No	Low-quality	6.04	AAI-based (medium-confidence)	0.993	3
WA_000000030968	76218	1	No	Low-quality	40.76	AAI-based (medium-confidence)	1	1
WA_000000031184	10064	0.973	No	Low-quality	35.37	AAI-based (medium-confidence)	0.98	1
WA_000000031278	58838	1	No	Low-quality	28.47	AAI-based (medium-confidence)	1	17
WA_000000031466	11489	0.947	No	Low-quality	29.42	AAI-based (medium-confidence)	0.947	0
WA_000000031575	16318	1	No	Low-quality	8.77	AAI-based (high-confidence)	1	1
WA_000000031680	10277	0.96	No	Low-quality	5.49	AAI-based (medium-confidence)	0.96	0
WA_000000032101	28631	1	No	Low-quality	14.82	AAI-based (high-confidence)	1	5
WA_000000032282	12613	0.993	No	Low-quality	6.84	AAI-based (medium-confidence)	0.993	3
WA_000000032361	17378	0.993	No	Medium-quality	53.2	AAI-based (medium-confidence)	0.993	4
WA_000000032694	29167	1	No	Low-quality	15.12	AAI-based (medium-confidence)	1	2
WA_000000033026	12402	1	No	Low-quality	7.1	AAI-based (high-confidence)	1	2
WA_000000033297	26919	1	No	Low-quality	6.77	AAI-based (medium-confidence)	1	8
WA_000000033391	16190	1	No	Low-quality	8.29	AAI-based (medium-confidence)	1	7
WA_000000033415	16963	1	No	Low-quality	39.08	AAI-based (high-confidence)	1	1
WA_000000033465	11952	0.973	No	Low-quality	9.29	AAI-based (medium-confidence)	0.96	0
WA_000000033534	18638	1	No	Low-quality	7.89	HMM-based (lower-bound)	1	3
WA_000000033594	21551	0.987	No	Low-quality	11.45	AAI-based (high-confidence)	0.987	0
WA_000000034144	18557	0.953	No	Low-quality	10.79	AAI-based (medium-confidence)	0.953	3
WA_000000034422	130179	0.96	No	Medium-quality	80.07	AAI-based (medium-confidence)	0.96	12
WA_000000035001	33487	1	No	Low-quality	17.84	AAI-based (high-confidence)	1	10
WA_000000035086	12014	1	No	Low-quality	30.34	AAI-based (high-confidence)	1	1
WA_000000035089	14518	0.953	No	Low-quality	26.23	AAI-based (high-confidence)	0.973	0
WA_000000035104	46883	0.98	No	Low-quality	29.34	AAI-based (medium-confidence)	0.98	1
WA_000000035142	15686	1	No	Low-quality	7.67	AAI-based (medium-confidence)	1	5
WA_000000035564	11912	0.987	No	Low-quality	16.33	HMM-based (lower-bound)	0.987	1
WA_000000035574	17930	1	No	Low-quality	27.28	AAI-based (medium-confidence)	1	5
WA_000000035577	10713	0.967	No	Low-quality	5.71	AAI-based (high-confidence)	0.967	0
WA_000000035614	12201	0.96	No	Low-quality	23.4	AAI-based (high-confidence)	0.96	0
WA_000000035644	26858	0.98	No	Low-quality	24.55	AAI-based (medium-confidence)	0.98	0
WA_000000035970	12950	0.993	No	Low-quality	35.95	AAI-based (high-confidence)	0.993	1
WA_000000035988	16154	1	No	Low-quality	44	AAI-based (high-confidence)	1	4
WA_000000036197	88894	1	No	Medium-quality	60.23	AAI-based (medium-confidence)	1	11
WA_000000036218	11373	1	No	Low-quality	21.56	AAI-based (high-confidence)	1	3
WA_000000036252	46411	1	No	Low-quality	24.89	AAI-based (high-confidence)	1	1
WA_000000036253	12424	1	No	Low-quality	37.75	AAI-based (high-confidence)	1	3
WA_000000036429	46870	1	No	Medium-quality	84.24	AAI-based (high-confidence)	1	3
WA_000000036507	13497	0.987	No	Low-quality	7.28	AAI-based (medium-confidence)	0.987	0
WA_000000036916	27007	1	No	Low-quality	13.06	AAI-based (high-confidence)	1	6
WA_000000036928	24406	0.973	No	Low-quality	11.64	AAI-based (high-confidence)	0.973	0
WA_000000036959	29673	1	No	Low-quality	14.81	AAI-based (high-confidence)	1	7
WA_000000037291	10794	0.993	No	Low-quality	6.33	AAI-based (medium-confidence)	0.993	4
WA_000000037329	18581	0.947	No	Low-quality	12.18	AAI-based (medium-confidence)	0.94	0
WA_000000037480	16400	1	No	Low-quality	48.03	AAI-based (medium-confidence)	1	5
WA_000000037621	42844	1	No	Low-quality	22.82	AAI-based (medium-confidence)	1	13
WA_000000037819	33860	0.92	No	Low-quality	18.37	AAI-based (medium-confidence)	0.92	0
WA_000000037851	14381	1	No	Low-quality	27.83	AAI-based (medium-confidence)	1	2
WA_000000037906	11055	1	No	Low-quality	26.33	AAI-based (high-confidence)	1	4
WA_000000038231	38713	0.98	No	Medium-quality	51.72	AAI-based (medium-confidence)	0.98	2
WA_000000038414	13394	0.993	No	Low-quality	14.36	AAI-based (high-confidence)	0.993	1
WA_000000038490	24819	1	No	Low-quality	13.98	AAI-based (high-confidence)	1	2
WA_000000038727	59228	1	No	Low-quality	31.19	AAI-based (high-confidence)	1	15
WA_000000038859	14228	1	No	Low-quality	7.23	AAI-based (medium-confidence)	0.993	1
WA_000000038878	10595	1	No	Low-quality	6.63	AAI-based (medium-confidence)	1	1
WA_000000038911	13656	1	No	Low-quality	7.79	AAI-based (medium-confidence)	1	2
WA_000000038963	60413	1	No	Low-quality	33.36	AAI-based (high-confidence)	1	12
WA_000000038993	11113	1	No	Low-quality	20.1	AAI-based (high-confidence)	1	2
WA_000000039187	39377	1	No	High-quality	100	AAI-based (medium-confidence)	1	7
WA_000000039452	15467	0.927	No	Low-quality	26.19	AAI-based (medium-confidence)	0.927	0
WA_000000039673	15066	1	No	Low-quality	28.16	AAI-based (high-confidence)	1	4
WA_000000039843	15398	0.927	No	Low-quality	6.7	AAI-based (medium-confidence)	0.927	0
WA_000000039908	11965	1	No	Low-quality	34.15	AAI-based (medium-confidence)	1	1
WA_000000040286	28610	1	No	Low-quality	15.23	AAI-based (high-confidence)	1	2
WA_000000040374	21762	1	No	Low-quality	31.09	HMM-based (lower-bound)	1	7
WA_000000040659	20331	1	No	Medium-quality	53.65	AAI-based (high-confidence)	1	6
WA_000000040882	30672	1	No	Low-quality	16.45	AAI-based (medium-confidence)	1	12
WA_000000041031	10207	1	No	Low-quality	5.35	AAI-based (high-confidence)	1	2
WA_000000041531	14412	0.907	No	Low-quality	6.65	HMM-based (lower-bound)	0.907	0
WA_000000041888	12965	0.993	No	Low-quality	15.74	HMM-based (lower-bound)	0.993	1
WA_000000042151	10864	1	No	Low-quality	5.82	AAI-based (medium-confidence)	1	3
WA_000000042158	12499	0.993	No	Low-quality	32.67	AAI-based (high-confidence)	0.993	0
WA_000000042370	29326	1	No	High-quality	97.13	AAI-based (high-confidence)	1	7
WA_000000042586	30482	0.987	No	Low-quality	16.45	AAI-based (high-confidence)	0.987	4
WA_000000042758	10182	1	No	Low-quality	4.94	AAI-based (high-confidence)	1	5
WA_000000042773	30555	0.947	No	Low-quality	14.58	AAI-based (medium-confidence)	0.94	0
WA_000000042785	19401	1	No	Low-quality	28.08	AAI-based (medium-confidence)	1	5
WA_000000042986	26223	1	No	Low-quality	14.91	AAI-based (medium-confidence)	1	7
WA_000000043160	11615	0.953	No	Low-quality	17.36	AAI-based (high-confidence)	0.953	0
WA_000000043309	16962	0.993	No	Low-quality	41.31	AAI-based (medium-confidence)	0.993	1
WA_000000043395	10530	1	No	Low-quality	5.65	AAI-based (medium-confidence)	1	8
WA_000000043517	25714	1	No	Medium-quality	80.4	AAI-based (high-confidence)	1	2
WA_000000043544	11493	1	No	Low-quality	22.62	AAI-based (medium-confidence)	1	2
WA_000000043653	10722	0.933	No	Low-quality	5.72	AAI-based (medium-confidence)	0.933	0
WA_000000043656	25968	1	No	Low-quality	46.99	AAI-based (high-confidence)	1	1
WA_000000043748	26912	1	No	Medium-quality	81.58	AAI-based (high-confidence)	1	3
WA_000000043752	17178	1	No	Low-quality	42.44	AAI-based (medium-confidence)	1	3
WA_000000043764	15736	0.993	No	Low-quality	28.44	AAI-based (medium-confidence)	0.993	5
WA_000000043817	25544	1	No	Medium-quality	56.29	AAI-based (medium-confidence)	1	6
WA_000000043827	13918	0.993	No	Low-quality	39.58	AAI-based (medium-confidence)	0.993	0
WA_000000044028	16708	0.993	No	Low-quality	7.99	AAI-based (high-confidence)	0.987	1
WA_000000044030	44982	0.993	No	Low-quality	17.69	HMM-based (lower-bound)	0.993	1
WA_000000044091	10432	1	No	Low-quality	4.98	AAI-based (medium-confidence)	1	1
WA_000000044185	16229	1	No	Low-quality	41.94	AAI-based (high-confidence)	1	5
WA_000000044194	10677	0.993	No	Low-quality	2.77	HMM-based (lower-bound)	0.993	1
WA_000000044755	16010	0.927	No	Low-quality	28.57	AAI-based (high-confidence)	0.927	0
WA_000000044882	33874	1	No	Medium-quality	83.9	AAI-based (high-confidence)	1	6
WA_000000044885	15166	0.993	No	Low-quality	21.49	AAI-based (medium-confidence)	0.993	4
WA_000000044978	50082	1	No	Low-quality	17.87	AAI-based (medium-confidence)	1	10
WA_000000045105	13864	0.967	No	Low-quality	3.8	AAI-based (high-confidence)	0.967	0
WA_000000045118	11484	0.927	No	Low-quality	3.57	AAI-based (medium-confidence)	0.927	0
WA_000000045124	28460	1	No	Low-quality	12.99	AAI-based (medium-confidence)	1	6
WA_000000045254	32457	0.993	No	Low-quality	19.57	AAI-based (high-confidence)	0.993	13
WA_000000045328	12524	0.993	No	Low-quality	12.76	HMM-based (lower-bound)	0.993	6
WA_000000045337	12710	1	No	Low-quality	21.44	AAI-based (high-confidence)	1	1
WA_000000045613	18732	0.96	No	Low-quality	1.49	HMM-based (lower-bound)	0.96	1
WA_000000045918	18985	0.947	No	Low-quality	25.03	HMM-based (lower-bound)	0.967	0
WA_000000046065	33727	1	No	High-quality	98.14	AAI-based (medium-confidence)	1	6
WA_000000046140	19744	1	No	Low-quality	9.4	AAI-based (high-confidence)	1	5
WA_000000046523	15060	0.927	No	Low-quality	42.59	AAI-based (medium-confidence)	0.92	0
WA_000000046576	37642	1	No	Low-quality	21.44	AAI-based (medium-confidence)	1	4
WA_000000046697	21319	1	No	Low-quality	9.82	AAI-based (medium-confidence)	1	3
WA_000000046738	22960	0.993	No	Low-quality	12.06	AAI-based (high-confidence)	0.993	9
WA_000000046750	12779	1	No	Low-quality	6.26	AAI-based (medium-confidence)	1	2
WA_000000046806	30984	1	No	Low-quality	42.34	HMM-based (lower-bound)	1	8
WA_000000046978	48977	1	No	Low-quality	24.36	AAI-based (medium-confidence)	1	2
WA_000000047341	89281	1	No	Low-quality	48.38	AAI-based (medium-confidence)	1	17
WA_000000047426	10057	1	No	Low-quality	18.54	AAI-based (high-confidence)	1	2
WA_000000047442	86551	1	No	High-quality	90.93	AAI-based (medium-confidence)	1	4
WA_000000047672	13653	0.993	No	Low-quality	7.33	AAI-based (high-confidence)	0.993	1
WA_000000048425	15544	1	No	Low-quality	8.54	AAI-based (high-confidence)	1	6
WA_000000048488	17183	0.96	No	Low-quality	40.13	AAI-based (high-confidence)	0.913	0
WA_000000048529	10171	1	No	Low-quality	6.03	AAI-based (medium-confidence)	1	1
WA_000000048660	11426	0.953	No	Low-quality	30.02	AAI-based (high-confidence)	0.953	0
WA_000000048731	41852	1	No	Medium-quality	68.63	AAI-based (high-confidence)	1	9
WA_000000048876	15998	1	No	Low-quality	8.47	AAI-based (medium-confidence)	1	2
WA_000000048910	23690	0.96	No	Low-quality	23.3	HMM-based (lower-bound)	0.973	0
WA_000000048948	34229	1	No	Low-quality	16	AAI-based (medium-confidence)	1	4
WA_000000049179	12896	1	No	Low-quality	35.35	AAI-based (high-confidence)	1	4
WA_000000049649	13722	0.947	No	Low-quality	7.01	AAI-based (high-confidence)	0.947	0
WA_000000049819	19083	1	No	Low-quality	42.08	AAI-based (high-confidence)	1	2
WA_000000049879	22655	1	No	Low-quality	48.12	AAI-based (high-confidence)	1	3
WA_000000050027	10030	0.993	No	Low-quality	18.18	AAI-based (medium-confidence)	0.993	1
WA_000000050262	28959	1	No	Low-quality	16.15	AAI-based (medium-confidence)	1	14
WA_000000050332	11964	1	No	Low-quality	6.62	AAI-based (medium-confidence)	1	1
WA_000000051011	28859	0.927	No	Low-quality	7.51	AAI-based (medium-confidence)	0.927	0
WA_000000051174	16621	1	No	Low-quality	49.83	AAI-based (medium-confidence)	1	5
WA_000000051226	18760	1	No	Low-quality	4.69	AAI-based (high-confidence)	1	4
WA_000000051339	17642	1	No	Low-quality	40.22	AAI-based (high-confidence)	1	1
WA_000000051552	16028	1	No	Low-quality	16.94	AAI-based (medium-confidence)	1	1
WA_000000051926	14897	0.96	No	Low-quality	30.68	AAI-based (medium-confidence)	0.96	0
WA_000000052178	64346	1	No	Medium-quality	88.62	AAI-based (high-confidence)	0.993	3
WA_000000052294	69282	1	No	Medium-quality	87.67	AAI-based (medium-confidence)	1	4
WA_000000052312	14609	1	No	Low-quality	6.44	AAI-based (medium-confidence)	1	10
WA_000000052538	10226	0.9	No	Low-quality	6.17	AAI-based (high-confidence)	0.9	0
WA_000000052804	10201	1	No	Low-quality	32.05	AAI-based (high-confidence)	1	1
WA_000000053169	11627	1	No	Low-quality	35.15	AAI-based (high-confidence)	1	1
WA_000000053427	11319	1	No	Low-quality	33.83	AAI-based (medium-confidence)	1	4
WA_000000053546	23531	1	No	Low-quality	12.62	AAI-based (high-confidence)	1	9
WA_000000053602	29327	0.973	No	Low-quality	14.33	AAI-based (medium-confidence)	0.98	0
WA_000000053707	12422	0.993	No	Low-quality	15.43	HMM-based (lower-bound)	0.993	3
WA_000000053749	30717	1	No	Medium-quality	54.71	AAI-based (high-confidence)	1	2
WA_000000053762	13118	0.993	No	Low-quality	22.95	AAI-based (high-confidence)	0.993	0
WA_000000053864	13712	0.993	No	Low-quality	3.16	HMM-based (lower-bound)	0.993	1
WA_000000054185	24132	1	No	Low-quality	11.65	AAI-based (medium-confidence)	1	5
WA_000000054281	26809	1	No	Low-quality	46.87	AAI-based (high-confidence)	1	5
WA_000000054293	40471	1	No	Low-quality	21.54	AAI-based (high-confidence)	1	13
WA_000000054392	12394	0.987	No	Low-quality	35.57	AAI-based (medium-confidence)	0.987	3
WA_000000054528	13692	1	No	Low-quality	40.88	AAI-based (high-confidence)	1	5
WA_000000054557	13743	0.993	No	Low-quality	29.17	AAI-based (medium-confidence)	0.993	1
WA_000000054627	16807	0.94	No	Low-quality	8.98	AAI-based (medium-confidence)	0.94	0
WA_000000054678	28250	0.933	No	Low-quality	49.98	AAI-based (high-confidence)	0.933	0
WA_000000054912	43459	1	No	Low-quality	23.14	AAI-based (medium-confidence)	1	14
WA_000000054974	19517	1	No	Low-quality	10.81	AAI-based (high-confidence)	1	2
WA_000000055256	16398	0.947	No	Low-quality	28.55	AAI-based (high-confidence)	0.947	0
WA_000000055286	11825	0.9	No	Low-quality	6.35	AAI-based (medium-confidence)	0.913	0
WA_000000055472	21670	0.913	No	Low-quality	5.92	AAI-based (medium-confidence)	0.913	0
WA_000000055710	13957	0.987	No	Low-quality	37.46	AAI-based (medium-confidence)	0.987	1
WA_000000055758	21001	1	No	Low-quality	49.36	AAI-based (high-confidence)	1	14
WA_000000055774	11488	0.993	No	Low-quality	25.35	AAI-based (high-confidence)	0.993	4
WA_000000055861	12502	0.947	No	Low-quality	6.74	AAI-based (medium-confidence)	0.947	0
WA_000000056094	16994	1	No	Low-quality	30.82	AAI-based (medium-confidence)	1	2
WA_000000056278	11106	1	No	Low-quality	26.61	AAI-based (medium-confidence)	1	1
WA_000000056285	15573	0.993	No	Low-quality	41.05	AAI-based (medium-confidence)	0.993	9
WA_000000056389	12537	0.967	No	Low-quality	6.74	AAI-based (high-confidence)	0.967	0
WA_000000056704	13102	1	No	Low-quality	21.9	AAI-based (high-confidence)	1	2
WA_000000057049	31782	0.933	No	Low-quality	17.23	AAI-based (medium-confidence)	0.933	0
WA_000000057087	25977	1	No	Low-quality	12.71	AAI-based (medium-confidence)	1	15
WA_000000057383	10273	0.993	No	Low-quality	5.45	AAI-based (high-confidence)	0.993	1
WA_000000057790	12109	0.953	No	Low-quality	33.7	AAI-based (high-confidence)	0.947	0
WA_000000058011	26684	1	No	Medium-quality	70.48	AAI-based (medium-confidence)	1	7
WA_000000058097	41039	0.92	No	Low-quality	21.94	AAI-based (high-confidence)	0.92	0
WA_000000058109	10946	1	No	Low-quality	18.74	AAI-based (high-confidence)	1	1
WA_000000058179	12834	0.993	No	Not-determined	NA	NA	0.993	0
WA_000000058509	14040	1	No	Low-quality	7.54	AAI-based (high-confidence)	1	1
WA_000000058920	14777	1	No	Low-quality	41.05	AAI-based (medium-confidence)	1	6
WA_000000059216	10618	0.953	No	Low-quality	5.69	AAI-based (high-confidence)	0.953	0
WA_000000059275	13222	1	No	Low-quality	7.19	AAI-based (medium-confidence)	1	2
WA_000000059332	10503	0.993	No	Low-quality	4.94	AAI-based (medium-confidence)	0.993	3
WA_000000059508	16496	0.967	No	Low-quality	7.9	AAI-based (medium-confidence)	0.967	5
WA_000000059530	11877	0.94	No	Low-quality	6.31	AAI-based (high-confidence)	0.94	0
WA_000000059562	15528	0.98	No	Low-quality	8.26	AAI-based (high-confidence)	0.98	0
WA_000000059914	91561	0.987	No	Low-quality	24.81	AAI-based (high-confidence)	0.987	19
WA_000000060126	51543	0.927	No	Low-quality	20.13	AAI-based (medium-confidence)	0.927	0
WA_000000060225	38001	0.973	No	Medium-quality	65.25	AAI-based (high-confidence)	0.98	0
WA_000000060648	23000	1	No	Low-quality	41.6	AAI-based (medium-confidence)	1	1
WA_000000060682	40312	1	No	Low-quality	37.63	AAI-based (high-confidence)	1	3
WA_000000060764	52655	1	No	Medium-quality	86.92	AAI-based (medium-confidence)	1	6
WA_000000060833	10352	0.933	No	Low-quality	5.56	AAI-based (medium-confidence)	0.933	0
WA_000000060875	42900	1	No	Low-quality	20.71	AAI-based (medium-confidence)	1	12
WA_000000060894	51288	1	No	Medium-quality	82.13	AAI-based (high-confidence)	1	6
WA_000000061054	21512	1	No	Low-quality	39.38	AAI-based (medium-confidence)	1	1
WA_000000061293	12071	1	No	Low-quality	6.5	AAI-based (high-confidence)	1	2
WA_000000061408	23875	1	No	Medium-quality	72.16	AAI-based (high-confidence)	1	4
WA_000000061480	12781	1	No	Low-quality	21.97	AAI-based (high-confidence)	1	4
WA_000000061491	18058	1	No	Low-quality	4.51	HMM-based (lower-bound)	1	1
WA_000000061590	41884	0.993	No	Low-quality	11.27	AAI-based (high-confidence)	0.993	6
WA_000000061935	26760	0.993	No	Low-quality	11.87	HMM-based (lower-bound)	0.993	3
WA_000000062001	15140	0.96	No	Low-quality	19.13	AAI-based (high-confidence)	0.96	0
WA_000000062260	20140	1	No	Low-quality	36.46	AAI-based (high-confidence)	1	1
WA_000000062280	38678	0.927	No	Low-quality	36.18	HMM-based (lower-bound)	0.927	0
WA_000000062513	13957	1	No	Low-quality	30.42	AAI-based (high-confidence)	1	1
WA_000000062875	48778	1	No	Medium-quality	78.61	AAI-based (high-confidence)	1	6
WA_000000063043	14789	1	No	Low-quality	44.15	AAI-based (high-confidence)	1	2
WA_000000063101	68220	1	No	Low-quality	36.02	AAI-based (high-confidence)	1	13
WA_000000063212	19233	0.987	No	Low-quality	9.56	HMM-based (lower-bound)	0.987	4
WA_000000063214	12621	0.913	No	Low-quality	6.59	AAI-based (high-confidence)	0.913	0
WA_000000063479	87837	1	No	Low-quality	23.14	AAI-based (medium-confidence)	1	8
WA_000000063609	66237	0.987	No	Low-quality	41.03	AAI-based (high-confidence)	0.987	11
WA_000000063895	51985	0.993	No	High-quality	99.49	AAI-based (high-confidence)	0.993	3
WA_000000063954	13006	0.92	No	Low-quality	32.38	AAI-based (medium-confidence)	0.927	0
WA_000000063967	19320	0.953	No	Low-quality	11.65	AAI-based (high-confidence)	0.987	0
WA_000000064233	16271	1	No	Low-quality	26.12	AAI-based (high-confidence)	1	1
WA_000000064246	30364	1	No	Medium-quality	77.5	AAI-based (high-confidence)	1	7
WA_000000064277	15525	0.987	No	Low-quality	8.3	AAI-based (medium-confidence)	0.987	0
WA_000000064449	17208	1	No	Low-quality	23.98	AAI-based (medium-confidence)	1	5
WA_000000064473	37875	0.967	No	Low-quality	20.95	AAI-based (medium-confidence)	0.967	0
WA_000000064701	53047	1	No	Low-quality	42.42	HMM-based (lower-bound)	1	5
WA_000000064925	12555	1	No	Low-quality	6.68	AAI-based (medium-confidence)	1	5
WA_000000065118	30961	0.993	No	Low-quality	17.88	AAI-based (medium-confidence)	0.993	14
WA_000000065473	32549	1	No	Low-quality	17.41	AAI-based (medium-confidence)	1	8
WA_000000065660	28253	1	No	Medium-quality	54.67	AAI-based (high-confidence)	1	1
WA_000000065810	17727	0.993	No	Low-quality	17.18	HMM-based (lower-bound)	0.993	1
WA_000000065843	40122	1	No	Low-quality	19.08	AAI-based (high-confidence)	1	11
WA_000000065929	20249	0.993	No	Low-quality	9.71	AAI-based (medium-confidence)	0.993	0
WA_000000066067	56231	1	No	High-quality	92.36	AAI-based (medium-confidence)	1	10
WA_000000066239	12426	1	No	Low-quality	35.96	AAI-based (high-confidence)	1	2
WA_000000066311	10827	0.94	No	Low-quality	5.74	AAI-based (medium-confidence)	0.94	0
WA_000000066323	19906	1	No	Low-quality	10.36	AAI-based (high-confidence)	1	4
WA_000000066337	10836	1	No	Low-quality	19.9	AAI-based (high-confidence)	1	1
WA_000000066419	14504	1	No	Low-quality	23.48	AAI-based (high-confidence)	1	7
WA_000000066481	162557	0.987	No	Medium-quality	89.84	AAI-based (medium-confidence)	0.987	9
WA_000000066685	18195	0.973	No	Low-quality	14.38	AAI-based (medium-confidence)	0.973	1
WA_000000066687	76296	1	No	Low-quality	19.27	AAI-based (medium-confidence)	1	2
WA_000000066713	44437	1	No	Medium-quality	55.34	HMM-based (lower-bound)	1	2
WA_000000066752	21398	1	No	Medium-quality	50.45	AAI-based (high-confidence)	1	6
WA_000000066770	21330	1	No	Low-quality	49.11	AAI-based (high-confidence)	1	7
WA_000000066798	13209	0.96	No	Low-quality	13.5	AAI-based (high-confidence)	0.96	0
WA_000000066924	10148	1	No	Low-quality	5.23	AAI-based (medium-confidence)	1	2
WA_000000067021	31914	1	No	Low-quality	17.04	AAI-based (medium-confidence)	1	1
WA_000000067074	72887	0.993	No	Low-quality	39.55	AAI-based (high-confidence)	0.993	1
WA_000000067159	33381	0.987	No	Low-quality	20.68	AAI-based (medium-confidence)	0.987	6
WA_000000067213	12088	1	No	Low-quality	7.2	AAI-based (medium-confidence)	1	1
WA_000000067641	25492	1	No	Low-quality	25.05	AAI-based (high-confidence)	1	1
WA_000000067677	37964	1	No	Low-quality	45.59	AAI-based (high-confidence)	1	6
WA_000000067705	13177	0.947	No	Low-quality	6.51	AAI-based (medium-confidence)	0.947	0
WA_000000067938	33880	1	No	Low-quality	18.18	AAI-based (medium-confidence)	1	9
WA_000000068196	22611	0.993	No	Low-quality	12.1	AAI-based (medium-confidence)	0.993	6
WA_000000068204	81780	0.993	No	Medium-quality	78.96	AAI-based (high-confidence)	0.993	3
WA_000000068463	33206	1	No	Low-quality	18.87	AAI-based (high-confidence)	1	8
WA_000000068534	20360	1	No	Low-quality	34.15	AAI-based (high-confidence)	1	3
WA_000000068596	53096	1	No	Low-quality	30.1	AAI-based (medium-confidence)	1	15
WA_000000068667	12650	1	No	Low-quality	24.57	AAI-based (medium-confidence)	1	2
WA_000000068677	27784	0.987	No	High-quality	98.03	AAI-based (medium-confidence)	0.987	1
WA_000000068806	10580	0.993	No	Low-quality	10.06	AAI-based (high-confidence)	0.993	3
WA_000000069009	29947	1	No	Medium-quality	84.35	AAI-based (high-confidence)	1	4
WA_000000069208	36515	1	No	Medium-quality	62.67	AAI-based (high-confidence)	1	1
WA_000000069467	48083	1	No	Low-quality	18.81	AAI-based (high-confidence)	1	12
WA_000000069817	16213	1	No	Low-quality	8.66	AAI-based (medium-confidence)	1	4
WA_000000070058	12727	0.98	No	Low-quality	12.14	HMM-based (lower-bound)	0.973	1
WA_000000070095	11893	0.92	No	Low-quality	34.49	AAI-based (high-confidence)	0.92	0
WA_000000070097	21486	1	No	Low-quality	35.42	AAI-based (high-confidence)	1	1
WA_000000070252	13808	0.993	No	Low-quality	23.2	AAI-based (high-confidence)	0.993	1
WA_000000070424	16961	0.993	No	Low-quality	28.86	AAI-based (high-confidence)	0.993	1
WA_000000070446	12907	1	No	Low-quality	6.26	AAI-based (medium-confidence)	1	3
WA_000000070703	25034	1	No	Medium-quality	76.68	AAI-based (high-confidence)	1	6
WA_000000070706	10148	0.96	No	Low-quality	5.59	AAI-based (medium-confidence)	0.96	0
WA_000000070736	32854	0.973	No	Low-quality	40.2	AAI-based (high-confidence)	0.973	0
WA_000000070845	22789	1	No	Low-quality	12.14	AAI-based (medium-confidence)	1	1
WA_000000070995	168003	1	No	High-quality	100	AAI-based (medium-confidence)	1	30
WA_000000071052	13796	1	No	Low-quality	26.2	AAI-based (high-confidence)	1	2
WA_000000071342	11217	0.967	No	Low-quality	5.37	AAI-based (high-confidence)	0.967	0
WA_000000071444	19070	0.927	No	Low-quality	10.17	AAI-based (medium-confidence)	0.927	0
WA_000000071684	16126	0.96	No	Low-quality	5.55	HMM-based (lower-bound)	0.96	0
WA_000000072124	11202	0.96	No	Not-determined	NA	NA	0.96	0
WA_000000072323	21902	1	No	Low-quality	22.62	AAI-based (high-confidence)	1	3
WA_000000072596	16103	1	No	Low-quality	9.66	AAI-based (high-confidence)	1	5
WA_000000072951	32524	1	No	Low-quality	17.03	AAI-based (medium-confidence)	1	11
WA_000000072991	14625	1	No	Low-quality	33.93	AAI-based (high-confidence)	1	6
WA_000000073094	17934	1	No	Low-quality	7.14	AAI-based (high-confidence)	1	2
WA_000000073204	10142	1	No	Low-quality	32.51	AAI-based (medium-confidence)	1	3
WA_000000073347	11798	0.927	No	Low-quality	6.01	AAI-based (medium-confidence)	0.927	0
WA_000000073575	22230	1	No	Low-quality	11.64	AAI-based (medium-confidence)	1	1
WA_000000073650	21450	1	No	Medium-quality	62.22	AAI-based (high-confidence)	1	7
WA_000000073919	19069	0.973	No	Low-quality	40.06	AAI-based (high-confidence)	0.973	0
WA_000000074032	20531	0.967	No	Low-quality	11.65	AAI-based (medium-confidence)	0.967	0
WA_000000074115	27480	0.987	No	Low-quality	13.87	AAI-based (medium-confidence)	0.987	0
WA_000000074123	15958	1	No	Low-quality	45.06	AAI-based (high-confidence)	1	8
WA_000000074307	17444	1	No	Low-quality	8.26	AAI-based (high-confidence)	1	3
WA_000000074404	17161	1	No	Low-quality	4.48	AAI-based (medium-confidence)	1	7
WA_000000074494	13445	1	No	Low-quality	7.49	HMM-based (lower-bound)	0.993	2
WA_000000074818	11994	1	No	Low-quality	6.43	AAI-based (high-confidence)	1	1
WA_000000074895	15017	1	No	Low-quality	42.31	AAI-based (high-confidence)	1	1
WA_000000075139	11469	0.94	No	Low-quality	6.15	AAI-based (medium-confidence)	0.9	0
WA_000000075166	12770	1	No	Low-quality	17.93	HMM-based (lower-bound)	1	2
WA_000000075198	13609	1	No	Low-quality	30.1	AAI-based (high-confidence)	1	6
WA_000000075324	15101	1	No	Low-quality	14	AAI-based (high-confidence)	1	3
WA_000000075388	12457	1	No	Low-quality	40.69	AAI-based (high-confidence)	1	0
WA_000000075420	13965	1	No	Low-quality	41.73	AAI-based (high-confidence)	1	1
WA_000000075869	16029	1	No	Low-quality	7.89	AAI-based (high-confidence)	1	4
WA_000000075992	19181	1	No	Low-quality	10.32	AAI-based (medium-confidence)	1	7
WA_000000076619	23120	0.88	No	Low-quality	39.38	AAI-based (high-confidence)	0.9	0
WA_000000076848	11181	1	No	Low-quality	31.65	AAI-based (medium-confidence)	1	2
WA_000000076942	37731	0.993	No	Low-quality	20.1	AAI-based (medium-confidence)	0.993	10
WA_000000077112	32450	0.993	No	Medium-quality	51.58	AAI-based (medium-confidence)	0.987	1
WA_000000077350	21066	1	No	Medium-quality	57.25	AAI-based (high-confidence)	1	5
WA_000000077353	21351	1	No	Low-quality	12.87	AAI-based (high-confidence)	1	4
WA_000000077385	10349	1	No	Low-quality	4.69	HMM-based (lower-bound)	1	7
WA_000000077502	17008	1	No	Low-quality	24.23	AAI-based (high-confidence)	1	3
WA_000000077516	16268	1	No	Low-quality	39.37	AAI-based (high-confidence)	1	1
WA_000000077786	15746	1	No	Low-quality	27.16	AAI-based (high-confidence)	1	1
WA_000000077868	10618	1	No	Low-quality	5.69	AAI-based (high-confidence)	1	1
WA_000000077877	10869	0.98	No	Low-quality	5.97	AAI-based (medium-confidence)	0.98	2
WA_000000078314	24859	1	No	Medium-quality	58.94	AAI-based (medium-confidence)	1	3
WA_000000078350	14410	1	No	Low-quality	41.57	AAI-based (high-confidence)	1	5
WA_000000078550	12557	0.987	No	Low-quality	20.9	AAI-based (high-confidence)	0.987	0
WA_000000078773	19332	1	No	Low-quality	32.47	AAI-based (medium-confidence)	1	1
WA_000000078826	19047	1	No	Medium-quality	50.21	AAI-based (medium-confidence)	1	3
WA_000000078867	34353	1	No	Low-quality	17.86	AAI-based (medium-confidence)	1	4
WA_000000078869	21448	1	No	Low-quality	12.63	AAI-based (medium-confidence)	1	1
WA_000000079272	11550	1	No	Low-quality	20.89	AAI-based (high-confidence)	1	0
WA_000000079283	13349	1	No	Low-quality	37.56	AAI-based (high-confidence)	1	1
WA_000000079400	29257	1	No	Low-quality	16.65	AAI-based (medium-confidence)	1	3
WA_000000079417	25870	1	No	Low-quality	44.4	AAI-based (medium-confidence)	1	1
WA_000000079464	24735	0.987	No	Low-quality	12.88	HMM-based (lower-bound)	0.987	2
WA_000000079766	40871	1	No	Low-quality	25.46	AAI-based (high-confidence)	1	29
WA_000000079781	16424	0.94	No	Low-quality	39.48	AAI-based (high-confidence)	0.94	0
WA_000000079950	12525	0.987	No	Low-quality	30.53	AAI-based (high-confidence)	0.987	1
WA_000000080409	33298	1	No	Medium-quality	58.37	AAI-based (high-confidence)	1	4
WA_000000080864	17868	0.987	No	Low-quality	40.71	AAI-based (medium-confidence)	0.987	3
WA_000000081075	12932	1	No	Low-quality	6.86	AAI-based (medium-confidence)	1	7
WA_000000081171	23728	1	No	Low-quality	11.89	HMM-based (lower-bound)	1	1
WA_000000081363	24046	1	No	Low-quality	12.74	AAI-based (high-confidence)	1	9
WA_000000081930	15046	0.933	No	Low-quality	4.18	AAI-based (medium-confidence)	0.933	0
WA_000000081943	11174	0.987	No	Low-quality	4.2	HMM-based (lower-bound)	0.987	3
WA_000000081985	15805	0.993	No	Low-quality	6.29	HMM-based (lower-bound)	0.993	3
WA_000000082085	11927	1	No	Low-quality	7.61	AAI-based (medium-confidence)	1	1
WA_000000082333	11341	1	No	Low-quality	33.86	AAI-based (high-confidence)	1	3
WA_000000082400	10547	0.973	No	Low-quality	5.34	AAI-based (high-confidence)	0.973	0
WA_000000082401	11261	0.927	No	Low-quality	32.63	AAI-based (medium-confidence)	0.927	0
WA_000000082553	15472	1	No	Low-quality	6.58	AAI-based (medium-confidence)	1	3
WA_000000082576	14922	1	No	Low-quality	10.19	AAI-based (medium-confidence)	1	1
WA_000000083016	16873	0.96	No	Low-quality	9.11	AAI-based (high-confidence)	0.96	0
WA_000000083480	14360	1	No	Low-quality	9.99	HMM-based (lower-bound)	1	1
WA_000000083663	21871	1	No	Medium-quality	61.25	AAI-based (high-confidence)	1	6
WA_000000083772	12310	1	No	Low-quality	35.19	AAI-based (high-confidence)	1	3
WA_000000083868	57708	1	No	High-quality	95.52	AAI-based (high-confidence)	1	10
WA_000000084237	10650	0.873	No	Not-determined	NA	NA	0.933	0
WA_000000084321	15293	1	No	Low-quality	4.02	AAI-based (medium-confidence)	1	6
WA_000000084436	25005	1	No	Low-quality	13.25	AAI-based (high-confidence)	1	1
WA_000000084478	10323	1	No	Low-quality	13.96	AAI-based (medium-confidence)	1	2
WA_000000085264	19533	0.953	No	Low-quality	35.87	AAI-based (medium-confidence)	0.94	0
WA_000000085560	121400	1	No	Medium-quality	72.43	AAI-based (high-confidence)	1	25
WA_000000085653	33935	1	No	Low-quality	16.38	AAI-based (medium-confidence)	1	16
WA_000000085772	11171	1	No	Low-quality	5.99	AAI-based (medium-confidence)	1	7
WA_000000086000	16706	1	No	Low-quality	49.51	AAI-based (high-confidence)	1	5
WA_000000087146	21375	1	No	Low-quality	11.58	AAI-based (medium-confidence)	1	12
WA_000000087182	13842	0.94	No	Not-determined	NA	NA	0.94	1
WA_000000087611	22694	0.98	No	Low-quality	40.81	AAI-based (high-confidence)	0.98	0
WA_000000087615	19900	0.9	No	Not-determined	NA	NA	0.9	0
WA_000000087657	41042	1	No	Low-quality	23.48	AAI-based (high-confidence)	1	11
WA_000000087720	29971	1	No	Medium-quality	87.67	AAI-based (high-confidence)	1	9
WA_000000088178	31277	0.987	No	Medium-quality	82.07	AAI-based (high-confidence)	0.987	3
WA_000000088413	10217	0.98	No	Low-quality	17.44	AAI-based (high-confidence)	0.98	0
WA_000000088507	20896	1	No	Low-quality	6.52	AAI-based (medium-confidence)	1	2
WA_000000088683	41598	0.9	No	Low-quality	22.2	AAI-based (high-confidence)	0.9	0
WA_000000088868	21007	1	No	Medium-quality	52.45	AAI-based (high-confidence)	1	8
WA_000000089199	14119	1	No	Low-quality	7.53	AAI-based (medium-confidence)	1	4
WA_000000089446	11697	1	No	Low-quality	6.22	AAI-based (medium-confidence)	1	5
WA_000000089480	13429	1	No	Low-quality	27.81	AAI-based (medium-confidence)	1	1
WA_000000089488	10758	0.96	No	Low-quality	18.3	AAI-based (high-confidence)	0.92	0
WA_000000089606	15890	1	No	Low-quality	4.13	AAI-based (medium-confidence)	1	3
WA_000000089631	23747	1	No	Low-quality	42.03	AAI-based (medium-confidence)	1	3
WA_000000089779	10181	0.98	No	Low-quality	24.43	AAI-based (high-confidence)	0.987	0
WA_000000090077	11985	0.947	No	Low-quality	3.98	AAI-based (medium-confidence)	0.947	1
WA_000000090214	18372	1	No	Low-quality	10.41	AAI-based (high-confidence)	1	4
WA_000000090231	47874	1	No	Low-quality	25.6	AAI-based (medium-confidence)	1	14
WA_000000090442	10078	1	No	Low-quality	14.35	AAI-based (high-confidence)	1	3
WA_000000090498	11454	1	No	Low-quality	20.12	AAI-based (high-confidence)	1	1
WA_000000090501	26152	1	No	Low-quality	24.67	AAI-based (medium-confidence)	1	2
WA_000000090637	29657	1	No	Low-quality	16.88	AAI-based (high-confidence)	1	11
WA_000000090762	46154	0.987	No	Medium-quality	75.71	AAI-based (medium-confidence)	0.987	8
WA_000000090783	19354	1	No	Low-quality	4.97	AAI-based (medium-confidence)	1	6
WA_000000090956	15665	1	No	Low-quality	9.6	HMM-based (lower-bound)	1	3
WA_000000091179	53657	1	No	Medium-quality	88.16	AAI-based (high-confidence)	1	9
WA_000000091228	10236	0.94	No	Low-quality	8.84	HMM-based (lower-bound)	0.94	0
WA_000000091294	36812	1	No	Low-quality	17.52	AAI-based (high-confidence)	1	12
WA_000000091396	45723	0.96	No	Low-quality	27.42	AAI-based (medium-confidence)	0.953	0
WA_000000091863	41271	0.973	No	Low-quality	21.48	AAI-based (medium-confidence)	0.973	0
WA_000000092171	14526	0.993	No	Low-quality	18	AAI-based (high-confidence)	0.993	2
WA_000000092555	25338	1	No	Medium-quality	77.09	AAI-based (high-confidence)	1	4
WA_000000092663	12822	1	No	Low-quality	3.74	AAI-based (medium-confidence)	1	1
WA_000000092908	15543	0.973	No	Low-quality	23.1	AAI-based (medium-confidence)	0.973	0
WA_000000093260	17511	0.953	No	Low-quality	9.38	AAI-based (medium-confidence)	0.953	0
WA_000000093730	50716	1	No	Low-quality	27.19	AAI-based (medium-confidence)	1	11
WA_000000093771	55620	1	No	High-quality	97.94	AAI-based (high-confidence)	1	4
WA_000000093982	22677	0.927	No	Low-quality	11.91	AAI-based (medium-confidence)	0.927	0
WA_000000094049	15665	0.993	No	Low-quality	8.93	AAI-based (high-confidence)	0.993	3
WA_000000094051	24355	0.933	No	Low-quality	12.53	AAI-based (medium-confidence)	0.947	0
WA_000000094315	34055	1	No	Low-quality	23.47	HMM-based (lower-bound)	1	6
WA_000000094387	17441	0.993	No	Low-quality	10.01	HMM-based (lower-bound)	0.993	2
WA_000000094402	13806	1	No	Low-quality	39.88	AAI-based (high-confidence)	1	5
WA_000000094459	15174	1	No	Low-quality	37	AAI-based (high-confidence)	1	5
WA_000000094750	24828	1	No	Medium-quality	67.33	AAI-based (high-confidence)	1	3
WA_000000095043	11700	0.993	No	Low-quality	4.38	AAI-based (medium-confidence)	0.993	1
WA_000000095079	15401	1	No	Low-quality	8.21	AAI-based (medium-confidence)	1	4
WA_000000095220	15230	1	No	Low-quality	39.84	AAI-based (high-confidence)	1	4
WA_000000095255	33596	1	No	Low-quality	18	AAI-based (medium-confidence)	1	1
WA_000000095322	28761	0.993	No	Low-quality	27.47	AAI-based (high-confidence)	0.993	2
WA_000000095612	13588	0.993	No	Low-quality	33.84	AAI-based (high-confidence)	0.993	2
WA_000000095614	20619	1	No	Low-quality	9.77	AAI-based (medium-confidence)	1	6
WA_000000095681	13309	1	No	Low-quality	32.27	AAI-based (medium-confidence)	1	3
WA_000000095712	10388	0.987	No	Low-quality	29.25	AAI-based (medium-confidence)	0.987	1
WA_000000095754	12599	1	No	Low-quality	15.61	AAI-based (high-confidence)	1	1
WA_000000095885	10773	1	No	Low-quality	20.04	AAI-based (high-confidence)	1	2
WA_000000095892	36554	1	No	Low-quality	20.71	AAI-based (high-confidence)	1	2
WA_000000096017	37230	1	No	Low-quality	19.68	AAI-based (high-confidence)	1	3
WA_000000096231	11783	1	No	Low-quality	38.57	AAI-based (high-confidence)	1	4
WA_000000096235	33425	1	No	Low-quality	18.84	AAI-based (medium-confidence)	1	5
WA_000000096249	26967	1	No	Low-quality	14.46	AAI-based (medium-confidence)	1	2
WA_000000096318	13691	1	No	Low-quality	12.73	AAI-based (high-confidence)	1	6
WA_000000096372	18110	0.987	No	Low-quality	8.69	AAI-based (medium-confidence)	0.987	2
WA_000000096418	10161	0.98	No	Low-quality	3.56	HMM-based (lower-bound)	0.98	0
WA_000000096483	13001	1	No	Low-quality	7.26	AAI-based (medium-confidence)	1	6
WA_000000096667	41046	0.973	No	Low-quality	39.56	HMM-based (lower-bound)	0.973	7
WA_000000097182	15531	1	No	Low-quality	8.38	AAI-based (medium-confidence)	1	2
WA_000000097330	12916	1	No	Low-quality	35.22	AAI-based (high-confidence)	1	5
WA_000000097394	37174	1	No	Low-quality	17.25	AAI-based (medium-confidence)	0.993	1
[truncated: 1,886 more rows]

## Sheet: vs2rd1_final_score_all
seqname	dsDNAphage	ssDNA	max_score	max_score_group	length	hallmark	viral	cellular
EPM_000000000478||full	1	0.347	1	dsDNAphage	21662	12	75.9	0
EPM_000000000575||full	1	0.673	1	dsDNAphage	11623	2	77.8	0
EPM_000000001288||full	1	0.12	1	dsDNAphage	12722	3	38.5	0
EPM_000000001304||full	0.993	0.313	0.993	dsDNAphage	17873	7	78.6	0
EPM_000000001507||full	0.907	0.16	0.907	dsDNAphage	10658	0	47.8	0
EPM_000000001612||full	1	0.253	1	dsDNAphage	163891	34	90.2	0
EPM_000000001689||full	1	0.887	1	dsDNAphage	10083	4	100	0
EPM_000000001709||full	0.993	0.293	0.993	dsDNAphage	27579	8	88.9	0
EPM_000000001751||full	1	0.127	1	dsDNAphage	35744	1	53.7	0
EPM_000000001880||full	0.96	0.073	0.96	dsDNAphage	14758	1	41.7	8.3
EPM_000000002109||full	0.98	0.193	0.98	dsDNAphage	22478	1	80.8	3.8
EPM_000000002152||full	1	0.353	1	dsDNAphage	62663	7	80.3	0
EPM_000000002181||full	0.993	0.087	0.993	dsDNAphage	21419	2	66.7	4.2
EPM_000000002182||full	0.987	0.387	0.987	dsDNAphage	21010	0	96.4	0
EPM_000000002413||full	0.993	0.78	0.993	dsDNAphage	11030	5	75	0
EPM_000000002418||full	0.933	0.82	0.933	dsDNAphage	14916	0	47.8	0
EPM_000000002501||full	0.9	0.087	0.9	dsDNAphage	12916	0	88.9	5.6
EPM_000000002601||full	1	0.393	1	dsDNAphage	13994	4	100	0
EPM_000000002621||full	0.993	0.233	0.993	dsDNAphage	16384	3	71.4	0
EPM_000000002671||full	0.793	0.067	0.793	dsDNAphage	29678	0	13.3	0
EPM_000000002964||full	1	0.233	1	dsDNAphage	28983	3	69.8	0
EPM_000000003501||full	1	0.76	1	dsDNAphage	15517	5	100	0
EPM_000000003596||full	0.973	0.08	0.973	dsDNAphage	36338	0	63.2	1.5
EPM_000000003965||full	0.867	0.073	0.867	dsDNAphage	11895	0	48.1	11.1
EPM_000000004298||full	0.993	0.72	0.993	dsDNAphage	11363	1	66.7	0
EPM_000000004535||full	1	0.687	1	dsDNAphage	14582	2	69.2	0
EPM_000000005188||full	1	0.893	1	dsDNAphage	9992	3	100	0
EPM_000000005378||full	0.98	0.467	0.98	dsDNAphage	12053	2	60	0
EPM_000000005623||full	1	0.487	1	dsDNAphage	25597	2	94.3	0
EPM_000000006078||full	1	0.407	1	dsDNAphage	12026	2	75	0
EPM_000000006180||full	0.947	0.02	0.947	dsDNAphage	12055	1	54.5	0
EPM_000000006323||full	0.993	0.087	0.993	dsDNAphage	15777	4	68.8	0
EPM_000000006727||full	1	0.833	1	dsDNAphage	14940	4	100	0
EPM_000000007163||full	0.993	0.467	0.993	dsDNAphage	37934	9	69.4	0
EPM_000000007300||full	1	0.413	1	dsDNAphage	17408	4	77.8	0
EPM_000000007735||full	1	0.5	1	dsDNAphage	13568	2	100	0
EPM_000000007988||full	0.92	0.56	0.92	dsDNAphage	11165	0	100	0
EPM_000000009603||full	1	0.373	1	dsDNAphage	23290	2	100	0
EPM_000000009786||full	1	0.147	1	dsDNAphage	16617	4	61.1	0
EPM_000000009852||full	0.993	0.233	0.993	dsDNAphage	13082	8	88.9	0
EPM_000000009856||full	1	0.393	1	dsDNAphage	10781	3	76.9	0
EPM_000000010086||full	0.893	0.087	0.893	dsDNAphage	27951	0	56	0
EPM_000000010581||full	0.6	0	0.6	dsDNAphage	26972	0	38.2	5.8
EPM_000000010708||full	0.96	0.093	0.96	dsDNAphage	10480	0	31.6	5.3
EPM_000000010761||full	1	0.887	1	dsDNAphage	12356	3	100	0
EPM_000000011031||full	0.987	0.733	0.987	dsDNAphage	11106	1	87.5	0
EPM_000000011253||full	1	0.793	1	dsDNAphage	14132	3	50	0
EPM_000000011665||full	0.927	0.913	0.927	dsDNAphage	10079	0	38.1	0
EPM_000000012118||full	1	0.267	1	dsDNAphage	15794	4	82.4	0
EPM_000000012274||full	1	0.613	1	dsDNAphage	18192	3	100	0
EPM_000000012663||full	1	0.027	1	dsDNAphage	28156	3	45.7	2.2
EPM_000000012816||full	1	0.16	1	dsDNAphage	32859	2	62.2	0
EPM_000000012921||full	0.993	0.173	0.993	dsDNAphage	12933	6	86.7	0
EPM_000000013068||full	0.987	0.493	0.987	dsDNAphage	10559	0	91.7	0
EPM_000000013292||full	1	0.28	1	dsDNAphage	25214	6	80.8	0
EPM_000000013802||full	0.96	0.513	0.96	dsDNAphage	10594	3	57.1	0
EPM_000000014125||full	0.84	0.16	0.84	dsDNAphage	10835	0	78.9	5.3
EPM_000000014248||full	0.967	0.033	0.967	dsDNAphage	46631	0	59	1.3
EPM_000000014331||full	1	0.587	1	dsDNAphage	16825	1	39.1	0
EPM_000000014424||full	1	0.653	1	dsDNAphage	16517	2	55.6	0
EPM_000000014571||full	0.893	0.493	0.893	dsDNAphage	13689	0	52.6	0
EPM_000000014644||full	1	0.333	1	dsDNAphage	21758	6	96.8	0
EPM_000000014769||full	0.9	0.06	0.9	dsDNAphage	30406	0	74.5	2.1
EPM_000000014827||full	1	0.307	1	dsDNAphage	14645	4	100	0
EPM_000000015587||full	0.86	0.407	0.86	dsDNAphage	11228	0	75	0
EPM_000000015687||full	0.993	0.487	0.993	dsDNAphage	10325	2	57.1	0
EPM_000000015868||full	0.993	0.913	0.993	dsDNAphage	18282	4	100	0
EPM_000000016172||full	1	0.74	1	dsDNAphage	19327	7	96.6	0
EPM_000000016574||full	1	0.747	1	dsDNAphage	10132	2	100	0
EPM_000000016632||full	0.953	0.14	0.953	dsDNAphage	25089	0	48.9	0
EPM_000000017457||full	0.593	0.007	0.593	dsDNAphage	23641	1	14.3	9.5
EPM_000000017753||full	1	0.527	1	dsDNAphage	29143	8	100	0
EPM_000000017970||full	0.993	0.933	0.993	dsDNAphage	10683	0	94.4	0
EPM_000000018439||full	1	0.553	1	dsDNAphage	21301	5	91.3	0
EPM_000000018587||full	0.94	0.5	0.94	dsDNAphage	17275	0	72.7	0
EPM_000000018837||full	1	0.38	1	dsDNAphage	14416	5	100	0
EPM_000000018870||full	1	0.473	1	dsDNAphage	14742	1	90.9	0
EPM_000000019282||full	1	0.06	1	dsDNAphage	57843	11	93.2	1.7
EPM_000000019427||full	0.953	0.367	0.953	dsDNAphage	12076	0	63	0
EPM_000000019613||full	0.74	0.1	0.74	dsDNAphage	18989	0	81.8	9.1
EPM_000000019685||full	1	0.493	1	dsDNAphage	13988	9	90.9	0
EPM_000000020271||full	1	0.227	1	dsDNAphage	14721	1	92.3	0
EPM_000000020579||full	1	0.84	1	dsDNAphage	10837	6	64.3	0
EPM_000000020695||full	1	0.393	1	dsDNAphage	20227	7	100	0
EPM_000000020874||full	0.86	0.067	0.86	dsDNAphage	11580	0	60	8
EPM_000000021606||full	0.713	0.667	0.713	dsDNAphage	21855	0	100	0
EPM_000000021753||full	1	0.173	1	dsDNAphage	14976	4	89.5	0
EPM_000000021795||full	1	0.873	1	dsDNAphage	12423	3	100	0
EPM_000000021886||full	0.893	0.58	0.893	dsDNAphage	11952	0	56.2	0
EPM_000000022025||full	0.98	0.853	0.98	dsDNAphage	10781	1	88.9	0
EPM_000000022176||full	1	0.42	1	dsDNAphage	11228	2	90	0
EPM_000000022472||full	1	0.633	1	dsDNAphage	11900	5	100	0
EPM_000000022499||full	1	0.64	1	dsDNAphage	12824	2	100	0
EPM_000000022795||full	1	0.327	1	dsDNAphage	36440	13	97.3	0
EPM_000000022851||full	0.78	0.28	0.78	dsDNAphage	12795	0	90	0
EPM_000000023277||full	0.993	0.947	0.993	dsDNAphage	12569	1	66.7	0
EPM_000000023468||full	1	0.487	1	dsDNAphage	25693	3	60	0
EPM_000000023925||full	1	0.353	1	dsDNAphage	11005	4	85.7	0
EPM_000000024087||full	1	0.147	1	dsDNAphage	21736	3	77.5	2.5
EPM_000000024239||full	0.767	0.053	0.767	dsDNAphage	10363	0	71.4	7.1
EPM_000000024373||full	0.793	0.147	0.793	dsDNAphage	13525	0	78.3	0
EPM_000000024444||full	1	0.84	1	dsDNAphage	17890	5	100	0
EPM_000000024623||full	0.993	0.58	0.993	dsDNAphage	11286	2	68.8	0
EPM_000000025020||full	0.993	0.233	0.993	dsDNAphage	16338	3	66.7	0
EPM_000000025078||full	0.733	0.027	0.733	dsDNAphage	24358	0	4.3	0
EPM_000000025187||full	1	0.2	1	dsDNAphage	88926	14	76.1	0
EPM_000000026018||full	0.887	0.387	0.887	dsDNAphage	16697	0	76.2	0
EPM_000000026212||full	0.833	0.027	0.833	dsDNAphage	18168	0	79.2	4.2
EPM_000000026525||full	1	0.747	1	dsDNAphage	11345	4	90.9	0
EPM_000000026540||full	0.873	0.133	0.873	dsDNAphage	12688	2	50	0
EPM_000000026796||full	0.927	0.207	0.927	dsDNAphage	20319	0	88	0
EPM_000000026801||full	1	0.447	1	dsDNAphage	27863	1	96	0
EPM_000000027512||full	0.993	0.227	0.993	dsDNAphage	17820	3	66.7	0
EPM_000000027642||full	1	0.333	1	dsDNAphage	11462	5	100	0
EPM_000000027672||full	0.993	0.027	0.993	dsDNAphage	46505	3	64.6	2.1
EPM_000000028327||full	1	0.42	1	dsDNAphage	16296	6	100	0
EPM_000000028391||full	0.987	0.013	0.987	dsDNAphage	18054	2	37.5	6.2
EPM_000000028670||full	1	0.653	1	dsDNAphage	10858	2	100	0
EPM_000000029489||full	1	0.46	1	dsDNAphage	12666	1	66.7	0
EPM_000000029590||full	0.66	0	0.66	dsDNAphage	12680	1	10.5	5.3
EPM_000000029677||full	0.913	0.34	0.913	dsDNAphage	13984	0	84.2	0
EPM_000000029755||full	1	0.853	1	dsDNAphage	10656	6	100	0
EPM_000000029818||full	0.933	0.26	0.933	dsDNAphage	11335	0	54.2	0
EPM_000000029928||full	1	0.74	1	dsDNAphage	13224	3	100	0
EPM_000000030207||full	1	0.827	1	dsDNAphage	10403	4	100	0
EPM_000000030358||full	1	0.227	1	dsDNAphage	79231	14	71.2	0
EPM_000000030372||full	0.647	0.327	0.647	dsDNAphage	18000	0	64.7	0
EPM_000000030438||full	1	0.573	1	dsDNAphage	10982	3	100	0
EPM_000000030486||full	1	0.073	1	dsDNAphage	77921	16	52.3	0.9
EPM_000000030512||full	1	0.313	1	dsDNAphage	18840	2	90.5	0
EPM_000000030594||full	0.907	0	0.907	dsDNAphage	28759	8	30.8	41
EPM_000000030758||full	0.92	0.173	0.92	dsDNAphage	10065	0	40	0
EPM_000000030910||full	1	0.293	1	dsDNAphage	21452	2	71.4	0
EPM_000000031338||full	1	0.227	1	dsDNAphage	10246	3	75	0
EPM_000000031497||full	0.993	0.34	0.993	dsDNAphage	37929	12	65.7	0
EPM_000000031523||full	1	0.753	1	dsDNAphage	10639	1	90	0
EPM_000000031576||full	1	0.273	1	dsDNAphage	24678	7	84	0
EPM_000000031810||full	1	0.553	1	dsDNAphage	13235	2	80	0
EPM_000000031998||full	1	0.347	1	dsDNAphage	23761	12	96.8	0
EPM_000000032312||full	0.967	0.6	0.967	dsDNAphage	10211	0	12.1	0
EPM_000000032548||full	0.813	0.273	0.813	dsDNAphage	13132	0	76.5	0
EPM_000000032701||full	1	0.407	1	dsDNAphage	17012	6	100	0
EPM_000000032808||full	0.9	0.307	0.9	dsDNAphage	11489	0	81.2	0
EPM_000000033024||full	1	0.147	1	dsDNAphage	19593	7	33.3	0
EPM_000000033760||full	1	0.54	1	dsDNAphage	28573	3	80.6	0
EPM_000000034062||full	0.993	0.6	0.993	dsDNAphage	13092	1	66.7	0
EPM_000000034243||full	0.993	0.46	0.993	dsDNAphage	14229	3	83.3	0
EPM_000000034441||full	1	1	1	dsDNAphage	10440	4	100	0
EPM_000000034497||full	0.993	0.467	0.993	dsDNAphage	10595	1	90.9	0
EPM_000000034605||full	0.86	0.153	0.86	dsDNAphage	12076	0	10.5	0
EPM_000000034683||full	0.947	0.547	0.947	dsDNAphage	11481	0	85.7	0
EPM_000000035127||full	1	0.84	1	dsDNAphage	25255	5	100	0
EPM_000000035236||full	0.987	0.033	0.987	dsDNAphage	14901	1	42.9	4.8
EPM_000000035308||full	0.973	0.427	0.973	dsDNAphage	15855	0	60	0
EPM_000000035410||full	1	0.653	1	dsDNAphage	33368	8	81.2	0
EPM_000000035738||full	1	0.573	1	dsDNAphage	19832	2	50	0
EPM_000000036002||full	1	0.96	1	dsDNAphage	15036	8	100	0
EPM_000000036199||full	1	0.04	1	dsDNAphage	53316	6	64.9	3.5
EPM_000000036681||full	0.98	0.393	0.98	dsDNAphage	12375	2	33.3	0
EPM_000000037122||full	0.967	0.38	0.967	dsDNAphage	10070	0	94.4	0
EPM_000000037256||full	1	0.287	1	dsDNAphage	10897	1	83.3	0
EPM_000000037306||full	0.833	0.147	0.833	dsDNAphage	16481	0	70.6	0
EPM_000000037371||full	0.887	0.46	0.887	dsDNAphage	17966	0	84.6	0
EPM_000000037427||full	1	0.373	1	dsDNAphage	18817	1	38.1	0
EPM_000000037432||full	0.993	0.34	0.993	dsDNAphage	15954	1	81.8	0
EPM_000000037529||full	1	0.427	1	dsDNAphage	10082	1	87.5	0
EPM_000000037589||full	1	0.467	1	dsDNAphage	10681	1	50	0
EPM_000000037753||full	1	0.34	1	dsDNAphage	43176	6	66.7	0
EPM_000000038613||full	1	0.8	1	dsDNAphage	13682	1	100	0
EPM_000000038695||full	0.947	0.673	0.947	dsDNAphage	16019	0	81.2	0
EPM_000000038867||full	0.993	0.187	0.993	dsDNAphage	16292	1	52	4
EPM_000000038976||full	0.993	0.673	0.993	dsDNAphage	13642	5	100	0
EPM_000000039011||full	1	0.893	1	dsDNAphage	9919	7	100	0
EPM_000000039371||full	0.993	0.033	0.993	dsDNAphage	55872	19	79.5	2.7
EPM_000000039736||full	1	0.627	1	dsDNAphage	10803	1	73.7	0
EPM_000000039806||full	0.62	0.1	0.62	dsDNAphage	11571	0	52.6	0
EPM_000000039848||full	0.58	0.047	0.58	dsDNAphage	10668	0	62.5	18.8
EPM_000000040253||full	1	0.3	1	dsDNAphage	14877	4	83.3	0
EPM_000000040391||full	1	0.467	1	dsDNAphage	19664	8	89.5	0
EPM_000000040630||full	1	0.893	1	dsDNAphage	26960	4	76.5	0
EPM_000000040645||full	1	0.64	1	dsDNAphage	12898	6	100	0
EPM_000000040838||full	0.913	0.347	0.913	dsDNAphage	10648	0	82.1	0
EPM_000000041330||full	0.72	0.093	0.72	dsDNAphage	14116	0	47.4	0
EPM_000000041502||full	1	0.66	1	dsDNAphage	11525	1	75	0
EPM_000000041696||full	0.993	0.693	0.993	dsDNAphage	14508	2	62.5	0
EPM_000000041872||full	1	0.46	1	dsDNAphage	14594	3	85.7	0
EPM_000000041882||full	1	0.26	1	dsDNAphage	10226	3	83.3	0
EPM_000000042624||full	0.993	0.04	0.993	dsDNAphage	30419	1	43.8	2.1
EPM_000000042951||full	1	0.42	1	dsDNAphage	17873	7	100	0
EPM_000000042979||full	1	0.6	1	dsDNAphage	15626	8	100	0
EPM_000000042983||full	1	0.453	1	dsDNAphage	20340	1	77.1	0
EPM_000000043184||full	1	0.947	1	dsDNAphage	10407	3	100	0
EPM_000000043495||full	0.96	0.367	0.96	dsDNAphage	20039	0	93.1	3.4
EPM_000000043518||full	0.92	0.313	0.92	dsDNAphage	10297	0	76.5	0
EPM_000000043579||full	0.967	0.653	0.967	dsDNAphage	10320	0	28.6	0
EPM_000000043642||full	0.913	0.473	0.913	dsDNAphage	15931	0	100	0
EPM_000000043719||full	1	0.293	1	dsDNAphage	47060	1	71.4	0
EPM_000000044399||full	1	0.367	1	dsDNAphage	15161	5	62.1	0
EPM_000000044445||full	0.733	0.127	0.733	dsDNAphage	11012	0	73.3	0
EPM_000000044452||full	0.947	0.88	0.947	dsDNAphage	10384	0	20	0
EPM_000000045054||full	1	0.9	1	dsDNAphage	10072	7	100	0
EPM_000000045305||full	1	0.653	1	dsDNAphage	17068	4	93.3	0
EPM_000000045889||full	1	0.48	1	dsDNAphage	10433	4	81.8	0
EPM_000000045921||full	1	0.227	1	dsDNAphage	20317	1	90	0
EPM_000000046225||full	0.98	0.447	0.98	dsDNAphage	37247	8	71.4	2.9
EPM_000000046639||full	1	0.18	1	dsDNAphage	21114	8	92	0
EPM_000000047010||full	0.933	0.393	0.933	dsDNAphage	11464	0	60	0
EPM_000000047102||full	0.98	0.84	0.98	dsDNAphage	16271	0	51.2	0
EPM_000000047206||full	1	0.24	1	dsDNAphage	27218	8	85.7	0
EPM_000000047232||full	0.993	0.007	0.993	dsDNAphage	56991	6	73.4	2.5
EPM_000000047402||full	1	0.727	1	dsDNAphage	15659	2	68.8	0
EPM_000000047688||full	1	0.4	1	dsDNAphage	25452	10	100	0
EPM_000000048179||full	1	0.867	1	dsDNAphage	13096	4	55.6	0
EPM_000000048486||full	0.987	0.347	0.987	dsDNAphage	14714	1	37.5	0
EPM_000000048669||full	1	0.153	1	dsDNAphage	26898	6	62.5	0
EPM_000000048967||full	1	0.62	1	dsDNAphage	12527	7	100	0
EPM_000000049023||full	1	0.473	1	dsDNAphage	10728	1	94.7	0
EPM_000000049265||full	0.927	0.76	0.927	dsDNAphage	14810	0	62.5	0
EPM_000000049708||full	0.88	0	0.88	dsDNAphage	19435	0	54.5	3
EPM_000000049798||full	0.98	0.027	0.98	dsDNAphage	11806	1	63.2	10.5
EPM_000000050020||full	1	0.287	1	dsDNAphage	24889	7	81.5	0
EPM_000000050039||full	0.967	0.96	0.967	dsDNAphage	10394	0	69.6	0
EPM_000000050086||full	0.927	0.287	0.927	dsDNAphage	12534	0	90.5	0
EPM_000000050639||full	0.993	0.327	0.993	dsDNAphage	9760	1	81.2	0
EPM_000000050846||full	1	0.36	1	dsDNAphage	11122	8	93.8	0
EPM_000000051042||full	1	0.76	1	dsDNAphage	9796	2	26.7	0
EPM_000000051567||full	0.84	0.073	0.84	dsDNAphage	12708	0	56.5	0
EPM_000000051575||full	0.993	0.687	0.993	dsDNAphage	11708	2	57.1	0
EPM_000000051810||full	0.98	0.02	0.98	dsDNAphage	30077	5	45	10
EPM_000000051885||full	1	0.333	1	dsDNAphage	10685	1	68.4	0
EPM_000000051950||full	0.987	0.473	0.987	dsDNAphage	12062	0	48.5	0
EPM_000000052552||full	0.973	0.4	0.973	dsDNAphage	17606	7	80	6.7
EPM_000000052610||full	1	0.68	1	dsDNAphage	12924	2	88.9	0
EPM_000000052756||full	1	0.06	1	dsDNAphage	11718	1	71.4	4.8
EPM_000000052816||full	0.933	0.82	0.933	dsDNAphage	10824	2	60	0
EPM_000000053215||full	1	0.42	1	dsDNAphage	13285	1	97.1	0
EPM_000000053323||full	1	0.087	1	dsDNAphage	136648	30	49.1	1.1
EPM_000000053608||full	1	0.687	1	dsDNAphage	12371	10	92.3	0
EPM_000000053632||full	1	0.847	1	dsDNAphage	13183	4	80	0
EPM_000000053870||full	1	0.4	1	dsDNAphage	17590	3	90.5	0
EPM_000000054134||full	0.987	0.28	0.987	dsDNAphage	13151	0	90.9	0
EPM_000000054524||full	0.787	0.933	0.933	ssDNA	13866	0	45.5	0
EPM_000000054546||full	1	0.933	1	dsDNAphage	13206	7	100	0
EPM_000000054896||full	1	0.14	1	dsDNAphage	10657	4	92.9	0
EPM_000000055281||full	1	0.253	1	dsDNAphage	35822	5	92.2	0
EPM_000000055605||full	1	0.153	1	dsDNAphage	18323	4	66.7	0
EPM_000000055671||full	0.967	0.787	0.967	dsDNAphage	12237	0	90.5	0
EPM_000000055784||full	1	0.427	1	dsDNAphage	10198	3	92.3	0
EPM_000000056033||full	1	0.187	1	dsDNAphage	29134	2	67.9	0
EPM_000000056177||full	0.993	0.307	0.993	dsDNAphage	22957	6	79.3	0
EPM_000000056644||full	1	0.48	1	dsDNAphage	34421	8	71.9	0
EPM_000000057379||full	1	0.553	1	dsDNAphage	10180	2	91.7	0
EPM_000000057913||full	1	0.547	1	dsDNAphage	10320	1	38.5	0
EPM_000000058183||full	1	0.387	1	dsDNAphage	17203	10	90.9	0
EPM_000000058723||full	0.867	0.073	0.867	dsDNAphage	12911	0	37	3.7
EPM_000000058902||full	0.78	0.073	0.78	dsDNAphage	11297	0	41.2	0
EPM_000000058953||full	1	0.453	1	dsDNAphage	39182	7	87	0
EPM_000000059224||full	1	0.267	1	dsDNAphage	57520	5	84	0
EPM_000000059513||full	0.98	0.44	0.98	dsDNAphage	11745	0	73.7	0
EPM_000000059856||full	1	0.787	1	dsDNAphage	10664	3	100	0
EPM_000000060021||full	0.993	0.393	0.993	dsDNAphage	13665	3	88.9	0
EPM_000000060189||full	1	0.447	1	dsDNAphage	61940	3	67.8	0
EPM_000000060311||full	0.967	0.473	0.967	dsDNAphage	10435	0	81.2	0
EPM_000000060460||full	1	0.52	1	dsDNAphage	21315	7	100	0
EPM_000000060465||full	0.733	0.48	0.733	dsDNAphage	23429	0	70.6	0
EPM_000000060807||full	1	0.293	1	dsDNAphage	30864	4	90.9	0
EPM_000000060851||full	1	0.2	1	dsDNAphage	16470	2	66.7	0
EPM_000000060966||full	0.98	0.313	0.98	dsDNAphage	13935	1	76.5	0
EPM_000000061203||full	0.973	0.273	0.973	dsDNAphage	12857	0	63.6	0
EPM_000000061453||full	1	0.647	1	dsDNAphage	27851	6	73	0
EPM_000000062754||full	0.987	0.367	0.987	dsDNAphage	12033	3	78.6	0
EPM_000000062988||full	1	0.347	1	dsDNAphage	24519	3	91.7	0
EPM_000000063142||full	0.847	0.06	0.847	dsDNAphage	16839	0	52	8
EPM_000000063154||full	0.98	0.12	0.98	dsDNAphage	12439	1	53.8	0
EPM_000000063427||full	1	0.387	1	dsDNAphage	23894	4	84.6	0
EPM_000000063859||full	1	0.273	1	dsDNAphage	10547	4	88.9	0
EPM_000000063954||full	0.993	0.033	0.993	dsDNAphage	19917	1	50	6.2
EPM_000000064114||full	1	0.513	1	dsDNAphage	36205	4	63.5	0
EPM_000000064146||full	0.94	0.4	0.94	dsDNAphage	33260	0	62.5	0
EPM_000000064325||full	1	0.273	1	dsDNAphage	10061	3	83.3	0
EPM_000000064327||full	1	0.36	1	dsDNAphage	34855	2	67.2	0
EPM_000000064744||full	0.98	0.52	0.98	dsDNAphage	10739	0	90	0
EPM_000000065112||full	1	0.527	1	dsDNAphage	21368	10	100	0
EPM_000000065309||full	1	0.287	1	dsDNAphage	17110	1	75	0
EPM_000000065602||full	0.94	0.967	0.967	ssDNA	10662	0	66.7	0
EPM_000000066089||full	1	0.347	1	dsDNAphage	23845	6	88.9	0
EPM_000000066511||full	1	0.74	1	dsDNAphage	11210	2	88.2	0
EPM_000000066576||full	0.96	0.48	0.96	dsDNAphage	18470	0	93.1	0
EPM_000000066601||full	1	0.28	1	dsDNAphage	38850	7	66.7	0
EPM_000000066927||full	1	0.353	1	dsDNAphage	42606	13	79.7	0
EPM_000000067468||full	1	0.753	1	dsDNAphage	15795	5	100	0
EPM_000000068317||full	1	0.48	1	dsDNAphage	19005	8	100	0
EPM_000000068602||lt2gene	nan	nan	nan	dsDNAphage	11193	2	100	0
EPM_000000068677||full	0.987	0.58	0.987	dsDNAphage	15643	0	83.8	0
EPM_000000068940||full	1	0.193	1	dsDNAphage	11420	2	85.7	0
EPM_000000069297||full	1	0.38	1	dsDNAphage	20752	5	90.9	0
EPM_000000069590||full	1	0.62	1	dsDNAphage	15601	1	88.2	0
EPM_000000069653||full	1	0.533	1	dsDNAphage	13680	5	85.7	0
EPM_000000069659||full	0.807	0.32	0.807	dsDNAphage	10068	0	12.5	0
EPM_000000069823||full	0.98	0.633	0.98	dsDNAphage	12203	0	47.6	0
EPM_000000070056||full	1	0.453	1	dsDNAphage	20807	10	100	0
EPM_000000070369||full	0.8	0.18	0.8	dsDNAphage	10639	0	75	0
EPM_000000070638||full	1	0.293	1	dsDNAphage	9781	5	90.9	0
EPM_000000071397||full	0.973	0.887	0.973	dsDNAphage	13461	0	80	0
EPM_000000071438||full	0.993	0.54	0.993	dsDNAphage	10089	0	76.2	0
EPM_000000071554||full	1	0.853	1	dsDNAphage	11900	0	83.3	0
EPM_000000071873||full	1	0.653	1	dsDNAphage	10996	4	100	0
EPM_000000071948||full	1	0.12	1	dsDNAphage	52987	5	78.3	0
EPM_000000072260||full	1	0.567	1	dsDNAphage	13060	2	94.7	0
EPM_000000072639||full	1	0.4	1	dsDNAphage	20701	5	81.8	0
EPM_000000072704||full	0.98	0.073	0.98	dsDNAphage	19697	1	82.6	8.7
EPM_000000073555||full	1	0.293	1	dsDNAphage	45023	18	86.1	0
EPM_000000073609||full	1	0.753	1	dsDNAphage	19883	6	100	0
EPM_000000074217||full	1	0.047	1	dsDNAphage	31841	1	54.3	2.2
EPM_000000074232||full	0.993	0.12	0.993	dsDNAphage	25972	1	43.9	2.4
EPM_000000074603||full	0.947	0.873	0.947	dsDNAphage	15454	0	50	0
EPM_000000074952||full	1	0.613	1	dsDNAphage	15198	1	57.7	0
EPM_000000075118||full	1	0.573	1	dsDNAphage	14171	1	68.8	0
EPM_000000075196||full	0.967	0.56	0.967	dsDNAphage	10500	0	71.4	0
EPM_000000075256||full	0.98	0.28	0.98	dsDNAphage	10652	2	80	0
EPM_000000075426||full	0.913	0.94	0.94	ssDNA	11472	0	100	0
EPM_000000075432||full	0.98	0.373	0.98	dsDNAphage	31180	0	73.8	0
EPM_000000075442||full	1	0.74	1	dsDNAphage	23632	1	71.1	0
EPM_000000075906||full	1	0.307	1	dsDNAphage	41649	9	94.9	0
EPM_000000075950||full	1	0.233	1	dsDNAphage	67929	27	88.3	0
EPM_000000076002||full	0.8	0.14	0.8	dsDNAphage	13910	0	78.6	0
EPM_000000076544||full	1	0.213	1	dsDNAphage	28093	3	74.1	0
EPM_000000078215||full	0.973	0.853	0.973	dsDNAphage	10408	2	62.5	0
EPM_000000078436||full	1	0.833	1	dsDNAphage	10641	5	100	0
EPM_000000078454||full	1	0.487	1	dsDNAphage	13234	2	50	0
EPM_000000078582||full	1	0.153	1	dsDNAphage	27565	5	72.3	0
EPM_000000078878||full	1	0.913	1	dsDNAphage	14500	1	71.4	0
EPM_000000079054||full	1	0.84	1	dsDNAphage	12304	6	100	0
EPM_000000079796||full	0.993	0.733	0.993	dsDNAphage	14544	2	65.7	0
EPM_000000080860||full	0.993	0.373	0.993	dsDNAphage	18155	1	33.3	0
EPM_000000081910||full	1	0.353	1	dsDNAphage	21318	1	61.1	0
EPM_000000082243||full	1	0.827	1	dsDNAphage	10949	5	93.8	0
EPM_000000082266||full	1	0.38	1	dsDNAphage	36274	9	86.4	0
EPM_000000082334||full	1	0.6	1	dsDNAphage	11989	5	90.9	0
EPM_000000082375||full	0.993	0.733	0.993	dsDNAphage	13720	1	100	0
EPM_000000082785||full	1	0.687	1	dsDNAphage	10279	1	30.8	0
EPM_000000083135||full	1	0.56	1	dsDNAphage	10270	1	20	0
EPM_000000083151||full	1	0.42	1	dsDNAphage	15978	6	100	0
EPM_000000083533||full	0.987	0.793	0.987	dsDNAphage	10725	0	100	0
EPM_000000083650||full	1	0.767	1	dsDNAphage	15987	1	66.7	0
EPM_000000084118||full	1	0.013	1	dsDNAphage	56435	6	56.3	2.3
EPM_000000084143||full	1	0.873	1	dsDNAphage	17558	4	70.8	0
EPM_000000084647||full	0.733	0.113	0.733	dsDNAphage	24338	0	56.5	4.3
EPM_000000084703||full	1	0.46	1	dsDNAphage	15029	6	88.9	0
EPM_000000085119||full	0.987	0.64	0.987	dsDNAphage	18248	4	100	0
EPM_000000085138||full	0.96	0.773	0.96	dsDNAphage	10135	0	76.5	0
EPM_000000085190||full	1	0.48	1	dsDNAphage	23376	7	100	0
EPM_000000085465||full	1	0.973	1	dsDNAphage	11672	6	100	0
EPM_000000085692||full	1	0.507	1	dsDNAphage	9814	3	100	0
EPM_000000085760||full	1	0.14	1	dsDNAphage	35752	6	86	0
EPM_000000085788||full	1	0.613	1	dsDNAphage	11315	0	18.2	0
EPM_000000085939||full	0.993	0.22	0.993	dsDNAphage	10764	1	40	0
EPM_000000086483||full	0.987	0.593	0.987	dsDNAphage	13594	0	79.2	0
EPM_000000087195||full	1	0.413	1	dsDNAphage	13371	2	88.5	0
EPM_000000087371||full	1	0.247	1	dsDNAphage	11669	3	85.7	0
EPM_000000087823||full	1	0.42	1	dsDNAphage	14116	0	92.1	0
EPM_000000087901||full	1	0.24	1	dsDNAphage	44210	11	97.7	0
EPM_000000089227||full	0.92	0.587	0.92	dsDNAphage	23716	0	51.7	0
EPM_000000089303||full	0.64	0.013	0.64	dsDNAphage	18702	0	33.3	6.7
EPM_000000091040||full	1	0.36	1	dsDNAphage	18588	2	73.1	0
EPM_000000091410||full	1	0.293	1	dsDNAphage	18687	2	89.2	0
EPM_000000091505||full	1	0.333	1	dsDNAphage	22444	4	65.2	0
EPM_000000091506||full	0.987	0.16	0.987	dsDNAphage	37037	15	57.1	0
EPM_000000091783||full	0.88	0.453	0.88	dsDNAphage	14447	0	85	0
EPM_000000092021||full	0.553	0.12	0.553	dsDNAphage	13477	0	15.4	0
EPM_000000092064||full	1	0.153	1	dsDNAphage	24131	5	75	0
EPM_000000092204||full	1	0.707	1	dsDNAphage	51294	10	88.9	0
EPM_000000092442||full	1	0.367	1	dsDNAphage	12590	3	94.1	0
EPM_000000092971||full	0.993	0.347	0.993	dsDNAphage	16486	1	81	4.8
EPM_000000093049||full	1	0.74	1	dsDNAphage	18801	8	81.2	0
EPM_000000093690||full	1	0.287	1	dsDNAphage	12391	1	64.7	0
EPM_000000093974||full	1	0.36	1	dsDNAphage	17178	2	100	0
EPM_000000094396||full	0.92	0.027	0.92	dsDNAphage	44686	0	61.9	2.4
EPM_000000095156||full	0.953	0.873	0.953	dsDNAphage	17027	0	100	0
EPM_000000095820||full	0.98	0.013	0.98	dsDNAphage	13805	2	55	5
EPM_000000096036||full	0.907	0.807	0.907	dsDNAphage	10903	0	73.3	0
EPM_000000096442||full	0.813	0.247	0.813	dsDNAphage	17536	0	85.7	0
EPM_000000096570||full	0.987	0.887	0.987	dsDNAphage	10444	0	71.4	0
EPM_000000096715||full	0.973	0.553	0.973	dsDNAphage	10652	1	66.7	0
EPM_000000097272||full	1	0.167	1	dsDNAphage	67261	3	56.1	0
EPM_000000097404||full	0.993	0.72	0.993	dsDNAphage	10392	2	100	0
EPM_000000097837||full	0.94	0.167	0.94	dsDNAphage	22967	0	65.5	0
EPM_000000098446||full	0.833	0.1	0.833	dsDNAphage	13570	0	83.3	5.6
EPM_000000098465||full	1	0.46	1	dsDNAphage	12626	10	100	0
EPM_000000098798||full	0.84	0.8	0.84	dsDNAphage	10222	0	83.3	0
EPM_000000098838||full	0.833	0.333	0.833	dsDNAphage	18864	0	75.9	0
EPM_000000099049||full	0.98	0.573	0.98	dsDNAphage	19396	3	72.7	0
EPM_000000099096||full	1	0.567	1	dsDNAphage	17734	3	100	0
EPM_000000099631||full	0.973	0.447	0.973	dsDNAphage	12998	2	50	8.3
EPM_000000099702||full	1	0.893	1	dsDNAphage	13440	3	75	0
EPM_000000100151||full	0.993	0	0.993	dsDNAphage	48504	2	26.4	1.9
EPM_000000100334||full	1	0.053	1	dsDNAphage	64151	1	69.2	1.9
EPM_000000100367||full	0.98	0.267	0.98	dsDNAphage	12495	0	85.7	0
EPM_000000100780||full	0.96	0.187	0.96	dsDNAphage	11239	1	16.7	0
EPM_000000100941||full	1	0.96	1	dsDNAphage	10455	2	100	0
EPM_000000101279||full	0.9	0.34	0.9	dsDNAphage	21987	0	78.3	0
EPM_000000101298||full	1	0.227	1	dsDNAphage	12168	3	91.7	0
EPM_000000101314||full	1	0.353	1	dsDNAphage	21681	8	100	0
EPM_000000101808||full	1	0.44	1	dsDNAphage	21072	1	80	0
EPM_000000101922||full	0.98	0.02	0.98	dsDNAphage	15498	2	52.6	0
EPM_000000102551||full	0.98	0.493	0.98	dsDNAphage	11531	0	100	0
EPM_000000102620||full	1	1	1	dsDNAphage	11258	2	100	0
EPM_000000103601||full	0.627	0.833	0.833	ssDNA	11580	0	100	0
EPM_000000103915||full	0.96	0.393	0.96	dsDNAphage	15862	0	94.1	0
EPM_000000104196||full	1	0.707	1	dsDNAphage	19267	5	91.7	0
EPM_000000104686||full	0.927	0.587	0.927	dsDNAphage	11692	0	45.5	0
EPM_000000105548||full	0.993	0.947	0.993	dsDNAphage	10827	0	94.1	0
EPM_000000105702||full	1	0.473	1	dsDNAphage	17523	2	87.5	0
EPM_000000105769||full	0.94	0.187	0.94	dsDNAphage	10891	0	66.7	0
EPM_000000105904||full	0.993	0.18	0.993	dsDNAphage	24877	1	66.7	0
EPM_000000105961||full	0.933	0.34	0.933	dsDNAphage	13639	0	94.4	0
EPM_000000106163||full	0.78	0.047	0.78	dsDNAphage	10351	0	53.8	7.7
EPM_000000106373||full	0.993	0.427	0.993	dsDNAphage	14817	6	100	0
EPM_000000106771||full	0.96	0.947	0.96	dsDNAphage	44385	0	69.3	0
EPM_000000107056||full	1	0.233	1	dsDNAphage	14559	4	88.9	0
EPM_000000107100||full	1	0.233	1	dsDNAphage	24111	4	96	0
EPM_000000107379||full	0.64	0	0.64	dsDNAphage	20903	2	42.9	28.6
EPM_000000107401||full	1	0.28	1	dsDNAphage	19228	3	87	0
EPM_000000107693||full	0.993	0.573	0.993	dsDNAphage	14644	4	71.4	0
EPM_000000107891||full	1	0.607	1	dsDNAphage	16157	2	43.8	0
EPM_000000107979||full	1	0.327	1	dsDNAphage	30294	2	93.8	0
EPM_000000108377||full	1	0.8	1	dsDNAphage	17488	13	96.2	0
EPM_000000108467||full	1	0.373	1	dsDNAphage	79125	17	93.1	0
EPM_000000108981||full	0.953	0.033	0.953	dsDNAphage	24063	0	51.9	1.9
EPM_000000109383||full	1	0.36	1	dsDNAphage	21238	2	58.1	0
EPM_000000109674||full	1	0.627	1	dsDNAphage	10886	1	52.9	0
EPM_000000109683||full	1	0.413	1	dsDNAphage	18801	10	88	0
EPM_000000110330||full	1	0.793	1	dsDNAphage	13217	5	100	0
EPM_000000110409||full	0.9	0.947	0.947	ssDNA	10884	0	34.8	0
EPM_000000110508||full	1	0.047	1	dsDNAphage	12423	3	46.7	6.7
EPM_000000110693||full	1	0.007	1	dsDNAphage	22596	6	83.3	4.2
EPM_000000111107||full	1	0.66	1	dsDNAphage	10556	2	92.9	0
EPM_000000111634||full	0.967	0.407	0.967	dsDNAphage	11197	3	33.3	0
EPM_000000111749||full	1	0.36	1	dsDNAphage	19495	6	86.4	0
EPM_000000111795||full	0.907	0.047	0.907	dsDNAphage	12851	0	55	5
EPM_000000111801||full	1	0.02	1	dsDNAphage	63842	14	82.5	3.2
EPM_000000111832||full	0.993	0.68	0.993	dsDNAphage	24106	7	100	0
EPM_000000111894||full	1	0.767	1	dsDNAphage	14279	1	75	0
EPM_000000112251||full	1	0.34	1	dsDNAphage	10223	2	73.3	0
EPM_000000113109||full	1	0.18	1	dsDNAphage	19955	2	70	0
EPM_000000113377||full	0.993	0.427	0.993	dsDNAphage	29326	7	91.5	0
EPM_000000113891||full	0.88	0.32	0.88	dsDNAphage	11087	0	73.3	0
EPM_000000114386||full	0.947	0.84	0.947	dsDNAphage	11884	0	85.7	0
EPM_000000114393||full	0.933	0.853	0.933	dsDNAphage	14035	0	75	0
EPM_000000114836||full	1	0.253	1	dsDNAphage	17488	1	78.6	0
EPM_000000114979||full	0.987	0.46	0.987	dsDNAphage	12936	0	100	0
EPM_000000115354||full	1	0.367	1	dsDNAphage	16727	4	90	0
EPM_000000115580||full	1	0.453	1	dsDNAphage	14579	2	88.9	0
EPM_000000115637||full	1	0.107	1	dsDNAphage	22899	0	44.9	2
EPM_000000115771||full	1	0.12	1	dsDNAphage	144820	18	76.9	0.5
EPM_000000115842||full	1	0.52	1	dsDNAphage	13875	5	100	0
EPM_000000116169||full	0.947	0.28	0.947	dsDNAphage	14047	0	70	0
EPM_000000116284||full	0.98	0.547	0.98	dsDNAphage	14409	0	83.3	0
EPM_000000116325||full	1	0.76	1	dsDNAphage	10167	1	76.5	0
EPM_000000116378||full	1	0.347	1	dsDNAphage	11929	4	100	0
EPM_000000116678||full	0.993	0.593	0.993	dsDNAphage	19162	2	84.6	0
EPM_000000117087||full	1	0.247	1	dsDNAphage	18166	2	29.4	0
EPM_000000117137||full	0.933	0.3	0.933	dsDNAphage	14240	0	75	0
EPM_000000117565||full	0.993	0.48	0.993	dsDNAphage	23532	0	57.5	0
EPM_000000117634||full	1	0.353	1	dsDNAphage	26550	6	89.5	0
EPM_000000117693||full	1	0.2	1	dsDNAphage	21363	2	82.9	0
EPM_000000117917||full	0.893	0.76	0.893	dsDNAphage	17980	0	78.9	0
EPM_000000118332||full	0.807	0.18	0.807	dsDNAphage	20866	0	81.8	4.5
EPM_000000118480||full	1	0.287	1	dsDNAphage	12997	0	65.2	0
EPM_000000118806||full	1	0.027	1	dsDNAphage	12873	3	86.7	6.7
EPM_000000119043||full	0.973	0.967	0.973	dsDNAphage	17983	0	36.7	0
EPM_000000119187||full	1	0.9	1	dsDNAphage	12848	5	100	0
EPM_000000119211||full	0.727	0.013	0.727	dsDNAphage	10557	0	42.1	10.5
EPM_000000119344||full	1	0.26	1	dsDNAphage	10132	1	66.7	0
EPM_000000119746||full	1	0.36	1	dsDNAphage	26901	2	80	0
EPM_000000120035||full	0.987	0.46	0.987	dsDNAphage	15389	1	57.1	0
EPM_000000120783||full	0.933	0.3	0.933	dsDNAphage	10269	0	68	0
EPM_000000121160||full	0.993	0.58	0.993	dsDNAphage	23128	1	60	0
EPM_000000121287||full	0.993	0.007	0.993	dsDNAphage	12831	1	61.9	9.5
EPM_000000121388||full	0.753	0.113	0.753	dsDNAphage	16927	0	25	0
EPM_000000121464||full	0.953	0.1	0.953	dsDNAphage	13439	1	56.2	12.5
EPM_000000121552||full	1	0.3	1	dsDNAphage	15099	4	95.5	0
EPM_000000121763||full	0.993	0.093	0.993	dsDNAphage	56352	3	69.1	2.5
EPM_000000121797||full	1	0.56	1	dsDNAphage	14162	3	81.8	0
EPM_000000122161||full	1	0.28	1	dsDNAphage	31225	8	76.7	0
EPM_000000122764||full	1	0.393	1	dsDNAphage	18045	12	100	0
EPM_000000122875||full	0.667	0.26	0.667	dsDNAphage	13749	0	71.4	0
EPM_000000123134||full	0.993	0.387	0.993	dsDNAphage	20139	4	75	0
EPM_000000123232||full	1	0.127	1	dsDNAphage	11336	1	85.7	0
EPM_000000123300||full	1	0.147	1	dsDNAphage	139247	29	82.6	0
EPM_000000123712||full	0.987	0.507	0.987	dsDNAphage	14712	3	100	0
EPM_000000123724||full	0.98	0.64	0.98	dsDNAphage	16891	0	69.7	0
EPM_000000124196||full	0.607	0.04	0.607	dsDNAphage	13478	0	73.3	6.7
EPM_000000124211||full	0.907	0.707	0.907	dsDNAphage	10096	0	81.8	0
EPM_000000124232||full	0.993	0.48	0.993	dsDNAphage	15705	0	72	0
EPM_000000124279||full	1	0.193	1	dsDNAphage	21213	4	88.9	0
EPM_000000124745||full	0.953	0.633	0.953	dsDNAphage	10427	1	50	0
EPM_000000124806||full	1	0.8	1	dsDNAphage	10752	7	100	0
EPM_000000124836||full	1	0.413	1	dsDNAphage	25316	5	78.1	0
EPM_000000126841||full	0.98	0.46	0.98	dsDNAphage	10462	0	88.5	0
EPM_000000127099||full	0.927	0.913	0.927	dsDNAphage	10246	0	21.1	0
EPM_000000127201||full	1	0.26	1	dsDNAphage	27081	11	83.3	0
EPM_000000127202||full	1	0.88	1	dsDNAphage	10073	2	100	0
EPM_000000127225||full	0.827	0.087	0.827	dsDNAphage	11162	0	38.9	0
EPM_000000127598||full	1	0.273	1	dsDNAphage	18559	1	69.6	0
EPM_000000127675||full	1	0.207	1	dsDNAphage	46319	3	66.7	0
EPM_000000127697||full	0.993	0.58	0.993	dsDNAphage	13460	3	100	0
EPM_000000127977||full	1	0.747	1	dsDNAphage	22137	6	95.2	0
EPM_000000128086||full	0.64	0.02	0.64	dsDNAphage	18464	0	77.3	4.5
EPM_000000128349||full	1	0.52	1	dsDNAphage	13022	5	88.9	0
EPM_000000128652||full	1	0.253	1	dsDNAphage	35192	15	87.5	0
EPM_000000128654||full	1	0.427	1	dsDNAphage	11768	1	87.5	0
EPM_000000128686||full	0.68	0.047	0.68	dsDNAphage	27749	0	71	6.5
EPM_000000128728||full	1	0.267	1	dsDNAphage	39691	9	82.1	0
EPM_000000128889||full	1	0.32	1	dsDNAphage	18934	7	100	0
EPM_000000129925||full	1	0.747	1	dsDNAphage	13303	3	56.2	0
EPM_000000130546||full	1	0.733	1	dsDNAphage	10200	3	100	0
EPM_000000131050||full	0.993	0.3	0.993	dsDNAphage	12809	4	89.5	0
EPM_000000131111||full	0.967	0.167	0.967	dsDNAphage	25772	0	66.7	0
EPM_000000131365||full	0.993	0.093	0.993	dsDNAphage	19403	3	57.9	0
EPM_000000131456||full	0.987	0.627	0.987	dsDNAphage	15080	2	100	0
EPM_000000131992||full	1	0.747	1	dsDNAphage	10814	1	100	0
EPM_000000132184||full	1	0.947	1	dsDNAphage	15253	3	100	0
EPM_000000132231||full	0.933	0.54	0.933	dsDNAphage	16732	0	77.4	0
EPM_000000132250||full	0.993	0.413	0.993	dsDNAphage	14739	0	53.8	0
EPM_000000133287||full	0.993	0.293	0.993	dsDNAphage	40425	8	83.3	0
EPM_000000133432||full	0.987	0.167	0.987	dsDNAphage	10536	1	71.4	0
EPM_000000133542||full	0.667	0.153	0.667	dsDNAphage	11619	0	68.8	0
EPM_000000134553||full	1	0.92	1	dsDNAphage	11374	3	100	0
EPM_000000135089||full	0.967	0.52	0.967	dsDNAphage	24409	5	75	0
EPM_000000135133||full	0.947	0.5	0.947	dsDNAphage	10805	0	100	0
EPM_000000135429||full	0.993	0.373	0.993	dsDNAphage	16919	3	80	0
EPM_000000135847||full	1	0.26	1	dsDNAphage	19590	6	91.2	0
EPM_000000136361||full	1	0.367	1	dsDNAphage	13448	4	90	0
EPM_000000136594||full	1	0.52	1	dsDNAphage	10416	4	100	0
EPM_000000136730||full	1	0.64	1	dsDNAphage	17606	6	100	0
EPM_000000137174||full	1	0.84	1	dsDNAphage	15608	4	100	0
EPM_000000137278||full	1	0.607	1	dsDNAphage	15383	2	87.5	0
EPM_000000137341||full	1	0.227	1	dsDNAphage	19175	6	84.4	0
EPM_000000137664||full	1	0.813	1	dsDNAphage	12122	2	91.7	0
EPM_000000137916||full	0.98	0	0.98	dsDNAphage	44140	3	32.1	5.4
EPM_000000138292||full	0.993	0.08	0.993	dsDNAphage	15002	3	63	3.7
EPM_000000138393||full	1	0.487	1	dsDNAphage	11746	7	92.3	0
EPM_000000138459||full	1	0.253	1	dsDNAphage	16230	5	94.4	0
EPM_000000138893||full	1	0.273	1	dsDNAphage	15946	3	77.8	0
EPM_000000138961||full	1	0.78	1	dsDNAphage	11206	2	95.7	0
EPM_000000139143||full	1	0.693	1	dsDNAphage	11858	4	89.5	0
EPM_000000139382||full	0.847	0.253	0.847	dsDNAphage	14499	0	80	5
EPM_000000140234||full	0.54	0.013	0.54	dsDNAphage	39307	0	50	10
EPM_000000140236||full	0.907	0.747	0.907	dsDNAphage	16604	0	100	0
EPM_000000140312||full	0.993	0.187	0.993	dsDNAphage	19570	1	58.6	0
EPM_000000140532||full	1	0.24	1	dsDNAphage	49398	6	70	0
EPM_000000141268||full	1	0.587	1	dsDNAphage	11071	4	100	0
EPM_000000141356||full	0.92	0.84	0.92	dsDNAphage	10266	0	41.7	0
EPM_000000141603||full	1	0.84	1	dsDNAphage	13364	4	100	0
EPM_000000142252||full	1	0.387	1	dsDNAphage	13324	2	69.2	0
EPM_000000142448||full	1	0.22	1	dsDNAphage	23872	3	67.6	0
EPM_000000142584||full	1	0.46	1	dsDNAphage	18333	11	100	0
EPM_000000142740||full	1	0.253	1	dsDNAphage	19429	1	78.6	0
EPM_000000143105||full	1	0.027	1	dsDNAphage	13483	2	56.5	4.3
EPM_000000143322||full	0.993	0.267	0.993	dsDNAphage	14396	9	89.5	0
EPM_000000143764||full	1	0.407	1	dsDNAphage	14630	3	95.2	0
EPM_000000143954||full	1	0.48	1	dsDNAphage	15294	6	100	0
EPM_000000144094||full	0.927	0.76	0.927	dsDNAphage	11666	0	83.3	0
EPM_000000144390||full	1	0.293	1	dsDNAphage	20289	1	87.5	0
EPM_000000144993||full	0.907	0.9	0.907	dsDNAphage	14259	0	47.1	0
EPM_000000145309||full	1	0.7	1	dsDNAphage	15885	4	100	0
EPM_000000145376||full	1	0.893	1	dsDNAphage	12632	5	100	0
EPM_000000145708||full	0.993	0.053	0.993	dsDNAphage	16615	2	52.4	4.8
EPM_000000146144||full	0.967	0.427	0.967	dsDNAphage	10422	0	75	0
EPM_000000146413||full	0.973	0.12	0.973	dsDNAphage	12613	0	72.7	0
EPM_000000146798||full	0.993	0.433	0.993	dsDNAphage	45102	7	92.9	0
EPM_000000146883||full	0.9	0.553	0.9	dsDNAphage	21746	0	76	0
EPM_000000147439||full	0.993	0.42	0.993	dsDNAphage	15430	2	75	0
EPM_000000147747||full	1	0.013	1	dsDNAphage	11648	2	42.9	4.8
EPM_000000147762||full	1	0.773	1	dsDNAphage	20759	9	100	0
EPM_000000147821||full	1	0.333	1	dsDNAphage	23960	4	96.6	0
EPM_000000148154||full	0.86	0.847	0.86	dsDNAphage	11476	1	57.1	0
EPM_000000148425||full	1	0.773	1	dsDNAphage	14806	4	92.3	0
EPM_000000148488||full	0.947	0.567	0.947	dsDNAphage	12187	0	93.8	0
EPM_000000148763||full	1	0.467	1	dsDNAphage	17690	1	73.1	0
EPM_000000148941||full	1	0.787	1	dsDNAphage	11577	1	100	0
EPM_000000149120||full	0.993	0.32	0.993	dsDNAphage	14785	2	63.2	0
EPM_000000149228||full	1	0.467	1	dsDNAphage	17164	1	69.4	0
EPM_000000149258||full	0.993	1	1	ssDNA	10184	0	100	0
EPM_000000149262||full	0.993	0.6	0.993	dsDNAphage	12072	1	96.9	0
EPM_000000149464||full	1	0.18	1	dsDNAphage	13776	1	64.3	7.1
EPM_000000149912||full	0.993	0.447	0.993	dsDNAphage	11797	4	57.1	0
EPM_000000149916||full	0.967	0.467	0.967	dsDNAphage	12353	0	64	0
EPM_000000150496||full	1	0.867	1	dsDNAphage	23405	2	59.5	0
EPM_000000150565||full	1	0.007	1	dsDNAphage	33347	6	86	2.3
EPM_000000150567||full	1	0.38	1	dsDNAphage	12454	3	82.8	0
EPM_000000150600||full	1	0.733	1	dsDNAphage	18169	1	70.8	0
EPM_000000151111||full	1	0.567	1	dsDNAphage	15531	4	100	0
EPM_000000151649||full	0.84	0.207	0.84	dsDNAphage	10871	0	60	0
EPM_000000151923||full	0.9	0.033	0.9	dsDNAphage	32084	0	36.7	3.3
EPM_000000151932||full	1	0.507	1	dsDNAphage	45930	6	58.9	0
EPM_000000152057||full	0.993	0.493	0.993	dsDNAphage	16163	0	61.1	0
EPM_000000152203||full	1	0.313	1	dsDNAphage	17951	2	83.3	0
EPM_000000152313||full	1	0.88	1	dsDNAphage	10752	3	100	0
EPM_000000152757||full	1	0.82	1	dsDNAphage	13706	8	85	0
EPM_000000152877||full	1	0.967	1	dsDNAphage	13510	6	100	0
EPM_000000152923||full	0.853	0.2	0.853	dsDNAphage	10851	0	93.3	0
EPM_000000153058||full	0.953	0.3	0.953	dsDNAphage	19466	0	66.7	0
EPM_000000153153||full	1	0.753	1	dsDNAphage	12367	1	45.8	0
EPM_000000154241||full	0.987	0.367	0.987	dsDNAphage	20351	0	82.9	0
EPM_000000154465||full	0.94	0.147	0.94	dsDNAphage	14024	0	91.7	4.2
EPM_000000154787||full	0.887	0.313	0.887	dsDNAphage	13522	0	93.8	0
EPM_000000154900||full	0.933	0.473	0.933	dsDNAphage	10821	0	100	0
EPM_000000155118||full	0.907	0.233	0.907	dsDNAphage	11936	0	85.7	0
EPM_000000155139||full	1	0.753	1	dsDNAphage	11149	5	100	0
EPM_000000155669||full	1	0.787	1	dsDNAphage	14594	1	50	0
EPM_000000155784||full	0.987	0.133	0.987	dsDNAphage	11019	3	73.3	0
EPM_000000155823||full	0.913	0.507	0.913	dsDNAphage	13353	0	100	0
EPM_000000155915||full	1	0.673	1	dsDNAphage	12662	10	92.9	0
EPM_000000155924||full	1	0.54	1	dsDNAphage	36228	10	100	0
EPM_000000156011||full	0.94	0.867	0.94	dsDNAphage	11877	0	78.6	0
EPM_000000156863||full	0.967	0.033	0.967	dsDNAphage	13748	2	42.9	0
EPM_000000156931||full	0.947	0.647	0.947	dsDNAphage	14510	0	78.9	0
EPM_000000157160||full	0.72	0.007	0.72	dsDNAphage	11413	0	47.4	5.3
EPM_000000157874||full	0.98	0.04	0.98	dsDNAphage	15040	3	81.2	6.2
EPM_000000158187||full	1	0.333	1	dsDNAphage	15837	3	66.7	0
EPM_000000158247||full	1	0.313	1	dsDNAphage	14776	1	85	0
EPM_000000158477||full	1	0.127	1	dsDNAphage	28561	7	86.2	0
EPM_000000158765||full	1	0.52	1	dsDNAphage	20108	2	85.7	0
EPM_000000159281||full	1	0.2	1	dsDNAphage	37848	6	88.9	0
EPM_000000159343||full	0.987	0.753	0.987	dsDNAphage	12705	0	100	0
EPM_000000159590||full	1	0.3	1	dsDNAphage	56919	13	93.3	0
EPM_000000159946||full	1	0.273	1	dsDNAphage	21781	3	85.7	0
EPM_000000159960||full	0.92	0.433	0.92	dsDNAphage	10152	0	9.1	0
EPM_000000160009||full	0.993	0.247	0.993	dsDNAphage	96580	1	74.8	0.7
EPM_000000160174||full	0.993	0.42	0.993	dsDNAphage	24403	4	81.2	0
EPM_000000160986||full	0.993	0.133	0.993	dsDNAphage	26652	2	74	0
EPM_000000162691||full	1	0.34	1	dsDNAphage	27349	8	96.6	0
EPM_000000162940||full	1	0.613	1	dsDNAphage	33287	7	88.9	0
EPM_000000163059||full	0.993	0.9	0.993	dsDNAphage	12111	3	100	0
EPM_000000163203||full	0.727	0.187	0.727	dsDNAphage	11029	0	25	0
EPM_000000163487||full	0.987	0.267	0.987	dsDNAphage	14781	1	72.7	0
EPM_000000163899||full	0.947	0.393	0.947	dsDNAphage	27631	0	91.3	0
EPM_000000163962||full	0.993	0.733	0.993	dsDNAphage	10345	5	100	0
EPM_000000164548||full	1	0.46	1	dsDNAphage	10868	3	93.3	0
EPM_000000164549||full	1	0.633	1	dsDNAphage	10076	2	83.3	0
EPM_000000164569||full	0.973	0.607	0.973	dsDNAphage	12771	0	85.7	0
EPM_000000164758||full	1	0.927	1	dsDNAphage	13213	4	100	0
EPM_000000164863||full	1	0.847	1	dsDNAphage	11479	1	42.1	0
EPM_000000164938||full	0.633	0.107	0.633	dsDNAphage	14239	0	58.8	5.9
EPM_000000165569||full	1	0.7	1	dsDNAphage	13955	6	100	0
EPM_000000165662||full	1	0.413	1	dsDNAphage	10263	1	65	0
EPM_000000166324||full	1	0.58	1	dsDNAphage	17879	2	93.5	0
EPM_000000166612||full	0.82	0.007	0.82	dsDNAphage	15615	1	35	25
EPM_000000166778||full	0.96	0.52	0.96	dsDNAphage	12077	0	85	0
EPM_000000166940||full	0.927	0.113	0.927	dsDNAphage	15639	0	25	0
EPM_000000166958||full	0.9	0.033	0.9	dsDNAphage	42256	0	54.5	4.5
EPM_000000167017||full	1	0.967	1	dsDNAphage	12164	5	100	0
EPM_000000167142||full	1	0.227	1	dsDNAphage	11951	3	94.4	0
EPM_000000167680||full	0.987	0.66	0.987	dsDNAphage	10527	0	96.2	0
EPM_000000168701||full	0.993	0.14	0.993	dsDNAphage	13534	2	62.5	6.2
EPM_000000169126||full	1	0.787	1	dsDNAphage	12323	6	100	0
EPM_000000169247||full	1	0.28	1	dsDNAphage	11833	2	90.9	0
EPM_000000169248||full	1	0.36	1	dsDNAphage	31740	8	93.8	0
EPM_000000169342||full	1	0.287	1	dsDNAphage	12400	1	60	0
EPM_000000169390||full	1	0.773	1	dsDNAphage	10907	5	92.3	0
EPM_000000170826||full	1	0.48	1	dsDNAphage	17183	4	100	0
EPM_000000170915||full	1	0.853	1	dsDNAphage	11808	3	100	0
EPM_000000171307||full	0.987	0.36	0.987	dsDNAphage	15511	0	84.6	0
EPM_000000171542||full	0.827	0.12	0.827	dsDNAphage	20952	0	76	4
EPM_000000171656||full	1	0.693	1	dsDNAphage	11106	1	85.7	0
EPM_000000171743||full	0.76	0.553	0.76	dsDNAphage	13723	0	50	0
EPM_000000171863||full	0.96	0.227	0.96	dsDNAphage	33048	0	84.1	0
EPM_000000171891||full	0.973	0.327	0.973	dsDNAphage	17799	0	46.9	0
EPM_000000172004||full	1	0.527	1	dsDNAphage	17606	1	80.8	0
EPM_000000172684||full	0.913	0.027	0.913	dsDNAphage	15936	0	51.9	3.7
EPM_000000173156||full	1	0.36	1	dsDNAphage	36963	8	85.7	0
EPM_000000173710||full	1	0.567	1	dsDNAphage	27588	5	100	0
EPM_000000174082||full	1	0.24	1	dsDNAphage	30985	7	90.9	0
EPM_000000174175||full	1	0.147	1	dsDNAphage	13020	1	81	0
EPM_000000174466||full	0.993	0.207	0.993	dsDNAphage	12632	1	72.2	0
EPM_000000174588||full	1	0.16	1	dsDNAphage	10252	1	59.1	0
EPM_000000174601||full	1	0.813	1	dsDNAphage	12131	7	100	0
EPM_000000174651||full	0.933	0.18	0.933	dsDNAphage	17403	0	69.6	0
EPM_000000174656||full	0.987	0.007	0.987	dsDNAphage	23925	1	16.7	0
EPM_000000175002||full	0.98	0.2	0.98	dsDNAphage	14614	0	56.2	0
EPM_000000175132||full	1	0.18	1	dsDNAphage	76366	11	77.2	0
EPM_000000175487||full	0.967	0.413	0.967	dsDNAphage	18810	0	57.9	0
EPM_000000175701||full	0.967	0.607	0.967	dsDNAphage	15129	0	39.4	0
EPM_000000176359||full	0.9	0.04	0.9	dsDNAphage	16972	0	51.4	11.4
EPM_000000176794||full	1	0.4	1	dsDNAphage	18672	1	65.7	0
EPM_000000176933||full	0.927	0.327	0.927	dsDNAphage	15329	0	95	5
EPM_000000176960||full	1	0.193	1	dsDNAphage	42291	11	85.7	1.8
EPM_000000177150||full	1	0.7	1	dsDNAphage	10379	2	85.7	0
EPM_000000177155||full	1	0.467	1	dsDNAphage	10368	3	90	0
EPM_000000177221||full	1	0.453	1	dsDNAphage	15400	1	87.5	0
EPM_000000177383||full	0.973	0.247	0.973	dsDNAphage	10471	0	81.5	0
EPM_000000177429||full	0.987	0.2	0.987	dsDNAphage	16155	4	59.5	0
EPM_000000177631||full	1	0.48	1	dsDNAphage	16343	3	93.5	0
EPM_000000177684||full	0.76	0.367	0.76	dsDNAphage	16260	0	57.9	0
EPM_000000178510||full	1	0.3	1	dsDNAphage	37122	15	86.7	0
EPM_000000178646||full	0.913	0.107	0.913	dsDNAphage	10028	2	50	0
EPM_000000178799||full	0.993	0.847	0.993	dsDNAphage	12201	2	77.8	0
EPM_000000179730||full	1	0.773	1	dsDNAphage	26210	6	92.3	0
EPM_000000179775||full	1	0.673	1	dsDNAphage	10239	1	57.1	0
EPM_000000180884||full	1	0.633	1	dsDNAphage	15438	4	100	0
EPM_000000181721||full	0.94	0.333	0.94	dsDNAphage	20524	0	84.6	0
EPM_000000181816||full	1	0.653	1	dsDNAphage	10356	2	87.5	0
EPM_000000181945||full	1	0.32	1	dsDNAphage	10931	1	71.4	0
EPM_000000182237||full	0.993	0.84	0.993	dsDNAphage	10712	0	56	0
EPM_000000182293||full	0.973	0.54	0.973	dsDNAphage	22404	0	96.6	0
EPM_000000182319||full	1	0.573	1	dsDNAphage	10601	2	91.7	0
EPM_000000182335||full	1	0.38	1	dsDNAphage	47300	14	65.7	0
EPM_000000182672||full	0.913	0.133	0.913	dsDNAphage	10688	0	44.4	0
EPM_000000182832||full	0.987	0.367	0.987	dsDNAphage	11873	1	73.9	0
EPM_000000183572||full	0.927	0.12	0.927	dsDNAphage	19934	0	66.7	2.6
EPM_000000183730||full	0.993	0.993	0.993	dsDNAphage	11911	1	60	0
EPM_000000183792||full	1	0.333	1	dsDNAphage	12611	4	92.9	0
EPM_000000183913||full	0.98	0.613	0.98	dsDNAphage	10979	0	48	0
EPM_000000184019||full	1	0.327	1	dsDNAphage	36510	10	97.3	0
EPM_000000184565||full	0.993	0.02	0.993	dsDNAphage	12364	1	36.4	4.5
EPM_000000184622||full	1	0.347	1	dsDNAphage	11403	3	90.9	0
EPM_000000184932||full	1	0.887	1	dsDNAphage	13047	4	100	0
EPM_000000185254||full	1	0.58	1	dsDNAphage	14923	2	48	0
EPM_000000185517||full	0.78	0.093	0.78	dsDNAphage	10447	0	23.5	0
EPM_000000185607||full	0.893	0.767	0.893	dsDNAphage	12733	0	66.7	0
EPM_000000185947||full	0.987	0.127	0.987	dsDNAphage	16875	3	60	0
EPM_000000186040||full	1	0.18	1	dsDNAphage	31860	10	78.1	0
EPM_000000186050||full	0.98	0.12	0.98	dsDNAphage	22115	1	15.4	3.8
EPM_000000186080||full	1	0.547	1	dsDNAphage	10240	6	100	0
EPM_000000187051||full	0.987	0.42	0.987	dsDNAphage	14663	0	85	0
EPM_000000187361||full	0.94	0.367	0.94	dsDNAphage	14126	0	70.7	0
EPM_000000188252||full	1	0.82	1	dsDNAphage	10442	2	100	0
EPM_000000188470||full	1	0.213	1	dsDNAphage	35170	9	89.1	0
EPM_000000188990||full	1	0.38	1	dsDNAphage	10882	3	92.9	0
EPM_000000189234||full	0.913	0.093	0.913	dsDNAphage	11013	0	35.7	3.6
EPM_000000189780||full	1	0.64	1	dsDNAphage	14621	3	93.3	0
EPM_000000189920||full	0.853	0.193	0.853	dsDNAphage	28115	0	93.1	0
EPM_000000190142||full	1	0.413	1	dsDNAphage	12155	1	66.7	0
EPM_000000190437||full	1	0.253	1	dsDNAphage	10321	2	70.8	0
EPM_000000190637||full	1	0.787	1	dsDNAphage	23618	3	76.5	0
EPM_000000190708||full	0.82	0.6	0.82	dsDNAphage	10738	0	71.4	0
EPM_000000190863||full	0.887	0.213	0.887	dsDNAphage	17181	0	73.3	0
EPM_000000190899||full	1	0.78	1	dsDNAphage	13487	1	65	0
EPM_000000191525||full	1	0.2	1	dsDNAphage	12944	2	63.6	0
EPM_000000192518||full	0.98	0.047	0.98	dsDNAphage	16972	0	44.8	3.4
EPM_000000192549||full	0.993	0.153	0.993	dsDNAphage	32667	1	82.1	1.8
EPM_000000192646||full	0.873	0.44	0.873	dsDNAphage	15527	0	70.6	0
EPM_000000192690||full	1	0.353	1	dsDNAphage	19073	4	78.1	0
EPM_000000192702||full	1	0.513	1	dsDNAphage	10034	2	66.7	0
EPM_000000193026||full	0.913	0.007	0.913	dsDNAphage	21942	8	43.3	26.7
EPM_000000194270||full	1	0.753	1	dsDNAphage	13573	1	95	0
EPM_000000194462||full	1	0.127	1	dsDNAphage	22459	5	59.1	4.5
EPM_000000194655||full	1	0.48	1	dsDNAphage	10413	3	90.9	0
EPM_000000195153||full	0.733	0.113	0.733	dsDNAphage	10788	0	20	0
EPM_000000195177||full	1	0.447	1	dsDNAphage	38010	10	71.9	0
EPM_000000195308||full	0.993	0.74	0.993	dsDNAphage	12637	4	100	0
EPM_000000195997||full	1	0.367	1	dsDNAphage	16321	5	100	0
EPM_000000196161||full	0.98	0.493	0.98	dsDNAphage	11297	0	100	0
EPM_000000196166||full	0.953	0.287	0.953	dsDNAphage	13293	2	50	8.3
EPM_000000196191||full	1	0.353	1	dsDNAphage	50159	2	90.2	0
EPM_000000196350||full	1	0.747	1	dsDNAphage	12777	4	61.9	0
EPM_000000196383||full	1	0.393	1	dsDNAphage	23126	5	33.3	0
EPM_000000196764||full	0.807	0.08	0.807	dsDNAphage	10046	0	45.5	9.1
EPM_000000197139||full	1	0.54	1	dsDNAphage	11761	3	77.8	0
EPM_000000197172||full	1	0.833	1	dsDNAphage	11731	1	94.4	0
EPM_000000197402||full	1	0.633	1	dsDNAphage	15751	9	100	0
EPM_000000197765||full	0.813	0.9	0.9	ssDNA	13983	0	75.9	0
EPM_000000198082||full	1	0.34	1	dsDNAphage	19918	5	75	0
EPM_000000199620||full	0.987	0.313	0.987	dsDNAphage	27024	5	76.7	0
EPM_000000200600||full	1	0.853	1	dsDNAphage	10623	7	88.9	0
EPM_000000201152||full	0.54	0.013	0.54	dsDNAphage	10693	0	28.6	0
EPM_000000201241||full	0.82	0.087	0.82	dsDNAphage	15722	0	50	0
EPM_000000201305||full	1	0.553	1	dsDNAphage	13233	4	100	0
EPM_000000202205||full	1	0.673	1	dsDNAphage	9964	4	87.5	0
EPM_000000202602||full	0.98	0.107	0.98	dsDNAphage	13401	1	75	8.3
EPM_000000202638||full	1	0.6	1	dsDNAphage	15005	5	100	0
EPM_000000202758||full	1	0.453	1	dsDNAphage	15211	6	100	0
EPM_000000203020||full	1	0.347	1	dsDNAphage	11102	1	73.7	0
EPM_000000203022||full	1	0.553	1	dsDNAphage	12532	1	61.5	0
EPM_000000203153||full	0.987	0.42	0.987	dsDNAphage	16213	0	81.2	0
EPM_000000203156||full	1	0.087	1	dsDNAphage	16685	2	68.4	0
EPM_000000203535||full	1	0.687	1	dsDNAphage	15886	5	100	0
EPM_000000203601||full	1	0.44	1	dsDNAphage	20179	4	100	0
EPM_000000203797||full	1	0.713	1	dsDNAphage	16781	1	70.8	0
EPM_000000204187||full	1	0.807	1	dsDNAphage	17016	8	100	0
EPM_000000204271||full	1	0.447	1	dsDNAphage	25435	10	92.9	0
EPM_000000204457||full	0.973	0.007	0.973	dsDNAphage	19989	1	16.7	10
EPM_000000204558||full	1	0.167	1	dsDNAphage	24834	9	89.5	0
EPM_000000205759||full	1	0.407	1	dsDNAphage	11135	1	100	0
EPM_000000206086||full	1	0.453	1	dsDNAphage	34333	1	78.3	0
EPM_000000206770||full	1	0.393	1	dsDNAphage	38119	6	86	0
EPM_000000207576||full	1	0.34	1	dsDNAphage	13484	2	91.3	0
EPM_000000207601||full	0.973	0.16	0.973	dsDNAphage	22453	2	70.6	0
EPM_000000207798||full	1	0.673	1	dsDNAphage	17714	3	84.6	0
EPM_000000207916||full	0.76	0.6	0.76	dsDNAphage	13196	0	100	0
EPM_000000208182||full	0.96	0.267	0.96	dsDNAphage	15084	0	74.2	0
EPM_000000209176||full	0.84	0.873	0.873	ssDNA	16908	0	52.4	0
EPM_000000209262||full	0.853	0.213	0.853	dsDNAphage	11624	0	85	5
EPM_000000209458||full	0.98	0.08	0.98	dsDNAphage	14806	1	53.3	0
EPM_000000209648||full	1	0.36	1	dsDNAphage	16061	1	94.7	0
EPM_000000210080||full	0.96	0.273	0.96	dsDNAphage	10209	0	76.2	0
EPM_000000210234||full	1	0.313	1	dsDNAphage	25921	2	73.1	0
EPM_000000210966||full	0.96	0.153	0.96	dsDNAphage	11488	0	61.1	0
EPM_000000211054||full	1	0.02	1	dsDNAphage	38226	13	76.2	2.4
EPM_000000211132||full	1	0.513	1	dsDNAphage	18449	4	80.8	0
EPM_000000211394||full	1	0.54	1	dsDNAphage	12828	5	93.8	0
EPM_000000211581||full	0.993	0.513	0.993	dsDNAphage	19012	0	51.1	0
EPM_000000212587||full	1	0.7	1	dsDNAphage	13300	12	100	0
EPM_000000212762||full	0.967	0.18	0.967	dsDNAphage	10098	0	50	0
EPM_000000213065||full	0.94	0.42	0.94	dsDNAphage	12179	0	95	0
EPM_000000213085||full	0.607	0.027	0.607	dsDNAphage	11959	0	53.3	6.7
EPM_000000213360||full	0.947	0.42	0.947	dsDNAphage	20443	0	85.2	0
EPM_000000213604||full	1	0.467	1	dsDNAphage	16052	5	88.9	0
EPM_000000213985||full	1	0.953	1	dsDNAphage	13009	3	100	0
EPM_000000214380||full	1	0.733	1	dsDNAphage	22579	4	100	0
EPM_000000214993||full	0.933	0.167	0.933	dsDNAphage	12965	0	11.5	0
EPM_000000215061||full	1	0.427	1	dsDNAphage	19220	2	40.7	0
EPM_000000215168||full	0.987	0	0.987	dsDNAphage	23681	4	43.3	6.7
EPM_000000215181||full	1	0.9	1	dsDNAphage	17822	5	91.7	0
EPM_000000215245||full	1	0.453	1	dsDNAphage	23089	7	83.3	0
EPM_000000215342||full	0.92	0.087	0.92	dsDNAphage	19934	0	54.5	0
EPM_000000216137||full	1	0.6	1	dsDNAphage	18890	4	92.9	0
EPM_000000216559||full	1	0.433	1	dsDNAphage	23651	15	100	0
EPM_000000216627||full	0.993	0.6	0.993	dsDNAphage	14692	4	75	0
EPM_000000216796||full	0.773	0.6	0.773	dsDNAphage	10545	0	50	0
EPM_000000216803||full	1	0.367	1	dsDNAphage	49411	16	88.7	0
EPM_000000217297||full	1	0.027	1	dsDNAphage	36970	9	48.9	4.3
EPM_000000217327||full	0.653	0.493	0.653	dsDNAphage	10935	0	75	0
EPM_000000217490||full	0.993	0.74	0.993	dsDNAphage	13606	2	75	0
EPM_000000217764||full	1	0.48	1	dsDNAphage	38813	4	66.1	0
EPM_000000219242||full	1	0.407	1	dsDNAphage	10788	2	61.1	0
EPM_000000219328||full	1	0.24	1	dsDNAphage	20746	9	84.6	0
EPM_000000220822||full	1	0.36	1	dsDNAphage	15654	2	84.6	0
EPM_000000221060||full	1	0.407	1	dsDNAphage	16286	7	88.2	0
EPM_000000221184||full	1	0.413	1	dsDNAphage	11416	4	73.3	0
EPM_000000221228||full	0.973	0.273	0.973	dsDNAphage	15420	0	26.3	0
EPM_000000221415||full	0.933	0.74	0.933	dsDNAphage	11493	0	40.9	0
EPM_000000221710||full	1	0.293	1	dsDNAphage	34900	7	92.1	0
EPM_000000222314||full	0.973	0.247	0.973	dsDNAphage	10103	0	60.9	0
EPM_000000222422||full	1	0.107	1	dsDNAphage	19917	1	59	0
EPM_000000222576||full	1	0.44	1	dsDNAphage	13103	1	93.3	0
EPM_000000224544||full	0.827	0.16	0.827	dsDNAphage	14373	0	36.4	0
EPM_000000224563||full	0.98	0.493	0.98	dsDNAphage	10719	2	41.7	0
EPM_000000224642||full	0.993	0.047	0.993	dsDNAphage	27630	2	81	4.8
EPM_000000224921||full	0.887	0.24	0.887	dsDNAphage	10678	0	76.9	0
EPM_000000225243||full	1	0.287	1	dsDNAphage	13087	2	60	0
EPM_000000225306||full	0.973	0.88	0.973	dsDNAphage	16082	0	66.7	0
EPM_000000225939||full	0.907	0.14	0.907	dsDNAphage	13231	0	81.2	0
EPM_000000226706||full	1	0.4	1	dsDNAphage	16160	1	81.8	0
EPM_000000226853||full	0.993	0.247	0.993	dsDNAphage	15262	5	90	0
EPM_000000227113||full	0.8	0.747	0.8	dsDNAphage	10165	0	36.4	0
EPM_000000227192||full	1	0.567	1	dsDNAphage	16754	4	87.5	0
EPM_000000227680||full	1	0.873	1	dsDNAphage	11210	4	100	0
EPM_000000228976||full	1	0.24	1	dsDNAphage	19609	8	91.7	0
EPM_000000229059||full	1	0.413	1	dsDNAphage	15577	2	86.7	0
EPM_000000229200||full	1	0.36	1	dsDNAphage	18876	4	85.7	0
EPM_000000229263||full	1	0.28	1	dsDNAphage	12096	5	81.8	0
EPM_000000229887||full	1	0.567	1	dsDNAphage	11436	1	73.1	0
EPM_000000229986||full	0.993	0.2	0.993	dsDNAphage	20833	3	78.4	0
EPM_000000230408||full	1	0.433	1	dsDNAphage	16426	3	88.2	0
EPM_000000231006||full	0.773	0.147	0.773	dsDNAphage	17512	0	63.2	0
EPM_000000231041||full	0.993	0.68	0.993	dsDNAphage	11899	2	50	0
EPM_000000231176||full	1	0.213	1	dsDNAphage	23876	2	71.4	0
EPM_000000231426||full	0.96	0.333	0.96	dsDNAphage	15372	0	29	3.2
EPM_000000231438||full	1	0.873	1	dsDNAphage	11894	1	73.3	0
EPM_000000231442||full	1	0.513	1	dsDNAphage	18477	7	78.9	0
EPM_000000231617||full	0.993	0.733	0.993	dsDNAphage	10493	1	85.7	0
EPM_000000231814||full	1	0.44	1	dsDNAphage	13260	1	100	0
EPM_000000232369||full	1	0.407	1	dsDNAphage	11497	4	83.3	0
EPM_000000232430||full	0.88	0.007	0.88	dsDNAphage	32364	0	45.7	4.3
EPM_000000232538||full	1	0.513	1	dsDNAphage	11108	4	80	0
EPM_000000233289||full	0.993	0.48	0.993	dsDNAphage	13506	5	82.4	0
EPM_000000233372||full	0.807	0.047	0.807	dsDNAphage	14560	0	57.1	4.8
EPM_000000233517||full	1	0.513	1	dsDNAphage	9964	1	58.8	0
EPM_000000233552||full	1	0.693	1	dsDNAphage	10282	1	88.5	0
EPM_000000233799||full	1	0.707	1	dsDNAphage	12065	4	88.2	0
EPM_000000233954||full	0.993	1	1	ssDNA	10711	0	100	0
EPM_000000234256||full	1	0.38	1	dsDNAphage	21480	8	100	0
EPM_000000234319||full	1	0.547	1	dsDNAphage	13491	1	78.9	0
EPM_000000234443||full	1	0.607	1	dsDNAphage	16228	3	83.3	0
EPM_000000234807||full	0.94	0.753	0.94	dsDNAphage	9863	0	94.1	0
EPM_000000234960||full	0.993	0.02	0.993	dsDNAphage	11313	3	50	12.5
EPM_000000235034||lt2gene	nan	nan	nan	dsDNAphage	15670	2	100	0
EPM_000000235937||full	0.993	0.887	0.993	dsDNAphage	10279	3	100	0
EPM_000000236170||full	0.993	0.6	0.993	dsDNAphage	13590	2	100	0
EPM_000000236553||full	0.927	0.64	0.927	dsDNAphage	12524	0	57.1	0
EPM_000000236756||full	0.94	0.487	0.94	dsDNAphage	11917	0	55	0
EPM_000000237522||full	1	0.827	1	dsDNAphage	18804	6	100	0
EPM_000000237837||full	1	0.22	1	dsDNAphage	20404	5	86.4	0
EPM_000000237908||full	0.827	0.953	0.953	ssDNA	10899	0	100	0
EPM_000000237970||full	1	0.513	1	dsDNAphage	10354	3	75	0
EPM_000000238231||full	1	0.253	1	dsDNAphage	11096	1	90.9	0
EPM_000000238257||full	1	0.333	1	dsDNAphage	12922	9	95.2	0
EPM_000000238467||full	0.867	0.047	0.867	dsDNAphage	12031	0	20.7	6.9
EPM_000000238966||full	1	0.067	1	dsDNAphage	97461	10	62.5	0.8
EPM_000000239101||full	1	0.327	1	dsDNAphage	12722	3	92.9	0
EPM_000000239319||full	0.927	0.147	0.927	dsDNAphage	34568	0	52.5	0
EPM_000000240694||full	1	0.773	1	dsDNAphage	64276	16	94.6	0
EPM_000000240696||full	0.987	0.46	0.987	dsDNAphage	22679	1	83	0
EPM_000000240923||full	1	0.373	1	dsDNAphage	31376	1	81.8	0
EPM_000000240945||full	1	0.36	1	dsDNAphage	20259	1	77.4	0
EPM_000000241140||full	0.933	0.347	0.933	dsDNAphage	10156	0	60	0
EPM_000000241485||full	0.96	0.587	0.96	dsDNAphage	10569	1	40	0
EPM_000000241804||full	1	0.147	1	dsDNAphage	19057	1	77.3	0
EPM_000000242884||full	0.9	0.193	0.9	dsDNAphage	21989	0	69.6	0
EPM_000000243503||full	1	0.36	1	dsDNAphage	63299	1	68.2	0
EPM_000000243815||full	1	0.833	1	dsDNAphage	13230	7	100	0
EPM_000000243956||full	1	0.533	1	dsDNAphage	14575	2	100	0
EPM_000000244156||full	1	0.873	1	dsDNAphage	19100	4	100	0
EPM_000000244238||full	0.9	0.327	0.9	dsDNAphage	18797	0	83.3	0
EPM_000000244379||full	1	0.987	1	dsDNAphage	16350	6	100	0
EPM_000000244559||full	0.967	0.6	0.967	dsDNAphage	11779	0	47.4	0
EPM_000000245196||full	0.993	0.14	0.993	dsDNAphage	20430	1	80.8	0
EPM_000000246379||full	1	0.073	1	dsDNAphage	157439	29	73.3	0.5
EPM_000000246719||full	0.993	0.353	0.993	dsDNAphage	21938	4	96.6	0
EPM_000000246912||full	1	0.367	1	dsDNAphage	19758	7	88.1	0
EPM_000000247448||full	0.967	0.113	0.967	dsDNAphage	37509	0	53.2	3.2
EPM_000000247928||full	1	0.393	1	dsDNAphage	27590	8	100	0
EPM_000000248121||full	0.987	0.087	0.987	dsDNAphage	16013	4	30.4	0
EPM_000000248307||full	1	0.393	1	dsDNAphage	35998	7	83.6	0
EPM_000000248626||full	0.947	0.44	0.947	dsDNAphage	9921	0	70	0
EPM_000000249137||full	1	0.547	1	dsDNAphage	27656	12	93.8	0
EPM_000000249388||full	1	0.373	1	dsDNAphage	10823	2	69.2	0
EPM_000000249446||full	1	0.207	1	dsDNAphage	33977	17	91.2	0
EPM_000000249886||full	1	0.073	1	dsDNAphage	31867	2	48.3	1.7
EPM_000000250400||full	0.94	0.793	0.94	dsDNAphage	12081	0	40	0
EPM_000000250892||full	0.907	0.02	0.907	dsDNAphage	13960	0	26.1	4.3
EPM_000000251081||full	0.66	0.12	0.66	dsDNAphage	17316	0	53.6	0
EPM_000000252015||full	1	0.42	1	dsDNAphage	16267	11	90	0
EPM_000000252332||full	0.987	0.727	0.987	dsDNAphage	10480	2	100	0
EPM_000000253034||full	0.873	0.247	0.873	dsDNAphage	12800	0	90.9	0
EPM_000000253217||full	1	0.453	1	dsDNAphage	11773	5	91.7	0
EPM_000000253376||full	0.887	0.033	0.887	dsDNAphage	13230	0	72.7	4.5
EPM_000000253698||full	1	0.34	1	dsDNAphage	10960	3	85.7	0
EPM_000000254208||full	1	0.127	1	dsDNAphage	22568	4	88	0
EPM_000000254464||full	1	0.4	1	dsDNAphage	30099	9	93.8	0
EPM_000000254743||full	0.927	0.533	0.927	dsDNAphage	12927	0	89.5	0
EPM_000000254910||full	0.5	0.14	0.5	dsDNAphage	11269	0	50	0
EPM_000000254954||full	1	0.78	1	dsDNAphage	10784	4	100	0
EPM_000000256169||full	1	0.82	1	dsDNAphage	21283	2	83.9	0
EPM_000000256753||full	0.827	0.8	0.827	dsDNAphage	11750	0	100	0
EPM_000000257189||full	1	0.233	1	dsDNAphage	11740	11	93.8	0
EPM_000000257873||full	0.987	0.16	0.987	dsDNAphage	24096	4	92.9	3.6
EPM_000000258466||full	0.993	0.6	0.993	dsDNAphage	11709	1	80	0
EPM_000000259499||full	0.967	0.2	0.967	dsDNAphage	13439	0	56.7	0
EPM_000000259598||full	0.933	0.353	0.933	dsDNAphage	11401	0	84.6	0
EPM_000000259745||full	1	0.807	1	dsDNAphage	25900	6	93.8	0
EPM_000000260339||full	0.847	0.607	0.847	dsDNAphage	12470	0	100	0
EPM_000000260711||full	1	0.113	1	dsDNAphage	68451	7	48.6	1.8
EPM_000000261289||full	1	0.373	1	dsDNAphage	25183	3	81.2	0
EPM_000000263180||full	0.98	0.467	0.98	dsDNAphage	15722	0	90	0
EPM_000000264468||full	1	0.3	1	dsDNAphage	34776	7	93	0
EPM_000000264541||full	1	0.32	1	dsDNAphage	18821	7	80.6	0
EPM_000000265053||full	1	0	1	dsDNAphage	27143	1	57.6	3
EPM_000000266085||full	0.747	0.08	0.747	dsDNAphage	15364	0	33.3	0
EPM_000000266244||full	1	0.24	1	dsDNAphage	35541	4	78.8	0
EPM_000000266319||full	0.993	0.513	0.993	dsDNAphage	11745	2	92.3	0
EPM_000000266527||full	0.927	0.807	0.927	dsDNAphage	18390	0	73.1	0
EPM_000000266790||full	0.94	0.267	0.94	dsDNAphage	15897	0	86.4	0
EPM_000000266883||full	1	0.747	1	dsDNAphage	26496	9	100	0
EPM_000000266884||full	0.933	0.06	0.933	dsDNAphage	11687	0	39.1	4.3
EPM_000000267014||full	0.98	0.88	0.98	dsDNAphage	12350	0	100	0
EPM_000000268483||full	0.947	0.427	0.947	dsDNAphage	18881	0	96.3	0
EPM_000000268779||full	0.993	0.767	0.993	dsDNAphage	15014	1	100	0
EPM_000000269725||full	0.753	0.053	0.753	dsDNAphage	11990	0	12.5	0
EPM_000000269740||full	0.907	0.073	0.907	dsDNAphage	10299	0	42.1	0
EPM_000000269837||full	0.833	0.16	0.833	dsDNAphage	23753	0	76.9	0
EPM_000000270771||full	0.913	0.207	0.913	dsDNAphage	11895	0	60	0
EPM_000000271051||full	0.9	0.027	0.9	dsDNAphage	19404	0	34.4	3.1
EPM_000000271058||full	0.753	0.133	0.753	dsDNAphage	12108	0	21.1	0
EPM_000000271460||full	1	0.293	1	dsDNAphage	37410	7	69.2	0
EPM_000000272202||full	0.94	0.48	0.94	dsDNAphage	12432	1	60	0
EPM_000000272206||full	0.98	0.42	0.98	dsDNAphage	10779	1	45	0
EPM_000000272484||full	1	0.327	1	dsDNAphage	19428	1	84.2	0
EPM_000000272498||full	0.94	0.44	0.94	dsDNAphage	10233	0	92.9	0
EPM_000000273013||full	1	0.42	1	dsDNAphage	27514	10	93.8	0
EPM_000000274062||full	0.987	0.547	0.987	dsDNAphage	11909	2	90.9	0
EPM_000000274373||full	1	0.62	1	dsDNAphage	14034	3	61.5	0
EPM_000000274510||full	0.947	0.34	0.947	dsDNAphage	22887	0	82.4	0
EPM_000000274753||full	0.987	0.087	0.987	dsDNAphage	65169	2	77.5	2.8
EPM_000000275057||full	0.847	0.427	0.847	dsDNAphage	14549	0	73.7	0
EPM_000000275120||full	0.967	0.667	0.967	dsDNAphage	13417	1	59.4	0
EPM_000000275653||full	0.613	0.06	0.613	dsDNAphage	10405	0	33.3	0
EPM_000000275655||full	1	0.367	1	dsDNAphage	10872	3	77.8	0
EPM_000000276381||full	0.92	0.207	0.92	dsDNAphage	20038	0	88.5	0
EPM_000000276578||full	0.94	0.173	0.94	dsDNAphage	12156	0	63.6	0
EPM_000000276787||full	0.847	0.353	0.847	dsDNAphage	10530	0	81.8	0
EPM_000000277063||full	0.993	0.507	0.993	dsDNAphage	16256	9	100	0
EPM_000000277137||full	1	0.427	1	dsDNAphage	10156	7	100	0
EPM_000000277821||full	0.933	0.187	0.933	dsDNAphage	11963	0	66.7	3.7
EPM_000000277934||full	1	0.947	1	dsDNAphage	14617	3	100	0
EPM_000000278101||full	0.987	0.913	0.987	dsDNAphage	10209	3	100	0
EPM_000000279074||full	0.873	0.62	0.873	dsDNAphage	10422	0	76.5	0
EPM_000000280130||full	1	0.18	1	dsDNAphage	45747	4	77	0
EPM_000000280560||full	0.993	0.8	0.993	dsDNAphage	13418	10	100	0
EPM_000000280715||full	0.993	0.9	0.993	dsDNAphage	14170	0	69.6	0
EPM_000000280953||full	1	0.5	1	dsDNAphage	10928	6	100	0
EPM_000000281033||full	1	0.34	1	dsDNAphage	18391	3	69.2	0
EPM_000000281245||full	1	0.113	1	dsDNAphage	15579	1	56.8	5.4
EPM_000000281911||full	1	0.36	1	dsDNAphage	20329	3	65	0
EPM_000000281978||full	1	0.713	1	dsDNAphage	10308	3	100	0
EPM_000000283167||full	1	0.773	1	dsDNAphage	15136	10	100	0
EPM_000000283218||full	1	0.8	1	dsDNAphage	20626	3	100	0
EPM_000000283471||full	1	0.38	1	dsDNAphage	23023	7	92.3	0
EPM_000000284194||full	0.927	0.607	0.927	dsDNAphage	18886	0	85.7	3.6
EPM_000000284382||full	0.88	0.16	0.88	dsDNAphage	11921	0	76.2	0
EPM_000000284493||full	1	0.567	1	dsDNAphage	13197	1	88.2	0
EPM_000000285384||full	0.633	0.087	0.633	dsDNAphage	10242	0	33.3	0
EPM_000000285898||full	1	0.413	1	dsDNAphage	21298	6	96.6	0
EPM_000000285914||full	1	0.46	1	dsDNAphage	12288	3	77.8	0
EPM_000000286692||full	1	0.467	1	dsDNAphage	54947	2	67.8	0
EPM_000000286752||full	0.993	0.06	0.993	dsDNAphage	27431	1	77.4	3.2
EPM_000000286874||full	0.887	0.153	0.887	dsDNAphage	15369	0	72	4
EPM_000000286876||full	1	0.527	1	dsDNAphage	10820	2	100	0
EPM_000000287451||full	0.993	0.193	0.993	dsDNAphage	32933	1	87	0
EPM_000000288086||full	0.867	0.06	0.867	dsDNAphage	14869	0	61.3	3.2
EPM_000000288148||full	1	0.473	1	dsDNAphage	19589	5	100	0
EPM_000000288244||full	1	0.713	1	dsDNAphage	17935	2	87.1	0
EPM_000000288551||full	0.96	0.4	0.96	dsDNAphage	11252	1	68.4	5.3
EPM_000000289173||full	1	0.333	1	dsDNAphage	10753	3	84.2	0
EPM_000000289219||full	1	0.087	1	dsDNAphage	63210	12	85.9	0
EPM_000000289537||full	0.98	0.56	0.98	dsDNAphage	14261	4	80	0
EPM_000000289831||full	0.807	0.073	0.807	dsDNAphage	10540	0	53.8	0
EPM_000000290053||full	1	0.74	1	dsDNAphage	21830	7	100	0
EPM_000000290436||full	1	0.227	1	dsDNAphage	16292	1	81	0
EPM_000000290633||full	1	0.667	1	dsDNAphage	15627	2	76.5	0
EPM_000000291265||full	0.893	0.047	0.893	dsDNAphage	13011	0	57.1	7.1
EPM_000000291719||full	1	0.36	1	dsDNAphage	13314	2	76.5	0
EPM_000000292269||full	1	0.613	1	dsDNAphage	11625	4	85.7	0
EPM_000000292560||full	0.973	0.933	0.973	dsDNAphage	13347	0	80	0
EPM_000000292843||full	1	0.347	1	dsDNAphage	16710	1	64.7	0
EPM_000000293806||full	1	0.247	1	dsDNAphage	14972	1	77.4	0
EPM_000000294348||full	0.887	0.747	0.887	dsDNAphage	12522	0	77.8	0
EPM_000000294899||full	0.92	0.187	0.92	dsDNAphage	14841	0	71.4	0
EPM_000000294979||full	1	0.627	1	dsDNAphage	10959	6	100	0
EPM_000000295208||full	0.987	0.46	0.987	dsDNAphage	11606	0	62.9	0
EPM_000000296676||full	0.867	0.193	0.867	dsDNAphage	10077	0	18.8	0
EPM_000000297649||full	0.953	0.127	0.953	dsDNAphage	11640	0	20.7	3.4
EPM_000000297752||full	1	0.4	1	dsDNAphage	13948	2	100	0
EPM_000000298297||full	1	0.96	1	dsDNAphage	10325	5	100	0
EPM_000000298590||full	0.927	0.48	0.927	dsDNAphage	15340	0	81.2	0
EPM_000000298625||full	1	0.487	1	dsDNAphage	12659	3	83.3	0
EPM_000000298767||full	1	0.447	1	dsDNAphage	11995	5	83.3	0
EPM_000000298929||full	0.953	0.327	0.953	dsDNAphage	25874	0	51.4	0
EPM_000000299668||full	1	0.36	1	dsDNAphage	21594	3	85.7	0
EPM_000000299791||full	1	0.793	1	dsDNAphage	11597	2	91.7	0
EPM_000000300562||full	1	0.16	1	dsDNAphage	28408	3	93.5	0
EPM_000000300879||full	0.993	0.553	0.993	dsDNAphage	17365	3	100	0
EPM_000000300890||full	0.973	0.413	0.973	dsDNAphage	19059	0	73.2	0
EPM_000000301006||full	1	0.893	1	dsDNAphage	12308	1	100	0
EPM_000000301769||full	0.993	0.327	0.993	dsDNAphage	10801	6	84.6	0
EPM_000000301997||full	0.907	0.413	0.907	dsDNAphage	10583	0	77.8	0
EPM_000000302233||full	1	0.66	1	dsDNAphage	11337	6	100	0
EPM_000000302517||full	1	0.613	1	dsDNAphage	11749	4	90.9	0
EPM_000000303390||full	0.987	0.38	0.987	dsDNAphage	17286	1	35	0
EPM_000000303834||full	1	0.62	1	dsDNAphage	14285	4	87.5	0
EPM_000000304502||full	0.9	0.373	0.9	dsDNAphage	15648	0	88.2	0
EPM_000000304998||full	0.987	0.5	0.987	dsDNAphage	10152	7	100	0
EPM_000000305081||full	0.96	0.427	0.96	dsDNAphage	10085	0	60	0
EPM_000000305672||full	1	0.86	1	dsDNAphage	10851	10	100	0
EPM_000000305788||full	0.66	0.14	0.66	dsDNAphage	13466	0	63.6	0
EPM_000000306325||full	1	0.4	1	dsDNAphage	18015	5	100	0
EPM_000000306434||full	1	0.267	1	dsDNAphage	16402	4	94.7	0
EPM_000000306551||full	1	0.373	1	dsDNAphage	11312	0	91.3	0
EPM_000000307320||full	1	0.767	1	dsDNAphage	22184	6	92.9	0
EPM_000000308151||full	0.993	0.173	0.993	dsDNAphage	10314	1	50	0
EPM_000000308659||full	1	0.947	1	dsDNAphage	11509	5	100	0
EPM_000000308700||full	0.667	0.133	0.667	dsDNAphage	14840	0	88.2	5.9
EPM_000000309098||full	1	0.18	1	dsDNAphage	45633	17	63.3	1.7
EPM_000000309566||full	0.993	0.133	0.993	dsDNAphage	64224	24	67	1
EPM_000000309903||full	0.967	0.333	0.967	dsDNAphage	30194	7	84	0
EPM_000000310210||full	1	0.853	1	dsDNAphage	12016	5	80	0
EPM_000000311326||full	0.907	0.2	0.907	dsDNAphage	17644	0	31.7	0
EPM_000000311663||full	1	0.493	1	dsDNAphage	11954	4	90.9	0
EPM_000000312263||full	1	0.633	1	dsDNAphage	13797	1	87.5	0
EPM_000000312579||full	1	0.18	1	dsDNAphage	70436	12	91.2	0
EPM_000000312805||full	0.74	0.06	0.74	dsDNAphage	23930	0	68.2	4.5
EPM_000000314165||full	0.953	0.86	0.953	dsDNAphage	11422	0	71.4	0
EPM_000000314225||full	1	0.827	1	dsDNAphage	10094	3	64	0
EPM_000000314350||full	0.94	0.02	0.94	dsDNAphage	19606	1	52.9	11.8
EPM_000000314422||full	1	0.58	1	dsDNAphage	25282	5	54.3	0
EPM_000000314442||full	1	0.62	1	dsDNAphage	12735	2	68.8	0
EPM_000000314491||full	0.973	0.02	0.973	dsDNAphage	27902	0	48.3	1.7
EPM_000000314793||full	0.993	0.293	0.993	dsDNAphage	20115	13	83.3	0
EPM_000000315187||full	1	0.953	1	dsDNAphage	20355	7	100	0
EPM_000000316574||full	1	0.88	1	dsDNAphage	11569	4	100	0
EPM_000000318118||full	1	0.28	1	dsDNAphage	17833	1	68.9	0
EPM_000000318716||full	1	0.407	1	dsDNAphage	18796	3	57.1	0
EPM_000000318820||full	1	0.507	1	dsDNAphage	25028	6	70	0
EPM_000000318947||full	1	0.34	1	dsDNAphage	33818	8	58.5	0
EPM_000000319128||full	1	0.173	1	dsDNAphage	53945	7	91.5	0
EPM_000000319266||full	1	0.387	1	dsDNAphage	36589	9	91.1	0
EPM_000000319383||full	0.987	0.22	0.987	dsDNAphage	14931	0	60	0
EPM_000000319421||full	0.98	0.42	0.98	dsDNAphage	12822	0	84	0
EPM_000000319540||full	0.987	0.467	0.987	dsDNAphage	15955	0	79.4	0
EPM_000000319661||full	1	0.66	1	dsDNAphage	10435	1	50	0
EPM_000000320138||full	1	0.413	1	dsDNAphage	27563	2	70.8	0
EPM_000000320353||full	1	0.453	1	dsDNAphage	10594	3	100	0
EPM_000000320488||full	1	0.64	1	dsDNAphage	10246	2	100	0
EPM_000000320545||full	1	0.187	1	dsDNAphage	30480	13	80	0
EPM_000000321361||full	1	0.02	1	dsDNAphage	44025	5	83.3	5.6
EPM_000000321534||full	0.747	0.4	0.747	dsDNAphage	12512	0	100	0
EPM_000000321829||full	1	0.173	1	dsDNAphage	144878	19	77.5	0
EPM_000000322319||full	0.86	0.06	0.86	dsDNAphage	26450	0	37.9	0
EPR_000000000140||full	0.993	0.24	0.993	dsDNAphage	15590	0	76.9	0
EPR_000000000383||full	1	0.32	1	dsDNAphage	29839	5	90.9	0
EPR_000000000408||full	0.993	0.573	0.993	dsDNAphage	19030	2	79.3	0
EPR_000000000523||full	1	0.487	1	dsDNAphage	25400	6	96.2	0
EPR_000000000722||full	1	0.567	1	dsDNAphage	14876	2	92.3	0
EPR_000000000781||full	1	0.407	1	dsDNAphage	12669	6	85.7	0
EPR_000000000879||full	1	0.633	1	dsDNAphage	10556	2	84.6	0
EPR_000000001049||full	1	0.4	1	dsDNAphage	11969	1	95.8	0
EPR_000000001098||full	1	0.387	1	dsDNAphage	10501	1	87.5	0
EPR_000000001123||full	0.967	0.627	0.967	dsDNAphage	10020	0	79.2	0
EPR_000000001710||full	0.96	0.727	0.96	dsDNAphage	11253	0	100	0
EPR_000000001830||full	0.66	0.193	0.66	dsDNAphage	10391	0	66.7	0
EPR_000000002010||full	0.993	0.38	0.993	dsDNAphage	26478	7	97.7	2.3
EPR_000000002101||full	1	0.733	1	dsDNAphage	12992	5	100	0
EPR_000000002184||full	0.947	0.4	0.947	dsDNAphage	15694	1	53.8	0
EPR_000000002221||full	0.98	0.453	0.98	dsDNAphage	11392	2	92.3	0
EPR_000000002239||full	0.993	0.767	0.993	dsDNAphage	10903	3	100	0
EPR_000000002496||full	1	0.647	1	dsDNAphage	12736	2	94.7	0
EPR_000000002553||full	1	0.193	1	dsDNAphage	46567	5	64.3	0
EPR_000000002624||full	1	0.66	1	dsDNAphage	13779	0	75.9	0
EPR_000000002687||full	1	0.887	1	dsDNAphage	11293	3	100	0
EPR_000000002953||full	1	0.66	1	dsDNAphage	13896	4	100	0
EPR_000000002999||full	1	0.26	1	dsDNAphage	18910	8	85	0
EPR_000000003288||full	1	0.213	1	dsDNAphage	19435	4	83.3	0
EPR_000000003317||full	0.987	0.72	0.987	dsDNAphage	11258	0	92.6	0
EPR_000000003356||full	1	0.227	1	dsDNAphage	13576	3	84	0
EPR_000000003366||full	1	0.133	1	dsDNAphage	57670	15	84.8	0
EPR_000000003559||full	1	0.913	1	dsDNAphage	12294	3	100	0
EPR_000000003619||full	1	0.387	1	dsDNAphage	21560	11	100	0
EPR_000000003631||full	0.993	0.873	0.993	dsDNAphage	10728	2	94.4	0
EPR_000000003655||full	1	0.267	1	dsDNAphage	38489	12	88.9	0
EPR_000000003752||full	0.987	0.867	0.987	dsDNAphage	13645	0	37.5	0
EPR_000000004010||full	1	0.607	1	dsDNAphage	14380	4	87	0
EPR_000000004203||full	0.88	0.54	0.88	dsDNAphage	10249	0	83.3	0
EPR_000000004299||full	1	0.693	1	dsDNAphage	38709	16	93.8	0
EPR_000000004305||full	1	0.38	1	dsDNAphage	19902	3	65.7	0
EPR_000000004688||full	1	0.24	1	dsDNAphage	45717	13	78.6	0
EPR_000000004822||full	0.907	0.24	0.907	dsDNAphage	10844	0	76.5	5.9
EPR_000000004853||full	1	0.48	1	dsDNAphage	16117	7	95.8	0
EPR_000000005013||full	1	0.427	1	dsDNAphage	12436	2	95.7	0
EPR_000000005030||full	1	0.267	1	dsDNAphage	15813	10	93.3	0
EPR_000000005137||full	0.933	0.2	0.933	dsDNAphage	12238	0	80	4
EPR_000000005259||full	1	0.153	1	dsDNAphage	19773	2	76.2	0
EPR_000000005271||full	1	0.333	1	dsDNAphage	43633	8	79.3	0
EPR_000000005379||full	0.993	0.353	0.993	dsDNAphage	22880	1	80.4	0
EPR_000000005454||full	1	0.48	1	dsDNAphage	15826	2	100	0
EPR_000000005558||full	1	0.32	1	dsDNAphage	16739	1	88.9	0
EPR_000000005653||full	1	0.947	1	dsDNAphage	15505	1	100	0
EPR_000000005661||full	0.993	0.493	0.993	dsDNAphage	19667	0	93.8	0
EPR_000000005677||full	1	0.58	1	dsDNAphage	20415	7	100	0
EPR_000000005679||full	0.78	0.427	0.78	dsDNAphage	19010	0	57.1	0
EPR_000000005914||full	1	0.807	1	dsDNAphage	10282	3	100	0
EPR_000000005953||full	0.987	0.573	0.987	dsDNAphage	11402	1	80	0
EPR_000000006008||full	0.953	0.827	0.953	dsDNAphage	10521	2	66.7	0
EPR_000000006083||full	1	0.453	1	dsDNAphage	52365	6	80.8	0
EPR_000000006391||full	1	0.873	1	dsDNAphage	19662	6	90	0
EPR_000000006415||full	1	0.527	1	dsDNAphage	20349	6	100	0
EPR_000000006433||full	1	0.06	1	dsDNAphage	12995	3	60	5
EPR_000000006518||full	0.993	0.767	0.993	dsDNAphage	12228	4	71.4	0
EPR_000000006551||full	1	0.493	1	dsDNAphage	17780	5	85.7	0
EPR_000000006566||full	0.92	0.2	0.92	dsDNAphage	14637	0	37.5	0
EPR_000000006823||full	0.973	0.84	0.973	dsDNAphage	10160	0	100	0
EPR_000000006860||full	0.96	0.267	0.96	dsDNAphage	12648	0	51.9	0
EPR_000000007086||full	0.973	0.327	0.973	dsDNAphage	27925	0	87.8	0
EPR_000000007105||full	1	0.313	1	dsDNAphage	24436	8	88.9	0
EPR_000000007166||full	1	0.553	1	dsDNAphage	12550	1	78.3	0
EPR_000000007294||full	1	0.587	1	dsDNAphage	16868	4	85.7	0
EPR_000000007458||full	0.967	0.12	0.967	dsDNAphage	14338	0	50	2.9
EPR_000000007459||full	1	0.4	1	dsDNAphage	10077	7	100	0
EPR_000000007858||full	0.973	0.42	0.973	dsDNAphage	13513	0	100	0
EPR_000000007894||full	1	0.28	1	dsDNAphage	12345	9	100	0
EPR_000000007914||full	0.973	0.48	0.973	dsDNAphage	18136	0	96.8	0
EPR_000000008057||full	1	0.127	1	dsDNAphage	32836	2	61.2	2
EPR_000000008068||full	0.993	0.227	0.993	dsDNAphage	17211	1	77.8	0
EPR_000000008118||full	0.94	0.16	0.94	dsDNAphage	24078	0	87.2	2.1
EPR_000000008127||full	0.993	0.767	0.993	dsDNAphage	12577	5	85.7	0
EPR_000000008230||lt2gene	nan	nan	nan	dsDNAphage	10405	2	100	0
EPR_000000008349||full	1	0.727	1	dsDNAphage	16519	1	89.3	0
EPR_000000008367||full	1	0.46	1	dsDNAphage	49400	1	97.2	0
EPR_000000008420||full	0.967	0.94	0.967	dsDNAphage	12775	0	95.8	0
EPR_000000008422||full	1	0.5	1	dsDNAphage	11466	5	90	0
EPR_000000008471||full	0.567	0.227	0.567	dsDNAphage	12893	0	50	0
EPR_000000008640||full	1	0.407	1	dsDNAphage	20268	5	100	0
EPR_000000008731||full	0.987	0.607	0.987	dsDNAphage	21533	0	52.5	0
EPR_000000009204||full	1	0.507	1	dsDNAphage	11506	2	100	0
EPR_000000009333||full	1	0.673	1	dsDNAphage	10085	1	100	0
EPR_000000009394||full	1	0.64	1	dsDNAphage	12488	2	85.7	0
EPR_000000009406||full	1	0.367	1	dsDNAphage	19727	8	100	0
EPR_000000009550||full	0.84	0.24	0.84	dsDNAphage	21584	0	84.2	0
EPR_000000009565||full	1	0.433	1	dsDNAphage	20135	5	100	0
EPR_000000009784||full	0.987	0.133	0.987	dsDNAphage	23140	3	60	0
EPR_000000010390||full	0.9	0.413	0.9	dsDNAphage	10796	0	80	0
EPR_000000010586||full	1	0.713	1	dsDNAphage	14749	1	54.5	0
EPR_000000010658||full	1	0.833	1	dsDNAphage	10488	6	73.3	0
EPR_000000010908||full	0.98	0.373	0.98	dsDNAphage	11769	0	47.8	0
EPR_000000010938||full	1	0.433	1	dsDNAphage	14516	1	100	0
EPR_000000011063||full	0.967	0.413	0.967	dsDNAphage	12370	0	100	0
EPR_000000011120||full	0.96	0.367	0.96	dsDNAphage	21631	0	83.3	0
EPR_000000011737||full	1	0.487	1	dsDNAphage	26794	7	100	0
EPR_000000011893||full	1	0.7	1	dsDNAphage	22028	6	92	0
EPR_000000011921||full	1	0.427	1	dsDNAphage	11068	2	76.5	0
EPR_000000012038||full	1	0.573	1	dsDNAphage	21640	8	100	0
EPR_000000012175||full	0.993	0.567	0.993	dsDNAphage	9964	2	83.3	0
EPR_000000012177||full	1	0.653	1	dsDNAphage	10525	3	75	0
EPR_000000012294||full	0.993	0.5	0.993	dsDNAphage	21199	1	62.5	0
EPR_000000012384||full	1	0.773	1	dsDNAphage	10538	2	75	0
EPR_000000012434||full	0.953	0.747	0.953	dsDNAphage	10720	0	100	0
EPR_000000012854||full	1	0.407	1	dsDNAphage	11723	2	72.7	0
EPR_000000012977||full	1	0.4	1	dsDNAphage	10660	1	100	0
EPR_000000013078||full	0.993	0.1	0.993	dsDNAphage	15469	1	81	0
EPR_000000013154||full	0.993	0.827	0.993	dsDNAphage	11440	1	100	0
EPR_000000013481||lt2gene	nan	nan	nan	dsDNAphage	11167	1	100	0
EPR_000000013504||full	1	0.313	1	dsDNAphage	15900	6	100	0
EPR_000000013666||full	1	0.62	1	dsDNAphage	32166	7	95	0
EPR_000000013782||full	1	0.28	1	dsDNAphage	39535	3	93.8	0
EPR_000000013941||full	0.933	0.027	0.933	dsDNAphage	25607	1	61.5	2.6
EPR_000000014104||full	0.953	0.187	0.953	dsDNAphage	13513	0	76.9	0
EPR_000000014212||full	0.987	0.187	0.987	dsDNAphage	14300	2	72.7	0
EPR_000000014343||full	0.84	0.18	0.84	dsDNAphage	13993	0	75	0
EPR_000000014358||full	1	0.393	1	dsDNAphage	94776	20	94.7	0
EPR_000000014785||full	1	0.9	1	dsDNAphage	18391	5	100	0
EPR_000000014880||full	1	0.387	1	dsDNAphage	12455	3	95.2	0
EPR_000000014956||full	1	0.467	1	dsDNAphage	14080	4	80	0
EPR_000000015105||full	1	0.52	1	dsDNAphage	12962	3	35.5	0
EPR_000000015196||full	1	0.56	1	dsDNAphage	15735	4	95.5	0
EPR_000000015591||full	1	0.393	1	dsDNAphage	10482	5	77.8	0
EPR_000000016030||full	1	0.447	1	dsDNAphage	53153	4	97.5	0
EPR_000000016129||full	1	0	1	dsDNAphage	45173	7	41	9.8
EPR_000000016154||full	0.993	0.787	0.993	dsDNAphage	12870	4	100	0
EPR_000000016289||full	1	0.34	1	dsDNAphage	18996	7	95.7	0
EPR_000000016319||full	1	0.36	1	dsDNAphage	14879	9	100	0
EPR_000000016598||full	0.987	0.32	0.987	dsDNAphage	10463	6	83.3	0
EPR_000000016726||full	1	0.24	1	dsDNAphage	67972	13	91.2	0
EPR_000000017268||full	0.993	0.273	0.993	dsDNAphage	20850	1	89.3	0
EPR_000000017320||full	0.993	0.693	0.993	dsDNAphage	11346	1	100	0
EPR_000000017334||full	1	0.873	1	dsDNAphage	10994	3	72.2	0
EPR_000000017368||full	0.693	0.107	0.693	dsDNAphage	10438	0	66.7	0
EPR_000000017531||full	0.953	0.58	0.953	dsDNAphage	10976	2	43.5	0
EPR_000000017681||full	1	0.593	1	dsDNAphage	10469	3	100	0
EPR_000000018026||full	0.813	0.093	0.813	dsDNAphage	26122	0	69	0
EPR_000000018064||full	1	0.273	1	dsDNAphage	66283	10	82	0
EPR_000000018141||full	0.867	0.453	0.867	dsDNAphage	10051	0	81.8	0
EPR_000000018214||full	0.96	0.28	0.96	dsDNAphage	11431	0	88.9	0
EPR_000000018416||full	0.98	0.58	0.98	dsDNAphage	11914	2	78.3	0
EPR_000000018421||full	0.987	0.713	0.987	dsDNAphage	12240	3	100	0
EPR_000000018538||full	1	0.86	1	dsDNAphage	9830	4	100	0
EPR_000000019341||full	0.927	0.42	0.927	dsDNAphage	10035	0	90.9	0
EPR_000000019382||full	0.993	0.787	0.993	dsDNAphage	10407	6	87.5	0
EPR_000000019424||full	0.913	0.44	0.913	dsDNAphage	12202	0	78.6	0
EPR_000000019478||full	1	0.087	1	dsDNAphage	30844	5	46.8	0
EPR_000000019516||full	0.993	0.413	0.993	dsDNAphage	13865	6	90	0
EPR_000000019588||full	1	0.58	1	dsDNAphage	10271	3	100	0
EPR_000000019672||full	0.993	0.253	0.993	dsDNAphage	22484	4	80	0
EPR_000000019752||full	1	0.427	1	dsDNAphage	25100	8	96.7	0
EPR_000000019850||full	1	0.447	1	dsDNAphage	15341	3	100	0
EPR_000000019930||full	1	0.34	1	dsDNAphage	15807	1	90.9	0
EPR_000000020157||full	1	0.66	1	dsDNAphage	10728	1	100	0
EPR_000000020209||full	1	0.433	1	dsDNAphage	15587	5	94.1	0
EPR_000000020226||full	1	0.36	1	dsDNAphage	31015	2	97.1	0
EPR_000000020279||full	0.88	0.007	0.88	dsDNAphage	35496	0	21.3	1.6
EPR_000000020306||full	1	0.433	1	dsDNAphage	18310	1	62.5	0
EPR_000000020311||full	0.993	0.32	0.993	dsDNAphage	24456	1	70.8	4.2
EPR_000000020358||full	0.96	0.627	0.96	dsDNAphage	14803	0	94.1	0
EPR_000000020364||full	1	0.853	1	dsDNAphage	13173	5	100	0
EPR_000000020583||full	0.993	0.2	0.993	dsDNAphage	15613	3	94.7	0
EPR_000000020963||full	1	0.513	1	dsDNAphage	14116	7	91.7	0
EPR_000000021433||full	0.967	0.667	0.967	dsDNAphage	13253	0	45.5	0
EPR_000000021443||full	1	0.74	1	dsDNAphage	17802	1	91.7	0
EPR_000000021625||full	1	0.307	1	dsDNAphage	24864	6	91.3	0
EPR_000000021651||full	0.9	0.14	0.9	dsDNAphage	16481	0	60	0
EPR_000000021905||full	1	0.433	1	dsDNAphage	15793	9	100	0
EPR_000000022185||full	1	0.747	1	dsDNAphage	19288	5	94.1	0
EPR_000000022308||full	1	0.34	1	dsDNAphage	74032	10	97.9	0
EPR_000000022350||full	0.613	0	0.613	dsDNAphage	27686	1	25	12.5
EPR_000000022732||full	1	0.953	1	dsDNAphage	12140	4	100	0
EPR_000000023116||full	1	0.54	1	dsDNAphage	13794	3	75	0
EPR_000000023332||full	1	0.587	1	dsDNAphage	13001	1	40.7	0
EPR_000000023464||lt2gene	nan	nan	nan	dsDNAphage	10118	1	100	0
EPR_000000023466||full	0.947	0.347	0.947	dsDNAphage	16878	0	87	4.3
EPR_000000023507||full	1	0.353	1	dsDNAphage	17024	3	34.5	0
EPR_000000023985||full	1	0.44	1	dsDNAphage	18464	2	64	0
EPR_000000024023||full	1	0.073	1	dsDNAphage	37849	6	82.6	0
EPR_000000024188||full	1	0.8	1	dsDNAphage	33669	7	76.1	0
EPR_000000024225||full	0.933	0.1	0.933	dsDNAphage	16824	0	92.3	3.8
EPR_000000024436||full	1	0.44	1	dsDNAphage	12616	7	100	0
EPR_000000024714||full	0.853	0.253	0.853	dsDNAphage	25052	0	83.3	0
EPR_000000025003||full	0.967	0.18	0.967	dsDNAphage	12792	1	77.8	11.1
EPR_000000025059||full	1	0.567	1	dsDNAphage	12996	6	100	0
EPR_000000025105||full	1	0.7	1	dsDNAphage	26955	13	100	0
EPR_000000025236||full	0.993	0.153	0.993	dsDNAphage	13424	0	40	0
EPR_000000025256||full	0.993	0.08	0.993	dsDNAphage	24437	1	81.6	2.6
EPR_000000025711||full	1	0.433	1	dsDNAphage	37774	11	100	0
EPR_000000025723||full	1	0.66	1	dsDNAphage	12527	6	100	0
EPR_000000025963||full	0.993	0.153	0.993	dsDNAphage	17191	1	87.5	4.2
EPR_000000026041||full	0.96	0.307	0.96	dsDNAphage	12678	3	66.7	0
EPR_000000026161||full	1	0.533	1	dsDNAphage	13917	1	94.3	0
EPR_000000026423||full	1	0.873	1	dsDNAphage	12127	3	100	0
EPR_000000026651||full	0.767	0	0.767	dsDNAphage	46579	0	31.8	9.1
EPR_000000026712||full	1	0.747	1	dsDNAphage	14208	5	100	0
EPR_000000027218||full	1	0.973	1	dsDNAphage	12410	4	100	0
EPR_000000027374||full	1	0.153	1	dsDNAphage	31568	2	73.1	0
EPR_000000027439||full	1	0.593	1	dsDNAphage	70091	3	86.5	0
EPR_000000027552||full	0.827	0.34	0.827	dsDNAphage	10905	0	88.9	0
EPR_000000027927||full	1	0.693	1	dsDNAphage	14835	8	92.9	0
EPR_000000027960||full	1	0.42	1	dsDNAphage	20527	9	100	0
EPR_000000028123||full	1	0.813	1	dsDNAphage	10114	2	100	0
EPR_000000028239||full	1	0.313	1	dsDNAphage	51912	8	89.6	0
EPR_000000028527||full	1	0.66	1	dsDNAphage	45849	9	86.3	0
EPR_000000028529||full	1	0.453	1	dsDNAphage	13486	7	100	0
EPR_000000028610||full	1	0.553	1	dsDNAphage	37117	8	76.7	0
EPR_000000028744||full	1	0.747	1	dsDNAphage	11839	3	95.5	0
EPR_000000029000||full	0.993	0.367	0.993	dsDNAphage	38079	5	98.4	0
EPR_000000029067||full	1	0.367	1	dsDNAphage	10243	1	100	0
EPR_000000029338||full	1	0.973	1	dsDNAphage	10442	2	100	0
EPR_000000029486||full	0.813	0.027	0.813	dsDNAphage	17073	0	61.3	3.2
EPR_000000029771||full	0.98	0.133	0.98	dsDNAphage	17009	0	40.5	0
EPR_000000029904||full	1	0.773	1	dsDNAphage	11470	3	100	0
EPR_000000030135||full	1	0.773	1	dsDNAphage	10545	3	88.9	0
EPR_000000030178||full	1	0.08	1	dsDNAphage	115451	26	73.6	0
EPR_000000030184||full	0.987	0.893	0.987	dsDNAphage	10645	1	58.3	0
EPR_000000030190||full	1	0.28	1	dsDNAphage	77093	4	81.1	0
EPR_000000030227||full	1	0.853	1	dsDNAphage	11437	1	78.6	0
EPR_000000030246||full	1	0.227	1	dsDNAphage	185506	38	94.1	0
EPR_000000030291||full	0.88	0.053	0.88	dsDNAphage	26926	0	51	2
EPR_000000030450||full	1	0.74	1	dsDNAphage	11563	3	100	0
EPR_000000030473||full	1	0.66	1	dsDNAphage	14272	3	100	0
EPR_000000030965||full	1	0.027	1	dsDNAphage	29999	5	87.5	3.1
EPR_000000031253||full	1	0.047	1	dsDNAphage	27363	1	70.9	1.8
EPR_000000031412||full	1	0.473	1	dsDNAphage	20348	6	94.1	0
EPR_000000031724||full	1	0.473	1	dsDNAphage	26552	4	86.8	0
EPR_000000031764||full	0.6	0.567	0.6	dsDNAphage	14251	0	100	0
EPR_000000031984||full	0.993	0.593	0.993	dsDNAphage	12167	0	80.8	0
EPR_000000032166||full	0.573	0.04	0.573	dsDNAphage	16293	0	70	10
EPR_000000032168||full	1	0.82	1	dsDNAphage	13248	8	94.1	0
EPR_000000032374||full	0.953	0.907	0.953	dsDNAphage	10702	0	100	0
EPR_000000032463||full	0.993	0.153	0.993	dsDNAphage	15864	2	69.6	0
EPR_000000032488||full	0.893	0.44	0.893	dsDNAphage	16601	0	96.2	0
EPR_000000032496||full	1	0.373	1	dsDNAphage	23284	3	100	0
EPR_000000032775||full	1	0.06	1	dsDNAphage	23401	3	56.1	2.4
EPR_000000033117||full	0.893	0.053	0.893	dsDNAphage	11773	0	55.6	5.6
EPR_000000033170||full	0.987	0.78	0.987	dsDNAphage	10271	0	86.7	0
EPR_000000033562||full	0.98	0.367	0.98	dsDNAphage	10726	0	81.8	0
EPR_000000033727||full	0.98	0.58	0.98	dsDNAphage	10139	0	83.3	0
EPR_000000033928||full	0.987	0.833	0.987	dsDNAphage	10819	0	92.9	0
EPR_000000033946||full	1	0.827	1	dsDNAphage	18979	6	81.8	0
EPR_000000033958||full	1	0.293	1	dsDNAphage	49045	7	67.9	0
EPR_000000034103||full	1	0.367	1	dsDNAphage	20472	1	80	0
EPR_000000034456||full	1	0.493	1	dsDNAphage	15378	5	100	0
EPR_000000034519||full	1	0.847	1	dsDNAphage	14981	3	94.3	0
EPR_000000034531||full	0.953	0.507	0.953	dsDNAphage	17456	0	74.1	0
EPR_000000034535||full	1	0.327	1	dsDNAphage	25591	1	100	0
EPR_000000034649||full	1	0.62	1	dsDNAphage	11883	9	100	0
EPR_000000034755||full	1	0.493	1	dsDNAphage	22444	10	100	0
EPR_000000034834||full	1	0.24	1	dsDNAphage	17323	3	84.6	0
EPR_000000034899||full	1	0.293	1	dsDNAphage	23574	6	88.5	0
EPR_000000035020||full	0.973	0.407	0.973	dsDNAphage	10936	0	92.9	0
EPR_000000035090||full	0.98	0.427	0.98	dsDNAphage	11559	2	60	0
EPR_000000035398||full	0.987	0.56	0.987	dsDNAphage	14577	0	92.9	0
EPR_000000035569||full	1	0.527	1	dsDNAphage	27566	5	81.8	0
EPR_000000035751||full	0.9	0.093	0.9	dsDNAphage	9591	0	38.1	4.8
EPR_000000035921||full	1	0.3	1	dsDNAphage	15064	5	100	0
EPR_000000035985||full	1	0.307	1	dsDNAphage	19190	4	85.2	0
EPR_000000036143||full	0.96	0.46	0.96	dsDNAphage	11181	0	76.2	0
EPR_000000036200||full	0.86	0.94	0.94	ssDNA	10329	0	100	0
EPR_000000036206||full	1	0.58	1	dsDNAphage	12178	1	100	0
EPR_000000036260||full	1	0.3	1	dsDNAphage	12184	5	90	0
EPR_000000036302||full	0.993	0.42	0.993	dsDNAphage	14274	2	78.6	0
EPR_000000036328||full	0.993	0.713	0.993	dsDNAphage	12437	4	80	0
EPR_000000036601||full	1	0.207	1	dsDNAphage	24877	3	60	0
EPR_000000036946||full	1	0.593	1	dsDNAphage	11112	4	81.8	0
EPR_000000037011||full	1	0.727	1	dsDNAphage	23062	5	100	0
EPR_000000037253||full	1	0.473	1	dsDNAphage	13327	6	91.7	0
EPR_000000037664||full	1	0.16	1	dsDNAphage	24341	5	80.6	0
EPR_000000037799||full	1	0.18	1	dsDNAphage	43318	4	55.1	0
EPR_000000038097||full	1	0.533	1	dsDNAphage	12265	2	83.3	0
EPR_000000038993||full	1	0.46	1	dsDNAphage	28663	7	91.7	0
EPR_000000039392||full	1	0.633	1	dsDNAphage	12781	3	100	0
EPR_000000039414||full	1	0.52	1	dsDNAphage	21211	2	100	0
EPR_000000039468||full	0.713	0.007	0.713	dsDNAphage	34750	0	50	12.5
EPR_000000039536||full	0.993	0.053	0.993	dsDNAphage	54287	1	80.5	2.4
EPR_000000040067||full	0.98	0.427	0.98	dsDNAphage	17055	0	97.3	0
EPR_000000040300||full	1	0.153	1	dsDNAphage	44089	2	41.1	0
EPR_000000040358||full	1	0.7	1	dsDNAphage	20930	7	71	0
EPR_000000040388||full	1	0.46	1	dsDNAphage	28392	4	89.8	0
EPR_000000040408||full	1	0.78	1	dsDNAphage	15750	5	100	0
EPR_000000040427||full	1	0.433	1	dsDNAphage	33526	7	79.2	0
EPR_000000040506||0_partial	0.98	0.473	0.98	dsDNAphage	18099	1	22.2	22.2
EPR_000000040581||full	1	0.853	1	dsDNAphage	10276	1	53.8	0
EPR_000000040666||full	0.673	0.3	0.673	dsDNAphage	11723	0	33.3	0
EPR_000000041170||full	0.9	0.82	0.9	dsDNAphage	13527	0	82.6	0
EPR_000000041187||full	0.887	0.007	0.887	dsDNAphage	55088	0	51.7	5.7
EPR_000000041489||full	0.913	0.187	0.913	dsDNAphage	14214	0	70.6	0
EPR_000000041758||full	1	0.36	1	dsDNAphage	13747	2	96.6	0
EPR_000000041897||full	1	0.653	1	dsDNAphage	29979	4	86.7	0
EPR_000000041958||full	0.933	0.433	0.933	dsDNAphage	10354	0	100	0
EPR_000000042139||full	0.987	0.453	0.987	dsDNAphage	12961	5	100	0
EPR_000000042452||full	0.987	0.32	0.987	dsDNAphage	24729	6	50	0
EPR_000000042546||full	0.84	0.38	0.84	dsDNAphage	10350	0	77.3	0
EPR_000000042579||full	1	0.167	1	dsDNAphage	48611	1	50.7	0
EPR_000000042682||full	0.967	0.373	0.967	dsDNAphage	12038	0	88.2	0
EPR_000000042836||full	1	0.927	1	dsDNAphage	14530	6	100	0
EPR_000000043146||full	0.807	0.353	0.807	dsDNAphage	10590	0	25	0
EPR_000000043595||full	0.973	0.527	0.973	dsDNAphage	18738	0	57.1	0
EPR_000000043705||full	0.98	0.533	0.98	dsDNAphage	12905	0	86.4	0
EPR_000000043962||full	1	0.473	1	dsDNAphage	24743	2	97.1	0
EPR_000000044069||full	1	0.507	1	dsDNAphage	16522	2	100	0
EPR_000000044251||full	0.867	0.067	0.867	dsDNAphage	13407	1	68.8	18.8
EPR_000000044456||full	1	0.18	1	dsDNAphage	13652	2	80	0
EPR_000000044463||full	1	0.28	1	dsDNAphage	17677	5	96	0
EPR_000000044636||full	1	0.973	1	dsDNAphage	14248	7	100	0
EPR_000000044712||full	1	0.447	1	dsDNAphage	15640	1	50	0
EPR_000000044821||full	1	0.4	1	dsDNAphage	12961	1	83.3	0
EPR_000000045112||full	1	0.487	1	dsDNAphage	20136	3	90.5	0
EPR_000000045204||full	1	0.78	1	dsDNAphage	20986	5	100	0
EPR_000000045302||full	0.773	0.747	0.773	dsDNAphage	12274	0	100	0
EPR_000000045408||full	0.967	0.76	0.967	dsDNAphage	14273	0	94.7	0
EPR_000000045461||full	0.993	0.433	0.993	dsDNAphage	14274	0	65.5	0
EPR_000000045628||full	1	0.62	1	dsDNAphage	25966	5	100	0
EPR_000000045641||full	1	0.24	1	dsDNAphage	18997	3	73.7	0
EPR_000000045693||full	1	0.793	1	dsDNAphage	10229	7	100	0
EPR_000000045799||full	0.993	0.187	0.993	dsDNAphage	9986	1	75	0
EPR_000000045882||lt2gene	nan	nan	nan	dsDNAphage	11516	1	100	0
EPR_000000046024||full	0.687	0.367	0.687	dsDNAphage	10029	0	28.6	0
EPR_000000046209||full	1	0.347	1	dsDNAphage	13810	8	94.4	0
EPR_000000046440||full	0.98	0.653	0.98	dsDNAphage	14197	9	100	0
EPR_000000046481||full	0.987	0.473	0.987	dsDNAphage	11451	1	75	0
EPR_000000046555||full	0.987	0.02	0.987	dsDNAphage	69661	2	60.4	4.2
EPR_000000046647||full	1	0.487	1	dsDNAphage	20096	3	97.8	0
EPR_000000046661||full	0.993	0.2	0.993	dsDNAphage	92186	11	83.3	0.9
EPR_000000046737||full	0.993	0.74	0.993	dsDNAphage	11558	2	90.9	0
EPR_000000046915||full	1	0.047	1	dsDNAphage	34780	3	68.8	2.1
EPR_000000047024||full	0.94	0.7	0.94	dsDNAphage	12365	0	87.5	0
EPR_000000047041||full	1	0.493	1	dsDNAphage	13087	6	100	0
EPR_000000047077||full	1	0.3	1	dsDNAphage	20789	2	63.2	0
EPR_000000047176||full	0.9	0.827	0.9	dsDNAphage	13268	0	72.2	0
EPR_000000047192||full	1	0.72	1	dsDNAphage	20588	5	100	0
EPR_000000047274||full	1	0.46	1	dsDNAphage	12204	5	100	0
EPR_000000047444||full	1	0.933	1	dsDNAphage	13996	3	100	0
EPR_000000047478||full	1	0.72	1	dsDNAphage	11085	1	100	0
EPR_000000047621||full	0.98	0.573	0.98	dsDNAphage	13049	1	37.5	0
EPR_000000047664||full	0.927	0.633	0.927	dsDNAphage	11482	0	80	0
EPR_000000047671||full	0.993	0.187	0.993	dsDNAphage	12493	0	33.3	0
EPR_000000047680||full	0.993	0.24	0.993	dsDNAphage	18752	2	57.1	0
EPR_000000047903||full	1	0.86	1	dsDNAphage	17180	2	46.4	0
EPR_000000047981||full	1	0.34	1	dsDNAphage	16120	4	96.2	0
EPR_000000048463||full	1	0.4	1	dsDNAphage	33845	9	90.6	0
EPR_000000048554||full	1	0.707	1	dsDNAphage	20628	3	83.3	0
EPR_000000048581||full	0.993	0.147	0.993	dsDNAphage	28351	2	40.5	0
EPR_000000048593||full	0.993	0.46	0.993	dsDNAphage	19343	1	50	0
EPR_000000049220||full	1	0.08	1	dsDNAphage	57611	6	59.4	1.6
EPR_000000049352||full	0.993	0.687	0.993	dsDNAphage	21886	5	100	0
EPR_000000049654||full	1	0.413	1	dsDNAphage	37075	8	84.7	0
EPR_000000049671||full	1	0.84	1	dsDNAphage	10326	1	75	0
EPR_000000050064||full	1	0.213	1	dsDNAphage	15155	1	73.3	0
EPR_000000050088||full	0.953	0.26	0.953	dsDNAphage	22884	0	90.9	0
EPR_000000050478||full	1	0.387	1	dsDNAphage	24833	3	89.7	0
EPR_000000050662||full	1	0.24	1	dsDNAphage	12666	1	84.2	0
EPR_000000050683||full	1	0.307	1	dsDNAphage	57115	9	87.7	0
EPR_000000050685||full	0.693	0.193	0.693	dsDNAphage	12348	0	13.6	0
EPR_000000050930||full	1	0.22	1	dsDNAphage	11908	4	76.9	0
EPR_000000051089||full	1	0.873	1	dsDNAphage	15963	1	78.6	0
EPR_000000051196||full	0.993	0.487	0.993	dsDNAphage	16412	5	100	0
EPR_000000051470||full	0.993	0.327	0.993	dsDNAphage	13955	0	69.7	0
EPR_000000051554||full	0.987	0.353	0.987	dsDNAphage	10769	2	80	0
EPR_000000051733||full	1	0.767	1	dsDNAphage	29243	7	75	0
EPR_000000051750||full	0.827	0	0.827	dsDNAphage	29570	1	48.1	18.5
EPR_000000051862||full	1	0.787	1	dsDNAphage	12135	4	100	0
EPR_000000051943||full	0.613	0	0.613	dsDNAphage	24824	0	17.4	0
EPR_000000052490||full	1	0.9	1	dsDNAphage	19988	7	100	0
EPR_000000052815||full	0.987	0.427	0.987	dsDNAphage	15174	0	86.8	0
EPR_000000052956||full	0.993	0.36	0.993	dsDNAphage	22024	3	48.3	0
EPR_000000052992||full	0.633	0.3	0.633	dsDNAphage	11461	0	33.3	0
EPR_000000053108||full	1	0.973	1	dsDNAphage	11533	8	100	0
EPR_000000053158||full	0.993	0.5	0.993	dsDNAphage	10590	1	94.7	0
EPR_000000053345||full	1	0.533	1	dsDNAphage	19057	13	96	0
EPR_000000053369||full	1	0.267	1	dsDNAphage	30056	3	84.6	0
EPR_000000053441||full	1	0.627	1	dsDNAphage	12145	2	87.5	0
EPR_000000053459||full	1	0.767	1	dsDNAphage	10371	3	80	0
EPR_000000053677||full	1	0.933	1	dsDNAphage	11070	3	83.3	0
EPR_000000053816||full	1	0.54	1	dsDNAphage	14118	3	83.3	0
EPR_000000053861||full	0.993	0.36	0.993	dsDNAphage	20460	3	86.7	0
EPR_000000053922||full	1	0.653	1	dsDNAphage	16346	2	100	0
EPR_000000054334||full	1	0.74	1	dsDNAphage	20709	6	90	0
EPR_000000054475||full	1	0.5	1	dsDNAphage	12526	2	85.7	0
EPR_000000054497||full	1	0.593	1	dsDNAphage	18186	5	100	0
EPR_000000054934||full	1	0.7	1	dsDNAphage	40165	7	77.1	0
EPR_000000055079||full	1	0.367	1	dsDNAphage	50914	16	88.7	0
EPR_000000055093||full	1	0.473	1	dsDNAphage	14991	2	58.8	0
EPR_000000055135||full	0.907	0.567	0.907	dsDNAphage	11376	0	100	0
EPR_000000055422||full	1	0.627	1	dsDNAphage	13122	6	88.2	0
EPR_000000055507||full	0.887	0.147	0.887	dsDNAphage	24189	0	82.6	0
EPR_000000055819||full	0.673	0.387	0.673	dsDNAphage	13194	0	33.3	0
EPR_000000055972||full	1	0.68	1	dsDNAphage	15953	3	92.3	0
EPR_000000056531||full	0.953	0.48	0.953	dsDNAphage	14682	0	82.6	0
EPR_000000056640||full	1	0.347	1	dsDNAphage	24380	2	86.4	0
EPR_000000056800||full	0.993	0.553	0.993	dsDNAphage	16895	1	100	0
EPR_000000057219||full	0.62	0.16	0.62	dsDNAphage	11129	0	25	0
EPR_000000057268||full	1	0.393	1	dsDNAphage	11935	3	100	0
EPR_000000057332||full	0.993	0.227	0.993	dsDNAphage	14289	6	81.8	0
EPR_000000057357||full	0.98	0.047	0.98	dsDNAphage	33494	3	50	0
EPR_000000057414||full	1	0.32	1	dsDNAphage	10405	7	90.9	0
EPR_000000057524||full	1	0.313	1	dsDNAphage	12231	3	95	0
EPR_000000057623||full	1	0.36	1	dsDNAphage	12254	1	90	0
EPR_000000057853||full	1	0.78	1	dsDNAphage	11773	2	93.8	0
EPR_000000057905||full	1	0.5	1	dsDNAphage	13998	1	100	0
EPR_000000058018||full	1	0.447	1	dsDNAphage	19840	7	100	0
EPR_000000058196||full	0.987	0.84	0.987	dsDNAphage	11337	0	87.5	0
EPR_000000058254||full	0.967	0.34	0.967	dsDNAphage	11585	0	100	0
EPR_000000058287||full	1	0.66	1	dsDNAphage	12113	3	87.5	0
EPR_000000058402||full	1	0.213	1	dsDNAphage	20320	1	89.7	0
EPR_000000058553||full	1	0.693	1	dsDNAphage	11706	4	100	0
EPR_000000058651||full	1	0.9	1	dsDNAphage	13192	3	100	0
EPR_000000058698||full	0.947	0.207	0.947	dsDNAphage	15064	0	65.9	0
EPR_000000058816||full	1	0.66	1	dsDNAphage	10651	1	80	0
EPR_000000058860||full	1	0.847	1	dsDNAphage	10346	1	66.7	0
EPR_000000059054||full	0.727	0	0.727	dsDNAphage	34336	0	18.5	0
EPR_000000059094||full	1	0.293	1	dsDNAphage	22340	6	87.5	0
EPR_000000059137||full	0.993	0.807	0.993	dsDNAphage	11872	1	100	0
EPR_000000059152||full	1	0.267	1	dsDNAphage	14530	4	100	0
EPR_000000059192||full	0.993	0.18	0.993	dsDNAphage	63653	6	83.9	0
EPR_000000059390||full	1	0.767	1	dsDNAphage	47694	13	89.6	0
EPR_000000059672||full	1	0.42	1	dsDNAphage	10531	6	100	0
EPR_000000059776||full	0.987	0.047	0.987	dsDNAphage	19325	1	82.1	3.6
EPR_000000060059||full	0.993	0.347	0.993	dsDNAphage	29038	2	100	0
EPR_000000060157||full	0.787	0.4	0.787	dsDNAphage	13631	0	85.7	0
EPR_000000060203||full	0.987	0.367	0.987	dsDNAphage	11873	1	73.9	0
EPR_000000060859||full	1	0.38	1	dsDNAphage	10760	2	62.5	0
EPR_000000061004||full	0.993	0.153	0.993	dsDNAphage	10235	1	55.6	0
EPR_000000061037||full	0.993	0.24	0.993	dsDNAphage	13153	1	83.3	0
EPR_000000061419||full	1	0.493	1	dsDNAphage	11194	1	92.6	0
EPR_000000061611||full	1	0.507	1	dsDNAphage	28708	2	60	0
EPR_000000061994||full	1	0.807	1	dsDNAphage	10735	3	85.7	0
EPR_000000062286||full	0.867	0.133	0.867	dsDNAphage	14269	0	46.2	0
EPR_000000062378||full	1	0.44	1	dsDNAphage	10350	1	88.9	0
EPR_000000062729||full	1	0.353	1	dsDNAphage	10575	2	47.1	0
EPR_000000062760||full	1	0.433	1	dsDNAphage	15872	5	72	0
EPR_000000062871||full	0.54	0.04	0.54	dsDNAphage	13608	0	78.6	0
EPR_000000062939||full	0.933	0.08	0.933	dsDNAphage	14562	0	61.5	3.8
EPR_000000063005||full	0.98	0.413	0.98	dsDNAphage	19723	0	67.7	0
EPR_000000063017||full	1	0.58	1	dsDNAphage	22750	6	100	0
EPR_000000063347||full	0.973	0.8	0.973	dsDNAphage	29397	0	91.8	0
EPR_000000063532||full	1	0.407	1	dsDNAphage	12673	5	100	0
EPR_000000064135||full	1	0.347	1	dsDNAphage	24641	6	87.5	0
EPR_000000064260||full	0.993	0.873	0.993	dsDNAphage	15185	5	100	0
EPR_000000064833||full	1	0.42	1	dsDNAphage	12215	3	100	0
EPR_000000065028||full	1	0.793	1	dsDNAphage	11565	3	40.9	0
EPR_000000065107||full	0.933	0.173	0.933	dsDNAphage	17492	0	87	0
EPR_000000065116||full	1	0.407	1	dsDNAphage	15006	3	81.8	0
EPR_000000065210||full	1	0.893	1	dsDNAphage	10740	1	100	0
EPR_000000065260||full	1	0.593	1	dsDNAphage	15024	5	100	0
EPR_000000065335||full	0.793	0.147	0.793	dsDNAphage	21372	0	77.8	0
EPR_000000065582||full	1	0.187	1	dsDNAphage	10720	3	63.6	0
EPR_000000065585||full	1	0.66	1	dsDNAphage	13129	3	100	0
EPR_000000065615||full	1	0.68	1	dsDNAphage	12332	2	85.7	0
EPR_000000065645||full	1	0.14	1	dsDNAphage	36110	2	83.8	0
EPR_000000065707||full	1	0.473	1	dsDNAphage	27072	9	96.6	0
EPR_000000065902||full	0.993	0.307	0.993	dsDNAphage	37467	10	98.1	0
EPR_000000065952||full	0.967	0.453	0.967	dsDNAphage	10738	0	65	0
EPR_000000065967||full	0.973	0.3	0.973	dsDNAphage	12265	0	54.5	0
EPR_000000065969||full	1	0.893	1	dsDNAphage	23269	2	100	0
EPR_000000066083||full	1	0.327	1	dsDNAphage	11742	6	90.9	0
EPR_000000066124||full	0.927	0.327	0.927	dsDNAphage	12088	0	66.7	0
EPR_000000066472||full	1	0.353	1	dsDNAphage	33172	8	66	0
EPR_000000066679||full	0.9	0.427	0.9	dsDNAphage	18362	0	93.9	0
EPR_000000066697||full	0.947	0.267	0.947	dsDNAphage	10530	0	100	0
EPR_000000066803||full	1	0.647	1	dsDNAphage	11078	4	100	0
EPR_000000066888||full	1	0.347	1	dsDNAphage	12530	2	87.5	0
EPR_000000066925||full	0.973	0.14	0.973	dsDNAphage	13660	0	53.6	0
EPR_000000067317||full	1	0.673	1	dsDNAphage	15922	4	100	0
EPR_000000067567||full	1	0.693	1	dsDNAphage	10745	2	100	0
EPR_000000068260||full	0.987	0.613	0.987	dsDNAphage	15415	0	40	0
EPR_000000068440||full	1	0.733	1	dsDNAphage	20103	14	95.7	0
EPR_000000068492||full	0.953	0.06	0.953	dsDNAphage	10738	0	40	0
EPR_000000068562||full	0.973	0.42	0.973	dsDNAphage	12952	1	76.7	0
EPR_000000068592||full	1	0.373	1	dsDNAphage	33659	8	97.8	0
EPR_000000068662||full	0.933	0.313	0.933	dsDNAphage	10937	0	68.2	0
EPR_000000069025||full	0.993	0.047	0.993	dsDNAphage	75988	6	65.2	2.2
EPR_000000069083||full	1	0.36	1	dsDNAphage	12731	1	66.7	0
EPR_000000069100||full	1	0.5	1	dsDNAphage	14785	3	100	0
EPR_000000069178||full	0.987	0.3	0.987	dsDNAphage	20793	8	84.2	0
EPR_000000069256||full	1	0.373	1	dsDNAphage	11832	4	100	0
EPR_000000069307||full	1	0.653	1	dsDNAphage	9887	3	100	0
EPR_000000069323||full	0.967	0.4	0.967	dsDNAphage	9842	0	69.2	0
EPR_000000069356||full	1	0.907	1	dsDNAphage	11228	2	100	0
EPR_000000069519||full	0.96	0.333	0.96	dsDNAphage	10697	0	94.1	0
EPR_000000069597||full	1	0.48	1	dsDNAphage	15618	7	100	0
EPR_000000069743||full	1	0.353	1	dsDNAphage	102173	24	92.1	0
EPR_000000070006||full	0.98	0.093	0.98	dsDNAphage	69820	22	81.8	1.8
EPR_000000070013||full	0.687	0.053	0.687	dsDNAphage	26862	0	56.4	2.6
EPR_000000070180||full	0.6	0.107	0.6	dsDNAphage	9734	0	10.7	7.1
EPR_000000070405||full	1	0.487	1	dsDNAphage	10436	1	100	0
EPR_000000070459||full	1	0.527	1	dsDNAphage	9841	6	100	0
EPR_000000070588||full	1	0.567	1	dsDNAphage	12878	2	100	0
EPR_000000070936||full	1	0.813	1	dsDNAphage	17363	4	100	0
EPR_000000070991||full	0.947	0.16	0.947	dsDNAphage	11808	0	38.1	0
EPR_000000070998||full	1	0.807	1	dsDNAphage	16547	3	100	0
EPR_000000071136||full	0.933	0.5	0.933	dsDNAphage	10354	0	85.7	0
EPR_000000071187||full	1	0.787	1	dsDNAphage	21143	6	100	0
EPR_000000071247||full	0.767	0.28	0.767	dsDNAphage	16709	0	81.8	0
EPR_000000071249||full	0.687	0.253	0.687	dsDNAphage	10708	0	66.7	0
EPR_000000071390||full	0.953	0.22	0.953	dsDNAphage	19716	0	64.7	0
EPR_000000071470||full	0.88	0.167	0.88	dsDNAphage	28867	0	74.2	0
EPR_000000071588||full	1	0.933	1	dsDNAphage	10727	8	100	0
EPR_000000071695||full	1	0.88	1	dsDNAphage	15534	3	100	0
EPR_000000071705||full	0.847	0.007	0.847	dsDNAphage	20232	0	10.5	2.6
EPR_000000071709||full	1	0.4	1	dsDNAphage	47340	13	98.3	0
EPR_000000071716||full	1	0.633	1	dsDNAphage	29029	8	100	0
EPR_000000071792||full	1	0.38	1	dsDNAphage	23372	8	96.6	0
EPR_000000071969||full	1	0.593	1	dsDNAphage	43146	9	79.5	0
EPR_000000072165||full	1	0.747	1	dsDNAphage	11810	3	100	0
EPR_000000072206||full	1	0.467	1	dsDNAphage	16052	5	88.9	0
EPR_000000072239||full	1	0.467	1	dsDNAphage	22268	8	100	0
EPR_000000072249||full	1	0.16	1	dsDNAphage	14854	1	85.7	0
EPR_000000072282||full	1	0.607	1	dsDNAphage	13930	7	88.2	0
EPR_000000072328||full	1	0.92	1	dsDNAphage	10211	6	84.6	0
EPR_000000072640||full	1	0.407	1	dsDNAphage	15386	8	100	0
EPR_000000072663||full	1	0.9	1	dsDNAphage	16864	6	100	0
EPR_000000073066||full	1	0.94	1	dsDNAphage	13175	2	100	0
EPR_000000073189||full	0.9	0.113	0.9	dsDNAphage	11113	0	36	4
EPR_000000073465||full	0.973	0.007	0.973	dsDNAphage	21854	2	56.7	13.3
EPR_000000073500||full	1	0.593	1	dsDNAphage	11126	3	100	0
EPR_000000073508||full	0.967	0.287	0.967	dsDNAphage	13535	0	57.1	0
EPR_000000073594||full	0.92	0.107	0.92	dsDNAphage	56697	0	60.2	2.2
EPR_000000073832||full	1	0.473	1	dsDNAphage	12299	2	100	0
EPR_000000073864||full	0.987	0.08	0.987	dsDNAphage	14593	3	78.6	3.6
EPR_000000073933||full	1	0.28	1	dsDNAphage	51889	6	97.1	0
EPR_000000074137||full	1	0.48	1	dsDNAphage	31869	6	91.2	0
EPR_000000074202||full	0.953	0.433	0.953	dsDNAphage	18167	0	67.4	0
EPR_000000074278||full	1	0.833	1	dsDNAphage	14057	6	90.9	0
EPR_000000074361||full	0.907	0.367	0.907	dsDNAphage	11129	0	75	0
EPR_000000074440||full	1	0.647	1	dsDNAphage	10076	2	87.5	0
EPR_000000074495||full	0.92	0.207	0.92	dsDNAphage	32639	0	50	0
EPR_000000074496||full	1	0.853	1	dsDNAphage	17316	6	80	0
EPR_000000074605||full	0.993	0.447	0.993	dsDNAphage	10605	8	100	0
EPR_000000074841||full	0.967	0.053	0.967	dsDNAphage	29006	0	56.9	2
EPR_000000074997||full	1	0.167	1	dsDNAphage	79467	12	94.6	0
EPR_000000075356||full	0.993	0.32	0.993	dsDNAphage	10768	3	81.8	0
EPR_000000075427||full	1	0.707	1	dsDNAphage	43094	9	91.2	0
EPR_000000075745||full	0.973	0.733	0.973	dsDNAphage	14889	0	63	0
EPR_000000076176||full	1	0.747	1	dsDNAphage	11201	1	100	0
EPR_000000076400||full	1	0.22	1	dsDNAphage	19792	6	87	0
EPR_000000077038||full	1	0.433	1	dsDNAphage	20324	3	97.1	0
EPR_000000077160||full	1	0.507	1	dsDNAphage	20506	8	100	0
EPR_000000077202||full	0.74	0.087	0.74	dsDNAphage	16468	0	73.7	0
EPR_000000077240||full	1	0.247	1	dsDNAphage	11626	4	76	0
EPR_000000077449||full	1	0.553	1	dsDNAphage	20641	4	100	0
EPR_000000077898||full	0.933	0.42	0.933	dsDNAphage	12850	0	57.1	0
EPR_000000078038||full	0.993	0.453	0.993	dsDNAphage	16034	5	57.1	0
EPR_000000078166||full	0.96	0.327	0.96	dsDNAphage	16440	0	90	0
EPR_000000078247||full	1	0.467	1	dsDNAphage	11239	8	100	0
EPR_000000078306||full	1	0.827	1	dsDNAphage	14535	5	100	0
EPR_000000078362||full	0.993	0.013	0.993	dsDNAphage	63053	2	64	5
EPR_000000078531||full	0.86	0.04	0.86	dsDNAphage	17844	0	54.2	8.3
EPR_000000078557||full	1	0.62	1	dsDNAphage	16186	3	76.5	0
EPR_000000078710||full	0.993	0.773	0.993	dsDNAphage	14168	1	100	0
EPR_000000078821||full	1	0.56	1	dsDNAphage	13706	7	100	0
EPR_000000078842||full	0.933	0.187	0.933	dsDNAphage	18356	0	64.9	0
EPR_000000079095||full	1	0.933	1	dsDNAphage	34927	9	100	0
EPR_000000079227||full	0.993	0.86	0.993	dsDNAphage	20728	7	100	0
EPR_000000079422||full	0.987	0.167	0.987	dsDNAphage	18375	1	42.9	0
EPR_000000079731||full	1	0.847	1	dsDNAphage	14401	6	100	0
EPR_000000079753||full	0.967	0.153	0.967	dsDNAphage	13284	0	45.5	0
EPR_000000079854||full	0.873	0.313	0.873	dsDNAphage	17837	0	91.3	0
EPR_000000080342||full	1	0.653	1	dsDNAphage	18991	3	95.7	0
EPR_000000080458||full	0.98	0.807	0.98	dsDNAphage	14593	0	87.1	0
EPR_000000080563||full	1	0.693	1	dsDNAphage	11761	1	100	0
EPR_000000080607||full	1	0.447	1	dsDNAphage	45439	13	90	0
EPR_000000080723||full	0.98	0.667	0.98	dsDNAphage	14851	4	100	0
EPR_000000080766||full	1	0.28	1	dsDNAphage	21561	1	80	0
EPR_000000081035||full	1	0.44	1	dsDNAphage	17515	1	52.6	0
EPR_000000081056||full	1	0.213	1	dsDNAphage	22265	2	85.7	0
EPR_000000081218||full	1	0.293	1	dsDNAphage	17169	2	88.9	0
EPR_000000081481||full	1	0.62	1	dsDNAphage	14150	4	87.5	0
EPR_000000081590||full	0.993	0.213	0.993	dsDNAphage	12758	1	37.5	0
EPR_000000081612||full	1	0.36	1	dsDNAphage	17923	3	85	0
EPR_000000081702||full	1	0.053	1	dsDNAphage	22299	1	62.9	2.9
EPR_000000081716||full	1	0.107	1	dsDNAphage	15186	1	77.3	4.5
EPR_000000081736||full	1	0.867	1	dsDNAphage	14146	5	100	0
EPR_000000081804||full	1	0.627	1	dsDNAphage	10465	2	52.9	0
EPR_000000081845||full	1	0.433	1	dsDNAphage	13124	4	78.3	0
EPR_000000081926||full	0.98	0.133	0.98	dsDNAphage	14762	0	48.3	0
EPR_000000081978||full	0.993	0.54	0.993	dsDNAphage	10072	5	100	0
EPR_000000082096||full	0.993	0.707	0.993	dsDNAphage	9909	2	100	0
EPR_000000082167||full	1	0.653	1	dsDNAphage	13431	8	100	0
EPR_000000082495||full	0.96	0.02	0.96	dsDNAphage	27460	5	28	0
EPR_000000082539||full	1	0.747	1	dsDNAphage	17590	2	100	0
EPR_000000082668||full	1	0.347	1	dsDNAphage	58543	8	75.3	0
EPR_000000083074||full	0.953	0.747	0.953	dsDNAphage	21256	0	96.7	0
EPR_000000083076||full	1	0.687	1	dsDNAphage	16850	5	87.5	0
EPR_000000083184||full	0.673	0	0.673	dsDNAphage	57876	0	30	20
EPR_000000083198||full	1	0.48	1	dsDNAphage	26580	9	100	0
EPR_000000083322||full	0.947	0.54	0.947	dsDNAphage	20539	0	100	0
EPR_000000083468||full	0.847	0	0.847	dsDNAphage	12765	1	12.5	6.2
EPR_000000083715||full	1	0.753	1	dsDNAphage	24976	9	97.1	0
EPR_000000084202||full	0.96	0.48	0.96	dsDNAphage	11589	0	100	0
EPR_000000084574||full	0.947	0.273	0.947	dsDNAphage	11927	0	58.8	0
EPR_000000084641||full	0.947	0.553	0.947	dsDNAphage	15397	0	80	0
EPR_000000084922||full	1	0.52	1	dsDNAphage	11061	9	100	0
EPR_000000084960||full	0.993	0.213	0.993	dsDNAphage	22298	5	90	0
EPR_000000085213||full	0.987	0.02	0.987	dsDNAphage	14899	1	50	7.7
EPR_000000085214||full	1	0.813	1	dsDNAphage	12135	4	80	0
EPR_000000085296||full	1	0.387	1	dsDNAphage	28113	4	87.5	0
EPR_000000085387||full	1	0.353	1	dsDNAphage	30755	1	83.7	0
EPR_000000085540||full	1	0.373	1	dsDNAphage	35067	2	95.2	0
EPR_000000085925||full	1	0.84	1	dsDNAphage	16596	3	55.6	0
EPR_000000086041||full	1	0.467	1	dsDNAphage	16588	2	87.5	0
EPR_000000086115||full	0.74	0.04	0.74	dsDNAphage	20223	0	79.3	6.9
EPR_000000086180||full	0.993	0.687	0.993	dsDNAphage	9972	1	100	0
EPR_000000086203||full	0.813	0.353	0.813	dsDNAphage	10838	0	90.9	0
EPR_000000086308||full	1	0.373	1	dsDNAphage	50621	17	91.1	0
EPR_000000086392||full	1	0.347	1	dsDNAphage	13152	8	100	0
EPR_000000086428||full	0.987	0.553	0.987	dsDNAphage	23499	0	85	0
EPR_000000086744||full	0.813	0.273	0.813	dsDNAphage	16981	0	94.4	0
EPR_000000087089||full	1	0.34	1	dsDNAphage	10629	3	94.7	0
EPR_000000087229||full	1	0.84	1	dsDNAphage	15687	2	100	0
EPR_000000087326||full	0.867	0.22	0.867	dsDNAphage	18806	0	83.3	0
EPR_000000087377||full	0.993	0.58	0.993	dsDNAphage	11521	3	80	0
EPR_000000087878||full	1	0.14	1	dsDNAphage	102908	7	66.2	2
EPR_000000087910||full	0.987	0.373	0.987	dsDNAphage	14637	1	37	0
EPR_000000088024||full	1	0.553	1	dsDNAphage	28226	8	100	0
EPR_000000088178||full	1	0.553	1	dsDNAphage	11799	4	100	0
EPR_000000088412||full	1	0.447	1	dsDNAphage	16672	10	100	0
EPR_000000088459||full	0.72	0.353	0.72	dsDNAphage	14388	0	72.7	0
EPR_000000088892||full	1	0.633	1	dsDNAphage	14360	4	100	0
EPR_000000089013||full	0.847	0.153	0.847	dsDNAphage	10167	0	77.8	0
EPR_000000089077||full	0.673	0.133	0.673	dsDNAphage	30114	0	47.8	8.7
EPR_000000089080||full	0.873	0.16	0.873	dsDNAphage	11153	0	81.8	0
EPR_000000089311||full	0.993	0.36	0.993	dsDNAphage	37121	8	95.9	0
EPR_000000089436||full	0.62	0.167	0.62	dsDNAphage	14850	0	66.7	0
EPR_000000089469||full	0.96	0.613	0.96	dsDNAphage	14290	2	66.7	0
EPR_000000089763||full	0.993	0.58	0.993	dsDNAphage	13249	1	90.9	0
EPR_000000089860||full	1	0.367	1	dsDNAphage	18769	2	72.2	0
EPR_000000089975||full	1	0.413	1	dsDNAphage	11657	1	100	0
EPR_000000090118||full	1	0.447	1	dsDNAphage	30777	8	100	0
EPR_000000090606||full	1	0.727	1	dsDNAphage	15136	4	100	0
EPR_000000090607||full	0.773	0.62	0.773	dsDNAphage	11890	0	100	0
EPR_000000090844||full	1	0.7	1	dsDNAphage	16952	3	100	0
EPR_000000090851||full	0.96	0.02	0.96	dsDNAphage	12761	1	20	0
EPR_000000090968||full	1	0.26	1	dsDNAphage	50192	12	82.9	0
EPR_000000091113||full	1	0.593	1	dsDNAphage	13044	3	100	0
EPR_000000091167||full	0.927	0.5	0.927	dsDNAphage	12422	0	85.7	0
EPR_000000091356||full	0.933	0.88	0.933	dsDNAphage	15397	0	75	0
EPR_000000091563||full	0.993	0.053	0.993	dsDNAphage	13033	2	52.9	5.9
EPR_000000092026||full	0.98	0.32	0.98	dsDNAphage	12768	0	94.4	0
EPR_000000092102||full	1	0.1	1	dsDNAphage	11969	1	14.3	0
EPR_000000092273||full	0.993	0.46	0.993	dsDNAphage	19479	8	100	0
EPR_000000092336||full	0.993	0.38	0.993	dsDNAphage	19107	5	100	0
EPR_000000092378||full	0.873	0.6	0.873	dsDNAphage	13886	0	85	5
EPR_000000092458||full	1	0.247	1	dsDNAphage	18161	5	95.2	0
EPR_000000092569||full	1	0.547	1	dsDNAphage	31093	3	77.8	0
EPR_000000092771||full	1	0.647	1	dsDNAphage	13020	4	100	0
EPR_000000092782||full	1	0.44	1	dsDNAphage	14057	4	88.9	0
EPR_000000093474||full	1	0.72	1	dsDNAphage	13862	4	100	0
EPR_000000094095||full	0.967	0.36	0.967	dsDNAphage	18089	0	100	0
EPR_000000094407||full	0.98	0.387	0.98	dsDNAphage	15832	0	97	0
EPR_000000094448||full	1	0.353	1	dsDNAphage	33427	3	90.7	0
EPR_000000094546||full	0.933	0.327	0.933	dsDNAphage	13244	0	40	0
EPR_000000094602||full	1	0.56	1	dsDNAphage	13904	1	88.9	0
EPR_000000094789||full	0.993	0.867	0.993	dsDNAphage	13362	4	100	0
EPR_000000094958||full	1	0.767	1	dsDNAphage	17047	7	100	0
EPR_000000095226||full	1	0.84	1	dsDNAphage	13307	6	100	0
EPR_000000095407||full	1	0.327	1	dsDNAphage	53313	8	86.8	0
EPR_000000095648||full	0.973	0.353	0.973	dsDNAphage	29786	0	61.4	0
EPR_000000095714||full	1	0.7	1	dsDNAphage	12449	2	90.9	0
EPR_000000095776||full	0.98	0.72	0.98	dsDNAphage	9269	0	100	0
EPR_000000095786||full	1	0.393	1	dsDNAphage	13110	5	81.2	0
EPR_000000095868||full	0.933	0.36	0.933	dsDNAphage	11858	0	76.2	0
EPR_000000096317||full	1	0.4	1	dsDNAphage	12470	3	73.1	0
EPR_000000096407||full	1	0.647	1	dsDNAphage	10113	5	80	0
EPR_000000096629||full	1	0.573	1	dsDNAphage	17362	4	87	0
EPR_000000096874||full	1	0.433	1	dsDNAphage	17213	5	85.7	0
EPR_000000097036||full	1	0.567	1	dsDNAphage	23303	6	94.4	0
EPR_000000097283||full	1	0.32	1	dsDNAphage	17458	3	85.3	0
EPR_000000097381||full	0.853	0.84	0.853	dsDNAphage	13060	0	50	0
EPR_000000097406||full	0.947	0.727	0.947	dsDNAphage	29143	0	95.2	0
EPR_000000097425||full	1	0.587	1	dsDNAphage	10581	2	100	0
EPR_000000097430||full	0.94	0.04	0.94	dsDNAphage	19254	0	43.9	2.4
EPR_000000097514||full	0.993	0.533	0.993	dsDNAphage	10195	0	100	0
EPR_000000097874||full	1	0.84	1	dsDNAphage	25356	7	100	0
EPR_000000098005||full	0.84	0.527	0.84	dsDNAphage	13388	0	42.1	0
EPR_000000098104||full	0.98	0.533	0.98	dsDNAphage	10556	1	17.4	4.3
EPR_000000098183||full	1	0.927	1	dsDNAphage	10089	4	100	0
EPR_000000098799||full	1	0.167	1	dsDNAphage	73215	28	84.2	0
EPR_000000098933||full	1	0.5	1	dsDNAphage	15242	3	95	0
EPR_000000098968||full	0.827	0.213	0.827	dsDNAphage	16867	0	35.7	0
EPR_000000099105||full	0.847	0.22	0.847	dsDNAphage	17711	0	86.4	0
EPR_000000099107||full	0.993	0.173	0.993	dsDNAphage	24995	5	63.3	0
EPR_000000099438||full	1	0.153	1	dsDNAphage	69465	1	77.5	0
EPR_000000099442||full	1	0.373	1	dsDNAphage	22190	9	96.6	0
EPR_000000099497||full	1	0.547	1	dsDNAphage	15301	5	100	0
EPR_000000099583||full	1	0.553	1	dsDNAphage	17102	5	100	0
EPR_000000099895||full	0.987	0.713	0.987	dsDNAphage	16032	3	100	0
EPR_000000099979||full	0.753	0	0.753	dsDNAphage	16520	0	31.2	3.1
EPR_000000100087||full	1	0.42	1	dsDNAphage	11894	1	88.9	0
EPR_000000100645||full	0.993	0.373	0.993	dsDNAphage	14936	1	66.7	0
EPR_000000100704||full	1	0.087	1	dsDNAphage	115033	19	71.8	1.3
EPR_000000100850||full	0.993	0.587	0.993	dsDNAphage	17702	7	100	0
EPR_000000101006||full	1	0.347	1	dsDNAphage	10040	2	92.9	0
EPR_000000101069||full	1	0.727	1	dsDNAphage	10017	3	100	0
EPR_000000101446||full	0.867	0.133	0.867	dsDNAphage	11907	0	64.7	0
EPR_000000101449||full	1	0.187	1	dsDNAphage	18312	2	22.2	0
EPR_000000101545||full	0.84	0.18	0.84	dsDNAphage	11208	0	90.9	0
EPR_000000101692||full	1	0.573	1	dsDNAphage	21792	6	96.8	0
EPR_000000101706||full	1	0.34	1	dsDNAphage	24552	9	100	0
EPR_000000101746||full	0.993	0.813	0.993	dsDNAphage	11399	2	84.6	0
EPR_000000101951||full	0.76	0.367	0.76	dsDNAphage	10165	0	100	0
EPR_000000101966||full	0.987	0.12	0.987	dsDNAphage	10114	2	88.9	11.1
EPR_000000102651||full	1	0.42	1	dsDNAphage	27240	8	97.4	0
EPR_000000103308||full	1	0.493	1	dsDNAphage	10840	4	100	0
EPR_000000103552||full	1	0.673	1	dsDNAphage	16207	3	100	0
EPR_000000103619||full	1	0.86	1	dsDNAphage	13725	5	94.7	0
EPR_000000103781||full	1	0.427	1	dsDNAphage	13533	2	77.8	0
EPR_000000104089||full	0.92	0.473	0.92	dsDNAphage	14077	0	67.7	0
EPR_000000104208||full	1	0.553	1	dsDNAphage	21801	2	100	0
EPR_000000104430||full	0.993	0.453	0.993	dsDNAphage	11411	6	94.1	0
EPR_000000104859||full	1	0.207	1	dsDNAphage	13876	3	88.9	0
EPR_000000104956||full	0.987	0.553	0.987	dsDNAphage	12130	0	85.7	0
EPR_000000105243||full	1	0.38	1	dsDNAphage	10787	7	90	0
EPR_000000105360||full	1	0.493	1	dsDNAphage	14323	3	100	0
EPR_000000105637||full	1	0.867	1	dsDNAphage	10014	2	94.1	0
EPR_000000106116||full	0.993	0.027	0.993	dsDNAphage	22336	2	82.6	8.7
EPR_000000106500||full	1	0.153	1	dsDNAphage	14360	1	43.3	0
EPR_000000106627||full	1	0.46	1	dsDNAphage	12539	1	94.7	0
EPR_000000106659||full	1	0.72	1	dsDNAphage	12997	2	100	0
EPR_000000106793||full	1	0.807	1	dsDNAphage	22445	7	100	0
EPR_000000107081||full	1	0.147	1	dsDNAphage	31798	1	75	2.3
EPR_000000107366||full	0.827	0.02	0.827	dsDNAphage	28366	0	48.5	0
EPR_000000107396||full	1	0.673	1	dsDNAphage	19641	10	95.2	0
EPR_000000107445||full	0.627	0.207	0.627	dsDNAphage	12163	0	28.6	0
EPR_000000107518||full	1	0.187	1	dsDNAphage	16063	5	81.2	0
EPR_000000107616||full	1	0.407	1	dsDNAphage	22838	3	95.8	0
EPR_000000107902||full	1	0.467	1	dsDNAphage	16223	10	93.3	0
EPR_000000108070||full	1	0.927	1	dsDNAphage	13064	3	100	0
EPR_000000108128||full	0.953	0.127	0.953	dsDNAphage	10836	0	65.5	3.4
EPR_000000108467||full	1	0.48	1	dsDNAphage	23214	1	82.4	0
EPR_000000108536||full	1	0.773	1	dsDNAphage	11541	1	100	0
EPR_000000109128||full	0.98	0.187	0.98	dsDNAphage	30431	0	32.8	0
EPR_000000109270||full	1	0.793	1	dsDNAphage	18664	6	95.5	0
EPR_000000109309||full	1	0.34	1	dsDNAphage	10396	1	84.2	0
EPR_000000109520||full	0.913	0.193	0.913	dsDNAphage	11579	0	44.4	0
EPR_000000109566||full	1	0.5	1	dsDNAphage	15504	9	100	0
EPR_000000109647||full	1	1	1	dsDNAphage	12883	6	100	0
EPR_000000109705||full	0.98	0.187	0.98	dsDNAphage	14344	0	57.6	3
EPR_000000109845||full	0.913	0.013	0.913	dsDNAphage	24269	0	47.2	8.3
EPR_000000110157||full	1	0.9	1	dsDNAphage	12491	8	93.8	0
EPR_000000110185||full	0.893	0.42	0.893	dsDNAphage	9981	0	83.3	0
EPR_000000110207||full	1	0.433	1	dsDNAphage	13209	4	100	0
EPR_000000110308||full	1	0.64	1	dsDNAphage	16932	7	100	0
EPR_000000110468||full	1	0.833	1	dsDNAphage	11718	2	86.7	0
EPR_000000110469||full	1	0.453	1	dsDNAphage	12346	1	71.4	0
EPR_000000111008||full	1	0.027	1	dsDNAphage	25900	2	66.7	4.8
EPR_000000111060||full	1	0.333	1	dsDNAphage	20218	7	100	0
EPR_000000111231||full	0.993	0.753	0.993	dsDNAphage	15296	2	100	0
EPR_000000111599||full	1	0.48	1	dsDNAphage	11396	2	66.7	0
EPR_000000111723||full	1	0.44	1	dsDNAphage	19755	1	100	0
EPR_000000111945||full	1	0.613	1	dsDNAphage	11993	9	100	0
EPR_000000111964||full	1	0.293	1	dsDNAphage	11081	3	93.8	0
EPR_000000112377||full	1	0.487	1	dsDNAphage	18711	2	80	0
EPR_000000112688||full	1	0.727	1	dsDNAphage	20636	6	94.4	0
EPR_000000113557||full	0.993	0.153	0.993	dsDNAphage	51220	9	88	0
EPR_000000113667||full	1	0.373	1	dsDNAphage	14983	7	86.7	0
EPR_000000114173||full	0.893	0.34	0.893	dsDNAphage	12104	0	75	0
EPR_000000114231||full	0.987	0.313	0.987	dsDNAphage	27234	6	69.8	0
EPR_000000114270||full	0.953	0.327	0.953	dsDNAphage	12251	0	94.4	0
EPR_000000114291||full	1	0.373	1	dsDNAphage	11484	1	80	0
EPR_000000114621||full	1	0.673	1	dsDNAphage	11522	1	86.7	0
EPR_000000115278||full	1	0.807	1	dsDNAphage	13696	3	100	0
EPR_000000115455||full	1	0.9	1	dsDNAphage	15089	3	100	0
EPR_000000115688||full	0.92	0.02	0.92	dsDNAphage	11870	0	40.9	4.5
EPR_000000115711||full	1	0.24	1	dsDNAphage	16136	8	90.9	0
EPR_000000115794||full	0.98	0.44	0.98	dsDNAphage	22961	0	52.9	0
EPR_000000115901||full	1	0.827	1	dsDNAphage	10289	3	100	0
EPR_000000116179||full	0.973	0.3	0.973	dsDNAphage	20051	0	100	0
EPR_000000116250||full	1	0.973	1	dsDNAphage	15097	6	100	0
EPR_000000116258||full	0.92	0.333	0.92	dsDNAphage	17903	0	61.5	0
EPR_000000116380||full	1	0.287	1	dsDNAphage	28201	4	75	0
EPR_000000116487||full	1	0.713	1	dsDNAphage	14327	5	100	0
EPR_000000116599||full	0.993	0.947	0.993	dsDNAphage	10028	0	100	0
EPR_000000116777||full	0.553	0.04	0.553	dsDNAphage	16047	0	58.3	0
EPR_000000116835||full	1	0.113	1	dsDNAphage	10331	1	53.8	0
EPR_000000116880||full	0.8	0.053	0.8	dsDNAphage	19702	0	31.2	0
EPR_000000117406||full	0.993	0.453	0.993	dsDNAphage	10455	3	93.8	0
EPR_000000117444||full	0.76	0.247	0.76	dsDNAphage	15420	0	58.3	0
EPR_000000117697||full	0.993	0.073	0.993	dsDNAphage	14256	1	36.4	0
EPR_000000117745||full	1	0.64	1	dsDNAphage	21644	7	88.9	0
EPR_000000117763||full	0.92	0.48	0.92	dsDNAphage	15205	0	85.7	0
EPR_000000118155||full	0.88	0.22	0.88	dsDNAphage	10713	0	62.5	0
EPR_000000118699||full	1	0.533	1	dsDNAphage	12640	7	88.9	0
EPR_000000118721||full	1	0.527	1	dsDNAphage	13597	1	100	0
EPR_000000119152||full	0.8	0.913	0.913	ssDNA	10713	0	100	0
EPR_000000119581||full	1	0.48	1	dsDNAphage	22725	5	66.7	0
EPR_000000119587||full	0.987	0.84	0.987	dsDNAphage	18144	0	96.3	0
EPR_000000119590||full	1	0.407	1	dsDNAphage	13230	3	100	0
EPR_000000119616||full	1	0.327	1	dsDNAphage	21728	6	96.8	0
EPR_000000119974||full	1	0.573	1	dsDNAphage	10818	7	100	0
EPR_000000120105||full	1	0.327	1	dsDNAphage	10338	2	55.6	0
EPR_000000120265||full	1	0.6	1	dsDNAphage	24682	4	100	0
EPR_000000120691||full	1	0.36	1	dsDNAphage	10755	1	27.3	0
EPR_000000120798||full	1	0.267	1	dsDNAphage	45047	11	95.2	0
EPR_000000120822||full	0.98	0.88	0.98	dsDNAphage	10353	0	60	0
EPR_000000120952||full	1	0.227	1	dsDNAphage	32712	6	73	0
EPR_000000120974||full	1	0.853	1	dsDNAphage	10759	2	100	0
EPR_000000120978||full	0.973	0.393	0.973	dsDNAphage	11315	0	78.3	0
EPR_000000121001||full	0.747	0.547	0.747	dsDNAphage	15821	0	72.2	0
EPR_000000121059||full	0.94	0.333	0.94	dsDNAphage	13425	0	87.5	0
EPR_000000121440||full	0.973	0.653	0.973	dsDNAphage	10861	0	93.3	0
EPR_000000121488||full	1	0.84	1	dsDNAphage	11752	6	100	0
EPR_000000121508||full	1	0.867	1	dsDNAphage	29279	5	95.7	0
EPR_000000121523||full	0.793	0.14	0.793	dsDNAphage	18047	0	92	4
EPR_000000121795||full	0.993	0.887	0.993	dsDNAphage	11420	3	100	0
EPR_000000121796||full	1	0.653	1	dsDNAphage	18736	3	100	0
EPR_000000121872||full	1	0.68	1	dsDNAphage	16960	4	100	0
EPR_000000122294||full	1	0.833	1	dsDNAphage	15881	2	100	0
EPR_000000122348||full	1	1	1	dsDNAphage	17566	3	75.9	0
EPR_000000123028||full	0.907	0.567	0.907	dsDNAphage	10522	0	17.4	0
EPR_000000123069||full	1	0.72	1	dsDNAphage	12104	2	71.4	0
EPR_000000123118||full	0.96	0.847	0.96	dsDNAphage	11710	0	94.7	0
EPR_000000123447||full	1	0.593	1	dsDNAphage	15071	5	92.3	0
EPR_000000123703||full	1	0.253	1	dsDNAphage	10762	8	78.6	0
EPR_000000123916||full	0.947	0.407	0.947	dsDNAphage	12419	0	68.2	0
EPR_000000124229||full	1	0.667	1	dsDNAphage	11952	4	85.7	0
EPR_000000124688||full	0.893	0.087	0.893	dsDNAphage	14079	0	54.8	9.7
EPR_000000124737||full	1	0.593	1	dsDNAphage	15593	7	100	0
EPR_000000125012||full	0.993	0.507	0.993	dsDNAphage	10625	7	100	0
EPR_000000125024||full	0.82	0.26	0.82	dsDNAphage	10270	0	76.9	0
EPR_000000125235||full	1	0.333	1	dsDNAphage	41443	12	92.3	0
EPR_000000125315||full	0.72	0.06	0.72	dsDNAphage	12809	0	83.3	5.6
EPR_000000125355||full	0.96	0.307	0.96	dsDNAphage	11813	0	40.6	0
EPR_000000125366||full	1	0.773	1	dsDNAphage	11245	2	100	0
EPR_000000125377||full	0.84	0.147	0.84	dsDNAphage	9997	0	62.5	0
EPR_000000126099||full	1	0.533	1	dsDNAphage	13039	9	100	0
EPR_000000126233||full	0.993	0.873	0.993	dsDNAphage	10991	3	76.9	0
EPR_000000126289||full	1	0.36	1	dsDNAphage	10396	2	100	0
EPR_000000126425||full	1	0.46	1	dsDNAphage	13503	3	89.7	0
EPR_000000126592||full	0.993	0.193	0.993	dsDNAphage	15445	1	53.8	0
EPR_000000126613||full	1	0.333	1	dsDNAphage	49684	8	89.1	0
EPR_000000126886||full	1	0.653	1	dsDNAphage	13152	3	100	0
EPR_000000126949||full	1	0.627	1	dsDNAphage	14569	11	100	0
EPR_000000126965||full	1	0.247	1	dsDNAphage	61276	4	72.7	0
EPR_000000127034||full	0.847	0.26	0.847	dsDNAphage	32818	0	45.8	0
EPR_000000127143||full	1	0.92	1	dsDNAphage	10267	1	100	0
EPR_000000127212||full	1	0.273	1	dsDNAphage	10452	4	83.3	0
EPR_000000127408||full	0.693	0.013	0.693	dsDNAphage	12741	0	47.1	11.8
EPR_000000127635||full	1	0.727	1	dsDNAphage	10229	6	91.7	0
EPR_000000127739||full	1	0.227	1	dsDNAphage	10540	3	90	0
EPR_000000128295||full	1	0.487	1	dsDNAphage	26154	2	83.3	0
EPR_000000128349||full	0.947	0.113	0.947	dsDNAphage	12066	0	42.3	3.8
EPR_000000128777||full	0.94	0.313	0.94	dsDNAphage	20556	0	74.2	0
EPR_000000129511||full	1	0.407	1	dsDNAphage	11533	6	100	0
EPR_000000129714||full	1	0.62	1	dsDNAphage	20732	5	100	0
EPR_000000129942||full	0.993	0.28	0.993	dsDNAphage	44743	9	97.2	0
EPR_000000130033||full	1	0.28	1	dsDNAphage	58885	7	84.1	1.2
EPR_000000130060||full	1	0.487	1	dsDNAphage	13928	2	100	0
EPR_000000130101||full	0.953	0.567	0.953	dsDNAphage	12430	0	91.7	0
EPR_000000130108||full	1	0.46	1	dsDNAphage	32628	5	51.9	0
EPR_000000130180||full	1	0.327	1	dsDNAphage	18397	3	86.4	0
EPR_000000130637||full	1	0.307	1	dsDNAphage	22903	1	100	0
EPR_000000130663||full	1	0.373	1	dsDNAphage	14338	2	75	0
EPR_000000130686||full	1	0.507	1	dsDNAphage	13443	5	100	0
EPR_000000130720||full	0.64	0.013	0.64	dsDNAphage	15352	0	66.7	14.3
EPR_000000131019||full	0.987	0.86	0.987	dsDNAphage	15957	2	75	0
EPR_000000131038||full	0.987	0.72	0.987	dsDNAphage	13877	1	100	0
EPR_000000131153||full	1	0.373	1	dsDNAphage	13718	1	50	0
EPR_000000131157||full	1	0.627	1	dsDNAphage	13729	6	100	0
EPR_000000131484||full	1	0.927	1	dsDNAphage	12609	0	95.2	0
EPR_000000131668||full	1	0.88	1	dsDNAphage	13150	10	100	0
EPR_000000131748||full	1	0.153	1	dsDNAphage	33754	14	84.6	0
EPR_000000131760||full	1	0.88	1	dsDNAphage	11279	2	82.6	0
EPR_000000131968||full	1	0.467	1	dsDNAphage	17638	4	94.1	0
EPR_000000132155||full	1	0.06	1	dsDNAphage	18413	1	78.3	4.3
EPR_000000132177||full	1	0.733	1	dsDNAphage	14211	5	100	0
EPR_000000132421||full	1	0.1	1	dsDNAphage	38039	16	86.2	0
EPR_000000132426||full	0.98	0.773	0.98	dsDNAphage	17258	0	85.7	0
EPR_000000132466||full	0.94	0.407	0.94	dsDNAphage	12058	0	77.8	0
EPR_000000132562||full	1	0.92	1	dsDNAphage	11104	3	100	0
EPR_000000132593||full	0.813	0.193	0.813	dsDNAphage	14612	0	69.6	0
EPR_000000132802||full	0.96	0.193	0.96	dsDNAphage	24829	0	80.9	0
EPR_000000133145||full	1	0.22	1	dsDNAphage	14323	2	83.3	0
EPR_000000133549||full	1	0.653	1	dsDNAphage	33374	8	81.2	0
EPR_000000134171||full	1	0.273	1	dsDNAphage	33872	4	86.7	0
EPR_000000134215||full	1	0.473	1	dsDNAphage	12779	3	87.5	0
EPR_000000134357||full	0.973	0.833	0.973	dsDNAphage	25463	0	97.1	0
EPR_000000134493||full	0.88	0.613	0.88	dsDNAphage	11296	0	80	0
EPR_000000134654||full	1	0.327	1	dsDNAphage	13458	1	95	0
EPR_000000134741||full	1	0.433	1	dsDNAphage	15792	1	84.6	0
EPR_000000134859||full	1	0.54	1	dsDNAphage	10181	1	86.7	0
EPR_000000135300||full	1	0.74	1	dsDNAphage	14120	4	100	0
EPR_000000135379||full	1	0.427	1	dsDNAphage	64626	5	74.7	0
EPR_000000135480||full	0.993	0.187	0.993	dsDNAphage	12819	0	29.6	0
EPR_000000135510||full	0.98	0.113	0.98	dsDNAphage	17738	2	50	0
EPR_000000135721||full	0.987	0.293	0.987	dsDNAphage	20154	1	70.6	0
EPR_000000135829||full	1	0.553	1	dsDNAphage	10476	1	88.9	0
EPR_000000135879||full	1	0.353	1	dsDNAphage	21148	1	96.6	0
EPR_000000136274||full	1	0.58	1	dsDNAphage	10469	4	83.3	0
EPR_000000136538||full	1	0.687	1	dsDNAphage	14406	1	100	0
EPR_000000136589||full	1	0.367	1	dsDNAphage	12610	8	100	0
EPR_000000136875||full	0.74	0.08	0.74	dsDNAphage	10995	0	30	0
EPR_000000137114||full	1	0.34	1	dsDNAphage	32136	11	79.2	0
[truncated: 5,390 more rows]

## Sheet: vs2rd1_final_score_retained
seqname	dsDNAphage	ssDNA	max_score	max_score_group	length	hallmark	viral	cellular
EPM_000000059224||full	1	0.267	1	dsDNAphage	57520	5	84	0
EPM_000000066601||full	1	0.28	1	dsDNAphage	38850	7	66.7	0
EPM_000000097272||full	1	0.167	1	dsDNAphage	67261	3	56.1	0
EPM_000000159281||full	1	0.2	1	dsDNAphage	37848	6	88.9	0
EPM_000000159960||full	0.92	0.433	0.92	dsDNAphage	10152	0	9.1	0
EPM_000000214993||full	0.933	0.167	0.933	dsDNAphage	12965	0	11.5	0
EPM_000000217297||full	1	0.027	1	dsDNAphage	36970	9	48.9	4.3
EPM_000000217764||full	1	0.48	1	dsDNAphage	38813	4	66.1	0
EPM_000000246379||full	1	0.073	1	dsDNAphage	157439	29	73.3	0.5
EPM_000000318947||full	1	0.34	1	dsDNAphage	33818	8	58.5	0
EPM_000000319128||full	1	0.173	1	dsDNAphage	53945	7	91.5	0
EPM_000000319266||full	1	0.387	1	dsDNAphage	36589	9	91.1	0
EPR_000000005271||full	1	0.333	1	dsDNAphage	43633	8	79.3	0
EPR_000000040388||full	1	0.46	1	dsDNAphage	28392	4	89.8	0
EPR_000000046661||full	0.993	0.2	0.993	dsDNAphage	92186	11	83.3	0.9
EPR_000000074137||full	1	0.48	1	dsDNAphage	31869	6	91.2	0
EPR_000000134171||full	1	0.273	1	dsDNAphage	33872	4	86.7	0
EPR_000000158493||full	0.98	0.453	0.98	dsDNAphage	42709	0	54	0
EPR_000000180439||full	1	0.113	1	dsDNAphage	46839	4	63.5	0
EPM_000000000478||full	1	0.347	1	dsDNAphage	21662	12	75.9	0
EPM_000000001288||full	1	0.12	1	dsDNAphage	12722	3	38.5	0
EPM_000000001304||full	0.993	0.313	0.993	dsDNAphage	17873	7	78.6	0
EPM_000000001507||full	0.907	0.16	0.907	dsDNAphage	10658	0	47.8	0
EPM_000000001612||full	1	0.253	1	dsDNAphage	163891	34	90.2	0
EPM_000000001709||full	0.993	0.293	0.993	dsDNAphage	27579	8	88.9	0
EPM_000000001751||full	1	0.127	1	dsDNAphage	35744	1	53.7	0
EPM_000000001880||full	0.96	0.073	0.96	dsDNAphage	14758	1	41.7	8.3
EPM_000000002109||full	0.98	0.193	0.98	dsDNAphage	22478	1	80.8	3.8
EPM_000000002152||full	1	0.353	1	dsDNAphage	62663	7	80.3	0
EPM_000000002181||full	0.993	0.087	0.993	dsDNAphage	21419	2	66.7	4.2
EPM_000000002182||full	0.987	0.387	0.987	dsDNAphage	21010	0	96.4	0
EPM_000000002501||full	0.9	0.087	0.9	dsDNAphage	12916	0	88.9	5.6
EPM_000000002601||full	1	0.393	1	dsDNAphage	13994	4	100	0
EPM_000000002621||full	0.993	0.233	0.993	dsDNAphage	16384	3	71.4	0
EPM_000000002671||full	0.793	0.067	0.793	dsDNAphage	29678	0	13.3	0
EPM_000000002964||full	1	0.233	1	dsDNAphage	28983	3	69.8	0
EPM_000000003596||full	0.973	0.08	0.973	dsDNAphage	36338	0	63.2	1.5
EPM_000000003965||full	0.867	0.073	0.867	dsDNAphage	11895	0	48.1	11.1
EPM_000000005378||full	0.98	0.467	0.98	dsDNAphage	12053	2	60	0
EPM_000000005623||full	1	0.487	1	dsDNAphage	25597	2	94.3	0
EPM_000000006078||full	1	0.407	1	dsDNAphage	12026	2	75	0
EPM_000000006180||full	0.947	0.02	0.947	dsDNAphage	12055	1	54.5	0
EPM_000000006323||full	0.993	0.087	0.993	dsDNAphage	15777	4	68.8	0
EPM_000000007163||full	0.993	0.467	0.993	dsDNAphage	37934	9	69.4	0
EPM_000000007300||full	1	0.413	1	dsDNAphage	17408	4	77.8	0
EPM_000000007735||full	1	0.5	1	dsDNAphage	13568	2	100	0
EPM_000000009603||full	1	0.373	1	dsDNAphage	23290	2	100	0
EPM_000000009786||full	1	0.147	1	dsDNAphage	16617	4	61.1	0
EPM_000000009852||full	0.993	0.233	0.993	dsDNAphage	13082	8	88.9	0
EPM_000000009856||full	1	0.393	1	dsDNAphage	10781	3	76.9	0
EPM_000000010086||full	0.893	0.087	0.893	dsDNAphage	27951	0	56	0
EPM_000000010581||full	0.6	0	0.6	dsDNAphage	26972	0	38.2	5.8
EPM_000000010708||full	0.96	0.093	0.96	dsDNAphage	10480	0	31.6	5.3
EPM_000000012118||full	1	0.267	1	dsDNAphage	15794	4	82.4	0
EPM_000000012663||full	1	0.027	1	dsDNAphage	28156	3	45.7	2.2
EPM_000000012816||full	1	0.16	1	dsDNAphage	32859	2	62.2	0
EPM_000000012921||full	0.993	0.173	0.993	dsDNAphage	12933	6	86.7	0
EPM_000000013068||full	0.987	0.493	0.987	dsDNAphage	10559	0	91.7	0
EPM_000000013292||full	1	0.28	1	dsDNAphage	25214	6	80.8	0
EPM_000000014125||full	0.84	0.16	0.84	dsDNAphage	10835	0	78.9	5.3
EPM_000000014248||full	0.967	0.033	0.967	dsDNAphage	46631	0	59	1.3
EPM_000000014571||full	0.893	0.493	0.893	dsDNAphage	13689	0	52.6	0
EPM_000000014644||full	1	0.333	1	dsDNAphage	21758	6	96.8	0
EPM_000000014769||full	0.9	0.06	0.9	dsDNAphage	30406	0	74.5	2.1
EPM_000000014827||full	1	0.307	1	dsDNAphage	14645	4	100	0
EPM_000000015587||full	0.86	0.407	0.86	dsDNAphage	11228	0	75	0
EPM_000000015687||full	0.993	0.487	0.993	dsDNAphage	10325	2	57.1	0
EPM_000000016632||full	0.953	0.14	0.953	dsDNAphage	25089	0	48.9	0
EPM_000000017457||full	0.593	0.007	0.593	dsDNAphage	23641	1	14.3	9.5
EPM_000000018587||full	0.94	0.5	0.94	dsDNAphage	17275	0	72.7	0
EPM_000000018837||full	1	0.38	1	dsDNAphage	14416	5	100	0
EPM_000000018870||full	1	0.473	1	dsDNAphage	14742	1	90.9	0
EPM_000000019282||full	1	0.06	1	dsDNAphage	57843	11	93.2	1.7
EPM_000000019427||full	0.953	0.367	0.953	dsDNAphage	12076	0	63	0
EPM_000000019613||full	0.74	0.1	0.74	dsDNAphage	18989	0	81.8	9.1
EPM_000000019685||full	1	0.493	1	dsDNAphage	13988	9	90.9	0
EPM_000000020271||full	1	0.227	1	dsDNAphage	14721	1	92.3	0
EPM_000000020695||full	1	0.393	1	dsDNAphage	20227	7	100	0
EPM_000000020874||full	0.86	0.067	0.86	dsDNAphage	11580	0	60	8
EPM_000000021753||full	1	0.173	1	dsDNAphage	14976	4	89.5	0
EPM_000000022176||full	1	0.42	1	dsDNAphage	11228	2	90	0
EPM_000000022795||full	1	0.327	1	dsDNAphage	36440	13	97.3	0
EPM_000000022851||full	0.78	0.28	0.78	dsDNAphage	12795	0	90	0
EPM_000000023468||full	1	0.487	1	dsDNAphage	25693	3	60	0
EPM_000000023925||full	1	0.353	1	dsDNAphage	11005	4	85.7	0
EPM_000000024087||full	1	0.147	1	dsDNAphage	21736	3	77.5	2.5
EPM_000000024239||full	0.767	0.053	0.767	dsDNAphage	10363	0	71.4	7.1
EPM_000000024373||full	0.793	0.147	0.793	dsDNAphage	13525	0	78.3	0
EPM_000000025020||full	0.993	0.233	0.993	dsDNAphage	16338	3	66.7	0
EPM_000000025078||full	0.733	0.027	0.733	dsDNAphage	24358	0	4.3	0
EPM_000000025187||full	1	0.2	1	dsDNAphage	88926	14	76.1	0
EPM_000000026018||full	0.887	0.387	0.887	dsDNAphage	16697	0	76.2	0
EPM_000000026212||full	0.833	0.027	0.833	dsDNAphage	18168	0	79.2	4.2
EPM_000000026540||full	0.873	0.133	0.873	dsDNAphage	12688	2	50	0
EPM_000000026796||full	0.927	0.207	0.927	dsDNAphage	20319	0	88	0
EPM_000000026801||full	1	0.447	1	dsDNAphage	27863	1	96	0
EPM_000000027512||full	0.993	0.227	0.993	dsDNAphage	17820	3	66.7	0
EPM_000000027642||full	1	0.333	1	dsDNAphage	11462	5	100	0
EPM_000000027672||full	0.993	0.027	0.993	dsDNAphage	46505	3	64.6	2.1
EPM_000000028327||full	1	0.42	1	dsDNAphage	16296	6	100	0
EPM_000000028391||full	0.987	0.013	0.987	dsDNAphage	18054	2	37.5	6.2
EPM_000000029489||full	1	0.46	1	dsDNAphage	12666	1	66.7	0
EPM_000000029590||full	0.66	0	0.66	dsDNAphage	12680	1	10.5	5.3
EPM_000000029677||full	0.913	0.34	0.913	dsDNAphage	13984	0	84.2	0
EPM_000000029818||full	0.933	0.26	0.933	dsDNAphage	11335	0	54.2	0
EPM_000000030358||full	1	0.227	1	dsDNAphage	79231	14	71.2	0
EPM_000000030372||full	0.647	0.327	0.647	dsDNAphage	18000	0	64.7	0
EPM_000000030486||full	1	0.073	1	dsDNAphage	77921	16	52.3	0.9
EPM_000000030512||full	1	0.313	1	dsDNAphage	18840	2	90.5	0
EPM_000000030594||full	0.907	0	0.907	dsDNAphage	28759	8	30.8	41
EPM_000000030758||full	0.92	0.173	0.92	dsDNAphage	10065	0	40	0
EPM_000000030910||full	1	0.293	1	dsDNAphage	21452	2	71.4	0
EPM_000000031338||full	1	0.227	1	dsDNAphage	10246	3	75	0
EPM_000000031497||full	0.993	0.34	0.993	dsDNAphage	37929	12	65.7	0
EPM_000000031576||full	1	0.273	1	dsDNAphage	24678	7	84	0
EPM_000000031998||full	1	0.347	1	dsDNAphage	23761	12	96.8	0
EPM_000000032548||full	0.813	0.273	0.813	dsDNAphage	13132	0	76.5	0
EPM_000000032701||full	1	0.407	1	dsDNAphage	17012	6	100	0
EPM_000000032808||full	0.9	0.307	0.9	dsDNAphage	11489	0	81.2	0
EPM_000000033024||full	1	0.147	1	dsDNAphage	19593	7	33.3	0
EPM_000000034243||full	0.993	0.46	0.993	dsDNAphage	14229	3	83.3	0
EPM_000000034497||full	0.993	0.467	0.993	dsDNAphage	10595	1	90.9	0
EPM_000000034605||full	0.86	0.153	0.86	dsDNAphage	12076	0	10.5	0
EPM_000000035236||full	0.987	0.033	0.987	dsDNAphage	14901	1	42.9	4.8
EPM_000000035308||full	0.973	0.427	0.973	dsDNAphage	15855	0	60	0
EPM_000000036199||full	1	0.04	1	dsDNAphage	53316	6	64.9	3.5
EPM_000000036681||full	0.98	0.393	0.98	dsDNAphage	12375	2	33.3	0
EPM_000000037122||full	0.967	0.38	0.967	dsDNAphage	10070	0	94.4	0
EPM_000000037256||full	1	0.287	1	dsDNAphage	10897	1	83.3	0
EPM_000000037306||full	0.833	0.147	0.833	dsDNAphage	16481	0	70.6	0
EPM_000000037371||full	0.887	0.46	0.887	dsDNAphage	17966	0	84.6	0
EPM_000000037427||full	1	0.373	1	dsDNAphage	18817	1	38.1	0
EPM_000000037432||full	0.993	0.34	0.993	dsDNAphage	15954	1	81.8	0
EPM_000000037529||full	1	0.427	1	dsDNAphage	10082	1	87.5	0
EPM_000000037589||full	1	0.467	1	dsDNAphage	10681	1	50	0
EPM_000000037753||full	1	0.34	1	dsDNAphage	43176	6	66.7	0
EPM_000000038867||full	0.993	0.187	0.993	dsDNAphage	16292	1	52	4
EPM_000000039371||full	0.993	0.033	0.993	dsDNAphage	55872	19	79.5	2.7
EPM_000000039806||full	0.62	0.1	0.62	dsDNAphage	11571	0	52.6	0
EPM_000000039848||full	0.58	0.047	0.58	dsDNAphage	10668	0	62.5	18.8
EPM_000000040253||full	1	0.3	1	dsDNAphage	14877	4	83.3	0
EPM_000000040391||full	1	0.467	1	dsDNAphage	19664	8	89.5	0
EPM_000000040838||full	0.913	0.347	0.913	dsDNAphage	10648	0	82.1	0
EPM_000000041330||full	0.72	0.093	0.72	dsDNAphage	14116	0	47.4	0
EPM_000000041872||full	1	0.46	1	dsDNAphage	14594	3	85.7	0
EPM_000000041882||full	1	0.26	1	dsDNAphage	10226	3	83.3	0
EPM_000000042624||full	0.993	0.04	0.993	dsDNAphage	30419	1	43.8	2.1
EPM_000000042951||full	1	0.42	1	dsDNAphage	17873	7	100	0
EPM_000000042983||full	1	0.453	1	dsDNAphage	20340	1	77.1	0
EPM_000000043495||full	0.96	0.367	0.96	dsDNAphage	20039	0	93.1	3.4
EPM_000000043518||full	0.92	0.313	0.92	dsDNAphage	10297	0	76.5	0
EPM_000000043642||full	0.913	0.473	0.913	dsDNAphage	15931	0	100	0
EPM_000000043719||full	1	0.293	1	dsDNAphage	47060	1	71.4	0
EPM_000000044399||full	1	0.367	1	dsDNAphage	15161	5	62.1	0
EPM_000000044445||full	0.733	0.127	0.733	dsDNAphage	11012	0	73.3	0
EPM_000000045889||full	1	0.48	1	dsDNAphage	10433	4	81.8	0
EPM_000000045921||full	1	0.227	1	dsDNAphage	20317	1	90	0
EPM_000000046225||full	0.98	0.447	0.98	dsDNAphage	37247	8	71.4	2.9
EPM_000000046639||full	1	0.18	1	dsDNAphage	21114	8	92	0
EPM_000000047010||full	0.933	0.393	0.933	dsDNAphage	11464	0	60	0
EPM_000000047206||full	1	0.24	1	dsDNAphage	27218	8	85.7	0
EPM_000000047232||full	0.993	0.007	0.993	dsDNAphage	56991	6	73.4	2.5
EPM_000000047688||full	1	0.4	1	dsDNAphage	25452	10	100	0
EPM_000000048486||full	0.987	0.347	0.987	dsDNAphage	14714	1	37.5	0
EPM_000000048669||full	1	0.153	1	dsDNAphage	26898	6	62.5	0
EPM_000000049023||full	1	0.473	1	dsDNAphage	10728	1	94.7	0
EPM_000000049708||full	0.88	0	0.88	dsDNAphage	19435	0	54.5	3
EPM_000000049798||full	0.98	0.027	0.98	dsDNAphage	11806	1	63.2	10.5
EPM_000000050020||full	1	0.287	1	dsDNAphage	24889	7	81.5	0
EPM_000000050086||full	0.927	0.287	0.927	dsDNAphage	12534	0	90.5	0
EPM_000000050639||full	0.993	0.327	0.993	dsDNAphage	9760	1	81.2	0
EPM_000000050846||full	1	0.36	1	dsDNAphage	11122	8	93.8	0
EPM_000000051567||full	0.84	0.073	0.84	dsDNAphage	12708	0	56.5	0
EPM_000000051810||full	0.98	0.02	0.98	dsDNAphage	30077	5	45	10
EPM_000000051885||full	1	0.333	1	dsDNAphage	10685	1	68.4	0
EPM_000000051950||full	0.987	0.473	0.987	dsDNAphage	12062	0	48.5	0
EPM_000000052552||full	0.973	0.4	0.973	dsDNAphage	17606	7	80	6.7
EPM_000000052756||full	1	0.06	1	dsDNAphage	11718	1	71.4	4.8
EPM_000000053215||full	1	0.42	1	dsDNAphage	13285	1	97.1	0
EPM_000000053323||full	1	0.087	1	dsDNAphage	136648	30	49.1	1.1
EPM_000000053870||full	1	0.4	1	dsDNAphage	17590	3	90.5	0
EPM_000000054134||full	0.987	0.28	0.987	dsDNAphage	13151	0	90.9	0
EPM_000000054896||full	1	0.14	1	dsDNAphage	10657	4	92.9	0
EPM_000000055281||full	1	0.253	1	dsDNAphage	35822	5	92.2	0
EPM_000000055605||full	1	0.153	1	dsDNAphage	18323	4	66.7	0
EPM_000000055784||full	1	0.427	1	dsDNAphage	10198	3	92.3	0
EPM_000000056033||full	1	0.187	1	dsDNAphage	29134	2	67.9	0
EPM_000000056177||full	0.993	0.307	0.993	dsDNAphage	22957	6	79.3	0
EPM_000000056644||full	1	0.48	1	dsDNAphage	34421	8	71.9	0
EPM_000000058183||full	1	0.387	1	dsDNAphage	17203	10	90.9	0
EPM_000000058723||full	0.867	0.073	0.867	dsDNAphage	12911	0	37	3.7
EPM_000000058902||full	0.78	0.073	0.78	dsDNAphage	11297	0	41.2	0
EPM_000000058953||full	1	0.453	1	dsDNAphage	39182	7	87	0
EPM_000000059513||full	0.98	0.44	0.98	dsDNAphage	11745	0	73.7	0
EPM_000000060021||full	0.993	0.393	0.993	dsDNAphage	13665	3	88.9	0
EPM_000000060189||full	1	0.447	1	dsDNAphage	61940	3	67.8	0
EPM_000000060311||full	0.967	0.473	0.967	dsDNAphage	10435	0	81.2	0
EPM_000000060465||full	0.733	0.48	0.733	dsDNAphage	23429	0	70.6	0
EPM_000000060807||full	1	0.293	1	dsDNAphage	30864	4	90.9	0
EPM_000000060851||full	1	0.2	1	dsDNAphage	16470	2	66.7	0
EPM_000000060966||full	0.98	0.313	0.98	dsDNAphage	13935	1	76.5	0
EPM_000000061203||full	0.973	0.273	0.973	dsDNAphage	12857	0	63.6	0
EPM_000000062754||full	0.987	0.367	0.987	dsDNAphage	12033	3	78.6	0
EPM_000000062988||full	1	0.347	1	dsDNAphage	24519	3	91.7	0
EPM_000000063142||full	0.847	0.06	0.847	dsDNAphage	16839	0	52	8
EPM_000000063154||full	0.98	0.12	0.98	dsDNAphage	12439	1	53.8	0
EPM_000000063427||full	1	0.387	1	dsDNAphage	23894	4	84.6	0
EPM_000000063859||full	1	0.273	1	dsDNAphage	10547	4	88.9	0
EPM_000000063954||full	0.993	0.033	0.993	dsDNAphage	19917	1	50	6.2
EPM_000000064146||full	0.94	0.4	0.94	dsDNAphage	33260	0	62.5	0
EPM_000000064325||full	1	0.273	1	dsDNAphage	10061	3	83.3	0
EPM_000000064327||full	1	0.36	1	dsDNAphage	34855	2	67.2	0
EPM_000000065309||full	1	0.287	1	dsDNAphage	17110	1	75	0
EPM_000000066089||full	1	0.347	1	dsDNAphage	23845	6	88.9	0
EPM_000000066576||full	0.96	0.48	0.96	dsDNAphage	18470	0	93.1	0
EPM_000000066927||full	1	0.353	1	dsDNAphage	42606	13	79.7	0
EPM_000000068317||full	1	0.48	1	dsDNAphage	19005	8	100	0
EPM_000000068940||full	1	0.193	1	dsDNAphage	11420	2	85.7	0
EPM_000000069297||full	1	0.38	1	dsDNAphage	20752	5	90.9	0
EPM_000000069659||full	0.807	0.32	0.807	dsDNAphage	10068	0	12.5	0
EPM_000000070056||full	1	0.453	1	dsDNAphage	20807	10	100	0
EPM_000000070369||full	0.8	0.18	0.8	dsDNAphage	10639	0	75	0
EPM_000000070638||full	1	0.293	1	dsDNAphage	9781	5	90.9	0
EPM_000000071948||full	1	0.12	1	dsDNAphage	52987	5	78.3	0
EPM_000000072639||full	1	0.4	1	dsDNAphage	20701	5	81.8	0
EPM_000000072704||full	0.98	0.073	0.98	dsDNAphage	19697	1	82.6	8.7
EPM_000000073555||full	1	0.293	1	dsDNAphage	45023	18	86.1	0
EPM_000000074217||full	1	0.047	1	dsDNAphage	31841	1	54.3	2.2
EPM_000000074232||full	0.993	0.12	0.993	dsDNAphage	25972	1	43.9	2.4
EPM_000000075256||full	0.98	0.28	0.98	dsDNAphage	10652	2	80	0
EPM_000000075432||full	0.98	0.373	0.98	dsDNAphage	31180	0	73.8	0
EPM_000000075906||full	1	0.307	1	dsDNAphage	41649	9	94.9	0
EPM_000000075950||full	1	0.233	1	dsDNAphage	67929	27	88.3	0
EPM_000000076002||full	0.8	0.14	0.8	dsDNAphage	13910	0	78.6	0
EPM_000000076544||full	1	0.213	1	dsDNAphage	28093	3	74.1	0
EPM_000000078454||full	1	0.487	1	dsDNAphage	13234	2	50	0
EPM_000000078582||full	1	0.153	1	dsDNAphage	27565	5	72.3	0
EPM_000000080860||full	0.993	0.373	0.993	dsDNAphage	18155	1	33.3	0
EPM_000000081910||full	1	0.353	1	dsDNAphage	21318	1	61.1	0
EPM_000000082266||full	1	0.38	1	dsDNAphage	36274	9	86.4	0
EPM_000000083151||full	1	0.42	1	dsDNAphage	15978	6	100	0
EPM_000000084118||full	1	0.013	1	dsDNAphage	56435	6	56.3	2.3
EPM_000000084647||full	0.733	0.113	0.733	dsDNAphage	24338	0	56.5	4.3
EPM_000000084703||full	1	0.46	1	dsDNAphage	15029	6	88.9	0
EPM_000000085190||full	1	0.48	1	dsDNAphage	23376	7	100	0
EPM_000000085760||full	1	0.14	1	dsDNAphage	35752	6	86	0
EPM_000000085939||full	0.993	0.22	0.993	dsDNAphage	10764	1	40	0
EPM_000000087195||full	1	0.413	1	dsDNAphage	13371	2	88.5	0
EPM_000000087371||full	1	0.247	1	dsDNAphage	11669	3	85.7	0
EPM_000000087823||full	1	0.42	1	dsDNAphage	14116	0	92.1	0
EPM_000000087901||full	1	0.24	1	dsDNAphage	44210	11	97.7	0
EPM_000000089303||full	0.64	0.013	0.64	dsDNAphage	18702	0	33.3	6.7
EPM_000000091040||full	1	0.36	1	dsDNAphage	18588	2	73.1	0
EPM_000000091410||full	1	0.293	1	dsDNAphage	18687	2	89.2	0
EPM_000000091505||full	1	0.333	1	dsDNAphage	22444	4	65.2	0
EPM_000000091506||full	0.987	0.16	0.987	dsDNAphage	37037	15	57.1	0
EPM_000000091783||full	0.88	0.453	0.88	dsDNAphage	14447	0	85	0
EPM_000000092021||full	0.553	0.12	0.553	dsDNAphage	13477	0	15.4	0
EPM_000000092064||full	1	0.153	1	dsDNAphage	24131	5	75	0
EPM_000000092442||full	1	0.367	1	dsDNAphage	12590	3	94.1	0
EPM_000000092971||full	0.993	0.347	0.993	dsDNAphage	16486	1	81	4.8
EPM_000000093690||full	1	0.287	1	dsDNAphage	12391	1	64.7	0
EPM_000000093974||full	1	0.36	1	dsDNAphage	17178	2	100	0
EPM_000000094396||full	0.92	0.027	0.92	dsDNAphage	44686	0	61.9	2.4
EPM_000000095820||full	0.98	0.013	0.98	dsDNAphage	13805	2	55	5
EPM_000000096442||full	0.813	0.247	0.813	dsDNAphage	17536	0	85.7	0
EPM_000000097837||full	0.94	0.167	0.94	dsDNAphage	22967	0	65.5	0
EPM_000000098446||full	0.833	0.1	0.833	dsDNAphage	13570	0	83.3	5.6
EPM_000000098465||full	1	0.46	1	dsDNAphage	12626	10	100	0
EPM_000000098838||full	0.833	0.333	0.833	dsDNAphage	18864	0	75.9	0
EPM_000000099631||full	0.973	0.447	0.973	dsDNAphage	12998	2	50	8.3
EPM_000000100151||full	0.993	0	0.993	dsDNAphage	48504	2	26.4	1.9
EPM_000000100334||full	1	0.053	1	dsDNAphage	64151	1	69.2	1.9
EPM_000000100367||full	0.98	0.267	0.98	dsDNAphage	12495	0	85.7	0
EPM_000000100780||full	0.96	0.187	0.96	dsDNAphage	11239	1	16.7	0
EPM_000000101279||full	0.9	0.34	0.9	dsDNAphage	21987	0	78.3	0
EPM_000000101298||full	1	0.227	1	dsDNAphage	12168	3	91.7	0
EPM_000000101314||full	1	0.353	1	dsDNAphage	21681	8	100	0
EPM_000000101808||full	1	0.44	1	dsDNAphage	21072	1	80	0
EPM_000000101922||full	0.98	0.02	0.98	dsDNAphage	15498	2	52.6	0
EPM_000000102551||full	0.98	0.493	0.98	dsDNAphage	11531	0	100	0
EPM_000000103915||full	0.96	0.393	0.96	dsDNAphage	15862	0	94.1	0
EPM_000000105702||full	1	0.473	1	dsDNAphage	17523	2	87.5	0
EPM_000000105769||full	0.94	0.187	0.94	dsDNAphage	10891	0	66.7	0
EPM_000000105904||full	0.993	0.18	0.993	dsDNAphage	24877	1	66.7	0
EPM_000000105961||full	0.933	0.34	0.933	dsDNAphage	13639	0	94.4	0
EPM_000000106163||full	0.78	0.047	0.78	dsDNAphage	10351	0	53.8	7.7
EPM_000000106373||full	0.993	0.427	0.993	dsDNAphage	14817	6	100	0
EPM_000000107056||full	1	0.233	1	dsDNAphage	14559	4	88.9	0
EPM_000000107100||full	1	0.233	1	dsDNAphage	24111	4	96	0
EPM_000000107379||full	0.64	0	0.64	dsDNAphage	20903	2	42.9	28.6
EPM_000000107401||full	1	0.28	1	dsDNAphage	19228	3	87	0
EPM_000000107979||full	1	0.327	1	dsDNAphage	30294	2	93.8	0
EPM_000000108467||full	1	0.373	1	dsDNAphage	79125	17	93.1	0
EPM_000000108981||full	0.953	0.033	0.953	dsDNAphage	24063	0	51.9	1.9
EPM_000000109383||full	1	0.36	1	dsDNAphage	21238	2	58.1	0
EPM_000000109683||full	1	0.413	1	dsDNAphage	18801	10	88	0
EPM_000000110508||full	1	0.047	1	dsDNAphage	12423	3	46.7	6.7
EPM_000000110693||full	1	0.007	1	dsDNAphage	22596	6	83.3	4.2
EPM_000000111634||full	0.967	0.407	0.967	dsDNAphage	11197	3	33.3	0
EPM_000000111749||full	1	0.36	1	dsDNAphage	19495	6	86.4	0
EPM_000000111795||full	0.907	0.047	0.907	dsDNAphage	12851	0	55	5
EPM_000000111801||full	1	0.02	1	dsDNAphage	63842	14	82.5	3.2
EPM_000000112251||full	1	0.34	1	dsDNAphage	10223	2	73.3	0
EPM_000000113109||full	1	0.18	1	dsDNAphage	19955	2	70	0
EPM_000000113377||full	0.993	0.427	0.993	dsDNAphage	29326	7	91.5	0
EPM_000000113891||full	0.88	0.32	0.88	dsDNAphage	11087	0	73.3	0
EPM_000000114836||full	1	0.253	1	dsDNAphage	17488	1	78.6	0
EPM_000000114979||full	0.987	0.46	0.987	dsDNAphage	12936	0	100	0
EPM_000000115354||full	1	0.367	1	dsDNAphage	16727	4	90	0
EPM_000000115580||full	1	0.453	1	dsDNAphage	14579	2	88.9	0
EPM_000000115637||full	1	0.107	1	dsDNAphage	22899	0	44.9	2
EPM_000000115771||full	1	0.12	1	dsDNAphage	144820	18	76.9	0.5
EPM_000000116169||full	0.947	0.28	0.947	dsDNAphage	14047	0	70	0
EPM_000000116378||full	1	0.347	1	dsDNAphage	11929	4	100	0
EPM_000000117087||full	1	0.247	1	dsDNAphage	18166	2	29.4	0
EPM_000000117137||full	0.933	0.3	0.933	dsDNAphage	14240	0	75	0
EPM_000000117565||full	0.993	0.48	0.993	dsDNAphage	23532	0	57.5	0
EPM_000000117634||full	1	0.353	1	dsDNAphage	26550	6	89.5	0
EPM_000000117693||full	1	0.2	1	dsDNAphage	21363	2	82.9	0
EPM_000000118332||full	0.807	0.18	0.807	dsDNAphage	20866	0	81.8	4.5
EPM_000000118480||full	1	0.287	1	dsDNAphage	12997	0	65.2	0
EPM_000000118806||full	1	0.027	1	dsDNAphage	12873	3	86.7	6.7
EPM_000000119211||full	0.727	0.013	0.727	dsDNAphage	10557	0	42.1	10.5
EPM_000000119344||full	1	0.26	1	dsDNAphage	10132	1	66.7	0
EPM_000000119746||full	1	0.36	1	dsDNAphage	26901	2	80	0
EPM_000000120035||full	0.987	0.46	0.987	dsDNAphage	15389	1	57.1	0
EPM_000000120783||full	0.933	0.3	0.933	dsDNAphage	10269	0	68	0
EPM_000000121287||full	0.993	0.007	0.993	dsDNAphage	12831	1	61.9	9.5
EPM_000000121388||full	0.753	0.113	0.753	dsDNAphage	16927	0	25	0
EPM_000000121464||full	0.953	0.1	0.953	dsDNAphage	13439	1	56.2	12.5
EPM_000000121552||full	1	0.3	1	dsDNAphage	15099	4	95.5	0
EPM_000000121763||full	0.993	0.093	0.993	dsDNAphage	56352	3	69.1	2.5
EPM_000000122161||full	1	0.28	1	dsDNAphage	31225	8	76.7	0
EPM_000000122764||full	1	0.393	1	dsDNAphage	18045	12	100	0
EPM_000000122875||full	0.667	0.26	0.667	dsDNAphage	13749	0	71.4	0
EPM_000000123134||full	0.993	0.387	0.993	dsDNAphage	20139	4	75	0
EPM_000000123232||full	1	0.127	1	dsDNAphage	11336	1	85.7	0
EPM_000000123300||full	1	0.147	1	dsDNAphage	139247	29	82.6	0
EPM_000000124196||full	0.607	0.04	0.607	dsDNAphage	13478	0	73.3	6.7
EPM_000000124232||full	0.993	0.48	0.993	dsDNAphage	15705	0	72	0
EPM_000000124279||full	1	0.193	1	dsDNAphage	21213	4	88.9	0
EPM_000000124836||full	1	0.413	1	dsDNAphage	25316	5	78.1	0
EPM_000000126841||full	0.98	0.46	0.98	dsDNAphage	10462	0	88.5	0
EPM_000000127201||full	1	0.26	1	dsDNAphage	27081	11	83.3	0
EPM_000000127225||full	0.827	0.087	0.827	dsDNAphage	11162	0	38.9	0
EPM_000000127598||full	1	0.273	1	dsDNAphage	18559	1	69.6	0
EPM_000000127675||full	1	0.207	1	dsDNAphage	46319	3	66.7	0
EPM_000000128086||full	0.64	0.02	0.64	dsDNAphage	18464	0	77.3	4.5
EPM_000000128652||full	1	0.253	1	dsDNAphage	35192	15	87.5	0
EPM_000000128654||full	1	0.427	1	dsDNAphage	11768	1	87.5	0
EPM_000000128686||full	0.68	0.047	0.68	dsDNAphage	27749	0	71	6.5
EPM_000000128728||full	1	0.267	1	dsDNAphage	39691	9	82.1	0
EPM_000000128889||full	1	0.32	1	dsDNAphage	18934	7	100	0
EPM_000000131050||full	0.993	0.3	0.993	dsDNAphage	12809	4	89.5	0
EPM_000000131111||full	0.967	0.167	0.967	dsDNAphage	25772	0	66.7	0
EPM_000000131365||full	0.993	0.093	0.993	dsDNAphage	19403	3	57.9	0
EPM_000000132250||full	0.993	0.413	0.993	dsDNAphage	14739	0	53.8	0
EPM_000000133287||full	0.993	0.293	0.993	dsDNAphage	40425	8	83.3	0
EPM_000000133432||full	0.987	0.167	0.987	dsDNAphage	10536	1	71.4	0
EPM_000000133542||full	0.667	0.153	0.667	dsDNAphage	11619	0	68.8	0
EPM_000000135133||full	0.947	0.5	0.947	dsDNAphage	10805	0	100	0
EPM_000000135429||full	0.993	0.373	0.993	dsDNAphage	16919	3	80	0
EPM_000000135847||full	1	0.26	1	dsDNAphage	19590	6	91.2	0
EPM_000000136361||full	1	0.367	1	dsDNAphage	13448	4	90	0
EPM_000000137341||full	1	0.227	1	dsDNAphage	19175	6	84.4	0
EPM_000000137916||full	0.98	0	0.98	dsDNAphage	44140	3	32.1	5.4
EPM_000000138292||full	0.993	0.08	0.993	dsDNAphage	15002	3	63	3.7
EPM_000000138393||full	1	0.487	1	dsDNAphage	11746	7	92.3	0
EPM_000000138459||full	1	0.253	1	dsDNAphage	16230	5	94.4	0
EPM_000000138893||full	1	0.273	1	dsDNAphage	15946	3	77.8	0
EPM_000000139382||full	0.847	0.253	0.847	dsDNAphage	14499	0	80	5
EPM_000000140234||full	0.54	0.013	0.54	dsDNAphage	39307	0	50	10
EPM_000000140312||full	0.993	0.187	0.993	dsDNAphage	19570	1	58.6	0
EPM_000000140532||full	1	0.24	1	dsDNAphage	49398	6	70	0
EPM_000000142252||full	1	0.387	1	dsDNAphage	13324	2	69.2	0
EPM_000000142448||full	1	0.22	1	dsDNAphage	23872	3	67.6	0
EPM_000000142584||full	1	0.46	1	dsDNAphage	18333	11	100	0
EPM_000000142740||full	1	0.253	1	dsDNAphage	19429	1	78.6	0
EPM_000000143105||full	1	0.027	1	dsDNAphage	13483	2	56.5	4.3
EPM_000000143322||full	0.993	0.267	0.993	dsDNAphage	14396	9	89.5	0
EPM_000000143764||full	1	0.407	1	dsDNAphage	14630	3	95.2	0
EPM_000000143954||full	1	0.48	1	dsDNAphage	15294	6	100	0
EPM_000000144390||full	1	0.293	1	dsDNAphage	20289	1	87.5	0
EPM_000000145708||full	0.993	0.053	0.993	dsDNAphage	16615	2	52.4	4.8
EPM_000000146144||full	0.967	0.427	0.967	dsDNAphage	10422	0	75	0
EPM_000000146413||full	0.973	0.12	0.973	dsDNAphage	12613	0	72.7	0
EPM_000000146798||full	0.993	0.433	0.993	dsDNAphage	45102	7	92.9	0
EPM_000000147439||full	0.993	0.42	0.993	dsDNAphage	15430	2	75	0
EPM_000000147747||full	1	0.013	1	dsDNAphage	11648	2	42.9	4.8
EPM_000000147821||full	1	0.333	1	dsDNAphage	23960	4	96.6	0
EPM_000000148763||full	1	0.467	1	dsDNAphage	17690	1	73.1	0
EPM_000000149120||full	0.993	0.32	0.993	dsDNAphage	14785	2	63.2	0
EPM_000000149228||full	1	0.467	1	dsDNAphage	17164	1	69.4	0
EPM_000000149464||full	1	0.18	1	dsDNAphage	13776	1	64.3	7.1
EPM_000000149912||full	0.993	0.447	0.993	dsDNAphage	11797	4	57.1	0
EPM_000000149916||full	0.967	0.467	0.967	dsDNAphage	12353	0	64	0
EPM_000000150565||full	1	0.007	1	dsDNAphage	33347	6	86	2.3
EPM_000000150567||full	1	0.38	1	dsDNAphage	12454	3	82.8	0
EPM_000000151649||full	0.84	0.207	0.84	dsDNAphage	10871	0	60	0
EPM_000000151923||full	0.9	0.033	0.9	dsDNAphage	32084	0	36.7	3.3
EPM_000000152057||full	0.993	0.493	0.993	dsDNAphage	16163	0	61.1	0
EPM_000000152203||full	1	0.313	1	dsDNAphage	17951	2	83.3	0
EPM_000000152923||full	0.853	0.2	0.853	dsDNAphage	10851	0	93.3	0
EPM_000000153058||full	0.953	0.3	0.953	dsDNAphage	19466	0	66.7	0
EPM_000000154241||full	0.987	0.367	0.987	dsDNAphage	20351	0	82.9	0
EPM_000000154465||full	0.94	0.147	0.94	dsDNAphage	14024	0	91.7	4.2
EPM_000000154787||full	0.887	0.313	0.887	dsDNAphage	13522	0	93.8	0
EPM_000000154900||full	0.933	0.473	0.933	dsDNAphage	10821	0	100	0
EPM_000000155118||full	0.907	0.233	0.907	dsDNAphage	11936	0	85.7	0
EPM_000000155784||full	0.987	0.133	0.987	dsDNAphage	11019	3	73.3	0
EPM_000000156863||full	0.967	0.033	0.967	dsDNAphage	13748	2	42.9	0
EPM_000000157160||full	0.72	0.007	0.72	dsDNAphage	11413	0	47.4	5.3
EPM_000000157874||full	0.98	0.04	0.98	dsDNAphage	15040	3	81.2	6.2
EPM_000000158187||full	1	0.333	1	dsDNAphage	15837	3	66.7	0
EPM_000000158247||full	1	0.313	1	dsDNAphage	14776	1	85	0
EPM_000000158477||full	1	0.127	1	dsDNAphage	28561	7	86.2	0
EPM_000000159590||full	1	0.3	1	dsDNAphage	56919	13	93.3	0
EPM_000000159946||full	1	0.273	1	dsDNAphage	21781	3	85.7	0
EPM_000000160009||full	0.993	0.247	0.993	dsDNAphage	96580	1	74.8	0.7
EPM_000000160174||full	0.993	0.42	0.993	dsDNAphage	24403	4	81.2	0
EPM_000000160986||full	0.993	0.133	0.993	dsDNAphage	26652	2	74	0
EPM_000000162691||full	1	0.34	1	dsDNAphage	27349	8	96.6	0
EPM_000000163203||full	0.727	0.187	0.727	dsDNAphage	11029	0	25	0
EPM_000000163487||full	0.987	0.267	0.987	dsDNAphage	14781	1	72.7	0
EPM_000000163899||full	0.947	0.393	0.947	dsDNAphage	27631	0	91.3	0
EPM_000000164548||full	1	0.46	1	dsDNAphage	10868	3	93.3	0
EPM_000000164938||full	0.633	0.107	0.633	dsDNAphage	14239	0	58.8	5.9
EPM_000000165662||full	1	0.413	1	dsDNAphage	10263	1	65	0
EPM_000000166612||full	0.82	0.007	0.82	dsDNAphage	15615	1	35	25
EPM_000000166940||full	0.927	0.113	0.927	dsDNAphage	15639	0	25	0
EPM_000000166958||full	0.9	0.033	0.9	dsDNAphage	42256	0	54.5	4.5
EPM_000000167142||full	1	0.227	1	dsDNAphage	11951	3	94.4	0
EPM_000000168701||full	0.993	0.14	0.993	dsDNAphage	13534	2	62.5	6.2
EPM_000000169247||full	1	0.28	1	dsDNAphage	11833	2	90.9	0
EPM_000000169248||full	1	0.36	1	dsDNAphage	31740	8	93.8	0
EPM_000000169342||full	1	0.287	1	dsDNAphage	12400	1	60	0
EPM_000000170826||full	1	0.48	1	dsDNAphage	17183	4	100	0
EPM_000000171307||full	0.987	0.36	0.987	dsDNAphage	15511	0	84.6	0
EPM_000000171542||full	0.827	0.12	0.827	dsDNAphage	20952	0	76	4
EPM_000000171863||full	0.96	0.227	0.96	dsDNAphage	33048	0	84.1	0
EPM_000000171891||full	0.973	0.327	0.973	dsDNAphage	17799	0	46.9	0
EPM_000000172684||full	0.913	0.027	0.913	dsDNAphage	15936	0	51.9	3.7
EPM_000000173156||full	1	0.36	1	dsDNAphage	36963	8	85.7	0
EPM_000000174082||full	1	0.24	1	dsDNAphage	30985	7	90.9	0
EPM_000000174175||full	1	0.147	1	dsDNAphage	13020	1	81	0
EPM_000000174466||full	0.993	0.207	0.993	dsDNAphage	12632	1	72.2	0
EPM_000000174588||full	1	0.16	1	dsDNAphage	10252	1	59.1	0
EPM_000000174651||full	0.933	0.18	0.933	dsDNAphage	17403	0	69.6	0
EPM_000000174656||full	0.987	0.007	0.987	dsDNAphage	23925	1	16.7	0
EPM_000000175002||full	0.98	0.2	0.98	dsDNAphage	14614	0	56.2	0
EPM_000000175132||full	1	0.18	1	dsDNAphage	76366	11	77.2	0
EPM_000000175487||full	0.967	0.413	0.967	dsDNAphage	18810	0	57.9	0
EPM_000000176359||full	0.9	0.04	0.9	dsDNAphage	16972	0	51.4	11.4
EPM_000000176794||full	1	0.4	1	dsDNAphage	18672	1	65.7	0
EPM_000000176933||full	0.927	0.327	0.927	dsDNAphage	15329	0	95	5
EPM_000000176960||full	1	0.193	1	dsDNAphage	42291	11	85.7	1.8
EPM_000000177155||full	1	0.467	1	dsDNAphage	10368	3	90	0
EPM_000000177221||full	1	0.453	1	dsDNAphage	15400	1	87.5	0
EPM_000000177383||full	0.973	0.247	0.973	dsDNAphage	10471	0	81.5	0
EPM_000000177429||full	0.987	0.2	0.987	dsDNAphage	16155	4	59.5	0
EPM_000000177631||full	1	0.48	1	dsDNAphage	16343	3	93.5	0
EPM_000000177684||full	0.76	0.367	0.76	dsDNAphage	16260	0	57.9	0
EPM_000000178510||full	1	0.3	1	dsDNAphage	37122	15	86.7	0
EPM_000000178646||full	0.913	0.107	0.913	dsDNAphage	10028	2	50	0
EPM_000000181721||full	0.94	0.333	0.94	dsDNAphage	20524	0	84.6	0
EPM_000000181945||full	1	0.32	1	dsDNAphage	10931	1	71.4	0
EPM_000000182335||full	1	0.38	1	dsDNAphage	47300	14	65.7	0
EPM_000000182672||full	0.913	0.133	0.913	dsDNAphage	10688	0	44.4	0
EPM_000000182832||full	0.987	0.367	0.987	dsDNAphage	11873	1	73.9	0
EPM_000000183572||full	0.927	0.12	0.927	dsDNAphage	19934	0	66.7	2.6
EPM_000000183792||full	1	0.333	1	dsDNAphage	12611	4	92.9	0
EPM_000000184019||full	1	0.327	1	dsDNAphage	36510	10	97.3	0
EPM_000000184565||full	0.993	0.02	0.993	dsDNAphage	12364	1	36.4	4.5
EPM_000000184622||full	1	0.347	1	dsDNAphage	11403	3	90.9	0
EPM_000000185517||full	0.78	0.093	0.78	dsDNAphage	10447	0	23.5	0
EPM_000000185947||full	0.987	0.127	0.987	dsDNAphage	16875	3	60	0
EPM_000000186040||full	1	0.18	1	dsDNAphage	31860	10	78.1	0
EPM_000000186050||full	0.98	0.12	0.98	dsDNAphage	22115	1	15.4	3.8
EPM_000000187051||full	0.987	0.42	0.987	dsDNAphage	14663	0	85	0
EPM_000000187361||full	0.94	0.367	0.94	dsDNAphage	14126	0	70.7	0
EPM_000000188470||full	1	0.213	1	dsDNAphage	35170	9	89.1	0
EPM_000000188990||full	1	0.38	1	dsDNAphage	10882	3	92.9	0
EPM_000000189234||full	0.913	0.093	0.913	dsDNAphage	11013	0	35.7	3.6
EPM_000000189920||full	0.853	0.193	0.853	dsDNAphage	28115	0	93.1	0
EPM_000000190142||full	1	0.413	1	dsDNAphage	12155	1	66.7	0
EPM_000000190437||full	1	0.253	1	dsDNAphage	10321	2	70.8	0
EPM_000000190863||full	0.887	0.213	0.887	dsDNAphage	17181	0	73.3	0
EPM_000000191525||full	1	0.2	1	dsDNAphage	12944	2	63.6	0
EPM_000000192518||full	0.98	0.047	0.98	dsDNAphage	16972	0	44.8	3.4
EPM_000000192549||full	0.993	0.153	0.993	dsDNAphage	32667	1	82.1	1.8
EPM_000000192646||full	0.873	0.44	0.873	dsDNAphage	15527	0	70.6	0
EPM_000000192690||full	1	0.353	1	dsDNAphage	19073	4	78.1	0
EPM_000000193026||full	0.913	0.007	0.913	dsDNAphage	21942	8	43.3	26.7
EPM_000000194462||full	1	0.127	1	dsDNAphage	22459	5	59.1	4.5
EPM_000000194655||full	1	0.48	1	dsDNAphage	10413	3	90.9	0
EPM_000000195153||full	0.733	0.113	0.733	dsDNAphage	10788	0	20	0
EPM_000000195177||full	1	0.447	1	dsDNAphage	38010	10	71.9	0
EPM_000000195997||full	1	0.367	1	dsDNAphage	16321	5	100	0
EPM_000000196161||full	0.98	0.493	0.98	dsDNAphage	11297	0	100	0
EPM_000000196166||full	0.953	0.287	0.953	dsDNAphage	13293	2	50	8.3
EPM_000000196191||full	1	0.353	1	dsDNAphage	50159	2	90.2	0
EPM_000000196383||full	1	0.393	1	dsDNAphage	23126	5	33.3	0
EPM_000000196764||full	0.807	0.08	0.807	dsDNAphage	10046	0	45.5	9.1
EPM_000000198082||full	1	0.34	1	dsDNAphage	19918	5	75	0
EPM_000000199620||full	0.987	0.313	0.987	dsDNAphage	27024	5	76.7	0
EPM_000000201152||full	0.54	0.013	0.54	dsDNAphage	10693	0	28.6	0
EPM_000000201241||full	0.82	0.087	0.82	dsDNAphage	15722	0	50	0
EPM_000000202602||full	0.98	0.107	0.98	dsDNAphage	13401	1	75	8.3
EPM_000000202758||full	1	0.453	1	dsDNAphage	15211	6	100	0
EPM_000000203020||full	1	0.347	1	dsDNAphage	11102	1	73.7	0
EPM_000000203153||full	0.987	0.42	0.987	dsDNAphage	16213	0	81.2	0
EPM_000000203156||full	1	0.087	1	dsDNAphage	16685	2	68.4	0
EPM_000000203601||full	1	0.44	1	dsDNAphage	20179	4	100	0
EPM_000000204271||full	1	0.447	1	dsDNAphage	25435	10	92.9	0
EPM_000000204457||full	0.973	0.007	0.973	dsDNAphage	19989	1	16.7	10
EPM_000000204558||full	1	0.167	1	dsDNAphage	24834	9	89.5	0
EPM_000000205759||full	1	0.407	1	dsDNAphage	11135	1	100	0
EPM_000000206086||full	1	0.453	1	dsDNAphage	34333	1	78.3	0
EPM_000000206770||full	1	0.393	1	dsDNAphage	38119	6	86	0
EPM_000000207576||full	1	0.34	1	dsDNAphage	13484	2	91.3	0
EPM_000000207601||full	0.973	0.16	0.973	dsDNAphage	22453	2	70.6	0
EPM_000000208182||full	0.96	0.267	0.96	dsDNAphage	15084	0	74.2	0
EPM_000000209262||full	0.853	0.213	0.853	dsDNAphage	11624	0	85	5
EPM_000000209458||full	0.98	0.08	0.98	dsDNAphage	14806	1	53.3	0
EPM_000000209648||full	1	0.36	1	dsDNAphage	16061	1	94.7	0
EPM_000000210080||full	0.96	0.273	0.96	dsDNAphage	10209	0	76.2	0
EPM_000000210234||full	1	0.313	1	dsDNAphage	25921	2	73.1	0
EPM_000000210966||full	0.96	0.153	0.96	dsDNAphage	11488	0	61.1	0
EPM_000000211054||full	1	0.02	1	dsDNAphage	38226	13	76.2	2.4
EPM_000000212762||full	0.967	0.18	0.967	dsDNAphage	10098	0	50	0
EPM_000000213065||full	0.94	0.42	0.94	dsDNAphage	12179	0	95	0
EPM_000000213085||full	0.607	0.027	0.607	dsDNAphage	11959	0	53.3	6.7
EPM_000000213360||full	0.947	0.42	0.947	dsDNAphage	20443	0	85.2	0
EPM_000000213604||full	1	0.467	1	dsDNAphage	16052	5	88.9	0
EPM_000000215061||full	1	0.427	1	dsDNAphage	19220	2	40.7	0
EPM_000000215168||full	0.987	0	0.987	dsDNAphage	23681	4	43.3	6.7
EPM_000000215245||full	1	0.453	1	dsDNAphage	23089	7	83.3	0
EPM_000000215342||full	0.92	0.087	0.92	dsDNAphage	19934	0	54.5	0
EPM_000000216559||full	1	0.433	1	dsDNAphage	23651	15	100	0
EPM_000000216803||full	1	0.367	1	dsDNAphage	49411	16	88.7	0
EPM_000000217327||full	0.653	0.493	0.653	dsDNAphage	10935	0	75	0
EPM_000000219242||full	1	0.407	1	dsDNAphage	10788	2	61.1	0
EPM_000000219328||full	1	0.24	1	dsDNAphage	20746	9	84.6	0
EPM_000000220822||full	1	0.36	1	dsDNAphage	15654	2	84.6	0
EPM_000000221060||full	1	0.407	1	dsDNAphage	16286	7	88.2	0
EPM_000000221184||full	1	0.413	1	dsDNAphage	11416	4	73.3	0
EPM_000000221228||full	0.973	0.273	0.973	dsDNAphage	15420	0	26.3	0
EPM_000000221710||full	1	0.293	1	dsDNAphage	34900	7	92.1	0
EPM_000000222314||full	0.973	0.247	0.973	dsDNAphage	10103	0	60.9	0
EPM_000000222422||full	1	0.107	1	dsDNAphage	19917	1	59	0
EPM_000000222576||full	1	0.44	1	dsDNAphage	13103	1	93.3	0
EPM_000000224544||full	0.827	0.16	0.827	dsDNAphage	14373	0	36.4	0
EPM_000000224563||full	0.98	0.493	0.98	dsDNAphage	10719	2	41.7	0
EPM_000000224642||full	0.993	0.047	0.993	dsDNAphage	27630	2	81	4.8
EPM_000000224921||full	0.887	0.24	0.887	dsDNAphage	10678	0	76.9	0
EPM_000000225243||full	1	0.287	1	dsDNAphage	13087	2	60	0
EPM_000000225939||full	0.907	0.14	0.907	dsDNAphage	13231	0	81.2	0
EPM_000000226706||full	1	0.4	1	dsDNAphage	16160	1	81.8	0
EPM_000000226853||full	0.993	0.247	0.993	dsDNAphage	15262	5	90	0
EPM_000000228976||full	1	0.24	1	dsDNAphage	19609	8	91.7	0
EPM_000000229059||full	1	0.413	1	dsDNAphage	15577	2	86.7	0
EPM_000000229200||full	1	0.36	1	dsDNAphage	18876	4	85.7	0
EPM_000000229263||full	1	0.28	1	dsDNAphage	12096	5	81.8	0
EPM_000000229986||full	0.993	0.2	0.993	dsDNAphage	20833	3	78.4	0
EPM_000000230408||full	1	0.433	1	dsDNAphage	16426	3	88.2	0
EPM_000000231006||full	0.773	0.147	0.773	dsDNAphage	17512	0	63.2	0
EPM_000000231176||full	1	0.213	1	dsDNAphage	23876	2	71.4	0
EPM_000000231426||full	0.96	0.333	0.96	dsDNAphage	15372	0	29	3.2
EPM_000000231814||full	1	0.44	1	dsDNAphage	13260	1	100	0
EPM_000000232369||full	1	0.407	1	dsDNAphage	11497	4	83.3	0
EPM_000000232430||full	0.88	0.007	0.88	dsDNAphage	32364	0	45.7	4.3
EPM_000000233289||full	0.993	0.48	0.993	dsDNAphage	13506	5	82.4	0
EPM_000000233372||full	0.807	0.047	0.807	dsDNAphage	14560	0	57.1	4.8
EPM_000000234256||full	1	0.38	1	dsDNAphage	21480	8	100	0
EPM_000000234960||full	0.993	0.02	0.993	dsDNAphage	11313	3	50	12.5
EPM_000000236756||full	0.94	0.487	0.94	dsDNAphage	11917	0	55	0
EPM_000000237837||full	1	0.22	1	dsDNAphage	20404	5	86.4	0
EPM_000000238231||full	1	0.253	1	dsDNAphage	11096	1	90.9	0
EPM_000000238257||full	1	0.333	1	dsDNAphage	12922	9	95.2	0
EPM_000000238467||full	0.867	0.047	0.867	dsDNAphage	12031	0	20.7	6.9
EPM_000000238966||full	1	0.067	1	dsDNAphage	97461	10	62.5	0.8
EPM_000000239101||full	1	0.327	1	dsDNAphage	12722	3	92.9	0
EPM_000000239319||full	0.927	0.147	0.927	dsDNAphage	34568	0	52.5	0
EPM_000000240696||full	0.987	0.46	0.987	dsDNAphage	22679	1	83	0
EPM_000000240923||full	1	0.373	1	dsDNAphage	31376	1	81.8	0
EPM_000000240945||full	1	0.36	1	dsDNAphage	20259	1	77.4	0
EPM_000000241140||full	0.933	0.347	0.933	dsDNAphage	10156	0	60	0
EPM_000000241804||full	1	0.147	1	dsDNAphage	19057	1	77.3	0
EPM_000000242884||full	0.9	0.193	0.9	dsDNAphage	21989	0	69.6	0
EPM_000000243503||full	1	0.36	1	dsDNAphage	63299	1	68.2	0
EPM_000000244238||full	0.9	0.327	0.9	dsDNAphage	18797	0	83.3	0
EPM_000000245196||full	0.993	0.14	0.993	dsDNAphage	20430	1	80.8	0
EPM_000000246719||full	0.993	0.353	0.993	dsDNAphage	21938	4	96.6	0
EPM_000000246912||full	1	0.367	1	dsDNAphage	19758	7	88.1	0
EPM_000000247448||full	0.967	0.113	0.967	dsDNAphage	37509	0	53.2	3.2
EPM_000000247928||full	1	0.393	1	dsDNAphage	27590	8	100	0
EPM_000000248121||full	0.987	0.087	0.987	dsDNAphage	16013	4	30.4	0
EPM_000000248307||full	1	0.393	1	dsDNAphage	35998	7	83.6	0
EPM_000000248626||full	0.947	0.44	0.947	dsDNAphage	9921	0	70	0
EPM_000000249388||full	1	0.373	1	dsDNAphage	10823	2	69.2	0
EPM_000000249446||full	1	0.207	1	dsDNAphage	33977	17	91.2	0
EPM_000000249886||full	1	0.073	1	dsDNAphage	31867	2	48.3	1.7
EPM_000000250892||full	0.907	0.02	0.907	dsDNAphage	13960	0	26.1	4.3
EPM_000000251081||full	0.66	0.12	0.66	dsDNAphage	17316	0	53.6	0
EPM_000000252015||full	1	0.42	1	dsDNAphage	16267	11	90	0
EPM_000000253034||full	0.873	0.247	0.873	dsDNAphage	12800	0	90.9	0
EPM_000000253217||full	1	0.453	1	dsDNAphage	11773	5	91.7	0
EPM_000000253376||full	0.887	0.033	0.887	dsDNAphage	13230	0	72.7	4.5
EPM_000000253698||full	1	0.34	1	dsDNAphage	10960	3	85.7	0
EPM_000000254208||full	1	0.127	1	dsDNAphage	22568	4	88	0
EPM_000000254464||full	1	0.4	1	dsDNAphage	30099	9	93.8	0
EPM_000000257189||full	1	0.233	1	dsDNAphage	11740	11	93.8	0
EPM_000000257873||full	0.987	0.16	0.987	dsDNAphage	24096	4	92.9	3.6
EPM_000000259499||full	0.967	0.2	0.967	dsDNAphage	13439	0	56.7	0
EPM_000000259598||full	0.933	0.353	0.933	dsDNAphage	11401	0	84.6	0
EPM_000000260711||full	1	0.113	1	dsDNAphage	68451	7	48.6	1.8
EPM_000000261289||full	1	0.373	1	dsDNAphage	25183	3	81.2	0
EPM_000000263180||full	0.98	0.467	0.98	dsDNAphage	15722	0	90	0
EPM_000000264468||full	1	0.3	1	dsDNAphage	34776	7	93	0
EPM_000000264541||full	1	0.32	1	dsDNAphage	18821	7	80.6	0
EPM_000000265053||full	1	0	1	dsDNAphage	27143	1	57.6	3
EPM_000000266085||full	0.747	0.08	0.747	dsDNAphage	15364	0	33.3	0
EPM_000000266244||full	1	0.24	1	dsDNAphage	35541	4	78.8	0
EPM_000000266790||full	0.94	0.267	0.94	dsDNAphage	15897	0	86.4	0
EPM_000000266884||full	0.933	0.06	0.933	dsDNAphage	11687	0	39.1	4.3
EPM_000000268483||full	0.947	0.427	0.947	dsDNAphage	18881	0	96.3	0
EPM_000000269725||full	0.753	0.053	0.753	dsDNAphage	11990	0	12.5	0
EPM_000000269740||full	0.907	0.073	0.907	dsDNAphage	10299	0	42.1	0
EPM_000000269837||full	0.833	0.16	0.833	dsDNAphage	23753	0	76.9	0
EPM_000000270771||full	0.913	0.207	0.913	dsDNAphage	11895	0	60	0
EPM_000000271051||full	0.9	0.027	0.9	dsDNAphage	19404	0	34.4	3.1
EPM_000000271058||full	0.753	0.133	0.753	dsDNAphage	12108	0	21.1	0
EPM_000000271460||full	1	0.293	1	dsDNAphage	37410	7	69.2	0
EPM_000000272202||full	0.94	0.48	0.94	dsDNAphage	12432	1	60	0
EPM_000000272206||full	0.98	0.42	0.98	dsDNAphage	10779	1	45	0
EPM_000000272484||full	1	0.327	1	dsDNAphage	19428	1	84.2	0
EPM_000000272498||full	0.94	0.44	0.94	dsDNAphage	10233	0	92.9	0
EPM_000000273013||full	1	0.42	1	dsDNAphage	27514	10	93.8	0
EPM_000000274510||full	0.947	0.34	0.947	dsDNAphage	22887	0	82.4	0
EPM_000000274753||full	0.987	0.087	0.987	dsDNAphage	65169	2	77.5	2.8
EPM_000000275057||full	0.847	0.427	0.847	dsDNAphage	14549	0	73.7	0
EPM_000000275653||full	0.613	0.06	0.613	dsDNAphage	10405	0	33.3	0
EPM_000000275655||full	1	0.367	1	dsDNAphage	10872	3	77.8	0
EPM_000000276381||full	0.92	0.207	0.92	dsDNAphage	20038	0	88.5	0
EPM_000000276578||full	0.94	0.173	0.94	dsDNAphage	12156	0	63.6	0
EPM_000000276787||full	0.847	0.353	0.847	dsDNAphage	10530	0	81.8	0
EPM_000000277137||full	1	0.427	1	dsDNAphage	10156	7	100	0
EPM_000000277821||full	0.933	0.187	0.933	dsDNAphage	11963	0	66.7	3.7
EPM_000000280130||full	1	0.18	1	dsDNAphage	45747	4	77	0
EPM_000000280953||full	1	0.5	1	dsDNAphage	10928	6	100	0
EPM_000000281033||full	1	0.34	1	dsDNAphage	18391	3	69.2	0
EPM_000000281245||full	1	0.113	1	dsDNAphage	15579	1	56.8	5.4
EPM_000000281911||full	1	0.36	1	dsDNAphage	20329	3	65	0
EPM_000000283471||full	1	0.38	1	dsDNAphage	23023	7	92.3	0
EPM_000000284382||full	0.88	0.16	0.88	dsDNAphage	11921	0	76.2	0
EPM_000000285384||full	0.633	0.087	0.633	dsDNAphage	10242	0	33.3	0
EPM_000000285898||full	1	0.413	1	dsDNAphage	21298	6	96.6	0
EPM_000000285914||full	1	0.46	1	dsDNAphage	12288	3	77.8	0
EPM_000000286692||full	1	0.467	1	dsDNAphage	54947	2	67.8	0
EPM_000000286752||full	0.993	0.06	0.993	dsDNAphage	27431	1	77.4	3.2
EPM_000000286874||full	0.887	0.153	0.887	dsDNAphage	15369	0	72	4
EPM_000000287451||full	0.993	0.193	0.993	dsDNAphage	32933	1	87	0
EPM_000000288086||full	0.867	0.06	0.867	dsDNAphage	14869	0	61.3	3.2
EPM_000000288148||full	1	0.473	1	dsDNAphage	19589	5	100	0
EPM_000000288551||full	0.96	0.4	0.96	dsDNAphage	11252	1	68.4	5.3
EPM_000000289173||full	1	0.333	1	dsDNAphage	10753	3	84.2	0
EPM_000000289219||full	1	0.087	1	dsDNAphage	63210	12	85.9	0
EPM_000000289831||full	0.807	0.073	0.807	dsDNAphage	10540	0	53.8	0
EPM_000000290436||full	1	0.227	1	dsDNAphage	16292	1	81	0
EPM_000000291265||full	0.893	0.047	0.893	dsDNAphage	13011	0	57.1	7.1
EPM_000000291719||full	1	0.36	1	dsDNAphage	13314	2	76.5	0
EPM_000000292843||full	1	0.347	1	dsDNAphage	16710	1	64.7	0
EPM_000000293806||full	1	0.247	1	dsDNAphage	14972	1	77.4	0
EPM_000000294899||full	0.92	0.187	0.92	dsDNAphage	14841	0	71.4	0
EPM_000000295208||full	0.987	0.46	0.987	dsDNAphage	11606	0	62.9	0
EPM_000000296676||full	0.867	0.193	0.867	dsDNAphage	10077	0	18.8	0
EPM_000000297649||full	0.953	0.127	0.953	dsDNAphage	11640	0	20.7	3.4
EPM_000000297752||full	1	0.4	1	dsDNAphage	13948	2	100	0
EPM_000000298590||full	0.927	0.48	0.927	dsDNAphage	15340	0	81.2	0
EPM_000000298625||full	1	0.487	1	dsDNAphage	12659	3	83.3	0
EPM_000000298767||full	1	0.447	1	dsDNAphage	11995	5	83.3	0
EPM_000000298929||full	0.953	0.327	0.953	dsDNAphage	25874	0	51.4	0
EPM_000000299668||full	1	0.36	1	dsDNAphage	21594	3	85.7	0
EPM_000000300562||full	1	0.16	1	dsDNAphage	28408	3	93.5	0
EPM_000000300890||full	0.973	0.413	0.973	dsDNAphage	19059	0	73.2	0
EPM_000000301769||full	0.993	0.327	0.993	dsDNAphage	10801	6	84.6	0
EPM_000000301997||full	0.907	0.413	0.907	dsDNAphage	10583	0	77.8	0
EPM_000000303390||full	0.987	0.38	0.987	dsDNAphage	17286	1	35	0
EPM_000000304502||full	0.9	0.373	0.9	dsDNAphage	15648	0	88.2	0
EPM_000000304998||full	0.987	0.5	0.987	dsDNAphage	10152	7	100	0
EPM_000000305081||full	0.96	0.427	0.96	dsDNAphage	10085	0	60	0
EPM_000000305788||full	0.66	0.14	0.66	dsDNAphage	13466	0	63.6	0
EPM_000000306325||full	1	0.4	1	dsDNAphage	18015	5	100	0
EPM_000000306434||full	1	0.267	1	dsDNAphage	16402	4	94.7	0
EPM_000000306551||full	1	0.373	1	dsDNAphage	11312	0	91.3	0
EPM_000000308151||full	0.993	0.173	0.993	dsDNAphage	10314	1	50	0
EPM_000000308700||full	0.667	0.133	0.667	dsDNAphage	14840	0	88.2	5.9
EPM_000000309098||full	1	0.18	1	dsDNAphage	45633	17	63.3	1.7
EPM_000000309566||full	0.993	0.133	0.993	dsDNAphage	64224	24	67	1
EPM_000000309903||full	0.967	0.333	0.967	dsDNAphage	30194	7	84	0
EPM_000000311326||full	0.907	0.2	0.907	dsDNAphage	17644	0	31.7	0
EPM_000000311663||full	1	0.493	1	dsDNAphage	11954	4	90.9	0
EPM_000000312579||full	1	0.18	1	dsDNAphage	70436	12	91.2	0
EPM_000000312805||full	0.74	0.06	0.74	dsDNAphage	23930	0	68.2	4.5
EPM_000000314350||full	0.94	0.02	0.94	dsDNAphage	19606	1	52.9	11.8
EPM_000000314491||full	0.973	0.02	0.973	dsDNAphage	27902	0	48.3	1.7
EPM_000000314793||full	0.993	0.293	0.993	dsDNAphage	20115	13	83.3	0
EPM_000000318118||full	1	0.28	1	dsDNAphage	17833	1	68.9	0
EPM_000000318716||full	1	0.407	1	dsDNAphage	18796	3	57.1	0
EPM_000000319383||full	0.987	0.22	0.987	dsDNAphage	14931	0	60	0
EPM_000000319421||full	0.98	0.42	0.98	dsDNAphage	12822	0	84	0
EPM_000000319540||full	0.987	0.467	0.987	dsDNAphage	15955	0	79.4	0
EPM_000000320138||full	1	0.413	1	dsDNAphage	27563	2	70.8	0
EPM_000000320353||full	1	0.453	1	dsDNAphage	10594	3	100	0
EPM_000000320545||full	1	0.187	1	dsDNAphage	30480	13	80	0
EPM_000000321361||full	1	0.02	1	dsDNAphage	44025	5	83.3	5.6
EPM_000000321534||full	0.747	0.4	0.747	dsDNAphage	12512	0	100	0
EPM_000000321829||full	1	0.173	1	dsDNAphage	144878	19	77.5	0
EPM_000000322319||full	0.86	0.06	0.86	dsDNAphage	26450	0	37.9	0
EPR_000000000140||full	0.993	0.24	0.993	dsDNAphage	15590	0	76.9	0
EPR_000000000383||full	1	0.32	1	dsDNAphage	29839	5	90.9	0
EPR_000000000523||full	1	0.487	1	dsDNAphage	25400	6	96.2	0
EPR_000000000781||full	1	0.407	1	dsDNAphage	12669	6	85.7	0
EPR_000000001049||full	1	0.4	1	dsDNAphage	11969	1	95.8	0
EPR_000000001098||full	1	0.387	1	dsDNAphage	10501	1	87.5	0
EPR_000000001830||full	0.66	0.193	0.66	dsDNAphage	10391	0	66.7	0
EPR_000000002010||full	0.993	0.38	0.993	dsDNAphage	26478	7	97.7	2.3
EPR_000000002184||full	0.947	0.4	0.947	dsDNAphage	15694	1	53.8	0
EPR_000000002221||full	0.98	0.453	0.98	dsDNAphage	11392	2	92.3	0
EPR_000000002553||full	1	0.193	1	dsDNAphage	46567	5	64.3	0
EPR_000000002999||full	1	0.26	1	dsDNAphage	18910	8	85	0
EPR_000000003288||full	1	0.213	1	dsDNAphage	19435	4	83.3	0
EPR_000000003356||full	1	0.227	1	dsDNAphage	13576	3	84	0
EPR_000000003366||full	1	0.133	1	dsDNAphage	57670	15	84.8	0
EPR_000000003619||full	1	0.387	1	dsDNAphage	21560	11	100	0
EPR_000000003655||full	1	0.267	1	dsDNAphage	38489	12	88.9	0
EPR_000000004305||full	1	0.38	1	dsDNAphage	19902	3	65.7	0
EPR_000000004688||full	1	0.24	1	dsDNAphage	45717	13	78.6	0
EPR_000000004822||full	0.907	0.24	0.907	dsDNAphage	10844	0	76.5	5.9
EPR_000000004853||full	1	0.48	1	dsDNAphage	16117	7	95.8	0
EPR_000000005013||full	1	0.427	1	dsDNAphage	12436	2	95.7	0
EPR_000000005030||full	1	0.267	1	dsDNAphage	15813	10	93.3	0
EPR_000000005137||full	0.933	0.2	0.933	dsDNAphage	12238	0	80	4
EPR_000000005259||full	1	0.153	1	dsDNAphage	19773	2	76.2	0
EPR_000000005379||full	0.993	0.353	0.993	dsDNAphage	22880	1	80.4	0
EPR_000000005454||full	1	0.48	1	dsDNAphage	15826	2	100	0
EPR_000000005558||full	1	0.32	1	dsDNAphage	16739	1	88.9	0
EPR_000000005661||full	0.993	0.493	0.993	dsDNAphage	19667	0	93.8	0
EPR_000000005679||full	0.78	0.427	0.78	dsDNAphage	19010	0	57.1	0
EPR_000000006083||full	1	0.453	1	dsDNAphage	52365	6	80.8	0
EPR_000000006433||full	1	0.06	1	dsDNAphage	12995	3	60	5
EPR_000000006551||full	1	0.493	1	dsDNAphage	17780	5	85.7	0
EPR_000000006566||full	0.92	0.2	0.92	dsDNAphage	14637	0	37.5	0
EPR_000000006860||full	0.96	0.267	0.96	dsDNAphage	12648	0	51.9	0
EPR_000000007086||full	0.973	0.327	0.973	dsDNAphage	27925	0	87.8	0
EPR_000000007105||full	1	0.313	1	dsDNAphage	24436	8	88.9	0
EPR_000000007458||full	0.967	0.12	0.967	dsDNAphage	14338	0	50	2.9
EPR_000000007459||full	1	0.4	1	dsDNAphage	10077	7	100	0
EPR_000000007858||full	0.973	0.42	0.973	dsDNAphage	13513	0	100	0
EPR_000000007894||full	1	0.28	1	dsDNAphage	12345	9	100	0
EPR_000000007914||full	0.973	0.48	0.973	dsDNAphage	18136	0	96.8	0
EPR_000000008057||full	1	0.127	1	dsDNAphage	32836	2	61.2	2
EPR_000000008068||full	0.993	0.227	0.993	dsDNAphage	17211	1	77.8	0
EPR_000000008118||full	0.94	0.16	0.94	dsDNAphage	24078	0	87.2	2.1
EPR_000000008367||full	1	0.46	1	dsDNAphage	49400	1	97.2	0
EPR_000000008422||full	1	0.5	1	dsDNAphage	11466	5	90	0
EPR_000000008471||full	0.567	0.227	0.567	dsDNAphage	12893	0	50	0
EPR_000000008640||full	1	0.407	1	dsDNAphage	20268	5	100	0
EPR_000000009406||full	1	0.367	1	dsDNAphage	19727	8	100	0
EPR_000000009550||full	0.84	0.24	0.84	dsDNAphage	21584	0	84.2	0
EPR_000000009565||full	1	0.433	1	dsDNAphage	20135	5	100	0
EPR_000000009784||full	0.987	0.133	0.987	dsDNAphage	23140	3	60	0
EPR_000000010390||full	0.9	0.413	0.9	dsDNAphage	10796	0	80	0
EPR_000000010908||full	0.98	0.373	0.98	dsDNAphage	11769	0	47.8	0
EPR_000000010938||full	1	0.433	1	dsDNAphage	14516	1	100	0
EPR_000000011063||full	0.967	0.413	0.967	dsDNAphage	12370	0	100	0
EPR_000000011120||full	0.96	0.367	0.96	dsDNAphage	21631	0	83.3	0
EPR_000000011737||full	1	0.487	1	dsDNAphage	26794	7	100	0
EPR_000000011921||full	1	0.427	1	dsDNAphage	11068	2	76.5	0
EPR_000000012294||full	0.993	0.5	0.993	dsDNAphage	21199	1	62.5	0
EPR_000000012854||full	1	0.407	1	dsDNAphage	11723	2	72.7	0
EPR_000000012977||full	1	0.4	1	dsDNAphage	10660	1	100	0
EPR_000000013078||full	0.993	0.1	0.993	dsDNAphage	15469	1	81	0
EPR_000000013504||full	1	0.313	1	dsDNAphage	15900	6	100	0
EPR_000000013782||full	1	0.28	1	dsDNAphage	39535	3	93.8	0
EPR_000000013941||full	0.933	0.027	0.933	dsDNAphage	25607	1	61.5	2.6
EPR_000000014104||full	0.953	0.187	0.953	dsDNAphage	13513	0	76.9	0
EPR_000000014212||full	0.987	0.187	0.987	dsDNAphage	14300	2	72.7	0
EPR_000000014343||full	0.84	0.18	0.84	dsDNAphage	13993	0	75	0
EPR_000000014358||full	1	0.393	1	dsDNAphage	94776	20	94.7	0
EPR_000000014880||full	1	0.387	1	dsDNAphage	12455	3	95.2	0
EPR_000000014956||full	1	0.467	1	dsDNAphage	14080	4	80	0
EPR_000000015591||full	1	0.393	1	dsDNAphage	10482	5	77.8	0
EPR_000000016030||full	1	0.447	1	dsDNAphage	53153	4	97.5	0
EPR_000000016129||full	1	0	1	dsDNAphage	45173	7	41	9.8
EPR_000000016289||full	1	0.34	1	dsDNAphage	18996	7	95.7	0
EPR_000000016319||full	1	0.36	1	dsDNAphage	14879	9	100	0
EPR_000000016598||full	0.987	0.32	0.987	dsDNAphage	10463	6	83.3	0
EPR_000000016726||full	1	0.24	1	dsDNAphage	67972	13	91.2	0
EPR_000000017268||full	0.993	0.273	0.993	dsDNAphage	20850	1	89.3	0
EPR_000000017368||full	0.693	0.107	0.693	dsDNAphage	10438	0	66.7	0
EPR_000000018026||full	0.813	0.093	0.813	dsDNAphage	26122	0	69	0
EPR_000000018064||full	1	0.273	1	dsDNAphage	66283	10	82	0
EPR_000000018141||full	0.867	0.453	0.867	dsDNAphage	10051	0	81.8	0
EPR_000000018214||full	0.96	0.28	0.96	dsDNAphage	11431	0	88.9	0
EPR_000000019341||full	0.927	0.42	0.927	dsDNAphage	10035	0	90.9	0
EPR_000000019424||full	0.913	0.44	0.913	dsDNAphage	12202	0	78.6	0
EPR_000000019478||full	1	0.087	1	dsDNAphage	30844	5	46.8	0
EPR_000000019516||full	0.993	0.413	0.993	dsDNAphage	13865	6	90	0
EPR_000000019672||full	0.993	0.253	0.993	dsDNAphage	22484	4	80	0
EPR_000000019752||full	1	0.427	1	dsDNAphage	25100	8	96.7	0
EPR_000000019850||full	1	0.447	1	dsDNAphage	15341	3	100	0
EPR_000000019930||full	1	0.34	1	dsDNAphage	15807	1	90.9	0
EPR_000000020209||full	1	0.433	1	dsDNAphage	15587	5	94.1	0
EPR_000000020226||full	1	0.36	1	dsDNAphage	31015	2	97.1	0
EPR_000000020279||full	0.88	0.007	0.88	dsDNAphage	35496	0	21.3	1.6
EPR_000000020306||full	1	0.433	1	dsDNAphage	18310	1	62.5	0
EPR_000000020311||full	0.993	0.32	0.993	dsDNAphage	24456	1	70.8	4.2
EPR_000000020583||full	0.993	0.2	0.993	dsDNAphage	15613	3	94.7	0
EPR_000000021625||full	1	0.307	1	dsDNAphage	24864	6	91.3	0
EPR_000000021651||full	0.9	0.14	0.9	dsDNAphage	16481	0	60	0
EPR_000000021905||full	1	0.433	1	dsDNAphage	15793	9	100	0
EPR_000000022308||full	1	0.34	1	dsDNAphage	74032	10	97.9	0
EPR_000000022350||full	0.613	0	0.613	dsDNAphage	27686	1	25	12.5
EPR_000000023466||full	0.947	0.347	0.947	dsDNAphage	16878	0	87	4.3
EPR_000000023507||full	1	0.353	1	dsDNAphage	17024	3	34.5	0
EPR_000000023985||full	1	0.44	1	dsDNAphage	18464	2	64	0
EPR_000000024023||full	1	0.073	1	dsDNAphage	37849	6	82.6	0
EPR_000000024225||full	0.933	0.1	0.933	dsDNAphage	16824	0	92.3	3.8
EPR_000000024436||full	1	0.44	1	dsDNAphage	12616	7	100	0
EPR_000000024714||full	0.853	0.253	0.853	dsDNAphage	25052	0	83.3	0
EPR_000000025003||full	0.967	0.18	0.967	dsDNAphage	12792	1	77.8	11.1
EPR_000000025236||full	0.993	0.153	0.993	dsDNAphage	13424	0	40	0
EPR_000000025256||full	0.993	0.08	0.993	dsDNAphage	24437	1	81.6	2.6
EPR_000000025711||full	1	0.433	1	dsDNAphage	37774	11	100	0
EPR_000000025963||full	0.993	0.153	0.993	dsDNAphage	17191	1	87.5	4.2
EPR_000000026041||full	0.96	0.307	0.96	dsDNAphage	12678	3	66.7	0
EPR_000000026651||full	0.767	0	0.767	dsDNAphage	46579	0	31.8	9.1
EPR_000000027374||full	1	0.153	1	dsDNAphage	31568	2	73.1	0
EPR_000000027552||full	0.827	0.34	0.827	dsDNAphage	10905	0	88.9	0
EPR_000000027960||full	1	0.42	1	dsDNAphage	20527	9	100	0
EPR_000000028239||full	1	0.313	1	dsDNAphage	51912	8	89.6	0
EPR_000000028529||full	1	0.453	1	dsDNAphage	13486	7	100	0
EPR_000000029000||full	0.993	0.367	0.993	dsDNAphage	38079	5	98.4	0
EPR_000000029067||full	1	0.367	1	dsDNAphage	10243	1	100	0
EPR_000000029486||full	0.813	0.027	0.813	dsDNAphage	17073	0	61.3	3.2
EPR_000000029771||full	0.98	0.133	0.98	dsDNAphage	17009	0	40.5	0
EPR_000000030178||full	1	0.08	1	dsDNAphage	115451	26	73.6	0
EPR_000000030190||full	1	0.28	1	dsDNAphage	77093	4	81.1	0
EPR_000000030246||full	1	0.227	1	dsDNAphage	185506	38	94.1	0
EPR_000000030291||full	0.88	0.053	0.88	dsDNAphage	26926	0	51	2
EPR_000000030965||full	1	0.027	1	dsDNAphage	29999	5	87.5	3.1
EPR_000000031253||full	1	0.047	1	dsDNAphage	27363	1	70.9	1.8
EPR_000000031412||full	1	0.473	1	dsDNAphage	20348	6	94.1	0
EPR_000000031724||full	1	0.473	1	dsDNAphage	26552	4	86.8	0
EPR_000000032166||full	0.573	0.04	0.573	dsDNAphage	16293	0	70	10
EPR_000000032463||full	0.993	0.153	0.993	dsDNAphage	15864	2	69.6	0
EPR_000000032488||full	0.893	0.44	0.893	dsDNAphage	16601	0	96.2	0
EPR_000000032496||full	1	0.373	1	dsDNAphage	23284	3	100	0
EPR_000000032775||full	1	0.06	1	dsDNAphage	23401	3	56.1	2.4
EPR_000000033117||full	0.893	0.053	0.893	dsDNAphage	11773	0	55.6	5.6
EPR_000000033562||full	0.98	0.367	0.98	dsDNAphage	10726	0	81.8	0
EPR_000000033958||full	1	0.293	1	dsDNAphage	49045	7	67.9	0
EPR_000000034103||full	1	0.367	1	dsDNAphage	20472	1	80	0
EPR_000000034456||full	1	0.493	1	dsDNAphage	15378	5	100	0
EPR_000000034535||full	1	0.327	1	dsDNAphage	25591	1	100	0
EPR_000000034755||full	1	0.493	1	dsDNAphage	22444	10	100	0
EPR_000000034834||full	1	0.24	1	dsDNAphage	17323	3	84.6	0
EPR_000000034899||full	1	0.293	1	dsDNAphage	23574	6	88.5	0
EPR_000000035020||full	0.973	0.407	0.973	dsDNAphage	10936	0	92.9	0
EPR_000000035090||full	0.98	0.427	0.98	dsDNAphage	11559	2	60	0
EPR_000000035751||full	0.9	0.093	0.9	dsDNAphage	9591	0	38.1	4.8
EPR_000000035921||full	1	0.3	1	dsDNAphage	15064	5	100	0
EPR_000000035985||full	1	0.307	1	dsDNAphage	19190	4	85.2	0
EPR_000000036143||full	0.96	0.46	0.96	dsDNAphage	11181	0	76.2	0
EPR_000000036260||full	1	0.3	1	dsDNAphage	12184	5	90	0
EPR_000000036302||full	0.993	0.42	0.993	dsDNAphage	14274	2	78.6	0
EPR_000000036601||full	1	0.207	1	dsDNAphage	24877	3	60	0
EPR_000000037253||full	1	0.473	1	dsDNAphage	13327	6	91.7	0
EPR_000000037664||full	1	0.16	1	dsDNAphage	24341	5	80.6	0
EPR_000000037799||full	1	0.18	1	dsDNAphage	43318	4	55.1	0
EPR_000000038993||full	1	0.46	1	dsDNAphage	28663	7	91.7	0
EPR_000000039468||full	0.713	0.007	0.713	dsDNAphage	34750	0	50	12.5
EPR_000000039536||full	0.993	0.053	0.993	dsDNAphage	54287	1	80.5	2.4
EPR_000000040067||full	0.98	0.427	0.98	dsDNAphage	17055	0	97.3	0
EPR_000000040300||full	1	0.153	1	dsDNAphage	44089	2	41.1	0
EPR_000000040427||full	1	0.433	1	dsDNAphage	33526	7	79.2	0
EPR_000000040666||full	0.673	0.3	0.673	dsDNAphage	11723	0	33.3	0
EPR_000000041187||full	0.887	0.007	0.887	dsDNAphage	55088	0	51.7	5.7
EPR_000000041489||full	0.913	0.187	0.913	dsDNAphage	14214	0	70.6	0
EPR_000000041758||full	1	0.36	1	dsDNAphage	13747	2	96.6	0
EPR_000000041958||full	0.933	0.433	0.933	dsDNAphage	10354	0	100	0
EPR_000000042139||full	0.987	0.453	0.987	dsDNAphage	12961	5	100	0
EPR_000000042452||full	0.987	0.32	0.987	dsDNAphage	24729	6	50	0
EPR_000000042546||full	0.84	0.38	0.84	dsDNAphage	10350	0	77.3	0
EPR_000000042579||full	1	0.167	1	dsDNAphage	48611	1	50.7	0
EPR_000000042682||full	0.967	0.373	0.967	dsDNAphage	12038	0	88.2	0
EPR_000000043146||full	0.807	0.353	0.807	dsDNAphage	10590	0	25	0
EPR_000000043962||full	1	0.473	1	dsDNAphage	24743	2	97.1	0
EPR_000000044251||full	0.867	0.067	0.867	dsDNAphage	13407	1	68.8	18.8
EPR_000000044456||full	1	0.18	1	dsDNAphage	13652	2	80	0
EPR_000000044463||full	1	0.28	1	dsDNAphage	17677	5	96	0
EPR_000000044712||full	1	0.447	1	dsDNAphage	15640	1	50	0
EPR_000000044821||full	1	0.4	1	dsDNAphage	12961	1	83.3	0
EPR_000000045112||full	1	0.487	1	dsDNAphage	20136	3	90.5	0
EPR_000000045461||full	0.993	0.433	0.993	dsDNAphage	14274	0	65.5	0
EPR_000000045641||full	1	0.24	1	dsDNAphage	18997	3	73.7	0
EPR_000000045799||full	0.993	0.187	0.993	dsDNAphage	9986	1	75	0
EPR_000000046024||full	0.687	0.367	0.687	dsDNAphage	10029	0	28.6	0
EPR_000000046209||full	1	0.347	1	dsDNAphage	13810	8	94.4	0
EPR_000000046481||full	0.987	0.473	0.987	dsDNAphage	11451	1	75	0
EPR_000000046555||full	0.987	0.02	0.987	dsDNAphage	69661	2	60.4	4.2
EPR_000000046647||full	1	0.487	1	dsDNAphage	20096	3	97.8	0
EPR_000000046915||full	1	0.047	1	dsDNAphage	34780	3	68.8	2.1
EPR_000000047041||full	1	0.493	1	dsDNAphage	13087	6	100	0
EPR_000000047077||full	1	0.3	1	dsDNAphage	20789	2	63.2	0
EPR_000000047274||full	1	0.46	1	dsDNAphage	12204	5	100	0
EPR_000000047671||full	0.993	0.187	0.993	dsDNAphage	12493	0	33.3	0
EPR_000000047680||full	0.993	0.24	0.993	dsDNAphage	18752	2	57.1	0
EPR_000000047981||full	1	0.34	1	dsDNAphage	16120	4	96.2	0
EPR_000000048463||full	1	0.4	1	dsDNAphage	33845	9	90.6	0
EPR_000000048581||full	0.993	0.147	0.993	dsDNAphage	28351	2	40.5	0
EPR_000000048593||full	0.993	0.46	0.993	dsDNAphage	19343	1	50	0
EPR_000000049220||full	1	0.08	1	dsDNAphage	57611	6	59.4	1.6
EPR_000000049654||full	1	0.413	1	dsDNAphage	37075	8	84.7	0
EPR_000000050064||full	1	0.213	1	dsDNAphage	15155	1	73.3	0
EPR_000000050088||full	0.953	0.26	0.953	dsDNAphage	22884	0	90.9	0
EPR_000000050478||full	1	0.387	1	dsDNAphage	24833	3	89.7	0
EPR_000000050662||full	1	0.24	1	dsDNAphage	12666	1	84.2	0
EPR_000000050683||full	1	0.307	1	dsDNAphage	57115	9	87.7	0
EPR_000000050685||full	0.693	0.193	0.693	dsDNAphage	12348	0	13.6	0
EPR_000000050930||full	1	0.22	1	dsDNAphage	11908	4	76.9	0
EPR_000000051196||full	0.993	0.487	0.993	dsDNAphage	16412	5	100	0
EPR_000000051470||full	0.993	0.327	0.993	dsDNAphage	13955	0	69.7	0
EPR_000000051554||full	0.987	0.353	0.987	dsDNAphage	10769	2	80	0
EPR_000000051750||full	0.827	0	0.827	dsDNAphage	29570	1	48.1	18.5
EPR_000000051943||full	0.613	0	0.613	dsDNAphage	24824	0	17.4	0
EPR_000000052815||full	0.987	0.427	0.987	dsDNAphage	15174	0	86.8	0
EPR_000000052956||full	0.993	0.36	0.993	dsDNAphage	22024	3	48.3	0
EPR_000000052992||full	0.633	0.3	0.633	dsDNAphage	11461	0	33.3	0
EPR_000000053158||full	0.993	0.5	0.993	dsDNAphage	10590	1	94.7	0
EPR_000000053369||full	1	0.267	1	dsDNAphage	30056	3	84.6	0
EPR_000000053861||full	0.993	0.36	0.993	dsDNAphage	20460	3	86.7	0
EPR_000000054475||full	1	0.5	1	dsDNAphage	12526	2	85.7	0
EPR_000000055079||full	1	0.367	1	dsDNAphage	50914	16	88.7	0
EPR_000000055093||full	1	0.473	1	dsDNAphage	14991	2	58.8	0
EPR_000000055507||full	0.887	0.147	0.887	dsDNAphage	24189	0	82.6	0
EPR_000000055819||full	0.673	0.387	0.673	dsDNAphage	13194	0	33.3	0
EPR_000000056531||full	0.953	0.48	0.953	dsDNAphage	14682	0	82.6	0
EPR_000000056640||full	1	0.347	1	dsDNAphage	24380	2	86.4	0
EPR_000000057219||full	0.62	0.16	0.62	dsDNAphage	11129	0	25	0
EPR_000000057268||full	1	0.393	1	dsDNAphage	11935	3	100	0
EPR_000000057332||full	0.993	0.227	0.993	dsDNAphage	14289	6	81.8	0
EPR_000000057357||full	0.98	0.047	0.98	dsDNAphage	33494	3	50	0
EPR_000000057414||full	1	0.32	1	dsDNAphage	10405	7	90.9	0
EPR_000000057524||full	1	0.313	1	dsDNAphage	12231	3	95	0
EPR_000000057623||full	1	0.36	1	dsDNAphage	12254	1	90	0
EPR_000000057905||full	1	0.5	1	dsDNAphage	13998	1	100	0
EPR_000000058018||full	1	0.447	1	dsDNAphage	19840	7	100	0
EPR_000000058254||full	0.967	0.34	0.967	dsDNAphage	11585	0	100	0
EPR_000000058402||full	1	0.213	1	dsDNAphage	20320	1	89.7	0
EPR_000000058698||full	0.947	0.207	0.947	dsDNAphage	15064	0	65.9	0
EPR_000000059054||full	0.727	0	0.727	dsDNAphage	34336	0	18.5	0
EPR_000000059094||full	1	0.293	1	dsDNAphage	22340	6	87.5	0
EPR_000000059152||full	1	0.267	1	dsDNAphage	14530	4	100	0
EPR_000000059192||full	0.993	0.18	0.993	dsDNAphage	63653	6	83.9	0
EPR_000000059672||full	1	0.42	1	dsDNAphage	10531	6	100	0
EPR_000000059776||full	0.987	0.047	0.987	dsDNAphage	19325	1	82.1	3.6
EPR_000000060059||full	0.993	0.347	0.993	dsDNAphage	29038	2	100	0
EPR_000000060157||full	0.787	0.4	0.787	dsDNAphage	13631	0	85.7	0
EPR_000000060203||full	0.987	0.367	0.987	dsDNAphage	11873	1	73.9	0
EPR_000000060859||full	1	0.38	1	dsDNAphage	10760	2	62.5	0
EPR_000000061004||full	0.993	0.153	0.993	dsDNAphage	10235	1	55.6	0
EPR_000000061037||full	0.993	0.24	0.993	dsDNAphage	13153	1	83.3	0
EPR_000000061419||full	1	0.493	1	dsDNAphage	11194	1	92.6	0
EPR_000000062286||full	0.867	0.133	0.867	dsDNAphage	14269	0	46.2	0
EPR_000000062378||full	1	0.44	1	dsDNAphage	10350	1	88.9	0
EPR_000000062729||full	1	0.353	1	dsDNAphage	10575	2	47.1	0
EPR_000000062760||full	1	0.433	1	dsDNAphage	15872	5	72	0
EPR_000000062871||full	0.54	0.04	0.54	dsDNAphage	13608	0	78.6	0
EPR_000000062939||full	0.933	0.08	0.933	dsDNAphage	14562	0	61.5	3.8
EPR_000000063005||full	0.98	0.413	0.98	dsDNAphage	19723	0	67.7	0
EPR_000000063532||full	1	0.407	1	dsDNAphage	12673	5	100	0
EPR_000000064135||full	1	0.347	1	dsDNAphage	24641	6	87.5	0
EPR_000000064833||full	1	0.42	1	dsDNAphage	12215	3	100	0
EPR_000000065107||full	0.933	0.173	0.933	dsDNAphage	17492	0	87	0
EPR_000000065116||full	1	0.407	1	dsDNAphage	15006	3	81.8	0
EPR_000000065335||full	0.793	0.147	0.793	dsDNAphage	21372	0	77.8	0
EPR_000000065582||full	1	0.187	1	dsDNAphage	10720	3	63.6	0
EPR_000000065645||full	1	0.14	1	dsDNAphage	36110	2	83.8	0
EPR_000000065707||full	1	0.473	1	dsDNAphage	27072	9	96.6	0
EPR_000000065902||full	0.993	0.307	0.993	dsDNAphage	37467	10	98.1	0
EPR_000000065952||full	0.967	0.453	0.967	dsDNAphage	10738	0	65	0
EPR_000000065967||full	0.973	0.3	0.973	dsDNAphage	12265	0	54.5	0
EPR_000000066083||full	1	0.327	1	dsDNAphage	11742	6	90.9	0
EPR_000000066124||full	0.927	0.327	0.927	dsDNAphage	12088	0	66.7	0
EPR_000000066472||full	1	0.353	1	dsDNAphage	33172	8	66	0
EPR_000000066679||full	0.9	0.427	0.9	dsDNAphage	18362	0	93.9	0
EPR_000000066697||full	0.947	0.267	0.947	dsDNAphage	10530	0	100	0
EPR_000000066888||full	1	0.347	1	dsDNAphage	12530	2	87.5	0
EPR_000000066925||full	0.973	0.14	0.973	dsDNAphage	13660	0	53.6	0
EPR_000000068492||full	0.953	0.06	0.953	dsDNAphage	10738	0	40	0
EPR_000000068562||full	0.973	0.42	0.973	dsDNAphage	12952	1	76.7	0
EPR_000000068592||full	1	0.373	1	dsDNAphage	33659	8	97.8	0
EPR_000000068662||full	0.933	0.313	0.933	dsDNAphage	10937	0	68.2	0
EPR_000000069025||full	0.993	0.047	0.993	dsDNAphage	75988	6	65.2	2.2
EPR_000000069083||full	1	0.36	1	dsDNAphage	12731	1	66.7	0
EPR_000000069100||full	1	0.5	1	dsDNAphage	14785	3	100	0
EPR_000000069178||full	0.987	0.3	0.987	dsDNAphage	20793	8	84.2	0
EPR_000000069256||full	1	0.373	1	dsDNAphage	11832	4	100	0
EPR_000000069323||full	0.967	0.4	0.967	dsDNAphage	9842	0	69.2	0
EPR_000000069519||full	0.96	0.333	0.96	dsDNAphage	10697	0	94.1	0
EPR_000000069597||full	1	0.48	1	dsDNAphage	15618	7	100	0
EPR_000000069743||full	1	0.353	1	dsDNAphage	102173	24	92.1	0
EPR_000000070006||full	0.98	0.093	0.98	dsDNAphage	69820	22	81.8	1.8
EPR_000000070013||full	0.687	0.053	0.687	dsDNAphage	26862	0	56.4	2.6
EPR_000000070180||full	0.6	0.107	0.6	dsDNAphage	9734	0	10.7	7.1
EPR_000000070405||full	1	0.487	1	dsDNAphage	10436	1	100	0
EPR_000000070991||full	0.947	0.16	0.947	dsDNAphage	11808	0	38.1	0
EPR_000000071136||full	0.933	0.5	0.933	dsDNAphage	10354	0	85.7	0
EPR_000000071247||full	0.767	0.28	0.767	dsDNAphage	16709	0	81.8	0
EPR_000000071249||full	0.687	0.253	0.687	dsDNAphage	10708	0	66.7	0
EPR_000000071390||full	0.953	0.22	0.953	dsDNAphage	19716	0	64.7	0
EPR_000000071470||full	0.88	0.167	0.88	dsDNAphage	28867	0	74.2	0
EPR_000000071705||full	0.847	0.007	0.847	dsDNAphage	20232	0	10.5	2.6
EPR_000000071709||full	1	0.4	1	dsDNAphage	47340	13	98.3	0
EPR_000000071792||full	1	0.38	1	dsDNAphage	23372	8	96.6	0
EPR_000000072206||full	1	0.467	1	dsDNAphage	16052	5	88.9	0
EPR_000000072239||full	1	0.467	1	dsDNAphage	22268	8	100	0
EPR_000000072249||full	1	0.16	1	dsDNAphage	14854	1	85.7	0
EPR_000000072640||full	1	0.407	1	dsDNAphage	15386	8	100	0
EPR_000000073189||full	0.9	0.113	0.9	dsDNAphage	11113	0	36	4
EPR_000000073465||full	0.973	0.007	0.973	dsDNAphage	21854	2	56.7	13.3
EPR_000000073508||full	0.967	0.287	0.967	dsDNAphage	13535	0	57.1	0
EPR_000000073594||full	0.92	0.107	0.92	dsDNAphage	56697	0	60.2	2.2
EPR_000000073832||full	1	0.473	1	dsDNAphage	12299	2	100	0
EPR_000000073864||full	0.987	0.08	0.987	dsDNAphage	14593	3	78.6	3.6
EPR_000000073933||full	1	0.28	1	dsDNAphage	51889	6	97.1	0
EPR_000000074202||full	0.953	0.433	0.953	dsDNAphage	18167	0	67.4	0
EPR_000000074361||full	0.907	0.367	0.907	dsDNAphage	11129	0	75	0
EPR_000000074495||full	0.92	0.207	0.92	dsDNAphage	32639	0	50	0
EPR_000000074605||full	0.993	0.447	0.993	dsDNAphage	10605	8	100	0
EPR_000000074841||full	0.967	0.053	0.967	dsDNAphage	29006	0	56.9	2
EPR_000000074997||full	1	0.167	1	dsDNAphage	79467	12	94.6	0
EPR_000000075356||full	0.993	0.32	0.993	dsDNAphage	10768	3	81.8	0
EPR_000000076400||full	1	0.22	1	dsDNAphage	19792	6	87	0
EPR_000000077038||full	1	0.433	1	dsDNAphage	20324	3	97.1	0
EPR_000000077202||full	0.74	0.087	0.74	dsDNAphage	16468	0	73.7	0
EPR_000000077240||full	1	0.247	1	dsDNAphage	11626	4	76	0
EPR_000000077898||full	0.933	0.42	0.933	dsDNAphage	12850	0	57.1	0
EPR_000000078038||full	0.993	0.453	0.993	dsDNAphage	16034	5	57.1	0
EPR_000000078166||full	0.96	0.327	0.96	dsDNAphage	16440	0	90	0
EPR_000000078247||full	1	0.467	1	dsDNAphage	11239	8	100	0
EPR_000000078362||full	0.993	0.013	0.993	dsDNAphage	63053	2	64	5
EPR_000000078531||full	0.86	0.04	0.86	dsDNAphage	17844	0	54.2	8.3
EPR_000000078842||full	0.933	0.187	0.933	dsDNAphage	18356	0	64.9	0
EPR_000000079422||full	0.987	0.167	0.987	dsDNAphage	18375	1	42.9	0
EPR_000000079753||full	0.967	0.153	0.967	dsDNAphage	13284	0	45.5	0
EPR_000000079854||full	0.873	0.313	0.873	dsDNAphage	17837	0	91.3	0
EPR_000000080607||full	1	0.447	1	dsDNAphage	45439	13	90	0
EPR_000000080766||full	1	0.28	1	dsDNAphage	21561	1	80	0
EPR_000000081035||full	1	0.44	1	dsDNAphage	17515	1	52.6	0
EPR_000000081056||full	1	0.213	1	dsDNAphage	22265	2	85.7	0
EPR_000000081218||full	1	0.293	1	dsDNAphage	17169	2	88.9	0
EPR_000000081590||full	0.993	0.213	0.993	dsDNAphage	12758	1	37.5	0
EPR_000000081612||full	1	0.36	1	dsDNAphage	17923	3	85	0
EPR_000000081702||full	1	0.053	1	dsDNAphage	22299	1	62.9	2.9
EPR_000000081716||full	1	0.107	1	dsDNAphage	15186	1	77.3	4.5
EPR_000000081845||full	1	0.433	1	dsDNAphage	13124	4	78.3	0
EPR_000000081926||full	0.98	0.133	0.98	dsDNAphage	14762	0	48.3	0
EPR_000000082495||full	0.96	0.02	0.96	dsDNAphage	27460	5	28	0
EPR_000000082668||full	1	0.347	1	dsDNAphage	58543	8	75.3	0
EPR_000000083184||full	0.673	0	0.673	dsDNAphage	57876	0	30	20
EPR_000000083198||full	1	0.48	1	dsDNAphage	26580	9	100	0
EPR_000000083468||full	0.847	0	0.847	dsDNAphage	12765	1	12.5	6.2
EPR_000000084202||full	0.96	0.48	0.96	dsDNAphage	11589	0	100	0
EPR_000000084574||full	0.947	0.273	0.947	dsDNAphage	11927	0	58.8	0
EPR_000000084960||full	0.993	0.213	0.993	dsDNAphage	22298	5	90	0
EPR_000000085213||full	0.987	0.02	0.987	dsDNAphage	14899	1	50	7.7
EPR_000000085296||full	1	0.387	1	dsDNAphage	28113	4	87.5	0
EPR_000000085387||full	1	0.353	1	dsDNAphage	30755	1	83.7	0
EPR_000000085540||full	1	0.373	1	dsDNAphage	35067	2	95.2	0
EPR_000000086041||full	1	0.467	1	dsDNAphage	16588	2	87.5	0
EPR_000000086115||full	0.74	0.04	0.74	dsDNAphage	20223	0	79.3	6.9
EPR_000000086203||full	0.813	0.353	0.813	dsDNAphage	10838	0	90.9	0
EPR_000000086308||full	1	0.373	1	dsDNAphage	50621	17	91.1	0
EPR_000000086392||full	1	0.347	1	dsDNAphage	13152	8	100	0
EPR_000000086744||full	0.813	0.273	0.813	dsDNAphage	16981	0	94.4	0
EPR_000000087089||full	1	0.34	1	dsDNAphage	10629	3	94.7	0
EPR_000000087326||full	0.867	0.22	0.867	dsDNAphage	18806	0	83.3	0
EPR_000000087878||full	1	0.14	1	dsDNAphage	102908	7	66.2	2
EPR_000000087910||full	0.987	0.373	0.987	dsDNAphage	14637	1	37	0
EPR_000000088412||full	1	0.447	1	dsDNAphage	16672	10	100	0
EPR_000000088459||full	0.72	0.353	0.72	dsDNAphage	14388	0	72.7	0
EPR_000000089013||full	0.847	0.153	0.847	dsDNAphage	10167	0	77.8	0
EPR_000000089077||full	0.673	0.133	0.673	dsDNAphage	30114	0	47.8	8.7
EPR_000000089080||full	0.873	0.16	0.873	dsDNAphage	11153	0	81.8	0
EPR_000000089311||full	0.993	0.36	0.993	dsDNAphage	37121	8	95.9	0
EPR_000000089436||full	0.62	0.167	0.62	dsDNAphage	14850	0	66.7	0
EPR_000000089860||full	1	0.367	1	dsDNAphage	18769	2	72.2	0
EPR_000000089975||full	1	0.413	1	dsDNAphage	11657	1	100	0
EPR_000000090118||full	1	0.447	1	dsDNAphage	30777	8	100	0
EPR_000000090851||full	0.96	0.02	0.96	dsDNAphage	12761	1	20	0
EPR_000000090968||full	1	0.26	1	dsDNAphage	50192	12	82.9	0
EPR_000000091167||full	0.927	0.5	0.927	dsDNAphage	12422	0	85.7	0
EPR_000000091563||full	0.993	0.053	0.993	dsDNAphage	13033	2	52.9	5.9
EPR_000000092026||full	0.98	0.32	0.98	dsDNAphage	12768	0	94.4	0
EPR_000000092102||full	1	0.1	1	dsDNAphage	11969	1	14.3	0
EPR_000000092273||full	0.993	0.46	0.993	dsDNAphage	19479	8	100	0
EPR_000000092336||full	0.993	0.38	0.993	dsDNAphage	19107	5	100	0
EPR_000000092458||full	1	0.247	1	dsDNAphage	18161	5	95.2	0
EPR_000000092782||full	1	0.44	1	dsDNAphage	14057	4	88.9	0
EPR_000000094095||full	0.967	0.36	0.967	dsDNAphage	18089	0	100	0
EPR_000000094407||full	0.98	0.387	0.98	dsDNAphage	15832	0	97	0
EPR_000000094448||full	1	0.353	1	dsDNAphage	33427	3	90.7	0
EPR_000000094546||full	0.933	0.327	0.933	dsDNAphage	13244	0	40	0
EPR_000000095407||full	1	0.327	1	dsDNAphage	53313	8	86.8	0
EPR_000000095648||full	0.973	0.353	0.973	dsDNAphage	29786	0	61.4	0
EPR_000000095786||full	1	0.393	1	dsDNAphage	13110	5	81.2	0
EPR_000000095868||full	0.933	0.36	0.933	dsDNAphage	11858	0	76.2	0
EPR_000000096317||full	1	0.4	1	dsDNAphage	12470	3	73.1	0
EPR_000000096874||full	1	0.433	1	dsDNAphage	17213	5	85.7	0
EPR_000000097283||full	1	0.32	1	dsDNAphage	17458	3	85.3	0
EPR_000000097430||full	0.94	0.04	0.94	dsDNAphage	19254	0	43.9	2.4
EPR_000000098799||full	1	0.167	1	dsDNAphage	73215	28	84.2	0
EPR_000000098933||full	1	0.5	1	dsDNAphage	15242	3	95	0
EPR_000000098968||full	0.827	0.213	0.827	dsDNAphage	16867	0	35.7	0
EPR_000000099105||full	0.847	0.22	0.847	dsDNAphage	17711	0	86.4	0
EPR_000000099107||full	0.993	0.173	0.993	dsDNAphage	24995	5	63.3	0
EPR_000000099438||full	1	0.153	1	dsDNAphage	69465	1	77.5	0
EPR_000000099442||full	1	0.373	1	dsDNAphage	22190	9	96.6	0
EPR_000000099979||full	0.753	0	0.753	dsDNAphage	16520	0	31.2	3.1
EPR_000000100087||full	1	0.42	1	dsDNAphage	11894	1	88.9	0
EPR_000000100645||full	0.993	0.373	0.993	dsDNAphage	14936	1	66.7	0
EPR_000000100704||full	1	0.087	1	dsDNAphage	115033	19	71.8	1.3
EPR_000000101006||full	1	0.347	1	dsDNAphage	10040	2	92.9	0
EPR_000000101446||full	0.867	0.133	0.867	dsDNAphage	11907	0	64.7	0
EPR_000000101449||full	1	0.187	1	dsDNAphage	18312	2	22.2	0
EPR_000000101545||full	0.84	0.18	0.84	dsDNAphage	11208	0	90.9	0
EPR_000000101706||full	1	0.34	1	dsDNAphage	24552	9	100	0
EPR_000000101951||full	0.76	0.367	0.76	dsDNAphage	10165	0	100	0
EPR_000000101966||full	0.987	0.12	0.987	dsDNAphage	10114	2	88.9	11.1
EPR_000000102651||full	1	0.42	1	dsDNAphage	27240	8	97.4	0
EPR_000000103308||full	1	0.493	1	dsDNAphage	10840	4	100	0
EPR_000000103781||full	1	0.427	1	dsDNAphage	13533	2	77.8	0
EPR_000000104089||full	0.92	0.473	0.92	dsDNAphage	14077	0	67.7	0
EPR_000000104430||full	0.993	0.453	0.993	dsDNAphage	11411	6	94.1	0
EPR_000000104859||full	1	0.207	1	dsDNAphage	13876	3	88.9	0
EPR_000000105243||full	1	0.38	1	dsDNAphage	10787	7	90	0
EPR_000000105360||full	1	0.493	1	dsDNAphage	14323	3	100	0
EPR_000000106116||full	0.993	0.027	0.993	dsDNAphage	22336	2	82.6	8.7
EPR_000000106500||full	1	0.153	1	dsDNAphage	14360	1	43.3	0
EPR_000000106627||full	1	0.46	1	dsDNAphage	12539	1	94.7	0
EPR_000000107081||full	1	0.147	1	dsDNAphage	31798	1	75	2.3
EPR_000000107366||full	0.827	0.02	0.827	dsDNAphage	28366	0	48.5	0
EPR_000000107445||full	0.627	0.207	0.627	dsDNAphage	12163	0	28.6	0
EPR_000000107518||full	1	0.187	1	dsDNAphage	16063	5	81.2	0
EPR_000000107616||full	1	0.407	1	dsDNAphage	22838	3	95.8	0
EPR_000000107902||full	1	0.467	1	dsDNAphage	16223	10	93.3	0
EPR_000000108128||full	0.953	0.127	0.953	dsDNAphage	10836	0	65.5	3.4
EPR_000000108467||full	1	0.48	1	dsDNAphage	23214	1	82.4	0
EPR_000000109128||full	0.98	0.187	0.98	dsDNAphage	30431	0	32.8	0
EPR_000000109309||full	1	0.34	1	dsDNAphage	10396	1	84.2	0
EPR_000000109520||full	0.913	0.193	0.913	dsDNAphage	11579	0	44.4	0
EPR_000000109566||full	1	0.5	1	dsDNAphage	15504	9	100	0
EPR_000000109705||full	0.98	0.187	0.98	dsDNAphage	14344	0	57.6	3
EPR_000000109845||full	0.913	0.013	0.913	dsDNAphage	24269	0	47.2	8.3
EPR_000000110185||full	0.893	0.42	0.893	dsDNAphage	9981	0	83.3	0
EPR_000000110207||full	1	0.433	1	dsDNAphage	13209	4	100	0
EPR_000000110469||full	1	0.453	1	dsDNAphage	12346	1	71.4	0
EPR_000000111008||full	1	0.027	1	dsDNAphage	25900	2	66.7	4.8
EPR_000000111060||full	1	0.333	1	dsDNAphage	20218	7	100	0
EPR_000000111599||full	1	0.48	1	dsDNAphage	11396	2	66.7	0
EPR_000000111723||full	1	0.44	1	dsDNAphage	19755	1	100	0
EPR_000000111964||full	1	0.293	1	dsDNAphage	11081	3	93.8	0
EPR_000000112377||full	1	0.487	1	dsDNAphage	18711	2	80	0
EPR_000000113557||full	0.993	0.153	0.993	dsDNAphage	51220	9	88	0
EPR_000000113667||full	1	0.373	1	dsDNAphage	14983	7	86.7	0
EPR_000000114173||full	0.893	0.34	0.893	dsDNAphage	12104	0	75	0
EPR_000000114231||full	0.987	0.313	0.987	dsDNAphage	27234	6	69.8	0
EPR_000000114270||full	0.953	0.327	0.953	dsDNAphage	12251	0	94.4	0
EPR_000000114291||full	1	0.373	1	dsDNAphage	11484	1	80	0
EPR_000000115688||full	0.92	0.02	0.92	dsDNAphage	11870	0	40.9	4.5
EPR_000000115711||full	1	0.24	1	dsDNAphage	16136	8	90.9	0
EPR_000000115794||full	0.98	0.44	0.98	dsDNAphage	22961	0	52.9	0
EPR_000000116179||full	0.973	0.3	0.973	dsDNAphage	20051	0	100	0
EPR_000000116258||full	0.92	0.333	0.92	dsDNAphage	17903	0	61.5	0
EPR_000000116380||full	1	0.287	1	dsDNAphage	28201	4	75	0
EPR_000000116777||full	0.553	0.04	0.553	dsDNAphage	16047	0	58.3	0
EPR_000000116835||full	1	0.113	1	dsDNAphage	10331	1	53.8	0
EPR_000000116880||full	0.8	0.053	0.8	dsDNAphage	19702	0	31.2	0
EPR_000000117406||full	0.993	0.453	0.993	dsDNAphage	10455	3	93.8	0
EPR_000000117444||full	0.76	0.247	0.76	dsDNAphage	15420	0	58.3	0
EPR_000000117697||full	0.993	0.073	0.993	dsDNAphage	14256	1	36.4	0
EPR_000000117763||full	0.92	0.48	0.92	dsDNAphage	15205	0	85.7	0
EPR_000000118155||full	0.88	0.22	0.88	dsDNAphage	10713	0	62.5	0
EPR_000000119581||full	1	0.48	1	dsDNAphage	22725	5	66.7	0
EPR_000000119590||full	1	0.407	1	dsDNAphage	13230	3	100	0
EPR_000000119616||full	1	0.327	1	dsDNAphage	21728	6	96.8	0
EPR_000000120105||full	1	0.327	1	dsDNAphage	10338	2	55.6	0
EPR_000000120691||full	1	0.36	1	dsDNAphage	10755	1	27.3	0
EPR_000000120798||full	1	0.267	1	dsDNAphage	45047	11	95.2	0
EPR_000000120952||full	1	0.227	1	dsDNAphage	32712	6	73	0
EPR_000000120978||full	0.973	0.393	0.973	dsDNAphage	11315	0	78.3	0
EPR_000000121059||full	0.94	0.333	0.94	dsDNAphage	13425	0	87.5	0
EPR_000000121523||full	0.793	0.14	0.793	dsDNAphage	18047	0	92	4
EPR_000000123703||full	1	0.253	1	dsDNAphage	10762	8	78.6	0
EPR_000000123916||full	0.947	0.407	0.947	dsDNAphage	12419	0	68.2	0
EPR_000000124688||full	0.893	0.087	0.893	dsDNAphage	14079	0	54.8	9.7
EPR_000000125024||full	0.82	0.26	0.82	dsDNAphage	10270	0	76.9	0
EPR_000000125235||full	1	0.333	1	dsDNAphage	41443	12	92.3	0
EPR_000000125315||full	0.72	0.06	0.72	dsDNAphage	12809	0	83.3	5.6
EPR_000000125355||full	0.96	0.307	0.96	dsDNAphage	11813	0	40.6	0
EPR_000000125377||full	0.84	0.147	0.84	dsDNAphage	9997	0	62.5	0
EPR_000000126289||full	1	0.36	1	dsDNAphage	10396	2	100	0
EPR_000000126425||full	1	0.46	1	dsDNAphage	13503	3	89.7	0
EPR_000000126592||full	0.993	0.193	0.993	dsDNAphage	15445	1	53.8	0
EPR_000000126613||full	1	0.333	1	dsDNAphage	49684	8	89.1	0
EPR_000000126965||full	1	0.247	1	dsDNAphage	61276	4	72.7	0
EPR_000000127034||full	0.847	0.26	0.847	dsDNAphage	32818	0	45.8	0
EPR_000000127212||full	1	0.273	1	dsDNAphage	10452	4	83.3	0
EPR_000000127408||full	0.693	0.013	0.693	dsDNAphage	12741	0	47.1	11.8
EPR_000000127739||full	1	0.227	1	dsDNAphage	10540	3	90	0
EPR_000000128295||full	1	0.487	1	dsDNAphage	26154	2	83.3	0
EPR_000000128349||full	0.947	0.113	0.947	dsDNAphage	12066	0	42.3	3.8
EPR_000000128777||full	0.94	0.313	0.94	dsDNAphage	20556	0	74.2	0
EPR_000000129511||full	1	0.407	1	dsDNAphage	11533	6	100	0
EPR_000000129942||full	0.993	0.28	0.993	dsDNAphage	44743	9	97.2	0
EPR_000000130033||full	1	0.28	1	dsDNAphage	58885	7	84.1	1.2
EPR_000000130060||full	1	0.487	1	dsDNAphage	13928	2	100	0
EPR_000000130108||full	1	0.46	1	dsDNAphage	32628	5	51.9	0
EPR_000000130180||full	1	0.327	1	dsDNAphage	18397	3	86.4	0
EPR_000000130637||full	1	0.307	1	dsDNAphage	22903	1	100	0
EPR_000000130663||full	1	0.373	1	dsDNAphage	14338	2	75	0
EPR_000000130720||full	0.64	0.013	0.64	dsDNAphage	15352	0	66.7	14.3
EPR_000000131153||full	1	0.373	1	dsDNAphage	13718	1	50	0
EPR_000000131748||full	1	0.153	1	dsDNAphage	33754	14	84.6	0
EPR_000000131968||full	1	0.467	1	dsDNAphage	17638	4	94.1	0
EPR_000000132155||full	1	0.06	1	dsDNAphage	18413	1	78.3	4.3
EPR_000000132421||full	1	0.1	1	dsDNAphage	38039	16	86.2	0
EPR_000000132466||full	0.94	0.407	0.94	dsDNAphage	12058	0	77.8	0
EPR_000000132593||full	0.813	0.193	0.813	dsDNAphage	14612	0	69.6	0
EPR_000000132802||full	0.96	0.193	0.96	dsDNAphage	24829	0	80.9	0
EPR_000000133145||full	1	0.22	1	dsDNAphage	14323	2	83.3	0
EPR_000000134215||full	1	0.473	1	dsDNAphage	12779	3	87.5	0
EPR_000000134654||full	1	0.327	1	dsDNAphage	13458	1	95	0
EPR_000000134741||full	1	0.433	1	dsDNAphage	15792	1	84.6	0
EPR_000000135379||full	1	0.427	1	dsDNAphage	64626	5	74.7	0
EPR_000000135480||full	0.993	0.187	0.993	dsDNAphage	12819	0	29.6	0
EPR_000000135510||full	0.98	0.113	0.98	dsDNAphage	17738	2	50	0
EPR_000000135721||full	0.987	0.293	0.987	dsDNAphage	20154	1	70.6	0
EPR_000000135879||full	1	0.353	1	dsDNAphage	21148	1	96.6	0
EPR_000000136589||full	1	0.367	1	dsDNAphage	12610	8	100	0
EPR_000000136875||full	0.74	0.08	0.74	dsDNAphage	10995	0	30	0
EPR_000000137114||full	1	0.34	1	dsDNAphage	32136	11	79.2	0
EPR_000000137438||full	1	0.487	1	dsDNAphage	11474	3	66.7	0
EPR_000000137729||full	1	0.347	1	dsDNAphage	40553	10	91.2	0
EPR_000000137758||full	0.713	0.26	0.713	dsDNAphage	14727	0	77.8	0
EPR_000000138228||full	0.993	0.467	0.993	dsDNAphage	27676	3	78.6	0
EPR_000000138231||full	0.987	0.407	0.987	dsDNAphage	18241	1	69.2	0
EPR_000000138423||full	1	0.447	1	dsDNAphage	37838	8	92.4	0
EPR_000000138870||full	0.907	0.04	0.907	dsDNAphage	19442	0	65.5	3.4
EPR_000000138988||full	0.987	0.333	0.987	dsDNAphage	11911	1	100	0
EPR_000000139102||full	0.887	0.327	0.887	dsDNAphage	11071	0	93.3	0
EPR_000000139389||full	1	0.333	1	dsDNAphage	21705	3	85.2	0
EPR_000000139402||full	0.98	0.473	0.98	dsDNAphage	12547	1	100	0
EPR_000000139505||full	0.967	0.407	0.967	dsDNAphage	14139	0	53.1	0
EPR_000000139552||full	0.94	0.287	0.94	dsDNAphage	48806	0	80.2	0
EPR_000000140130||full	1	0.493	1	dsDNAphage	9934	3	100	0
EPR_000000140150||full	0.94	0.367	0.94	dsDNAphage	10432	0	80	0
EPR_000000140807||full	0.7	0.42	0.7	dsDNAphage	13823	0	77.8	0
EPR_000000140996||full	1	0.413	1	dsDNAphage	25395	6	92.3	0
EPR_000000141260||full	1	0.24	1	dsDNAphage	23678	8	86.2	0
EPR_000000141332||full	0.507	0.047	0.507	dsDNAphage	10357	0	60	10
EPR_000000141910||full	1	0.08	1	dsDNAphage	37388	12	83.8	5.4
EPR_000000142486||full	0.813	0.5	0.813	dsDNAphage	14622	0	42.9	0
EPR_000000142500||full	1	0.48	1	dsDNAphage	21534	1	83.3	0
EPR_000000142845||full	1	0.46	1	dsDNAphage	12865	1	91.7	0
EPR_000000143159||full	0.973	0.353	0.973	dsDNAphage	10555	0	93.8	0
EPR_000000143328||full	1	0.313	1	dsDNAphage	67320	1	69	0
EPR_000000143393||full	0.987	0.187	0.987	dsDNAphage	80266	29	88	1.2
EPR_000000143500||full	1	0.4	1	dsDNAphage	47273	7	91.3	0
EPR_000000143635||full	0.833	0.327	0.833	dsDNAphage	15350	0	58.8	0
EPR_000000143991||full	0.953	0.38	0.953	dsDNAphage	36292	0	92.1	0
EPR_000000144095||full	0.94	0.233	0.94	dsDNAphage	11838	0	63.2	0
EPR_000000144182||full	1	0.087	1	dsDNAphage	12349	1	56.2	0
EPR_000000144188||full	1	0.14	1	dsDNAphage	12905	1	50	0
EPR_000000144397||full	1	0.46	1	dsDNAphage	17961	2	100	0
EPR_000000144493||full	1	0.32	1	dsDNAphage	11882	7	92.3	0
EPR_000000144565||full	1	0.42	1	dsDNAphage	27949	10	95.8	0
EPR_000000144980||full	0.993	0.42	0.993	dsDNAphage	10222	0	66.7	0
EPR_000000145116||full	1	0.493	1	dsDNAphage	11385	3	75	0
EPR_000000145628||full	1	0.287	1	dsDNAphage	55966	7	90.1	0
EPR_000000146228||full	1	0.093	1	dsDNAphage	38113	1	59.4	1.6
EPR_000000146269||full	0.96	0.353	0.96	dsDNAphage	16599	0	74.1	0
EPR_000000146522||full	0.973	0.473	0.973	dsDNAphage	13877	0	73.7	0
EPR_000000146928||full	0.967	0.44	0.967	dsDNAphage	16376	0	78.6	0
EPR_000000147364||full	0.92	0.307	0.92	dsDNAphage	10810	0	87.5	0
EPR_000000147593||full	1	0.353	1	dsDNAphage	10816	7	100	0
EPR_000000148186||full	1	0.073	1	dsDNAphage	34352	11	88.1	0
EPR_000000148957||full	0.987	0.453	0.987	dsDNAphage	14959	0	63.2	0
EPR_000000149351||full	1	0.367	1	dsDNAphage	18132	5	100	0
EPR_000000149674||full	0.947	0.36	0.947	dsDNAphage	18280	0	96.3	0
EPR_000000149721||full	0.887	0.407	0.887	dsDNAphage	11476	0	46.2	0
EPR_000000149957||full	1	0.433	1	dsDNAphage	18826	1	76.9	0
EPR_000000150313||full	1	0.447	1	dsDNAphage	10539	3	80	0
EPR_000000150612||full	0.993	0.347	0.993	dsDNAphage	11930	2	84	0
EPR_000000151401||full	0.547	0	0.547	dsDNAphage	12421	0	42.9	14.3
EPR_000000151426||full	0.993	0.153	0.993	dsDNAphage	35424	4	94.7	0
EPR_000000152768||full	1	0.367	1	dsDNAphage	29349	4	69	0
EPR_000000153171||full	1	0.413	1	dsDNAphage	17391	8	100	0
EPR_000000153289||full	0.653	0.013	0.653	dsDNAphage	12059	0	8.7	4.3
EPR_000000153307||full	0.987	0.08	0.987	dsDNAphage	75227	3	68.1	2.5
EPR_000000153391||full	0.76	0.047	0.76	dsDNAphage	14584	0	48	4
EPR_000000153393||full	0.987	0.373	0.987	dsDNAphage	11715	0	80	0
EPR_000000153717||full	1	0.38	1	dsDNAphage	11443	2	68.8	0
EPR_000000153847||full	1	0.347	1	dsDNAphage	18602	4	93.8	0
EPR_000000153931||full	1	0.187	1	dsDNAphage	12110	1	40	0
EPR_000000154387||full	1	0.313	1	dsDNAphage	65971	13	87.5	0
EPR_000000154391||full	0.913	0.467	0.913	dsDNAphage	10519	0	100	0
EPR_000000154531||full	1	0.273	1	dsDNAphage	21046	1	90.3	0
EPR_000000154652||full	1	0.467	1	dsDNAphage	32004	3	55.6	0
EPR_000000155479||full	1	0.373	1	dsDNAphage	13851	4	88.2	0
EPR_000000156493||full	0.807	0.067	0.807	dsDNAphage	12572	0	14.3	0
EPR_000000156529||full	0.7	0.02	0.7	dsDNAphage	28141	0	64.1	12.8
EPR_000000156787||full	1	0.333	1	dsDNAphage	15142	2	94.4	0
EPR_000000157582||full	1	0.42	1	dsDNAphage	12920	6	100	0
EPR_000000158075||full	0.993	0.2	0.993	dsDNAphage	55770	11	77.1	0
EPR_000000158092||full	0.9	0.413	0.9	dsDNAphage	14859	0	100	0
EPR_000000158987||full	0.92	0.22	0.92	dsDNAphage	24195	0	86.5	0
EPR_000000159382||full	1	0.367	1	dsDNAphage	36370	7	86.1	0
EPR_000000159521||full	0.98	0.053	0.98	dsDNAphage	12508	1	36	4
EPR_000000159691||full	0.973	0.46	0.973	dsDNAphage	29558	0	83.1	0
EPR_000000159936||full	0.993	0.273	0.993	dsDNAphage	25971	4	70	0
EPR_000000160543||full	0.9	0.42	0.9	dsDNAphage	12724	0	91.7	0
EPR_000000160557||full	0.993	0.487	0.993	dsDNAphage	12867	7	91.7	0
EPR_000000160650||full	1	0.147	1	dsDNAphage	65648	5	84.4	0
EPR_000000161738||full	1	0.3	1	dsDNAphage	16089	2	95.7	0
EPR_000000161979||full	0.96	0.22	0.96	dsDNAphage	11231	0	90.9	0
EPR_000000162137||full	1	0.393	1	dsDNAphage	14735	2	93.3	0
EPR_000000162228||full	0.88	0.367	0.88	dsDNAphage	14412	0	90.5	4.8
EPR_000000162297||full	0.993	0.24	0.993	dsDNAphage	10835	1	88.9	0
EPR_000000162593||full	0.84	0.113	0.84	dsDNAphage	13018	0	71.4	0
EPR_000000162709||full	0.953	0.42	0.953	dsDNAphage	13925	0	85.7	0
EPR_000000162738||full	1	0.427	1	dsDNAphage	12075	8	100	0
EPR_000000162961||full	0.987	0.087	0.987	dsDNAphage	64970	4	81.6	4.1
EPR_000000163209||full	1	0.253	1	dsDNAphage	96096	17	82.9	0
EPR_000000163958||full	0.993	0	0.993	dsDNAphage	41348	2	31.4	2.9
EPR_000000163959||full	1	0.467	1	dsDNAphage	14902	3	85.7	0
EPR_000000164099||full	1	0.427	1	dsDNAphage	15565	4	88.9	0
EPR_000000164395||full	0.633	0.233	0.633	dsDNAphage	13996	0	11.8	0
EPR_000000164693||full	0.753	0.087	0.753	dsDNAphage	16735	0	71.4	4.8
EPR_000000164946||full	1	0.273	1	dsDNAphage	25239	6	97	0
EPR_000000165010||full	0.967	0.06	0.967	dsDNAphage	22107	1	73.3	6.7
EPR_000000165031||full	0.82	0.12	0.82	dsDNAphage	30487	0	62.5	0
EPR_000000165742||full	0.767	0.04	0.767	dsDNAphage	29582	0	46.2	23.1
EPR_000000165976||full	0.76	0.32	0.76	dsDNAphage	9662	0	28.6	0
EPR_000000166068||full	1	0.187	1	dsDNAphage	54027	6	78	1.2
EPR_000000166503||full	1	0.247	1	dsDNAphage	20020	11	95	0
EPR_000000166514||full	1	0.12	1	dsDNAphage	28986	1	28.4	1.5
EPR_000000166840||full	1	0.273	1	dsDNAphage	21300	4	74.1	0
EPR_000000166896||full	1	0.473	1	dsDNAphage	29940	3	75.4	0
EPR_000000167162||full	0.893	0.313	0.893	dsDNAphage	17907	0	95.7	0
EPR_000000167937||full	0.987	0.073	0.987	dsDNAphage	11214	2	30	0
EPR_000000168128||full	0.92	0.213	0.92	dsDNAphage	14075	0	65.2	0
EPR_000000168555||full	0.987	0.36	0.987	dsDNAphage	13373	1	90.9	9.1
EPR_000000168857||full	1	0.407	1	dsDNAphage	76564	15	89.7	0
EPR_000000169597||full	1	0.213	1	dsDNAphage	54924	1	54.8	0
EPR_000000170062||full	1	0.187	1	dsDNAphage	26490	5	90	0
EPR_000000170242||full	0.707	0.053	0.707	dsDNAphage	29438	0	61.5	7.7
EPR_000000170908||full	1	0.393	1	dsDNAphage	17627	3	82.4	0
EPR_000000170960||full	1	0.5	1	dsDNAphage	21125	8	100	0
EPR_000000171002||full	1	0.287	1	dsDNAphage	12883	1	100	0
EPR_000000171141||full	0.82	0.173	0.82	dsDNAphage	12819	0	81.8	0
EPR_000000172101||full	0.987	0.14	0.987	dsDNAphage	20181	5	70.6	0
EPR_000000173066||full	1	0.48	1	dsDNAphage	60743	18	100	0
EPR_000000173304||full	0.993	0.5	0.993	dsDNAphage	24164	8	96.7	0
EPR_000000174026||full	0.973	0.44	0.973	dsDNAphage	11842	0	100	0
EPR_000000174114||full	1	0.38	1	dsDNAphage	34374	5	90.9	0
EPR_000000174722||full	0.62	0	0.62	dsDNAphage	20319	0	36	12
EPR_000000175321||full	0.973	0.44	0.973	dsDNAphage	16233	3	100	0
EPR_000000175379||full	0.827	0.127	0.827	dsDNAphage	10132	0	54.5	9.1
EPR_000000178063||full	0.953	0.06	0.953	dsDNAphage	15054	0	44.7	2.6
EPR_000000178233||full	1	0.36	1	dsDNAphage	24113	1	42.9	0
EPR_000000178485||full	0.787	0.067	0.787	dsDNAphage	12395	0	64.3	7.1
EPR_000000178774||full	0.82	0.167	0.82	dsDNAphage	14270	0	16.7	0
EPR_000000178915||full	1	0.167	1	dsDNAphage	56973	15	85.4	2.1
EPR_000000179258||full	0.793	0.253	0.793	dsDNAphage	16865	0	37.5	0
EPR_000000179778||full	0.967	0.44	0.967	dsDNAphage	13261	0	100	0
EPR_000000179963||full	0.953	0.327	0.953	dsDNAphage	12355	0	84.2	0
EPR_000000180980||full	1	0.44	1	dsDNAphage	23694	1	96.7	0
EPR_000000181352||full	0.993	0.447	0.993	dsDNAphage	14353	4	57.1	0
EPR_000000182055||full	1	0.293	1	dsDNAphage	47885	11	89.2	0
EPR_000000182405||full	1	0.353	1	dsDNAphage	41510	5	100	0
EPR_000000182623||full	1	0.12	1	dsDNAphage	22899	5	91.9	2.7
EPR_000000183027||full	0.68	0.107	0.68	dsDNAphage	11901	0	25	0
EPR_000000183029||full	1	0.027	1	dsDNAphage	16520	2	44.8	3.4
EPR_000000183947||full	0.973	0.427	0.973	dsDNAphage	20983	0	76.5	0
EPR_000000184149||full	1	0.267	1	dsDNAphage	11121	3	92.9	0
EPR_000000184248||full	0.74	0.28	0.74	dsDNAphage	18676	0	84	0
EPR_000000184398||full	0.787	0.393	0.787	dsDNAphage	13346	0	68.8	6.2
EPR_000000184406||full	0.913	0.04	0.913	dsDNAphage	39663	1	50	8.4
EPR_000000184623||full	1	0.46	1	dsDNAphage	12936	2	100	0
EPR_000000184927||full	0.953	0.28	0.953	dsDNAphage	12717	0	94.4	0
EPR_000000185074||full	1	0.26	1	dsDNAphage	14306	5	91.7	0
EPR_000000185892||full	1	0.32	1	dsDNAphage	22865	4	85.2	0
EPR_000000186130||full	1	0.407	1	dsDNAphage	70542	14	98.4	0
EPR_000000187236||full	0.867	0.26	0.867	dsDNAphage	10496	0	50	0
EPR_000000187555||full	1	0.287	1	dsDNAphage	21155	5	71.9	0
EPR_000000187868||full	0.973	0.38	0.973	dsDNAphage	19608	0	54.2	0
EPR_000000188221||full	0.96	0.427	0.96	dsDNAphage	11766	0	82.6	0
EPR_000000189013||full	0.88	0.087	0.88	dsDNAphage	12410	0	25.8	9.7
EPR_000000189310||full	1	0.14	1	dsDNAphage	25681	2	65.6	0
EPR_000000189778||full	1	0.287	1	dsDNAphage	17348	1	91.7	0
EPR_000000190184||full	1	0.373	1	dsDNAphage	11075	1	90.5	0
EPR_000000190315||full	0.793	0.107	0.793	dsDNAphage	15910	0	90	0
EPR_000000190407||full	0.947	0.367	0.947	dsDNAphage	10923	0	60	0
EPR_000000190484||full	1	0.233	1	dsDNAphage	13662	1	86.7	0
EPR_000000191096||full	0.993	0.307	0.993	dsDNAphage	11859	2	82.4	0
EPR_000000191136||full	0.627	0.1	0.627	dsDNAphage	16086	0	63.2	5.3
EPR_000000193094||full	0.993	0.2	0.993	dsDNAphage	23940	3	81.8	0
EPR_000000193460||full	1	0.32	1	dsDNAphage	10355	1	71.4	0
EPR_000000193498||full	1	0.353	1	dsDNAphage	45233	7	80	0
EPR_000000193780||full	0.98	0.473	0.98	dsDNAphage	11239	0	85	0
EPR_000000193990||full	1	0.42	1	dsDNAphage	25422	2	82.2	0
EPR_000000194036||full	0.947	0.06	0.947	dsDNAphage	16856	0	58.6	3.4
EPR_000000195249||full	0.993	0.233	0.993	dsDNAphage	14191	3	68.8	0
EPR_000000195963||full	0.767	0.093	0.767	dsDNAphage	15792	0	60	0
EPR_000000196217||full	1	0.48	1	dsDNAphage	14059	3	75	0
EPR_000000196425||full	0.967	0.073	0.967	dsDNAphage	11204	1	57.1	0
EPR_000000196443||full	0.653	0.027	0.653	dsDNAphage	18971	0	63	11.1
EPR_000000196524||full	1	0.273	1	dsDNAphage	23671	5	80	0
EPR_000000196684||full	1	0.487	1	dsDNAphage	10005	3	84.2	0
EPR_000000197884||full	0.773	0.067	0.773	dsDNAphage	13688	0	25	6.2
EPR_000000198115||full	1	0.16	1	dsDNAphage	36064	2	72.7	0
EPR_000000198242||full	1	0.187	1	dsDNAphage	36272	4	70.8	0
EPR_000000199059||full	1	0.327	1	dsDNAphage	18610	3	100	0
EPR_000000199218||full	0.96	0.4	0.96	dsDNAphage	27094	5	66.7	6.7
EPR_000000199400||full	0.94	0.3	0.94	dsDNAphage	22508	0	50	0
EPR_000000199744||full	0.927	0.167	0.927	dsDNAphage	29506	0	82.5	3.5
EPR_000000200102||full	1	0.173	1	dsDNAphage	14089	2	27.3	0
EPR_000000200202||full	1	0.473	1	dsDNAphage	16060	5	100	0
EPR_000000200267||full	0.953	0.12	0.953	dsDNAphage	26037	0	83.3	0
EPR_000000201482||full	0.993	0.493	0.993	dsDNAphage	33846	15	93.1	0
EPR_000000201593||full	1	0.36	1	dsDNAphage	24631	0	36.2	0
EPR_000000201733||full	0.993	0.5	0.993	dsDNAphage	13075	1	81.2	0
EPR_000000202021||full	0.84	0.073	0.84	dsDNAphage	11410	0	63.2	5.3
EPR_000000202270||full	0.9	0.127	0.9	dsDNAphage	10731	0	88.2	5.9
EPR_000000202696||full	0.993	0.393	0.993	dsDNAphage	15855	0	96.4	0
EPR_000000202712||full	1	0.12	1	dsDNAphage	61465	5	69.8	0
EPR_000000202743||full	1	0.487	1	dsDNAphage	15795	3	93.8	0
EPR_000000202781||full	1	0.487	1	dsDNAphage	12245	10	100	0
EPR_000000203302||full	0.993	0.473	0.993	dsDNAphage	20028	1	73.7	0
EPR_000000203403||full	0.92	0.367	0.92	dsDNAphage	10187	0	84.6	0
EPR_000000203598||full	0.793	0.213	0.793	dsDNAphage	12431	0	80	0
EPR_000000203943||full	0.947	0.44	0.947	dsDNAphage	12729	0	76.2	0
EPR_000000204075||full	0.947	0.407	0.947	dsDNAphage	26697	0	97.1	0
EPR_000000204311||full	1	0.147	1	dsDNAphage	20191	1	66.7	0
EPR_000000204411||full	1	0.08	1	dsDNAphage	15529	6	61.5	3.8
EPR_000000205558||full	1	0.24	1	dsDNAphage	52397	10	90.3	0
EPR_000000205609||full	0.913	0.313	0.913	dsDNAphage	11728	0	75	0
EPR_000000205932||full	1	0.253	1	dsDNAphage	12689	1	80	0
EPR_000000206251||full	1	0.16	1	dsDNAphage	47000	22	75.4	0
EPR_000000206908||full	0.987	0.467	0.987	dsDNAphage	10369	1	46.7	0
EPR_000000206966||full	1	0.473	1	dsDNAphage	24812	1	37.9	0
EPR_000000207116||full	0.993	0.42	0.993	dsDNAphage	17546	1	96	0
EPR_000000207139||full	0.7	0.12	0.7	dsDNAphage	15344	0	64.7	5.9
EPR_000000207554||full	1	0.133	1	dsDNAphage	37405	5	60	0
EPR_000000207559||full	0.993	0.027	0.993	dsDNAphage	34269	1	30.5	3.4
EPR_000000207637||full	0.873	0.027	0.873	dsDNAphage	12164	0	52.4	4.8
EPR_000000208806||full	1	0.407	1	dsDNAphage	15544	7	90	0
EPR_000000209183||full	1	0.393	1	dsDNAphage	14792	3	87.5	0
EPR_000000209210||full	1	0.307	1	dsDNAphage	14167	2	100	0
EPR_000000209920||full	1	0.313	1	dsDNAphage	25334	9	93.1	0
EPR_000000209959||full	1	0.22	1	dsDNAphage	19004	1	94.1	0
EPR_000000210360||full	0.9	0.153	0.9	dsDNAphage	15104	0	19.4	2.8
EPR_000000210609||full	0.8	0.253	0.8	dsDNAphage	13183	0	33.3	0
EPR_000000210646||full	1	0.267	1	dsDNAphage	24043	6	92.3	0
EPR_000000211226||full	1	0.347	1	dsDNAphage	29692	5	82.8	0
EPR_000000211442||full	1	0.413	1	dsDNAphage	43348	6	79.5	0
EPR_000000211620||full	0.987	0.233	0.987	dsDNAphage	33792	2	75	0
EPR_000000211961||full	0.98	0.06	0.98	dsDNAphage	27108	3	79.4	2.9
EPR_000000212008||full	0.993	0.367	0.993	dsDNAphage	17639	3	100	0
EPR_000000212620||full	0.96	0.14	0.96	dsDNAphage	44084	2	60.6	0
EPR_000000213159||full	0.82	0.147	0.82	dsDNAphage	41939	0	54.5	0
EPR_000000213539||full	1	0.4	1	dsDNAphage	10757	6	87.5	0
EPR_000000213585||full	0.98	0.207	0.98	dsDNAphage	12533	0	48.5	3
EPR_000000213626||full	0.933	0.147	0.933	dsDNAphage	12214	0	68	4
EPR_000000213638||full	0.76	0.093	0.76	dsDNAphage	12472	0	11.8	0
EPR_000000213977||full	1	0.28	1	dsDNAphage	39830	9	91.1	0
EPR_000000214198||full	1	0.313	1	dsDNAphage	20997	4	86.4	0
EPR_000000215491||full	1	0.393	1	dsDNAphage	27912	4	88.6	0
EPR_000000215584||full	0.987	0.133	0.987	dsDNAphage	27070	1	74.2	0
EPR_000000216041||full	0.833	0.14	0.833	dsDNAphage	14787	0	82.6	4.3
EPR_000000216145||full	1	0.333	1	dsDNAphage	17033	2	53.8	0
EPR_000000216150||full	0.82	0.26	0.82	dsDNAphage	10610	0	85.7	0
EPR_000000216204||full	0.987	0.22	0.987	dsDNAphage	17257	1	81	0
EPR_000000216867||full	1	0.42	1	dsDNAphage	52933	13	98.3	0
EPR_000000216872||full	0.873	0.347	0.873	dsDNAphage	13800	0	76.5	0
EPR_000000217019||full	0.82	0.347	0.82	dsDNAphage	11756	0	66.7	0
EPR_000000217290||full	1	0.193	1	dsDNAphage	47114	1	46.9	0
EPR_000000217596||full	1	0.4	1	dsDNAphage	15227	7	100	0
EPR_000000217760||full	0.887	0.493	0.887	dsDNAphage	10560	1	50	0
EPR_000000217802||full	1	0.453	1	dsDNAphage	11578	1	75	0
EPR_000000218109||full	0.827	0.347	0.827	dsDNAphage	11639	0	85	0
EPR_000000218420||full	0.82	0.173	0.82	dsDNAphage	16610	0	48.4	0
EPR_000000218496||full	0.96	0.313	0.96	dsDNAphage	10598	0	90.5	0
EPR_000000219003||full	0.98	0.38	0.98	dsDNAphage	10194	0	47.8	0
EPR_000000219230||full	0.887	0.04	0.887	dsDNAphage	29961	0	19.6	0
EPR_000000219704||full	0.987	0.3	0.987	dsDNAphage	10955	0	73.9	0
EPR_000000220720||full	1	0.347	1	dsDNAphage	19706	4	96.3	0
EPR_000000040506||0_partial	0.98	0.473	0.98	dsDNAphage	18099	1	22.2	22.2
WA_000000005878||full	1	0.367	1	dsDNAphage	35652	8	94.4	0
WA_000000007696||full	1	0.227	1	dsDNAphage	61124	3	91.2	0
WA_000000014718||full	1	0.167	1	dsDNAphage	40584	4	46.6	0
WA_000000027478||full	1	0.2	1	dsDNAphage	53013	4	90.4	0
WA_000000029206||full	0.993	0.007	0.993	dsDNAphage	28205	2	56.7	3.3
WA_000000029540||full	1	0.027	1	dsDNAphage	47085	9	66.1	1.7
WA_000000031223||full	1	0.2	1	dsDNAphage	60242	2	81.9	0
WA_000000041644||full	1	0.44	1	dsDNAphage	33107	7	100	0
WA_000000070596||full	0.947	0	0.947	dsDNAphage	37997	2	20.6	5.9
WA_000000090125||full	0.993	0.207	0.993	dsDNAphage	143350	28	84.1	0
WA_000000105802||full	1	0.293	1	dsDNAphage	24618	3	92.3	0
WA_000000125312||full	1	0.373	1	dsDNAphage	109680	10	80	0
WA_000000134248||full	1	0.187	1	dsDNAphage	36439	1	40	0
WA_000000160992||full	1	0.367	1	dsDNAphage	55981	2	94.9	0
WA_000000176881||full	1	0.033	1	dsDNAphage	30431	3	27.9	0
WA_000000183273||full	1	0.207	1	dsDNAphage	41266	7	75.5	0
WA_000000185156||full	1	0.013	1	dsDNAphage	59266	4	56.7	1.5
WA_000000190493||full	1	0.24	1	dsDNAphage	24270	6	62.9	0
WA_000000194231||full	1	0.147	1	dsDNAphage	37972	7	71.4	0
WA_000000225913||full	0.993	0.113	0.993	dsDNAphage	36375	6	77.6	1.7
WA_000000239183||full	0.88	0.393	0.88	dsDNAphage	23013	0	33.3	0
WA_000000275750||full	0.68	0.173	0.68	dsDNAphage	10423	0	31.2	0
WA_000000289828||full	1	0.38	1	dsDNAphage	31434	8	60	0
WA_000000302089||full	1	0.44	1	dsDNAphage	32783	5	95.7	0
WA_000000328729||full	1	0.267	1	dsDNAphage	112407	8	75.7	0
WA_000000386581||full	1	0.053	1	dsDNAphage	49953	1	52.5	1.6
WA_000000480530||full	0.587	0.093	0.587	dsDNAphage	12822	0	36.4	0
WA_000000491434||full	1	0.24	1	dsDNAphage	40466	6	90.2	0
WA_000000495008||full	1	0.32	1	dsDNAphage	35407	5	87.7	0
WA_000000495597||full	1	0.273	1	dsDNAphage	58956	2	77.9	0
WA_000000512125||full	1	0.227	1	dsDNAphage	31898	9	82.7	0
WA_000000516673||full	1	0.267	1	dsDNAphage	32146	7	92.6	0
WA_000000520502||full	1	0.107	1	dsDNAphage	32069	5	75	1.9
WA_000000526347||full	1	0.42	1	dsDNAphage	36113	7	83.3	0
WA_000000526951||full	0.993	0.127	0.993	dsDNAphage	60329	4	42.9	0
WA_000000569694||full	1	0.073	1	dsDNAphage	133191	30	84.1	0
WA_000000573142||full	0.993	0.287	0.993	dsDNAphage	52452	7	59.1	0
WA_000000573156||full	1	0.32	1	dsDNAphage	42871	7	80.7	0
WA_000000573239||full	0.96	0.433	0.96	dsDNAphage	11872	0	11.1	0
WA_000000000105||full	1	0.393	1	dsDNAphage	13405	1	66.7	0
WA_000000000112||full	1	0.2	1	dsDNAphage	10070	2	85.7	0
WA_000000000166||full	1	0.073	1	dsDNAphage	12866	4	58.8	0
WA_000000000172||full	1	0.167	1	dsDNAphage	16666	1	54.5	0
WA_000000000175||full	1	0.42	1	dsDNAphage	15086	4	87	0
WA_000000000437||full	1	0.487	1	dsDNAphage	35059	7	82.1	0
WA_000000000592||full	1	0.44	1	dsDNAphage	13823	2	100	0
WA_000000000649||full	1	0.167	1	dsDNAphage	42253	1	45.3	0
WA_000000000663||full	1	0.433	1	dsDNAphage	31837	3	75.9	0
WA_000000000729||full	1	0.267	1	dsDNAphage	15986	4	77.8	0
WA_000000000738||full	0.947	0.44	0.947	dsDNAphage	26296	0	83.8	0
WA_000000000775||full	0.98	0.1	0.98	dsDNAphage	20600	0	36.1	2.8
WA_000000000945||full	0.92	0.14	0.92	dsDNAphage	9829	0	65	0
WA_000000000953||full	1	0.433	1	dsDNAphage	17193	5	91.7	0
WA_000000001094||full	1	0.347	1	dsDNAphage	96878	22	91.8	0
WA_000000001121||full	1	0.46	1	dsDNAphage	16699	5	71.4	0
WA_000000001125||full	1	0.467	1	dsDNAphage	22546	3	100	0
WA_000000001197||full	0.887	0.407	0.887	dsDNAphage	14125	1	60	0
WA_000000001203||full	1	0.313	1	dsDNAphage	16993	4	93.3	0
WA_000000001336||full	0.947	0.373	0.947	dsDNAphage	10950	0	92.9	0
WA_000000001368||full	1	0.473	1	dsDNAphage	15770	3	72.2	0
WA_000000001381||full	0.993	0.287	0.993	dsDNAphage	30858	7	77.4	0
WA_000000001441||full	0.94	0.353	0.94	dsDNAphage	12054	0	78.9	0
WA_000000001839||full	1	0.093	1	dsDNAphage	15429	1	33.3	3.7
WA_000000001909||full	1	0.48	1	dsDNAphage	30585	9	100	0
WA_000000002093||full	0.78	0.133	0.78	dsDNAphage	10427	0	61.5	0
WA_000000002137||full	1	0.353	1	dsDNAphage	24151	3	92	0
WA_000000002262||full	0.807	0.447	0.807	dsDNAphage	10899	0	84.6	0
WA_000000002310||full	1	0.387	1	dsDNAphage	34196	7	95.2	0
WA_000000002354||full	0.867	0.22	0.867	dsDNAphage	15567	0	44	0
WA_000000002579||full	0.72	0.247	0.72	dsDNAphage	10722	0	66.7	0
WA_000000002849||full	1	0.46	1	dsDNAphage	11977	5	100	0
WA_000000003031||full	1	0.5	1	dsDNAphage	16278	2	100	0
WA_000000003276||full	1	0.353	1	dsDNAphage	25385	2	87.8	0
WA_000000003411||full	1	0.307	1	dsDNAphage	13456	8	100	0
WA_000000003538||full	1	0.467	1	dsDNAphage	12743	2	94.7	0
WA_000000003560||full	0.947	0.38	0.947	dsDNAphage	10776	0	87.5	0
WA_000000003569||full	0.993	0.1	0.993	dsDNAphage	140246	26	78.7	1.2
WA_000000003673||full	0.72	0.053	0.72	dsDNAphage	11710	0	68.8	12.5
WA_000000003728||full	0.993	0.187	0.993	dsDNAphage	49214	17	81.8	1.5
WA_000000003867||full	1	0.333	1	dsDNAphage	10343	3	100	0
WA_000000004007||full	1	0.38	1	dsDNAphage	12229	3	58.3	0
WA_000000004113||full	0.64	0.047	0.64	dsDNAphage	10599	0	53.8	15.4
WA_000000004241||full	1	0.167	1	dsDNAphage	15623	1	45.2	0
WA_000000004448||full	1	0.433	1	dsDNAphage	20094	4	91.7	0
WA_000000004849||full	0.993	0.173	0.993	dsDNAphage	18646	3	75	0
WA_000000004867||full	1	0.42	1	dsDNAphage	15280	3	95.5	0
WA_000000004882||full	0.993	0.307	0.993	dsDNAphage	36399	8	90.8	0
WA_000000004987||full	0.84	0.04	0.84	dsDNAphage	13518	0	28	8
WA_000000005256||full	1	0.44	1	dsDNAphage	43203	1	92.1	0
WA_000000005259||full	1	0.407	1	dsDNAphage	11643	4	54.5	0
WA_000000005401||full	1	0.393	1	dsDNAphage	21118	1	91.7	0
WA_000000005443||full	0.993	0.44	0.993	dsDNAphage	15472	2	78.6	0
WA_000000005661||full	0.967	0.293	0.967	dsDNAphage	13938	0	82.6	0
WA_000000005827||full	0.82	0.34	0.82	dsDNAphage	11822	0	78.6	0
WA_000000005868||full	1	0.253	1	dsDNAphage	30821	13	90.5	0
WA_000000006034||full	0.98	0.38	0.98	dsDNAphage	12570	0	33.3	0
WA_000000006666||full	0.553	0.16	0.553	dsDNAphage	10900	0	33.3	0
WA_000000006695||full	0.94	0.493	0.94	dsDNAphage	14032	0	78.3	0
WA_000000006906||full	0.773	0.007	0.773	dsDNAphage	22382	0	38.7	9.7
WA_000000007013||full	0.833	0.34	0.833	dsDNAphage	28224	0	70.6	0
WA_000000007039||full	0.92	0.32	0.92	dsDNAphage	11033	0	92.9	0
WA_000000007119||full	0.86	0.113	0.86	dsDNAphage	18044	0	63.2	2.6
WA_000000007477||full	0.993	0.307	0.993	dsDNAphage	16406	4	88.2	0
WA_000000007551||full	0.993	0.047	0.993	dsDNAphage	39667	4	76.7	6.7
WA_000000007577||full	0.927	0.1	0.927	dsDNAphage	23887	0	64.9	1.8
WA_000000007652||full	1	0.393	1	dsDNAphage	40286	5	90.7	0
WA_000000007853||full	0.913	0.38	0.913	dsDNAphage	12340	1	33.3	0
WA_000000008001||full	1	0.42	1	dsDNAphage	56065	9	93.8	0
WA_000000008007||full	1	0.247	1	dsDNAphage	15219	1	93.3	0
WA_000000008064||full	1	0.347	1	dsDNAphage	20177	6	78.3	0
WA_000000008207||full	1	0.093	1	dsDNAphage	78958	14	82.2	1.1
WA_000000008251||full	1	0.047	1	dsDNAphage	22206	2	30	0
WA_000000008286||full	0.967	0.133	0.967	dsDNAphage	11945	0	52	0
WA_000000008297||full	1	0.273	1	dsDNAphage	14367	1	100	0
WA_000000008538||full	1	0.2	1	dsDNAphage	35060	7	72	0
WA_000000008567||full	0.933	0.28	0.933	dsDNAphage	13738	0	81.2	0
WA_000000009335||full	0.907	0.16	0.907	dsDNAphage	11808	0	54.2	0
WA_000000009397||full	1	0.12	1	dsDNAphage	166608	30	82.3	1.3
WA_000000009670||full	0.98	0.32	0.98	dsDNAphage	13850	1	60	0
WA_000000009743||full	0.747	0.087	0.747	dsDNAphage	14001	0	50	0
WA_000000010248||full	1	0.16	1	dsDNAphage	14716	1	75	5
WA_000000010445||full	1	0.293	1	dsDNAphage	15885	8	90.5	0
WA_000000010546||full	1	0.493	1	dsDNAphage	32151	18	92.6	0
WA_000000010744||full	0.947	0.367	0.947	dsDNAphage	11980	0	76.2	0
WA_000000011088||full	0.993	0.007	0.993	dsDNAphage	25031	2	45.7	4.3
WA_000000011416||full	0.8	0.233	0.8	dsDNAphage	12353	0	73.3	0
WA_000000011476||full	0.993	0.48	0.993	dsDNAphage	14591	0	100	0
WA_000000011640||full	1	0.313	1	dsDNAphage	13898	1	69.2	0
WA_000000011831||full	1	0.373	1	dsDNAphage	40680	8	86	0
WA_000000011887||full	0.947	0.307	0.947	dsDNAphage	15703	0	38.2	0
WA_000000011961||full	0.887	0.18	0.887	dsDNAphage	16025	0	43.5	0
WA_000000012042||full	0.8	0.107	0.8	dsDNAphage	11349	0	87.5	12.5
WA_000000012100||full	1	0.08	1	dsDNAphage	37212	11	84.4	0
WA_000000012125||full	1	0.407	1	dsDNAphage	32501	7	84.8	0
WA_000000012235||full	1	0	1	dsDNAphage	28221	1	34.2	2.6
WA_000000012296||full	1	0.44	1	dsDNAphage	24528	3	79.4	0
WA_000000012322||full	1	0.133	1	dsDNAphage	59059	5	75.9	0
WA_000000012332||full	1	0.387	1	dsDNAphage	15565	6	90.9	0
WA_000000012521||full	1	0.427	1	dsDNAphage	24262	3	77.8	0
WA_000000012724||full	0.747	0.16	0.747	dsDNAphage	10636	0	20	0
WA_000000012738||full	0.993	0.147	0.993	dsDNAphage	10651	0	37.5	0
WA_000000013000||full	0.94	0.127	0.94	dsDNAphage	27318	0	87.5	2.5
WA_000000013055||full	1	0.427	1	dsDNAphage	10418	3	83.3	0
WA_000000013184||full	1	0.08	1	dsDNAphage	14833	1	50	4.5
WA_000000013346||full	1	0.413	1	dsDNAphage	11138	1	100	0
WA_000000013469||full	0.973	0.213	0.973	dsDNAphage	29010	8	89.3	3.6
WA_000000013514||full	0.993	0.18	0.993	dsDNAphage	21783	1	90.5	0
WA_000000013756||full	1	0.5	1	dsDNAphage	14406	1	84.6	0
WA_000000013762||full	0.733	0.047	0.733	dsDNAphage	11073	0	16.7	0
WA_000000014057||full	1	0.473	1	dsDNAphage	54241	12	94.7	0
WA_000000014153||full	1	0.393	1	dsDNAphage	10622	6	100	0
WA_000000014356||full	0.993	0.473	0.993	dsDNAphage	10168	5	100	0
WA_000000014600||full	0.927	0.247	0.927	dsDNAphage	25771	2	72.2	5.6
WA_000000014625||full	1	0.167	1	dsDNAphage	14739	1	87	0
WA_000000014836||full	1	0.213	1	dsDNAphage	37515	7	83.9	0
WA_000000014963||full	1	0.067	1	dsDNAphage	45261	3	66.7	6.1
WA_000000015212||full	1	0.327	1	dsDNAphage	91209	22	93.4	0
WA_000000015323||full	1	0.467	1	dsDNAphage	12053	1	80	0
WA_000000015445||full	1	0.22	1	dsDNAphage	9981	1	85	0
WA_000000015449||full	1	0.493	1	dsDNAphage	13496	1	82.1	0
WA_000000015539||full	0.993	0.033	0.993	dsDNAphage	19427	1	53.8	5.1
WA_000000015654||full	0.987	0.387	0.987	dsDNAphage	11224	0	89.5	0
WA_000000015997||full	0.867	0.413	0.867	dsDNAphage	11102	0	93.3	0
WA_000000016026||full	1	0.413	1	dsDNAphage	10783	2	92.3	0
WA_000000016084||full	0.993	0.167	0.993	dsDNAphage	12744	2	79.3	3.4
WA_000000016429||full	0.86	0.22	0.86	dsDNAphage	15222	0	90	0
WA_000000016534||full	0.887	0.047	0.887	dsDNAphage	15470	0	38.2	5.9
WA_000000016620||full	0.647	0.067	0.647	dsDNAphage	10051	0	63.6	0
WA_000000017053||full	0.593	0.14	0.593	dsDNAphage	12167	0	73.3	6.7
WA_000000017120||full	0.753	0.173	0.753	dsDNAphage	22898	0	23.8	0
WA_000000017182||full	0.993	0.48	0.993	dsDNAphage	13028	2	88.9	0
WA_000000017236||full	0.98	0.12	0.98	dsDNAphage	28911	0	56.2	1.6
WA_000000017401||full	1	0.413	1	dsDNAphage	9972	2	77.8	0
WA_000000017519||full	0.793	0.193	0.793	dsDNAphage	12511	0	73.3	0
WA_000000017687||full	1	0.42	1	dsDNAphage	11648	2	92.9	0
WA_000000017827||full	0.933	0.4	0.933	dsDNAphage	22724	0	92	0
WA_000000017888||full	1	0.44	1	dsDNAphage	17855	8	100	0
WA_000000018223||full	1	0.36	1	dsDNAphage	15570	1	50	0
WA_000000018249||full	1	0.42	1	dsDNAphage	27076	8	90.5	0
WA_000000018326||full	1	0.113	1	dsDNAphage	23105	2	68.2	0
WA_000000018504||full	0.973	0.413	0.973	dsDNAphage	11920	1	63.2	0
WA_000000018519||full	1	0.36	1	dsDNAphage	16018	1	100	0
WA_000000018527||full	0.98	0.06	0.98	dsDNAphage	19479	1	18.2	0
WA_000000018616||full	1	0.387	1	dsDNAphage	10084	6	100	0
WA_000000018680||full	0.98	0.433	0.98	dsDNAphage	10887	1	57.1	0
WA_000000018752||full	1	0.493	1	dsDNAphage	18040	1	96.3	0
WA_000000018793||full	1	0.013	1	dsDNAphage	29003	9	63.3	2
WA_000000018975||full	0.993	0.333	0.993	dsDNAphage	62432	5	67.9	0
WA_000000019026||full	0.967	0.373	0.967	dsDNAphage	22747	0	61.5	0
WA_000000019182||full	1	0.08	1	dsDNAphage	41331	1	61.2	0
WA_000000019185||full	0.707	0.007	0.707	dsDNAphage	11659	0	23.8	14.3
WA_000000019309||full	0.88	0.06	0.88	dsDNAphage	15122	0	67.9	7.1
WA_000000019404||full	0.973	0.133	0.973	dsDNAphage	10276	0	20.8	4.2
WA_000000019443||full	0.907	0.233	0.907	dsDNAphage	13467	0	85.7	0
WA_000000019487||full	0.953	0.18	0.953	dsDNAphage	13292	0	27.3	0
WA_000000019774||full	0.993	0.313	0.993	dsDNAphage	11486	3	75	0
WA_000000019775||full	1	0.007	1	dsDNAphage	55108	6	60.3	3.2
WA_000000019970||full	0.993	0.427	0.993	dsDNAphage	10703	3	64.7	0
WA_000000020109||full	1	0.173	1	dsDNAphage	20054	3	90.9	0
WA_000000020191||full	0.993	0.34	0.993	dsDNAphage	11440	1	87.5	0
WA_000000020258||full	0.98	0.32	0.98	dsDNAphage	20474	0	43.2	0
WA_000000020375||full	0.98	0.353	0.98	dsDNAphage	13825	7	88.9	0
WA_000000020406||full	1	0.38	1	dsDNAphage	26722	11	96.6	0
WA_000000020452||full	0.98	0.327	0.98	dsDNAphage	10747	0	88.5	0
WA_000000021215||full	0.993	0.187	0.993	dsDNAphage	11673	3	81.8	0
WA_000000021252||full	1	0.087	1	dsDNAphage	49047	2	50	0
WA_000000021346||full	0.967	0.447	0.967	dsDNAphage	10780	0	100	0
WA_000000021400||full	1	0.287	1	dsDNAphage	14240	2	75	0
WA_000000021623||full	1	0.267	1	dsDNAphage	15508	4	63.6	0
WA_000000021683||full	1	0.127	1	dsDNAphage	19637	3	66.7	0
WA_000000021790||full	0.967	0.18	0.967	dsDNAphage	30043	0	80.8	0
WA_000000021827||full	0.867	0.493	0.867	dsDNAphage	20107	0	100	0
WA_000000021837||full	1	0.24	1	dsDNAphage	30780	4	82.6	0
WA_000000021873||full	1	0.487	1	dsDNAphage	11812	1	100	0
WA_000000021905||full	1	0.38	1	dsDNAphage	16049	2	88.9	0
WA_000000022034||full	0.993	0.26	0.993	dsDNAphage	25036	8	100	0
WA_000000022065||full	1	0	1	dsDNAphage	117240	17	68.5	3.1
WA_000000022360||full	1	0.32	1	dsDNAphage	20128	11	92.6	0
WA_000000022446||full	0.993	0.353	0.993	dsDNAphage	16721	8	82.8	0
WA_000000022559||full	0.94	0.233	0.94	dsDNAphage	16627	0	93.1	0
WA_000000022714||full	0.92	0.46	0.92	dsDNAphage	16687	0	69.2	0
WA_000000022750||full	1	0.34	1	dsDNAphage	24327	7	93.3	0
WA_000000022789||full	1	0.373	1	dsDNAphage	21456	11	90.5	0
WA_000000023217||full	1	0.2	1	dsDNAphage	38480	15	84.8	0
WA_000000023541||full	0.82	0.093	0.82	dsDNAphage	11597	0	38.9	0
[truncated: 3,047 more rows]

## Sheet: checkv_quality_summary
contig_id	contig_length	provirus	proviral_length	gene_count	viral_genes	host_genes	checkv_quality	miuvig_quality	completeness	completeness_method	contamination	kmer_freq	warnings
[truncated: 4,785 more rows]

[truncated: 1 more sheets: vs2rd2_final_score]
