# Supplementary material for: Contrasting drivers of abundant phage and prokaryotic communities revealed in diverse coastal ecosystems
Source: ISME Commun. 2023 Dec 4;3:127. doi: 10.1038/s43705-023-00333-6 (PMC10695958; doi:10.1038/s43705-023-00333-6)
Supplement: Supplementary file 4 — Supplementary Dataset 3 [file 43705_2023_333_MOESM4_ESM.xlsx]

## Sheet: Sheet7
Sheet	Description
TerL_RPKM	The rows contain the TerL sequence label and the columns are each sample. The values are the RPKM of the sequence in each sample.
MCP_RPKM	The rows contain the MCP sequence label and the columns are each sample. The values are the RPKM of the sequence in each sample.
phage_contig_RPKM	The rows contain the phage contig sequence label and the columns are each sample. The values are the RPKM of the sequence in each sample.
COG85_RPKM	The rows contain the COG85 sequence label and the columns are each sample. The values are the RPKM of the sequence in each sample.
COG86_RPKM	The rows contain the COG86 sequence label and the columns are each sample. The values are the RPKM of the sequence in each sample.
COG12_RPKM	The rows contain the COG12 sequence label and the columns are each sample. The values are the RPKM of the sequence in each sample.
TerL_Tara_RPKM	The rows contain the TerL sequence label and the columns are each Tara Oceans sample. The values are the RPKM of the sequence in each sample.
MCP_Tara_RPKM	The rows contain the MCP sequence label and the columns are each Tara Oceans sample. The values are the RPKM of the sequence in each sample.
phage_contig_Tara_RPKM	The rows contain the phage contig sequence label and the columns are each Tara Oceans sample. The values are the RPKM of the sequence in each sample.
COG85_Tara_RPKM	The rows contain the COG85 sequence label and the columns are each Tara Oceans sample. The values are the RPKM of the sequence in each sample.
COG86_Tara_RPKM	The rows contain the COG86 sequence label and the columns are each Tara Oceans sample. The values are the RPKM of the sequence in each sample.
COG12_Tara_RPKM	The rows contain the COG12 sequence label and the columns are each Tara Oceans sample. The values are the RPKM of the sequence in each sample.
RPKM = reads per kilobase per million

## Sheet: TerL_RPKM
TerL	WAM_MAR	EPM_14A2	EPR_9A	EPM_13A2	WAR_PST	EPR_11A	WAM_IPI	WAM_PPR	EPM_12A2	EPR_13B	WAM_SGN	WAR_PBL	WAM_SIS	WAR_ROL	WAR_SCR	EPR_10B	EPR_11C	WAM_MYS	EPR_8B	WAM_TWN	EPR_14C	WAM_PJN	WAM_CCR	WAR_ALR	EPR_15B	EPM_12A3	WAR_SIS	WAM_PBL	EPR_15A	EPR_13C	EPR_10A	WAR_PSK	WAR_IPI	EPM_14A3	EPM_13A3	WAR_PPR	EPR_8A	WAR_MAR	WAM_PST	EPR_14E	EPR_14B	WAR_CCR	WAM_ALR	EPM_12A1	WAR_SGL	WAR_RNW	EPM_14A4	EPM_13A4	WAR_PJN
EPM_000000000104_3	0	0	0	0	0	2.49645	0	0	0	0	0	0	0	0	0	0	2.1844	0	3.12057	0	5.61702	0	0	0	0	0	0	0	0	0	4.05674	0	0	0	0	0	0	0	0	0	0	0	0	0	0	0	0	0	0
EPM_000000000478_9	0	0	0	0	0	0	0	0	0	2.24441	0	0	0	0	0	0	0	0	3.46863	0	0	0	0	0	0	0	0	0	0	2.44844	0	0	0	0	0	0	0	0	0	0	0	0	0	0	0	0	3.46863	0	0
EPM_000000000695_1	0	3.24253	2.3161	0	6.02185	0	0	0	0	0	0	6.94829	4.63219	0	0	3.24253	3.24253	0	3.93736	0	0	0	0	0	0	0	5.79024	0	0	0	4.16897	0	0	2.3161	0	0	2.54771	5.32702	0	0	0	0	4.40058	0	0	8.10634	0	0	10.4224
EPM_000000001432_5	2.38937	0	0	0	0	0	3.58405	0	0	0	0	0	4.18139	4.48006	0	0	0	5.37607	2.0907	0	0	1.79202	0	2.68804	0	0	4.18139	0	0	0	0	2.38937	0	0	0	0	0	0	1.79202	2.0907	0	0	2.68804	0	2.98671	1.79202	0	0	0
EPM_000000001612_141	0	2.40009	7.00026	0	0	5.00019	0	0	0	5.2002	0	0	0	0	0	6.00023	6.00023	0	13.0005	0	18.2007	0	0	0	10.4004	0	0	0	28.2011	7.60029	5.60021	0	0	5.80022	0	0	12.0005	0	0	6.60025	9.80037	0	0	0	0	0	27.601	0	0
EPM_000000001792_8	0	0	0	10.5586	0	0	0	0	0	0	0	0	0	0	0	0	0	0	0	0	0	0	0	0	0	0	0	0	0	0	0	0	0	0	14.2218	0	0	0	0	0	0	0	0	0	0	0	0	7.75735	0
EPM_000000001951_2	0	0	0	0	0	0	0	0	0	0	0	0	0	0	0	2.73385	0	0	0	0	4.32859	0	0	0	2.96167	0	0	0	0	0	3.64513	0	0	0	0	0	0	0	0	5.01205	2.2782	0	0	0	0	0	1.82256	0	0
EPM_000000002064_1	0	2.3703	0	0	0	0	0	0	2.3703	4.44432	0	0	0	0	0	3.25917	4.7406	0	4.7406	0	3.25917	0	0	0	2.96288	2.07401	0	0	6.81462	3.55545	7.70348	0	0	2.66659	0	0	11.2589	0	0	7.11091	3.55545	0	0	0	0	0	4.44432	0	0
EPM_000000002152_45	0	6.35385	0	0	0	0	0	0	0	0	0	0	0	0	0	0	0	0	0	0	0	0	0	0	0	0	0	0	0	0	0	0	0	3.38872	0	0	0	0	0	0	0	0	0	0	0	0	0	0	0
EPM_000000002181_11	0	0	0	3.83523	0	0	0	0	0	0	0	0	0	0	0	0	0	0	0	0	0	0	0	0	0	0	0	0	0	0	0	0	0	0	4.38312	0	0	0	0	0	0	0	0	0	0	0	0	2.55682	0
EPM_000000002502_2	0	0	0	14.2017	0	0	0	0	0	0	0	0	0	0	0	0	0	0	0	0	0	0	0	0	0	0	0	0	0	0	0	0	0	0	14.5173	0	0	0	0	0	0	0	0	0	0	0	0	10.7302	0
EPM_000000002964_20	0	4.11436	3.16489	0	0	5.38032	0	0	0	3.16489	0	0	0	0	0	1.89894	1.89894	0	6.96276	0	3.79787	0	0	0	4.74734	0	0	0	2.8484	3.48138	4.11436	0	0	0	0	0	0	0	0	5.69681	0	0	0	0	0	0	1.89894	3.16489	0
EPM_000000003058_3	0	0	0	0	0	2.58412	0	0	0	0	0	0	0	0	0	0	0	0	0	0	0	0	0	0	1.43562	0	0	0	0	2.87124	0	0	0	0	0	0	2.00987	0	0	0	0	0	0	0	0	0	0	0	0
EPM_000000003082_4	0	0	2.54242	0	0	2.77355	0	0	0	3.46694	0	0	0	0	0	6.00936	2.54242	0	4.62258	0	4.16032	0	0	0	4.85371	1.6179	0	0	2.54242	4.39145	7.62726	0	0	0	0	0	3.92919	0	0	7.165	4.16032	0	0	0	0	0	0	0	0
EPM_000000003532_4	0	0	0	0	0	0	0	0	0	1.42097	0	0	0	0	0	0	0	0	0	0	0	0	0	0	0	0	0	0	0	0	0	0	0	0	0	0	0	0	0	0	0	0	0	0	0	0	0	0	0
EPM_000000003843_2	0	0	0	0	0	0	0	0	0	0	0	0	0	0	0	0	0	0	2.00277	0	0	0	0	0	0	0	0	0	1.50208	0	1.75243	0	0	0	0	0	2.25312	0	0	3.50485	0	0	0	0	0	0	0	0	0
EPM_000000003918_1	0	0	0	0	0	0	0	0	0	0	0	0	0	0	0	0	0	0	0	0	0	0	0	0	0	0	0	0	0	0	0	0	0	0	3.85815	0	0	0	0	0	0	0	0	0	0	0	0	0	0
EPM_000000005188_7	0	0	0	0	2.63799	0	4.66721	0	1.8263	0	0	0	6.69643	3.6526	0	0	0	3.6526	0	0	0	1.8263	0	3.44968	0	0	2.63799	0	2.63799	3.6526	1.42045	0	0	0	0	0	0	1.8263	5.88474	0	0	0	5.27597	0	2.84091	1.8263	2.02922	0	2.43506
EPM_000000005506_4	0	0	0	2.32092	0	0	0	0	0	0	0	0	0	0	0	0	0	0	0	0	0	0	0	0	0	0	0	0	0	0	0	0	0	0	0	0	0	0	0	0	0	0	0	0	0	0	0	0	0
EPM_000000005922_1	0	0	0	0	0	0	0	0	0	0	20.5125	19.0979	0	7.07328	0	0	0	0	0	0	0	14.5002	0	8.48794	0	0	0	9.19527	3.18298	0	0	0	0	0	0	0	3.18298	0	0	0	2.82931	0	0	0	13.4392	0	0	0	0
EPM_000000006323_9	0	0	0	10.4158	0	0	0	0	0	0	0	0	0	0	0	0	0	0	0	0	0	0	0	0	0	0	0	0	0	0	0	0	0	0	6.56651	0	0	0	0	0	0	0	0	0	0	0	0	0	0
EPM_000000006494_1	0	2.58079	0	0	0	0	0	0	0	3.44106	0	0	0	0	0	0	0	0	0	0	6.02185	0	0	0	3.01092	0	0	0	6.45198	0	0	0	0	2.36573	0	0	0	0	0	3.44106	2.79586	0	0	0	0	0	4.51639	0	0
EPM_000000006526_1	0	2.23928	1.95937	0	0	0	0	0	0	0	0	0	0	0	0	3.91874	0	0	2.23928	0	3.07901	0	0	0	2.7991	0	0	0	0	3.35892	3.91874	0	0	0	0	0	0	0	0	3.07901	0	0	0	0	0	0	3.63883	0	0
EPM_000000006948_2	0	0	0	8.78063	0	0	0	0	0	0	0	0	0	0	0	0	0	0	0	0	0	0	0	0	0	0	0	0	0	0	0	0	0	0	6.21961	0	0	0	0	0	0	0	0	0	0	0	0	5.12203	0
EPM_000000007367_3	0	4.32859	12.3023	0	0	11.8467	0	0	3.18949	11.6188	0	0	0	0	0	10.0241	8.65718	0	5.01205	0	6.15115	0	0	0	4.78423	6.83461	0	0	7.06243	14.3527	14.1249	0	0	5.69551	0	0	7.97372	0	0	13.897	8.885	0	0	2.50603	0	0	7.97372	6.15115	0
EPM_000000007406_3	0	0	0	0	0	0	0	0	0	0	0	0	0	0	0	0	0	0	0	0	0	0	0	0	1.48257	1.27077	0	0	0	0	0	0	0	0	0	0	0	0	0	2.75334	0	0	0	0	0	0	0	0	0
EPM_000000007897_1	0	0	0	0	0	1.57647	0	0	0	0	0	0	0	0	0	0	0	0	0	0	0	0	0	0	0	0	0	0	2.10197	0	2.62746	0	0	2.10197	0	0	0	0	0	2.62746	0	0	0	0	0	0	1.83922	0	0
EPM_000000008569_1	0	0	6.92156	0	0	0	0	0	0	3.95518	0	0	0	0	0	4.28478	0	0	3.29598	0	4.61438	0	0	0	4.61438	0	0	0	11.2063	6.59197	0	0	0	2.30719	0	0	3.29598	0	0	6.92156	7.58076	0	0	0	0	0	11.8655	0	0
EPM_000000008681_2	0	0	0	0	0	2.61615	0	0	0	0	0	0	0	0	0	6.10434	0	0	0	0	0	0	0	0	0	0	0	0	0	0	0	0	0	0	0	0	0	0	0	2.18012	0	0	0	0	0	0	0	1.52609	0
EPM_000000009244_1	0	1.8263	0	0	0	0	0	0	0	0	0	0	0	0	0	0	0	0	5.11364	0	0	0	0	0	0	0	0	0	0	0	2.92208	0	0	0	0	0	4.01786	0	0	2.19156	0	0	0	0	0	0	0	1.46104	0
EPM_000000009615_1	0	0	0	0	0	4.81901	0	0	0	2.83471	0	0	0	0	0	2.26777	3.11818	0	3.9686	0	2.26777	0	0	0	5.10248	0	0	0	8.50414	5.38595	5.66943	0	0	0	0	0	0	0	0	8.78761	5.10248	0	0	0	0	0	5.9529	0	0
EPM_000000009904_2	0	2.30781	1.88821	0	0	2.93721	0	0	0	2.51761	0	0	0	0	0	0	3.98621	0	4.19602	0	1.67841	0	0	0	1.88821	0	0	0	0	3.35681	0	0	0	0	0	0	3.14701	0	0	0	0	0	0	0	0	0	4.19602	1.46861	0
EPM_000000010133_2	0	0	0	0	2.22808	2.78511	2.22808	0	0	0	0	1.94957	1.94957	3.06362	1.94957	0	0	0	1.94957	0	0	0	0	3.06362	0	0	3.06362	0	0	0	1.94957	2.50659	0	0	0	0	0	0	0	0	0	0	4.73468	0	0	0	0	0	0
EPM_000000010439_3	0	0	2.63319	2.63319	0	3.24085	0	0	2.63319	3.24085	0	0	0	0	3.64596	3.0383	1.82298	0	5.67149	0	0	0	0	0	1.82298	2.02553	5.06383	0	2.22808	3.84851	6.68425	0	0	1.62042	0	0	2.43064	0	2.02553	3.24085	5.46893	0	3.84851	0	0	0	3.0383	0	0
EPM_000000011024_2	0	0	0	0	0	0	0	0	0	0	0	0	0	0	0	0	0	0	0	0	0	0	0	0	0	0	0	0	0	0	0	0	0	0	0	0	0	0	0	0	0	0	0	0	0	0	0	0	0
EPM_000000011064_2	0	7.08351	0	0	0	0	0	0	0	0	0	0	0	0	0	0	0	0	0	0	0	0	0	0	0	0	0	0	0	0	0	0	0	6.43955	0	0	0	0	0	0	0	0	0	0	0	0	0	0	0
EPM_000000011235_3	0	0	0	0	0	1.90842	0	0	0	0	0	0	0	0	0	0	0	0	0	0	0	0	0	0	0	0	0	0	0	0	0	0	0	0	0	0	0	0	0	1.43132	0	0	0	0	0	0	0	0	0
EPM_000000011309_4	0	4.9513	4.70373	0	0	5.94156	0	0	0	3.71347	0	0	0	0	0	5.94156	7.17938	0	4.2086	0	2.47565	0	0	0	3.46591	0	0	0	5.69399	6.68425	8.41721	0	0	3.46591	0	0	6.43669	0	0	8.16964	6.43669	0	0	0	0	0	10.1502	0	0
EPM_000000011402_2	0	0	0	19.5828	0	0	0	0	0	0	0	0	0	0	0	0	0	0	0	0	0	0	0	0	0	0	0	0	0	0	0	0	0	0	16.319	0	0	0	0	0	0	0	0	0	0	0	0	16.5366	0
EPM_000000011420_1	0	0	0	0	0	0	0	0	0	0	0	0	0	0	0	1.6179	0	0	0	0	0	0	0	0	0	0	0	0	0	0	0	0	0	0	0	0	0	0	0	0	0	0	0	0	0	0	0	0	0
EPM_000000011483_3	0	0	6.53647	1.98936	0	7.10486	0	0	4.26292	4.54711	0	0	0	0	0	4.83131	5.39969	0	9.09422	0	1.70517	0	0	0	0	2.55775	0	0	0	3.41033	9.37842	0	0	3.97872	0	0	2.84194	0	0	5.96808	1.98936	0	0	0	0	0	3.41033	1.98936	0
EPM_000000011664_2	0	0	0	0	0	2.75381	0	0	0	0	0	0	0	0	0	0	0	0	0	0	1.75243	0	0	0	0	0	0	0	3.7552	1.50208	4.25589	0	0	0	0	0	2.75381	0	0	0	3.50485	0	0	0	0	0	0	0	0
EPM_000000011676_2	0	0	2.42843	0	0	0	0	0	0	0	0	0	0	0	0	0	0	0	0	0	0	0	0	0	1.51777	2.12488	0	0	0	2.42843	0	0	0	0	0	0	2.42843	0	0	3.64264	0	0	0	0	0	0	0	1.51777	0
EPM_000000011792_5	0	0	0	0	0	0	0	0	0	0	0	0	0	0	0	0	0	0	0	0	0	0	0	0	0	0	0	0	0	2.88114	0	0	0	0	0	0	0	0	0	0	0	0	0	0	0	0	0	0	0
EPM_000000011904_3	0	0	0	0	0	4.34042	0	0	0	1.86018	0	0	0	0	0	3.30699	1.65349	0	0	0	0	0	0	0	0	0	0	0	3.1003	0	0	0	0	0	0	0	0	0	0	0	0	0	0	0	0	0	2.48024	0	0
EPM_000000012237_1	0	0	0	0	0	2.35598	0	0	0	0	0	0	0	0	0	0	0	0	0	0	3.36569	0	0	0	2.35598	0	0	0	0	0	2.01941	0	0	0	0	0	0	0	0	4.03882	0	0	0	0	0	0	0	0	0
EPM_000000012604_1	0	0	0	0	0	0	0	0	0	0	0	0	0	0	0	0	1.31839	0	0	0	0	0	0	0	0	0	0	0	0	0	1.64799	0	0	0	0	0	0	0	0	0	0	0	0	0	0	0	0	0	0
EPM_000000012815_6	0	0	4.35659	0	0	2.48948	0	0	0	0	0	0	0	0	0	3.31931	0	0	7.26098	0	0	0	0	0	0	1.4522	0	0	0	0	6.43116	0	0	0	0	0	4.35659	0	0	0	0	0	0	0	0	0	0	0	0
EPM_000000012903_2	0	0	0	16.7906	0	0	0	0	0	0	0	0	0	0	0	0	0	0	0	0	0	0	0	0	0	0	0	0	0	0	0	0	0	0	5.59686	0	0	0	0	0	0	0	0	0	0	0	0	5.06383	0
EPM_000000013196_3	0	3.7552	7.0097	0	0	8.76213	0	0	3.00416	6.25866	0	0	0	0	0	7.76074	8.01109	0	9.76352	0	9.01248	0	0	0	5.25728	0	0	0	10.7649	6.00832	6.25866	0	0	3.7552	0	0	7.26005	0	0	4.50624	6.25866	0	0	0	0	0	8.26144	2.50347	0
EPM_000000013258_4	0	6.14644	5.12203	0	0	4.35373	0	0	6.40254	5.89034	0	0	0	0	0	6.40254	1.53661	0	0	0	3.32932	0	0	0	5.63424	5.12203	0	0	0	5.12203	5.89034	0	0	4.09763	0	0	0	0	0	5.37813	0	0	0	2.56102	0	0	1.53661	0	0
EPM_000000013281_2	0	0	0	0	0	0	0	0	0	0	0	0	0	0	0	0	0	0	0	0	0	0	0	0	0	2.27356	0	0	0	0	0	0	0	0	0	0	0	0	0	0	0	0	0	0	0	0	0	0	0
EPM_000000013293_5	0	0	0	6.62033	0	0	0	0	0	0	0	0	0	0	0	0	0	0	0	0	0	0	0	0	0	0	0	0	0	0	0	0	0	0	4.33746	0	0	0	0	0	0	0	0	0	0	0	0	5.02232	0
EPM_000000013347_5	0	0	4.36376	0	0	0	0	0	4.10707	6.41729	0	0	0	0	0	6.41729	2.31023	0	6.67399	0	10.011	0	0	0	4.62045	3.33699	0	0	8.21414	5.90391	6.41729	0	0	0	0	0	4.10707	0	0	5.13383	0	0	0	0	0	0	3.59368	0	0
EPM_000000013357_3	0	0	0	0	0	0	0	0	0	0	0	0	0	0	0	0	0	0	0	0	0	0	0	0	0	0	0	0	2.09801	0	2.93721	0	0	0	0	0	0	0	0	0	0	0	0	0	0	0	0	0	0
EPM_000000014191_3	0	0	0	0	0	0	0	0	0	0	0	0	0	0	0	1.80935	0	0	0	0	0	0	0	0	0	0	0	0	0	0	0	0	0	0	0	0	0	0	0	0	0	0	0	0	0	0	0	0	0
EPM_000000014424_5	0	0	0	10.1035	0	0	0	0	0	0	0	0	0	0	0	0	0	0	0	0	0	0	0	0	0	0	0	0	0	0	0	0	0	0	12.7623	0	0	0	0	0	0	0	0	0	0	0	0	12.7623	0
EPM_000000014532_1	0	2.62569	0	0	0	1.87549	0	0	0	0	0	0	0	0	0	0	0	0	0	0	2.62569	0	0	0	1.87549	0	0	0	2.25059	2.25059	0	0	0	0	0	0	0	0	0	0	0	0	0	0	0	0	2.25059	0	0
EPM_000000014934_2	0	0	1.33819	0	0	0	0	0	0	0	0	0	0	0	0	0	0	0	1.67274	0	0	0	0	0	1.67274	0	0	0	0	3.34547	0	0	0	0	0	0	0	0	0	0	0	0	0	0	0	0	0	0	0
EPM_000000015375_2	0	0	0	0	0	0	0	0	0	0	0	0	0	0	0	1.64869	0	0	0	0	0	0	0	0	0	0	0	0	0	0	0	0	0	0	0	0	2.35527	0	0	3.29738	0	0	0	0	0	0	0	0	0
EPM_000000015409_1	0	0	0	0	0	0	0	0	0	0	0	0	0	2.03611	0	0	0	0	0	0	0	0	0	2.03611	0	0	0	0	0	0	0	0	0	0	0	0	0	0	0	0	0	0	0	0	0	0	0	0	0
EPM_000000015440_6	0	0	0	0	0	0	0	0	0	0	0	0	0	0	0	0	0	0	0	0	0	0	0	0	0	0	0	0	0	0	0	0	0	2.47016	0	0	0	0	0	0	0	0	0	0	0	0	0	0	0
EPM_000000015792_1	0	1.72529	3.69704	0	0	2.95763	0	0	0	2.21823	0	0	0	0	0	2.95763	3.45057	0	2.4647	0	0	0	0	0	0	0	0	0	3.45057	3.94351	3.45057	0	0	0	0	0	2.4647	0	0	5.6688	0	0	0	0	0	0	1.72529	0	0
EPM_000000015844_1	0	0	0	0	0	0	0	0	0	0	0	0	0	0	0	0	0	0	0	0	0	0	0	0	0	0	0	0	0	0	0	0	0	1.48045	0	0	0	0	0	0	0	0	0	0	0	0	0	0	0
EPM_000000016237_9	0	2.73772	0	0	0	0	0	0	0	0	0	0	0	0	0	0	0	0	0	0	0	0	0	0	0	0	0	0	0	0	0	0	0	2.52713	0	0	0	0	0	0	0	0	0	0	0	0	0	0	0
EPM_000000016344_4	0	0	3.16905	0	0	2.6815	0	0	0	3.41282	0	0	0	0	0	3.16905	0	0	3.65659	0	3.16905	0	0	0	0	0	0	0	3.90037	3.41282	2.6815	0	0	3.41282	0	0	2.92527	0	0	2.6815	4.38791	0	0	0	0	0	3.16905	1.70641	0
EPM_000000016417_1	0	0	0	0	0	0	0	0	0	1.42826	0	0	0	0	0	0	0	0	0	0	0	0	0	0	0	0	0	0	0	0	0	0	0	0	0	0	0	0	0	0	0	0	0	0	0	0	0	0	0
EPM_000000016534_2	0	0	0	0	0	0	0	0	0	0	0	0	0	0	0	0	0	0	0	0	0	0	0	0	0	0	0	0	0	1.5786	0	0	0	0	0	0	0	0	0	0	0	0	0	0	0	0	0	0	0
EPM_000000016606_1	0	0	0	0	0	0	0	2.26777	0	0	0	0	0	0	0	0	0	0	0	0	0	0	2.55124	0	0	0	3.11818	0	0	0	0	0	0	0	0	2.26777	0	0	0	0	0	0	0	0	2.55124	0	0	0	0
EPM_000000016888_6	0	0	0	11.9276	0	0	0	0	0	0	0	0	0	0	0	0	0	0	0	0	0	0	0	0	0	0	0	0	0	0	0	0	0	0	20.5156	0	0	0	0	0	0	0	0	0	0	0	0	14.0746	0
EPM_000000017206_1	0	0	1.49202	0	0	0	0	0	2.4867	1.98936	0	0	0	0	0	0	0	0	0	0	2.23803	0	0	0	2.98404	0	0	0	3.48138	0	2.73537	0	0	0	0	0	2.4867	0	0	2.4867	0	0	0	0	0	0	3.97872	0	0
EPM_000000018837_14	0	0	4.66721	0	0	4.87013	0	0	0	0	0	0	0	0	0	0	0	0	4.26136	0	0	0	0	0	0	0	0	0	2.02922	2.84091	0	0	0	0	0	0	3.85552	0	0	2.02922	0	0	0	0	0	0	0	1.62338	0
EPM_000000019231_1	0	0	0	9.70295	0	0	0	0	0	0	0	0	0	0	0	0	0	0	0	0	0	0	0	0	0	5.39053	0	1.79684	0	0	0	0	0	0	14.3747	0	0	0	0	0	0	0	0	3.23432	0	0	0	15.4528	0
EPM_000000019886_1	0	2.50347	0	0	0	0	0	0	0	0	0	0	0	0	0	0	0	0	0	0	0	0	0	0	0	0	0	0	0	0	0	0	0	0	0	0	0	0	0	0	0	0	0	0	0	0	0	0	0
EPM_000000020362_1	0	3.4434	0	0	0	8.91234	0	0	1.62042	2.43064	0	0	0	0	0	25.5217	3.4434	0	0	0	0	0	0	0	0	0	0	0	0	2.02553	0	0	0	2.22808	0	0	0	0	0	2.43064	0	0	0	0	0	0	2.43064	0	0
EPM_000000020579_13	0	0	2.25059	0	0	0	0	0	1.57541	0	0	0	0	0	0	0	0	0	3.15083	0	3.826	0	0	0	1.80047	2.47565	0	0	3.60094	3.15083	3.37589	0	0	0	0	0	0	0	0	2.47565	3.37589	0	0	0	0	0	0	0	0
EPM_000000021024_14	0	3.90892	3.90892	0	0	2.93169	0	0	0	3.90892	0	0	0	0	0	5.86338	3.90892	0	6.51487	0	8.14358	0	0	0	4.23466	5.21189	0	0	7.4921	8.79507	9.44656	0	0	2.93169	0	0	4.23466	0	0	0	5.21189	0	0	2.60595	0	0	7.16635	1.95446	0
EPM_000000021296_2	0	0	0	6.72911	0	0	0	0	0	0	0	0	0	0	0	0	0	0	0	0	0	0	0	0	0	0	0	0	0	0	0	0	0	0	0	0	0	0	0	0	0	0	0	0	0	0	0	0	0
EPM_000000021476_1	0	0	0	0	0	0	0	0	0	0	0	0	0	0	0	0	0	0	0	0	0	0	0	0	0	0	0	0	0	0	0	0	0	2.72741	0	0	0	0	0	0	0	0	0	0	0	0	0	0	0
EPM_000000021671_1	0	5.66943	0	0	0	0	0	0	0	0	0	0	0	0	0	0	0	0	0	0	0	0	0	0	0	0	0	0	0	0	0	0	0	9.35455	0	0	0	0	0	0	0	0	0	0	0	0	0	0	0
EPM_000000021681_1	0	0	3.90365	0	0	3.00281	0	1.80169	0	3.60337	0	0	2.70253	0	0	0	3.30309	0	0	0	2.70253	0	0	0	2.10197	0	0	0	7.50702	4.20393	0	0	0	1.5014	0	0	5.10478	0	2.70253	2.40225	0	0	0	0	2.70253	0	5.70534	0	0
EPM_000000021928_4	0	0	0	27.2608	0	0	0	0	0	0	0	0	0	0	0	0	0	0	0	0	0	0	0	0	0	0	0	0	0	0	0	0	0	0	19.104	0	0	0	0	0	0	0	0	0	0	0	0	14.5963	0
EPM_000000022088_3	0	0	0	0	0	2.83574	0	0	0	3.84851	0	0	0	0	0	4.25362	0	0	3.84851	0	0	0	0	0	0	0	0	0	2.83574	6.07659	4.25362	0	0	0	0	0	2.63319	0	0	5.46893	2.22808	0	0	0	0	0	0	0	0
EPM_000000022216_1	0	0	0	0	0	0	0	0	0	0	0	0	0	0	0	0	0	0	0	0	0	0	0	0	0	0	0	0	0	0	0	0	0	0	4.21529	0	0	0	0	0	0	0	0	0	0	0	0	3.31202	0
EPM_000000022477_1	0	1.49202	0	0	0	0	0	0	0	0	0	0	0	0	0	0	0	0	0	0	0	0	0	0	0	0	0	0	0	0	0	0	0	0	0	0	0	0	0	0	0	0	0	0	0	0	0	0	0
EPM_000000022526_1	0	0	0	0	0	0	0	0	0	0	0	0	0	0	0	0	0	0	0	0	0	0	0	0	0	3.08504	0	0	0	0	0	0	0	0	0	0	0	0	0	4.11339	0	0	0	0	0	0	0	0	0
EPM_000000022566_5	0	0	0	0	0	0	0	0	0	0	0	0	0	0	0	0	0	0	0	0	0	0	0	0	0	0	0	0	0	0	0	0	0	0	0	0	0	0	0	0	0	0	0	0	0	0	0	0	0
EPM_000000022607_4	0	1.89279	2.16319	0	0	0	0	2.16319	0	0	0	0	0	0	0	0	1.62239	0	0	0	1.62239	0	0	0	0	0	3.24478	0	4.86717	0	3.24478	0	0	0	0	0	2.16319	0	0	3.24478	2.70399	0	0	0	0	0	0	0	0
EPM_000000022682_2	0	0	0	0	0	0	0	0	3.17649	2.9496	0	0	0	0	0	0	0	0	0	0	0	0	0	0	0	0	0	0	0	0	0	0	0	0	0	0	0	0	0	1.81514	0	0	0	0	0	0	0	0	0
EPM_000000022948_3	0	0	0	0	0	0	0	0	0	0	0	0	0	0	0	0	0	0	0	0	0	0	0	0	0	0	0	0	0	0	0	0	0	0	0	0	0	0	0	0	0	0	0	0	0	0	1.62931	0	0
EPM_000000022986_3	0	0	0	0	0	0	0	0	0	0	0	0	0	0	0	0	0	0	0	0	8.33499	0	0	0	4.87902	0	0	0	9.96133	0	0	0	0	0	0	0	5.08231	0	0	4.87902	3.65926	0	0	0	0	0	4.67572	0	0
EPM_000000023208_2	0	0	0	0	0	0	0	0	0	0	0	0	0	0	0	1.81884	0	0	0	0	0	0	0	0	0	0	0	0	1.81884	0	1.81884	0	0	0	0	0	0	0	0	0	1.81884	0	0	0	0	0	0	0	0
EPM_000000023406_1	0	0	0	0	3.96692	0	0	0	0	0	0	4.95864	4.95864	0	0	0	0	0	0	0	0	0	0	0	0	0	0	0	0	0	1.98346	0	2.97519	1.98346	0	0	0	0	4.29749	0	1.65288	0	0	0	0	1.98346	1.98346	0	0
EPM_000000023468_11	0	0	0	0	0	0	0	0	0	0	0	0	0	0	0	0	0	0	0	0	0	0	0	0	0	0	0	0	0	0	0	0	0	0	0	0	0	0	0	0	0	0	0	0	0	0	0	1.46104	0
EPM_000000023584_1	0	8.84799	10.0545	1.80982	0	12.6687	0	0	3.61963	13.0709	0	0	0	0	0	10.8589	6.63599	0	14.0763	0	23.3265	0	0	0	20.5112	2.81527	0	0	40.8214	15.484	13.8753	0	0	8.44581	0	0	16.2883	0	0	24.9352	19.5058	0	0	0	0	0	35.392	3.01636	0
EPM_000000023745_2	0	0	0	0	0	0	0	0	0	0	0	0	0	0	0	0	0	0	0	0	0	0	0	0	0	0	0	0	0	0	0	0	0	0	0	0	0	0	0	0	0	0	0	3.70786	0	0	0	0	0
EPM_000000024343_2	0	0	0	0	0	0	0	0	0	0	0	0	0	0	0	0	0	0	0	0	0	0	0	0	0	0	0	0	0	0	0	0	0	1.65452	0	0	0	0	0	0	0	0	0	0	0	0	0	0	0
EPM_000000024408_1	0	0	0	0	0	0	0	0	0	0	0	0	0	0	0	0	0	0	0	0	0	0	0	0	0	0	0	0	0	0	0	0	0	0	1.97759	0	0	0	0	0	0	0	0	0	0	0	0	0	0
EPM_000000024636_2	0	0	0	0	0	2.08232	0	0	0	0	0	0	0	0	0	0	0	0	2.6029	0	3.64406	0	0	0	0	0	0	0	5.46609	0	0	0	0	1.30145	0	0	0	0	0	0	2.6029	0	0	0	0	0	2.6029	0	0
EPM_000000025235_1	0	0	0	0	0	0	0	0	0	0	0	3.14075	0	0	0	0	0	0	0	0	0	0	0	0	0	0	0	0	0	0	0	0	0	0	0	0	0	3.3255	0	0	0	0	0	0	1.8475	4.434	0	0	0
EPM_000000025280_1	0	0	1.6669	0	0	0	0	0	0	0	0	0	0	0	0	0	0	0	2.50034	0	0	0	0	0	0	0	0	0	0	0	0	0	0	0	0	0	0	0	0	0	0	0	0	0	0	0	0	0	0
EPM_000000025665_4	0	2.17162	0	0	0	0	0	0	0	4.12608	0	0	0	0	0	3.90892	0	0	1.52014	0	0	0	0	0	0	0	0	0	2.82311	3.25743	1.7373	0	0	2.38878	0	0	5.42906	0	0	2.60595	0	0	0	0	0	0	3.4746	0	0
EPM_000000025900_1	7.80871	9.89103	16.138	0	9.63074	12.4939	17.4394	17.6997	13.2748	13.2748	5.46609	0	23.6864	15.3571	0	16.6586	14.5763	10.6719	16.3983	0	13.7954	0	9.37045	12.2336	13.0145	12.2336	21.0835	0	12.7542	25.7687	15.8777	14.8365	11.7131	12.2336	0	0	12.4939	0	8.84987	22.385	13.5351	5.46609	18.2203	3.38377	7.02784	7.54842	13.5351	0	7.80871
EPM_000000026814_2	0	1.33152	0	0	0	0	0	0	0	0	0	0	0	0	0	0	0	0	0	0	0	0	0	0	0	0	0	0	0	0	0	0	0	0	0	0	0	0	0	0	0	0	0	0	0	0	1.77537	0	0
EPM_000000027672_12	0	0	0	21.3156	0	0	0	0	0	0	0	0	0	0	0	0	0	0	0	0	0	0	0	0	0	0	0	0	0	0	0	0	0	0	37.0007	0	0	0	0	0	0	0	0	0	0	0	0	18.9025	0
EPM_000000027690_1	0	0	0	0	0	0	0	0	0	0	0	0	0	0	0	0	0	0	0	0	0	0	0	0	0	0	0	0	1.9737	0	0	0	0	0	0	0	0	0	0	0	0	0	0	0	0	0	0	0	0
EPM_000000028097_1	0	0	0	0	0	0	0	0	0	0	0	0	0	0	0	0	0	0	0	0	0	0	0	0	2.0907	0	0	0	0	0	0	0	0	0	0	0	0	0	0	0	0	0	0	0	0	0	2.38937	0	0
EPM_000000028391_2	0	0	0	0	0	0	0	0	0	0	0	0	0	0	0	0	0	0	0	0	0	0	0	0	0	0	0	0	0	0	0	0	0	0	0	0	0	0	0	0	0	0	0	0	0	0	0	0	0
EPM_000000029239_1	0	0	0	0	0	0	0	0	0	0	0	0	0	0	0	2.35361	3.13815	0	1.56907	0	0	0	0	0	0	1.56907	0	0	4.44571	0	1.56907	0	0	0	0	0	2.87663	0	0	1.83059	0	0	0	0	0	0	0	1.56907	0
EPM_000000029298_1	0	2.6316	2.924	0	0	0	0	0	1.462	3.21639	0	0	0	0	0	0	0	0	2.6316	0	3.50879	0	1.7544	0	0	0	0	0	0	5.26319	3.21639	2.6316	0	1.7544	0	0	0	0	0	0	2.0468	2.6316	0	0	0	0	2.6316	0	0
EPM_000000029489_3	0	0	0	19.1779	0	0	0	0	0	0	0	0	0	0	0	0	0	0	0	0	0	0	0	0	0	0	0	0	0	0	0	0	0	0	39.6487	0	0	0	0	0	0	0	0	0	0	0	0	21.7637	0
EPM_000000029666_1	0	0	0	0	0	0	0	0	0	0	0	0	0	0	0	0	0	0	0	0	0	0	0	0	0	0	0	0	1.76482	0	0	0	0	0	0	0	0	0	0	0	0	0	0	0	0	0	0	0	0
EPM_000000029730_2	0	6.6542	0	0	0	6.2249	0	0	0	0	0	0	0	0	0	0	1.71721	0	0	0	0	0	0	0	0	0	0	0	0	0	0	0	0	3.21978	0	0	0	0	0	0	0	0	0	0	0	0	0	0	0
EPM_000000030358_112	0	0	0	24.78	0	0	0	0	0	0	0	0	0	0	0	0	0	0	0	0	0	0	0	0	0	0	0	0	0	0	0	0	0	0	20.7559	0	0	0	0	0	0	0	0	0	0	0	0	22.8739	0
EPM_000000030594_24	0	0	0	1.58771	0	0	0	0	0	0	0	0	0	0	0	0	0	0	0	0	0	0	0	0	0	0	0	0	0	0	0	0	0	0	5.55698	0	0	0	0	0	0	0	0	0	0	0	0	6.08622	0
EPM_000000031391_2	0	0	4.25207	0	0	0	0	0	3.9686	0	0	0	2.83471	1.70083	2.26777	0	2.26777	0	7.37025	0	3.40166	0	0	0	3.40166	0	1.41736	0	4.81901	0	1.70083	0	0	0	0	1.9843	0	0	0	5.66943	2.26777	0	0	3.9686	0	0	0	0	0
EPM_000000031835_2	0	0	0	0	4.05457	0	0	1.93075	0	2.70305	2.70305	4.6338	0	0	4.82687	0	0	0	1.93075	0	2.3169	0	5.59917	0	0	0	0	2.12382	3.0892	0	4.24765	0	0	0	0	4.24765	0	9.2676	5.01995	1.93075	0	6.37147	0	0	0	2.70305	0	0	4.44072
EPM_000000031998_27	0	0	1.93326	0	0	0	0	0	0	2.41658	0	0	0	0	0	0	2.41658	0	1.93326	0	2.17492	0	0	0	0	3.14155	0	0	0	3.38321	0	0	0	0	0	0	0	0	0	2.65824	0	0	0	0	0	0	0	0	0
EPM_000000032138_2	0	0	0	0	0	0	0	0	0	0	0	0	0	0	0	0	0	0	0	0	0	0	0	0	0	0	0	0	1.80516	0	0	0	0	0	0	0	0	0	0	0	0	0	0	0	0	0	0	0	0
EPM_000000032862_8	0	4.66615	0	0	0	0	0	0	0	3.49961	0	0	0	0	0	0	0	0	0	0	0	0	0	0	0	0	0	0	0	2.91634	0	0	0	4.95778	0	0	0	0	0	0	0	0	0	0	0	0	2.62471	0	0
EPM_000000032905_1	0	0	0	3.2041	0	0	0	0	0	0	0	0	0	0	0	0	0	0	0	0	0	0	0	0	0	0	0	0	0	0	0	0	0	0	6.65468	0	0	0	0	0	0	0	0	0	0	0	0	2.95763	0
EPM_000000033760_23	0	1.71391	0	0	0	0	0	0	0	0	0	0	0	0	0	0	2.14239	0	0	0	3.42782	0	0	0	3.42782	0	0	0	0	0	0	0	0	0	0	0	0	0	0	0	0	0	0	0	0	0	1.92815	0	0
EPM_000000033836_1	0	0	0	0	0	0	0	0	0	0	0	0	0	0	0	0	0	0	1.86061	0	0	0	0	0	0	0	0	0	0	2.32577	0	0	0	0	0	0	0	0	0	0	0	0	0	0	0	0	0	0	0
EPM_000000033945_1	0	0	0	0	0	0	0	0	0	2.76972	0	0	0	0	0	0	0	0	0	0	0	0	0	0	0	0	0	0	0	0	0	0	0	0	0	0	0	0	0	0	0	0	0	0	0	0	0	0	0
EPM_000000035028_1	0	0	5.60317	0	0	0	0	0	0	3.95518	0	0	0	0	0	1.97759	0	0	4.28478	0	3.62558	0	0	0	4.28478	0	0	0	5.60317	2.30719	4.61438	0	0	0	0	0	5.93277	0	0	0	2.63679	0	0	0	0	0	5.93277	0	0
EPM_000000035666_1	0	0	0	0	0	0	0	0	0	0	0	0	0	0	0	0	0	0	0	0	0	0	0	0	0	0	0	0	0	0	0	0	0	0	0	0	0	0	0	0	0	0	0	0	0	0	0	0	0
EPM_000000035970_1	0	0	0	0	0	0	0	0	0	2.35915	0	0	0	0	0	2.62128	0	0	0	0	2.35915	0	0	0	0	0	0	0	2.8834	0	0	0	0	1.83489	0	0	3.66979	0	0	0	3.40766	0	0	0	0	0	3.93191	0	0
EPM_000000036002_1	0	3.1729	3.52545	0	0	5.28817	0	0	9.51871	4.23054	0	0	0	0	0	6.69835	3.52545	0	9.16617	0	0	0	0	0	2.82036	6.69835	0	0	0	4.93563	10.5763	0	1.76272	5.99326	0	0	9.16617	0	0	8.46108	4.23054	0	0	0	0	0	0	0	0
EPM_000000036904_2	0	2.31289	4.2403	0	0	3.27659	0	0	0	6.36045	0	0	0	0	0	7.32415	2.89111	0	4.04756	0	4.81852	0	0	0	2.69837	0	0	0	4.81852	3.85482	3.46934	0	0	3.08385	0	0	2.31289	0	0	2.50563	0	0	0	0	0	0	0	0	0
EPM_000000037017_1	0	0	1.88821	0	0	0	0	0	0	0	0	0	0	0	0	0	0	0	0	0	0	0	0	0	0	0	0	0	0	0	2.12423	0	0	0	0	0	2.59628	0	0	3.06834	0	0	0	0	0	0	4.24847	0	0
EPM_000000037574_2	0	0	2.70892	0	0	0	0	0	0	0	0	0	0	0	0	0	0	0	2.70892	0	4.06338	0	0	0	0	0	0	0	0	2.03169	0	0	0	0	0	0	0	0	0	4.06338	0	0	0	0	0	0	0	0	0
EPM_000000037807_1	0	0	0	0	0	0	0	0	0	0	0	0	0	0	0	3.21639	2.6316	0	0	0	0	0	0	0	0	0	0	0	0	0	0	0	0	2.3392	0	0	0	0	0	0	0	0	0	0	0	0	0	0	0
EPM_000000037923_4	0	0	0	0	0	0	0	0	9.59254	0	0	0	0	0	0	0	0	0	0	0	0	0	0	0	0	0	0	0	0	0	0	0	0	0	0	0	0	0	0	0	0	0	0	0	0	0	0	0	0
EPM_000000039011_1	0	0	4.60586	0	0	0	0	0	0	0	0	0	0	0	0	1.43933	0	0	0	0	2.5908	0	0	0	0	0	0	0	2.01506	0	0	0	0	2.30293	0	0	3.16653	0	0	0	0	0	0	0	0	0	3.74226	0	0
EPM_000000039628_3	0	0	2.78511	0	0	0	0	0	0	0	0	0	0	0	0	0	3.09456	0	0	0	0	0	0	0	0	0	0	0	0	0	0	0	0	0	0	0	2.47565	0	0	0	2.16619	0	0	0	0	0	1.85674	0	0
EPM_000000039736_12	0	0	0	6.33306	0	0	0	0	0	0	0	0	0	0	0	0	0	0	0	0	0	0	0	0	0	0	0	0	0	0	0	0	0	0	0	0	0	0	0	0	0	0	0	0	0	0	0	3.45439	0
EPM_000000040574_5	0	0	1.81637	0	0	0	0	0	0	0	0	0	0	0	0	0	0	0	0	0	0	0	0	0	0	0	0	0	0	0	0	0	0	0	0	0	0	0	0	0	0	0	0	0	0	0	0	0	0
EPM_000000040700_1	0	0	0	0	0	0	4.75748	0	0	3.76633	0	0	5.55039	2.77519	0	1.98228	1.58583	2.97342	2.57697	0	1.98228	2.77519	0	3.56811	0	0	2.57697	0	2.57697	1.98228	0	3.36988	0	0	0	0	0	0	1.98228	3.56811	0	0	0	0	2.18051	0	3.76633	0	2.37874
EPM_000000041011_1	0	0	0	0	0	0	0	0	0	2.26935	0	0	0	0	0	0	0	0	0	0	2.06304	0	0	0	6.80804	0	0	0	0	0	0	0	0	2.47565	0	0	2.88826	0	0	4.33239	3.71347	0	0	0	0	0	0	0	0
EPM_000000041040_5	0	0	4.10707	0	0	0	0	0	0	0	0	0	0	0	0	0	0	0	0	0	3.85038	0	0	0	0	0	0	0	2.05353	0	2.05353	0	0	0	0	0	1.79684	0	0	5.64722	1.79684	0	0	0	0	0	2.31023	0	0
EPM_000000041486_2	0	0	0	0	0	5.95626	0	0	2.20602	3.75024	0	0	0	0	0	0	0	0	7.50048	0	6.17687	0	0	0	8.60349	2.20602	0	0	7.05928	5.51506	3.75024	0	0	0	0	0	7.94169	0	0	8.60349	5.07386	0	0	1.98542	0	0	6.39747	0	0
EPM_000000041766_1	20.9933	0	0	0	10.3567	0	28.2709	6.71784	0	0	18.1942	17.0745	50.9436	20.4334	8.3973	0	0	21.5531	0	0	0	10.6366	8.3973	13.1558	0	0	22.9526	6.99775	0	0	0	11.7562	19.8736	0	0	3.91874	0	24.6321	7.83748	3.63883	0	5.31829	14.5553	0	20.4334	19.8736	1.95937	0	20.7133
EPM_000000041999_1	0	0	0	0	0	0	0	0	0	0	0	0	0	0	0	0	0	0	0	0	0	0	0	0	0	0	0	0	0	1.56467	0	0	0	0	0	0	0	0	0	0	0	0	0	0	0	0	0	0	0
EPM_000000042094_4	0	0	0	0	0	0	0	0	0	0	0	0	0	0	0	0	0	0	0	0	0	0	0	0	0	0	0	0	0	0	0	0	0	0	0	0	0	0	0	0	0	0	0	0	0	0	2.14239	0	0
EPM_000000042682_2	0	0	0	4.50769	0	0	0	0	0	0	0	0	0	0	0	0	0	0	0	0	0	0	0	0	0	0	0	0	0	0	0	0	0	0	2.57582	0	0	0	0	0	0	0	0	0	0	0	0	0	0
EPM_000000043041_6	0	0	3.08385	0	0	0	0	0	2.89111	0	0	0	0	0	0	1.34919	0	0	2.89111	0	0	0	0	0	0	0	0	0	0	0	0	0	0	0	0	0	0	0	0	0	0	0	0	0	0	0	0	0	0
EPM_000000043199_4	0	0	0	0	0	0	0	0	0	0	0	0	0	0	0	0	0	0	0	0	0	0	0	0	0	0	0	0	0	0	0	0	0	0	0	0	0	0	0	0	0	0	0	0	0	0	0	0	0
EPM_000000043423_1	0	0	0	0	0	0	0	0	0	0	0	0	0	0	0	0	0	0	0	0	0	0	0	0	0	0	0	0	1.86117	0	0	0	0	0	0	0	0	0	0	0	0	0	0	0	0	0	0	0	0
EPM_000000043511_3	0	2.99072	4.48608	0	0	0	0	0	0	4.85992	0	0	0	0	0	4.48608	4.11224	0	5.23376	0	2.24304	0	0	0	0	3.7384	0	0	5.60759	3.7384	2.24304	0	0	0	0	0	5.23376	0	0	8.22447	4.48608	0	0	0	0	0	4.11224	0	0
EPM_000000043793_4	0	0	0	7.04802	0	0	0	0	0	0	0	0	0	0	0	0	0	0	0	0	0	0	0	0	0	0	0	0	0	0	0	0	0	0	11.1404	0	0	0	0	0	0	0	0	0	0	0	0	6.82067	0
EPM_000000043950_2	0	0	0	0	0	0	0	0	0	0	0	0	0	0	0	0	0	0	0	0	0	0	0	0	0	0	0	0	0	0	0	0	0	0	0	0	0	0	0	2.03292	0	0	0	0	0	0	1.62634	0	0
EPM_000000044264_3	0	0	0	0	0	0	0	0	0	0	0	0	0	0	0	1.21092	0	0	1.93746	0	0	0	0	0	0	0	0	0	0	0	0	0	0	0	0	0	0	0	0	0	0	0	0	0	0	0	0	0	0
EPM_000000044399_13	0	0	0	3.45646	0	0	0	0	0	0	0	0	0	0	0	0	0	0	0	0	0	0	0	0	0	0	0	0	0	0	0	0	0	0	9.8376	0	0	0	0	0	0	0	0	0	0	0	0	0	0
EPM_000000044743_1	0	0	0	0	0	2.26585	0	0	0	0	0	0	0	0	0	0	0	0	1.51057	0	2.64349	0	0	0	0	0	0	0	4.5317	1.88821	0	0	0	1.51057	0	0	1.88821	0	0	3.02113	0	0	0	0	0	0	0	0	0
EPM_000000044909_1	0	0	2.31289	0	0	2.89111	0	0	0	0	0	0	0	0	0	3.27659	2.12015	0	0	0	0	0	0	0	0	0	0	0	0	0	0	0	0	0	0	0	1.92741	0	0	0	0	0	0	0	0	0	0	0	0
EPM_000000044946_4	0	2.15158	0	0	0	2.15158	0	0	0	3.82504	0	0	0	0	0	0	0	0	0	0	4.30317	0	0	0	3.34691	0	0	0	4.54223	0	0	0	0	0	0	0	0	0	0	4.30317	2.15158	0	0	0	0	0	4.7813	0	0
EPM_000000045054_10	0	0	2.42623	0	0	0	0	0	0	0	0	0	0	0	0	0	0	0	0	0	0	0	0	0	1.61748	1.81967	0	0	1.81967	0	4.85245	0	0	0	0	0	1.81967	1.81967	0	0	3.03278	0	0	0	0	0	0	0	0
EPM_000000045454_3	0	2.26201	3.01602	0	0	3.39302	0	0	0	2.26201	0	0	0	0	0	2.63902	2.26201	0	3.95853	0	3.58152	0	0	0	3.01602	3.01602	0	0	3.20452	3.58152	3.20452	0	0	2.26201	0	0	2.07351	0	0	5.27803	2.82752	0	0	0	0	0	2.82752	0	0
EPM_000000045537_1	0	0	1.68794	0	0	0	0	0	0	0	0	0	0	0	0	0	0	0	0	0	2.53191	0	0	0	0	0	0	0	0	0	2.53191	0	0	0	0	0	0	0	0	0	3.93853	0	0	0	0	0	0	0	0
EPM_000000046129_2	0	0	0	0	1.6578	0	0	0	0	0	0	0	0	0	0	0	0	0	0	0	0	2.32092	2.32092	1.98936	0	0	0	0	0	0	0	0	0	0	0	0	0	3.64716	0	0	0	0	0	0	0	0	0	0	0
EPM_000000046786_2	0	0	0	0	0	0	0	0	0	0	0	0	0	0	0	0	0	0	0	0	0	0	0	0	0	0	0	0	0	0	0	0	0	1.77301	0	0	0	0	0	0	0	0	0	0	0	0	0	0	0
EPM_000000046810_1	0	0	3.79479	0	0	0	0	0	0	0	0	0	0	0	0	0	0	0	0	0	0	0	0	0	0	0	0	0	0	3.25268	5.42113	0	0	0	0	0	0	0	0	2.98162	0	0	0	0	0	0	1.62634	0	0
EPM_000000047232_72	0	4.60983	0	0	0	0	0	0	0	0	0	0	0	0	0	0	0	0	0	0	0	0	0	0	0	0	0	0	0	0	0	0	0	2.56102	0	0	0	0	0	0	0	0	0	0	0	0	0	0	0
EPM_000000047241_5	0	0	0	0	0	0	0	0	0	1.99445	0	0	0	0	0	0	2.27937	0	0	0	0	0	0	0	0	0	0	0	0	0	3.13413	0	0	0	0	0	0	0	0	0	0	0	0	0	0	0	0	0	0
EPM_000000047261_3	0	0	0	2.41745	0	0	0	0	2.01454	0	0	0	0	0	0	0	0	0	0	0	0	0	0	0	0	0	0	0	0	0	0	0	0	0	3.02181	0	0	0	0	0	0	0	0	0	0	0	0	0	0
EPM_000000047343_2	0	0	2.87289	0	0	2.55368	0	0	0	0	0	0	0	0	0	0	0	0	0	0	0	0	0	0	0	0	0	0	2.55368	3.83052	4.46894	0	0	0	0	0	0	0	0	4.46894	0	0	0	0	0	0	0	0	0
EPM_000000047443_1	0	0	0	2.33482	0	0	0	0	0	0	0	0	0	0	0	0	0	0	0	0	0	0	0	0	0	0	0	0	0	0	0	0	0	0	0	0	5.67027	0	0	0	0	0	0	0	0	0	0	0	0
EPM_000000047657_1	0	0	0	0	0	2.46348	3.28465	0	0	0	0	3.01092	0	0	0	0	0	0	3.01092	0	3.28465	0	0	0	0	0	0	0	0	0	1.64232	0	0	0	0	2.18976	0	3.28465	2.7372	0	0	0	0	0	0	0	3.28465	0	2.46348
EPM_000000047706_1	0	0	0	0	0	0	0	0	0	0	0	0	0	0	0	0	0	0	1.54728	0	0	0	0	0	0	0	0	0	0	0	0	0	0	0	0	0	0	0	0	0	0	0	0	0	0	0	0	0	0
EPM_000000047720_1	0	0	0	0	0	0	0	0	0	0	0	0	0	0	0	0	0	0	0	0	0	0	0	0	0	0	0	0	0	0	0	0	0	0	0	0	0	0	0	0	0	0	0	0	0	0	4.09848	0	0
EPM_000000048230_2	5.73141	0	3.58213	0	3.22392	2.8657	2.8657	5.73141	0	0	3.58213	2.14928	16.1196	6.80605	3.58213	1.43285	4.29855	6.08962	0	0	0	3.22392	2.8657	5.73141	0	0	9.31354	0	0	5.01498	0	5.37319	2.50749	0	0	0	0	4.29855	6.08962	2.8657	3.58213	2.50749	3.22392	0	0	2.8657	0	0	4.65677
EPM_000000048624_6	0	0	3.33379	0	0	2.22253	0	0	0	0	0	0	0	0	0	3.33379	4.16724	0	0	0	3.33379	0	0	0	0	3.33379	0	0	1.6669	2.22253	1.94471	0	0	0	0	0	3.05598	0	0	0	0	0	0	0	0	0	1.38908	2.77816	0
EPM_000000049023_19	0	0	0	0	0	0	0	0	0	2.17829	0	0	0	0	0	0	0	0	0	0	0	0	0	0	0	0	0	0	2.17829	0	2.48948	0	0	0	0	0	0	0	0	2.80066	0	0	0	0	0	0	0	0	0
EPM_000000049123_8	0	0	0	19.8464	0	0	0	0	0	0	0	0	0	0	0	0	0	0	0	0	0	0	0	0	0	0	0	0	0	0	0	0	0	0	16.9356	0	0	0	0	0	0	0	0	0	0	0	0	19.3171	0
EPM_000000049204_1	0	0	0	0	0	0	0	0	0	0	0	0	0	0	0	0	0	0	0	0	0	0	0	0	0	0	0	0	0	0	0	0	0	0	0	0	0	0	0	0	0	0	0	2.45745	0	0	0	0	0
EPM_000000050542_2	0	0	1.86295	0	0	4.09848	0	0	0	3.72589	0	0	0	0	0	6.33402	2.60813	0	3.3533	0	2.23554	0	0	0	4.47107	0	0	0	5.21625	8.94214	3.72589	0	0	0	1.86295	0	4.47107	0	0	4.84366	5.58884	0	0	0	0	0	5.58884	0	0
EPM_000000050644_5	0	0	0	0	0	0	0	0	0	0	0	0	0	0	0	0	0	0	0	0	0	0	0	0	0	0	0	0	0	0	0	0	0	0	4.72052	0	0	0	0	0	0	0	0	0	0	0	0	1.65218	0
EPM_000000050690_1	0	2.29109	3.43663	0	0	4.29579	0	0	0	4.00941	0	0	0	0	0	0	5.44134	0	2.57748	0	6.58688	0	0	0	5.15495	3.15025	0	0	8.87797	6.3005	4.58218	0	0	0	0	0	5.72772	0	0	9.45074	5.44134	0	0	0	0	0	8.01881	1.71832	0
EPM_000000050777_1	0	0	0	0	0	0	0	0	4.6162	0	0	0	0	0	0	0	0	0	0	0	0	0	0	0	0	0	0	0	0	0	0	0	0	0	0	0	0	0	0	0	0	0	0	0	0	0	0	0	0
EPM_000000050786_3	0	0	4.85875	0	0	1.73527	0	0	2.42938	3.81759	0	0	0	0	0	2.77643	3.81759	0	5.2058	0	3.47054	0	0	0	2.77643	3.12348	0	0	2.42938	4.5117	4.5117	0	2.08232	0	0	0	3.81759	0	0	5.55286	3.12348	0	0	0	0	0	2.42938	0	0
EPM_000000051019_1	0	0	0	0	0	0	0	0	0	0	0	0	0	0	0	0	0	0	0	0	0	0	0	0	0	0	0	0	0	0	0	0	0	0	0	0	0	0	0	0	0	0	0	0	0	0	0	0	0
EPM_000000051951_1	0	2.52474	3.78711	0	8.20541	6.31185	10.099	0	2.84033	2.52474	8.20541	12.6237	0	11.0457	0	5.68067	5.04948	4.1027	5.99626	0	0	0	5.04948	15.1484	0	2.52474	23.3539	2.52474	0	4.1027	6.94304	27.4566	16.0952	0	0	0	7.57422	6.62745	5.68067	0	0	3.15593	20.8291	0	13.5705	11.9925	3.78711	0	8.521
EPM_000000052024_2	0	0	0	0	0	0	0	0	0	0	0	0	0	0	0	0	0	0	0	0	0	0	0	0	0	0	0	0	0	0	0	0	0	4.19602	0	0	0	0	0	0	0	0	0	0	0	0	0	0	0
EPM_000000052172_6	0	0	0	0	0	0	0	0	1.72911	4.94032	0	1.97613	0	0	0	0	1.72911	0	0	0	0	0	0	0	2.47016	1.72911	0	0	2.47016	3.70524	2.71718	0	0	0	0	0	0	0	0	4.94032	3.95226	0	0	0	0	2.22314	3.21121	0	0
EPM_000000053007_2	0	0	0	0	0	0	0	0	0	0	0	0	0	0	0	3.14701	0	0	3.46171	0	2.83231	0	0	0	0	0	0	0	0	2.20291	3.14701	0	0	0	0	0	0	0	0	0	0	0	0	0	0	0	2.20291	0	0
EPM_000000053038_2	0	4.36309	4.94483	0	0	6.10833	0	0	4.07222	2.61785	0	0	0	0	0	4.36309	4.36309	0	4.94483	0	0	0	0	0	4.36309	3.78134	0	0	2.32698	6.69007	4.07222	0	0	2.32698	0	0	4.07222	0	0	3.49047	3.1996	0	0	0	0	0	3.49047	0	0
EPM_000000053115_1	0	0	0	0	0	0	0	0	0	0	0	0	0	0	0	0	0	0	0	0	0	0	0	0	0	0	0	0	0	0	0	0	0	0	0	0	0	0	0	1.29239	0	0	0	0	0	0	0	0	0
EPM_000000053323_173	0	0	0	0	0	0	0	0	17.2088	0	0	0	0	0	0	0	0	0	0	0	0	0	0	0	0	0	0	0	0	0	0	0	0	0	0	0	0	0	0	0	0	0	0	0	0	0	0	0	0
EPM_000000053605_1	0	0	0	0	0	0	0	0	0	0	0	0	0	0	0	0	0	0	0	0	0	0	0	0	0	0	0	0	0	0	0	0	0	0	0	0	0	0	0	0	0	0	0	0	0	0	1.91526	0	0
EPM_000000053608_3	0	0	0	0	0	0	0	0	13.0698	0	0	0	0	0	0	0	0	0	0	0	0	0	0	0	0	0	0	0	0	0	0	0	0	0	0	0	0	0	0	0	0	0	0	0	0	0	0	0	0
EPM_000000053915_1	0	0	0	0	0	0	0	0	0	2.75381	0	0	0	0	0	2.75381	1.75243	0	2.50347	0	0	0	0	0	0	0	0	0	3.00416	4.00554	4.75658	0	0	0	0	0	0	0	0	0	1.75243	0	0	0	0	0	0	2.00277	0
EPM_000000054395_3	0	0	0	0	0	0	0	0	0	0	0	0	0	0	0	0	0	0	0	0	0	0	0	0	0	0	0	0	0	0	0	0	0	0	0	0	0	0	0	0	0	0	0	0	0	0	0	0	0
EPM_000000054655_1	0	0	2.73198	0	0	0	0	0	0	0	0	0	0	0	0	0	0	0	0	0	0	0	0	0	0	0	0	0	3.03554	0	0	0	0	0	0	0	0	0	0	1.82132	0	0	0	0	0	0	0	0	0
EPM_000000054787_1	0	3.70575	8.80116	2.3161	0	3.24253	0	0	2.77932	11.8121	0	0	0	0	0	8.80116	9.95921	0	6.48507	0	10.1908	0	0	0	5.32702	3.01092	0	0	12.9701	11.5805	9.49599	0	0	5.55863	0	0	7.41151	0	0	7.1799	7.87473	0	0	0	0	0	4.40058	4.16897	0
EPM_000000056177_13	0	4.54711	0	0	0	0	0	0	0	0	0	0	0	0	0	0	0	0	0	0	0	0	0	0	0	0	0	0	0	0	0	0	0	3.24794	0	0	0	0	0	0	0	0	0	0	0	0	0	0	0
EPM_000000057501_3	0	0	0	2.11393	0	0	0	0	0	0	0	0	0	0	0	0	0	0	0	0	0	0	0	0	0	0	0	0	0	0	0	0	0	0	0	0	0	0	0	0	0	0	0	0	0	0	0	0	0
EPM_000000058183_8	0	0	5.06383	0	0	2.10993	0	0	3.16489	6.11879	0	0	0	0	0	1.89894	3.79787	0	4.64184	0	3.58688	0	0	0	3.37589	0	0	0	0	3.37589	4.64184	0	0	0	0	0	5.06383	0	0	4.43085	3.58688	0	0	0	0	0	4.43085	0	0
EPM_000000059061_1	0	0	1.9263	0	0	0	0	0	0	0	0	0	0	0	0	0	0	0	2.24735	0	2.5684	0	0	0	2.24735	0	0	0	4.17364	0	2.24735	0	0	0	0	0	2.5684	0	0	0	2.24735	0	0	0	0	0	0	0	0
EPM_000000059224_41	0	4.0924	0	0	0	0	0	0	0	0	0	0	0	0	0	0	0	0	0	0	0	0	0	0	0	0	0	0	0	0	0	0	0	0	0	0	0	0	0	0	0	0	0	0	0	0	0	0	0
EPM_000000059694_1	0	0	0	0	0	1.45817	0	0	0	1.7498	0	0	0	0	0	0	2.04144	0	0	0	1.7498	0	0	0	0	0	0	0	0	2.04144	2.33307	0	0	0	0	0	1.7498	0	0	1.7498	0	0	0	0	0	0	1.7498	0	0
EPM_000000060091_2	0	0	0	0	0	0	0	0	0	3.05217	0	0	0	0	0	10.0286	0	0	0	0	0	0	0	0	0	0	0	0	0	0	0	0	0	0	0	0	0	0	0	2.83416	0	0	0	0	0	0	2.83416	1.96211	0
EPM_000000060716_1	0	0	0	0	0	0	0	0	0	0	0	0	0	0	0	0	0	0	0	0	0	0	0	0	0	0	0	0	0	0	0	0	0	0	0	0	0	0	0	0	0	0	0	0	0	0	0	0	0
EPM_000000060807_40	0	0	0	0	0	0	0	0	0	0	0	0	0	0	0	0	0	0	0	0	0	0	0	0	0	0	0	0	1.71721	0	0	0	0	0	0	0	0	0	0	0	2.57582	0	0	0	0	0	0	0	0
EPM_000000060851_7	0	0	0	0	0	0	0	0	4.2745	0	0	0	0	0	0	0	0	0	0	0	0	0	0	0	0	0	0	0	0	0	0	0	0	0	0	0	0	0	0	1.60294	0	0	0	0	0	0	0	2.13725	0
EPM_000000060861_2	0	2.55368	0	0	0	0	0	0	0	0	0	0	0	0	0	0	0	0	0	0	0	0	0	0	0	0	0	0	0	0	0	0	0	0	0	0	0	0	0	0	0	0	0	0	0	0	0	0	0
EPM_000000061185_1	0	0	0	4.34637	0	0	0	0	0	0	0	0	0	0	0	0	0	0	0	0	0	0	0	0	0	0	0	0	0	0	0	0	0	0	3.20259	0	0	0	0	0	0	0	0	0	0	0	0	0	0
EPM_000000061766_3	0	0	0	0	0	0	0	0	0	0	0	0	0	0	0	0	0	0	0	0	0	0	0	0	0	0	0	0	0	0	0	0	0	0	0	0	0	0	0	0	0	0	0	0	0	0	0	0	0
EPM_000000062146_2	0	0	3.81231	0	0	2.75334	0	0	0	0	0	0	0	0	0	2.11795	3.17693	0	3.17693	0	4.02411	0	0	0	1.48257	0	0	0	2.32975	3.38872	4.02411	0	0	0	0	0	1.48257	0	0	4.4477	2.11795	0	0	0	0	0	0	0	0
EPM_000000063418_3	0	0	0	0	0	0	0	0	0	0	0	0	0	0	0	0	0	0	0	0	0	0	0	0	0	0	0	0	0	0	0	0	0	0	0	0	0	0	0	0	0	0	0	0	0	0	0	0	0
EPM_000000064051_8	0	0	0	0	0	0	0	0	0	0	0	0	0	0	0	0	0	0	0	0	0	0	0	0	0	0	0	0	0	0	0	0	0	0	3.67844	0	0	0	0	0	0	0	0	0	0	0	0	2.45229	0
EPM_000000064054_3	0	11.5608	0	0	0	0	0	0	0	0	0	0	0	0	0	0	0	0	0	0	0	0	0	0	0	0	0	0	0	0	0	0	0	13.4526	0	0	0	0	0	0	0	0	0	0	0	0	0	0	0
EPM_000000064135_1	0	35.5232	0	0	0	0	0	0	0	0	0	0	0	0	0	0	0	0	0	0	0	0	0	0	0	0	0	0	0	0	0	0	0	48.5554	0	0	0	0	0	0	0	0	0	0	0	0	3.36315	0	0
EPM_000000064172_1	0	2.17223	0	0	0	0	0	0	0	0	0	0	0	0	0	0	0	0	0	0	0	0	0	0	0	0	0	0	0	0	0	0	0	0	0	0	0	0	0	0	0	0	0	0	0	0	0	0	0
EPM_000000065112_8	0	0	0	0	0	4.66721	0	0	0	3.6526	0	0	0	0	0	4.46429	3.44968	0	0	0	0	0	0	0	2.43506	0	0	0	3.6526	0	2.23214	0	0	0	0	0	2.43506	0	0	2.63799	0	0	0	0	0	0	3.24675	0	0
EPM_000000065184_1	0	0	0	0	0	0	0	0	0	0	0	0	0	0	0	0	0	0	0	0	0	0	0	0	0	0	0	0	0	0	0	0	0	0	0	0	0	0	0	0	0	0	0	0	0	0	0	0	0
EPM_000000065309_26	0	2.40441	3.20588	0	0	0	0	0	0	4.2745	0	0	3.74019	0	0	3.20588	2.13725	0	2.13725	0	2.67156	0	0	0	0	0	0	0	0	3.74019	4.00735	2.93872	0	0	0	0	2.40441	0	0	2.67156	3.20588	0	2.13725	0	0	0	2.40441	0	0
EPM_000000065502_1	0	0	0	0	0	0	0	0	0	0	0	0	0	0	0	0	1.77773	0	0	0	0	0	0	0	1.77773	0	0	0	0	0	0	0	0	0	0	0	0	0	0	0	0	0	0	0	0	0	0	0	0
EPM_000000065669_4	0	0	0	0	0	0	0	0	0	0	0	0	0	0	0	0	0	0	0	0	0	0	0	0	0	0	0	0	0	0	0	0	0	0	5.55909	0	0	0	0	0	0	0	0	0	0	0	0	3.55782	0
EPM_000000065732_10	0	0	0	0	0	2.45745	0	0	0	0	0	0	0	0	0	1.84308	0	0	0	0	0	0	0	0	2.86702	0	0	0	0	1.84308	2.25266	0	0	0	0	0	2.45745	0	0	0	3.89096	0	0	0	0	0	0	0	0
EPM_000000065964_1	0	0	1.84648	0	0	0	0	0	0	2.76972	0	0	0	0	0	0	0	0	2.15423	0	1.84648	0	0	0	0	0	0	0	4.0007	2.46197	0	0	0	2.15423	0	0	0	0	0	2.15423	2.46197	0	0	0	0	0	2.46197	0	0
EPM_000000066103_1	0	0	2.36402	0	0	2.65952	0	0	0	0	0	0	0	0	0	0	0	0	2.06851	0	4.13703	0	0	0	0	0	0	0	3.54602	5.61454	0	0	0	0	0	0	2.65952	0	0	0	2.65952	0	0	0	0	0	2.95502	0	0
EPM_000000066627_1	0	0	0	0	0	2.04881	0	0	0	1.53661	0	0	0	0	0	0	0	0	0	0	0	0	0	0	0	0	0	0	0	0	3.07322	0	0	0	0	0	4.60983	0	0	0	0	0	0	0	0	0	0	0	0
EPM_000000066826_1	0	0	0	0	0	0	0	0	0	0	0	0	0	0	0	0	0	0	0	0	0	0	0	0	0	0	0	0	0	0	0	0	0	0	0	0	0	0	0	0	0	0	0	0	0	0	0	0	0
EPM_000000066922_2	0	0	0	0	0	0	0	0	0	0	0	0	0	0	0	0	0	0	0	0	0	0	0	0	0	0	0	0	0	0	0	0	0	0	0	0	2.22808	0	0	0	0	0	0	0	0	0	0	0	0
EPM_000000067138_1	0	0	0	0	0	0	0	0	0	1.74676	0	0	0	0	0	2.52309	0	0	0	0	0	0	0	0	0	0	0	0	0	1.35859	0	0	0	0	0	0	0	0	0	0	0	0	0	0	0	0	0	0	0
EPM_000000067315_1	0	0	2.70071	0	0	0	0	0	0	0	0	0	0	0	0	0	0	0	0	0	0	0	0	0	0	0	0	0	0	0	0	0	0	0	0	0	0	0	0	0	0	0	0	0	0	0	0	0	0
EPM_000000067639_1	6.26237	0	0	0	3.95518	1.97759	5.27357	0	0	0	0	1.97759	8.23996	2.96638	3.62558	0	0	0	0	0	1.64799	5.60317	3.62558	3.95518	0	0	9.55835	0	0	0	0	3.95518	0	0	0	0	0	1.97759	0	2.63679	0	0	2.30719	0	0	1.97759	1.31839	0	4.28478
EPM_000000067876_1	0	0	0	0	0	0	0	0	0	0	0	0	0	0	0	0	0	0	0	0	0	0	0	0	0	0	0	0	0	0	0	0	0	0	1.27319	0	0	0	0	0	0	0	0	0	0	0	0	0	0
EPM_000000068051_1	0	0	2.90873	0	0	0	0	0	2.03611	0	0	0	3.49047	2.03611	0	0	4.65396	0	3.1996	0	0	0	0	0	0	0	0	0	3.78134	4.94483	0	0	0	0	0	0	2.32698	0	0	0	0	0	0	0	0	0	2.03611	0	0
EPM_000000068800_2	0	0	0	3.47303	0	0	0	0	0	0	0	0	0	0	0	0	0	0	0	0	0	0	0	0	0	0	0	0	0	0	0	0	0	0	2.93872	0	0	0	0	0	0	0	0	0	0	0	0	2.67156	0
EPM_000000068841_5	0	4.93196	2.32092	0	0	2.32092	0	0	1.74069	4.06161	0	0	0	0	0	0	6.09242	0	1.45058	0	0	0	0	0	0	0	0	0	0	3.19127	3.7715	0	0	3.19127	2.32092	0	0	0	0	2.61104	0	0	0	0	0	0	0	0	0
EPM_000000069268_1	0	0	3.06899	0	2.45519	0	4.60348	0	0	0	0	0	0	6.44487	0	0	0	0	0	0	0	0	0	5.52418	0	0	0	0	0	3.06899	0	0	0	0	0	0	0	0	0	0	0	0	2.76209	0	0	0	0	0	0
EPM_000000069733_7	0	0	0	0	0	0	0	0	0	0	0	0	0	0	0	0	0	0	0	0	0	0	0	0	0	0	0	0	1.81884	2.27356	0	0	0	0	0	0	0	0	0	0	0	0	0	0	0	0	0	0	0
EPM_000000069874_2	0	0	4.31242	0	0	0	0	0	1.79684	0	0	0	3.95305	2.51558	0	1.79684	1.43747	0	0	0	1.79684	0	0	0	3.59368	0	0	0	3.23432	2.51558	0	3.23432	1.79684	0	0	0	2.15621	0	0	0	0	0	0	0	0	0	3.95305	0	0
EPM_000000070192_2	0	0	0	0	0	0	0	0	3.1003	4.7538	0	0	0	0	0	4.34042	0	0	0	0	0	0	0	0	0	0	0	0	0	0	0	0	0	2.27356	0	0	4.96048	0	0	0	0	0	0	0	0	0	0	0	0
EPM_000000070466_3	3.97872	0	0	0	0	0	3.12614	0	0	0	1.42097	4.54711	3.97872	0	0	0	0	0	5.39969	0	0	2.27356	0	5.39969	0	0	4.54711	0	0	0	3.97872	3.41033	6.25228	0	0	0	0	6.82067	3.12614	0	0	0	3.12614	0	3.69453	3.69453	0	0	4.54711
EPM_000000070721_3	0	0	0	0	0	2.49147	0	0	0	1.4237	0	0	0	0	0	0	0	0	2.49147	0	2.49147	0	0	0	0	2.49147	0	0	2.13554	0	0	0	0	0	0	0	3.20332	0	0	0	0	0	0	0	0	0	0	0	0
EPM_000000070901_1	0	0	0	0	0	0	0	0	0	0	0	0	0	0	0	0	0	0	0	0	1.90435	0	0	0	0	0	0	0	0	0	0	0	0	0	0	0	0	0	0	0	0	0	0	0	0	0	0	0	0
EPM_000000071094_6	0	0	0	0	0	0	0	0	0	0	0	0	0	0	0	0	0	0	0	0	0	0	0	0	0	0	0	0	3.58318	0	0	0	0	0	0	0	0	0	0	0	0	0	0	0	0	0	0	0	0
EPM_000000071813_2	0	0	4.6338	0	0	3.66842	0	0	0	5.01995	0	0	0	0	0	5.01995	2.89612	0	7.52992	0	4.05457	0	0	0	1.73767	3.28227	0	0	2.50997	4.6338	4.82687	0	0	0	0	0	5.4061	0	0	3.0892	2.70305	0	0	0	0	0	0	0	0
EPM_000000071848_6	0	0	0	6.27629	0	0	0	0	0	0	0	0	0	0	0	0	0	0	0	0	0	0	0	0	0	0	0	0	0	0	0	0	0	0	3.66117	0	0	0	0	0	0	0	0	0	0	0	0	2.0921	0
EPM_000000072370_1	0	0	1.79202	0	0	0	0	0	0	0	0	0	0	0	0	0	0	0	0	0	0	0	0	0	0	0	0	0	0	0	2.0907	0	0	0	0	1.79202	0	0	0	0	0	1.79202	0	0	0	0	0	0	2.38937
EPM_000000072541_3	0	0	2.93764	0	0	4.51944	0	0	0	4.97138	0	0	0	0	0	3.84152	3.16361	0	5.6493	0	0	0	0	0	2.25972	1.80778	0	0	0	5.42333	5.6493	0	0	2.93764	1.12986	0	3.61555	0	0	6.32722	2.25972	0	0	0	0	0	0	2.03375	0
EPM_000000072646_2	0	0	0	0	0	0	0	0	0	0	0	0	0	0	0	1.69307	0	0	0	0	2.03169	0	0	0	1.35446	0	0	0	0	0	2.70892	0	0	0	0	0	0	0	0	0	0	0	0	0	0	0	0	0	0
EPM_000000072716_1	0	2.71056	2.71056	0	0	0	0	0	0	0	0	0	0	0	0	0	0	0	2.98162	0	0	0	0	0	0	0	0	0	2.43951	0	1.8974	0	0	0	0	0	0	0	0	0	0	0	0	0	0	0	0	2.43951	0
EPM_000000072801_2	0	0	0	54.296	0	0	0	0	0	0	0	0	0	0	0	0	0	0	0	0	0	0	0	0	0	0	0	0	0	0	0	0	0	0	52.9981	0	0	0	0	0	0	0	0	0	0	0	0	55.1613	0
EPM_000000073130_1	0	0	2.48353	0	0	3.5479	0	0	0	3.9027	0	0	0	0	0	0	2.48353	0	3.19311	0	0	0	0	0	0	0	0	0	2.83832	2.83832	0	0	0	0	0	0	0	0	0	2.83832	0	0	0	0	0	0	3.9027	0	0
EPM_000000074573_1	0	0	0	0	0	0	0	0	0	0	0	0	0	0	0	0	0	0	0	0	2.5788	0	0	0	0	0	0	0	0	0	0	0	0	0	0	0	0	0	0	0	0	0	0	0	0	0	0	0	0
EPM_000000074672_1	4.35659	0	2.48948	0	3.73422	0	2.17829	0	0	0	4.0454	7.15725	0	3.42303	0	0	0	0	0	0	0	3.73422	0	0	0	0	3.11185	0	0	0	0	1.86711	2.80066	0	0	2.48948	0	5.60133	2.17829	0	0	3.73422	0	0	6.53488	5.60133	0	0	5.29014
EPM_000000074674_1	0	0	0	0	0	0	0	0	0	3.37589	0	0	0	0	0	0	2.85652	0	2.33715	0	4.6743	0	0	0	4.41462	0	0	0	5.71304	0	0	0	0	0	0	0	3.37589	0	0	2.85652	4.6743	0	0	0	0	0	4.41462	0	0
EPM_000000074900_1	0	0	0	0	0	0	0	0	1.81145	0	0	0	0	0	0	0	0	0	0	0	0	0	0	0	0	0	0	0	0	0	0	0	0	0	0	0	0	0	0	0	0	0	0	0	0	0	0	0	0
EPM_000000075266_3	0	0	3.18298	0	0	0	0	0	0	4.24397	0	0	0	0	0	3.53664	3.53664	0	6.71962	0	2.82931	0	0	0	6.71962	2.82931	0	0	7.07328	6.71962	4.9513	0	0	2.47565	0	0	6.36596	0	0	4.59763	4.9513	0	0	0	0	0	3.18298	2.12199	0
EPM_000000075440_1	0	0	0	1.79684	0	0	0	0	0	0	0	0	0	0	0	0	0	0	0	0	0	0	0	0	0	0	0	0	0	0	0	0	0	0	0	0	0	0	0	0	0	0	0	0	0	0	0	0	0
EPM_000000075950_6	0	0	0	13.1679	0	0	0	0	0	0	0	0	0	0	0	0	0	0	0	0	0	0	0	0	0	0	0	0	0	0	0	0	0	0	7.7335	0	0	0	0	0	0	0	0	0	0	0	0	10.0326	0
EPM_000000076121_4	0	4.12608	0	0	0	0	0	0	0	0	0	0	0	0	0	0	0	0	0	0	0	0	0	0	0	0	0	0	0	0	0	0	0	4.12608	0	0	0	0	0	0	0	0	0	0	0	0	0	0	0
EPM_000000076209_2	0	0	0	0	0	0	0	0	0	0	0	0	0	0	0	0	0	0	0	0	0	0	0	0	0	0	0	0	0	0	0	0	0	0	0	0	0	0	0	2.70253	0	0	0	0	0	0	0	0	0
EPM_000000076684_2	0	0	1.80655	0	0	0	0	0	0	2.8102	0	0	0	0	0	1.60583	0	0	1.80655	0	0	0	0	0	0	0	0	0	0	0	2.40874	0	0	2.00728	0	0	0	0	0	1.80655	0	0	0	0	0	0	0	0	0
EPM_000000076738_1	1.80266	1.44213	0	0	1.80266	0	0	0	0	0	0	0	2.16319	2.52372	2.52372	0	0	1.80266	0	0	0	3.60531	0	4.68691	0	0	0	3.96585	0	0	0	3.24478	0	0	0	0	0	3.96585	2.88425	2.16319	0	0	1.80266	0	0	4.32638	0	0	2.88425
EPM_000000077074_5	0	0	2.53832	0	0	0	0	0	0	0	0	0	0	0	0	2.25629	0	0	2.82036	0	3.38443	0	0	0	0	0	0	0	0	1.97425	3.38443	0	0	0	0	0	2.25629	0	0	3.66647	3.38443	0	0	0	0	0	0	0	0
EPM_000000077190_2	2.28287	0	0	0	0	0	3.6526	0	0	0	1.59801	2.73945	2.73945	3.6526	0	0	0	3.88088	1.8263	0	1.59801	0	0	4.10917	0	0	0	0	3.6526	0	0	0	0	0	0	0	0	3.19602	3.88088	0	0	3.19602	0	0	0	0	0	0	3.42431
EPM_000000077446_2	0	0	0	0	0	2.33307	0	0	0	0	0	0	0	0	0	0	0	0	0	0	1.45817	0	0	0	0	0	0	0	2.91634	4.66615	3.20797	0	0	0	0	0	1.45817	0	0	2.91634	0	0	0	0	0	0	0	0	0
EPM_000000077565_1	0	0	0	0	0	0	0	0	0	0	0	0	0	0	0	0	0	0	0	0	0	0	0	0	0	0	0	0	0	0	0	0	0	0	0	0	0	0	0	0	1.79271	0	0	0	0	0	0	0	0
EPM_000000077678_2	0	0	1.44681	0	0	0	0	0	0	0	0	0	0	0	0	0	0	0	2.60425	0	0	0	0	0	0	0	0	0	0	0	2.02553	0	0	0	0	0	0	0	0	0	0	0	0	0	0	0	0	0	0
EPM_000000077792_2	0	0	0	0	0	0	0	0	0	0	0	0	0	0	0	0	0	0	0	0	0	0	0	0	0	0	0	0	1.62634	0	0	0	0	0	0	0	0	0	0	0	0	0	0	0	0	0	2.71056	0	0
EPM_000000078054_1	0	0	3.6911	0	0	3.35555	0	0	0	5.70443	0	0	0	0	0	0	0	0	4.36221	0	5.03332	0	0	0	4.69777	0	0	0	0	3.01999	0	0	0	0	0	0	0	0	0	3.6911	0	0	0	0	0	0	3.01999	0	0
EPM_000000078193_1	3.09456	0	0	0	0	0	0	0	0	0	2.06304	0	0	0	0	0	0	0	0	0	0	0	0	0	0	0	0	0	1.2894	0	0	0	0	0	0	0	0	0	0	2.5788	0	0	0	0	0	0	3.35244	0	0
EPM_000000078528_1	0	0	0	0	0	0	2.15423	0	0	0	0	0	0	0	0	0	0	0	0	0	0	0	0	0	0	0	0	0	0	0	0	0	0	1.23099	0	0	0	0	3.38521	0	0	0	1.53873	0	0	0	0	0	0
EPM_000000079337_2	0	0	0	0	0	1.53661	0	0	0	0	0	2.30491	0	0	0	0	0	0	0	0	0	0	0	0	0	0	0	0	0	0	0	0	0	0	0	0	0	0	0	0	0	0	0	0	0	0	0	0	0
EPM_000000079547_2	0	0	0	0	0	0	0	0	9.21227	0	0	0	0	0	0	0	0	0	0	0	0	0	0	0	0	7.06988	0	0	0	0	0	0	0	0	0	0	0	0	0	0	0	0	0	8.14108	0	0	0	0	0
EPM_000000079796_33	0	0	0	0	0	0	0	0	0	1.65452	0	0	0	0	0	2.75753	0	0	0	0	3.67671	0	0	0	0	0	0	0	2.75753	2.38986	0	0	0	0	0	0	0	0	0	2.20602	0	0	0	0	0	0	2.02219	0	0
EPM_000000080218_3	0	0	0	0	0	0	0	0	0	1.92908	0	0	0	0	0	0	0	0	0	0	0	0	0	0	0	0	0	0	0	0	3.13475	0	0	0	0	0	0	0	0	0	0	0	0	0	0	0	0	0	0
EPM_000000080236_1	0	0	0	0	0	0	0	0	0	0	0	0	0	0	0	0	0	0	0	0	0	0	0	0	0	0	0	0	0	0	0	0	0	0	0	0	0	0	0	0	0	0	0	0	0	0	0	0	0
EPM_000000080980_2	0	0	0	0	0	0	0	0	0	0	0	0	0	0	0	0	0	0	0	0	0	0	0	0	0	0	0	0	0	0	0	0	0	0	0	0	0	0	0	0	0	0	0	0	0	0	0	0	0
EPM_000000081189_8	0	0	0	0	0	0	0	0	0	0	0	0	0	0	0	0	0	0	0	0	0	0	0	0	0	0	0	0	0	0	0	0	0	0	0	0	0	0	0	0	0	0	0	0	0	0	0	0	0
EPM_000000081773_1	0	0	0	0	0	0	0	0	0	0	0	0	0	0	0	0	0	0	1.93746	0	0	0	0	0	0	0	0	0	0	0	0	0	0	0	0	0	0	0	0	0	0	0	0	0	0	0	0	0	0
EPM_000000082266_19	0	0	0	3.5772	0	0	0	0	0	0	0	0	0	0	0	0	0	0	0	0	0	0	0	0	0	0	0	0	0	0	0	0	0	0	12.0092	0	0	0	0	0	0	0	0	0	0	0	0	3.32169	0
EPM_000000082847_2	0	0	0	0	0	0	0	0	0	0	0	0	0	0	0	2.84033	1.89356	0	0	0	0	0	0	0	0	0	0	0	0	0	0	0	0	0	0	0	0	0	0	0	0	3.15593	0	0	0	0	0	0	0
EPM_000000083018_2	0	0	0	7.39175	0	0	0	0	0	0	0	0	0	0	0	0	0	0	0	0	0	0	0	0	0	0	0	0	0	0	0	0	0	0	4.48785	0	0	0	0	0	0	0	0	0	0	0	0	4.75184	0
EPM_000000083592_2	0	0	0	0	0	2.76535	0	0	0	0	0	0	0	0	0	0	0	0	2.3703	0	3.35793	0	0	0	2.3703	0	0	0	4.93813	0	0	0	0	0	0	0	1.5802	0	0	0	0	0	0	0	0	0	5.33318	0	0
EPM_000000083833_2	0	0	0	0	0	0	0	0	0	0	0	0	0	0	0	0	0	0	0	0	0	0	0	0	0	0	0	0	0	0	0	0	0	0	0	0	0	0	0	0	0	0	0	0	0	0	0	0	0
EPM_000000084049_2	0	0	0	34.0945	0	0	0	0	0	0	0	0	0	0	0	0	0	0	0	0	0	0	0	0	0	0	0	0	0	0	0	0	0	0	34.5288	0	0	0	0	0	0	0	0	0	0	0	0	28.4482	0
EPM_000000084118_21	0	0	0	0	0	0	0	0	0	0	0	0	0	0	0	0	0	0	0	0	0	0	0	0	0	0	0	0	0	0	0	0	0	0	0	0	0	0	0	0	0	0	0	0	0	0	0	0	0
EPM_000000084143_10	0	7.62669	0	0	0	0	0	0	0	0	0	0	0	0	0	0	0	0	0	0	0	0	0	0	0	0	0	0	0	0	0	0	0	7.08193	0	0	0	0	0	0	0	0	0	0	0	0	0	0	0
EPM_000000084487_1	0	0	0	0	0	0	0	0	0	0	0	0	0	0	0	0	0	0	0	0	0	0	0	0	0	0	0	0	0	0	0	0	0	0	0	0	0	0	0	0	0	0	0	0	0	0	1.93987	0	0
EPM_000000084628_1	0	0	0	0	0	0	0	0	0	0	0	0	0	0	0	0	0	0	0	0	0	0	0	0	2.3703	0	0	0	0	0	2.3703	0	0	2.3703	0	0	0	0	0	0	0	0	0	0	0	0	0	1.35446	0
EPM_000000085192_1	0	0	0	0	0	2.38298	0	0	1.78723	0	0	0	0	0	0	1.78723	0	0	11.0213	0	2.08511	0	0	0	0	0	0	0	0	1.78723	2.97872	0	0	0	0	0	0	0	0	0	1.48936	0	0	0	0	0	0	0	0
EPM_000000085269_1	0	0	0	0	0	0	0	0	0	0	0	0	0	0	0	0	0	0	0	0	0	0	0	0	0	0	0	0	0	0	4.94483	0	0	0	0	0	0	0	0	0	0	0	0	0	0	0	2.61785	0	0
EPM_000000085700_2	0	2.6604	0	0	0	0	0	0	0	0	0	0	0	0	0	0	0	0	0	0	0	0	0	0	0	0	0	0	0	0	0	0	0	0	0	0	0	0	0	0	0	0	0	0	0	0	0	0	0
EPM_000000086678_1	0	0	4.22232	0	0	0	0	0	0	5.84629	0	0	0	0	0	4.22232	0	0	4.22232	0	8.11984	0	0	0	2.27356	0	0	0	5.52149	4.54711	4.8719	0	0	0	0	0	4.22232	0	0	5.52149	6.49587	0	0	0	0	0	6.17108	0	0
EPM_000000086929_3	0	0	0	0	0	0	0	0	0	0	0	0	0	0	0	0	0	0	0	0	0	0	0	0	0	0	0	0	0	1.37113	0	0	0	0	0	0	2.39948	0	0	1.37113	0	0	0	0	0	0	0	0	0
EPM_000000087195_25	0	0	2.97995	0	0	2.52149	0	0	0	1.83381	0	0	0	0	0	0	2.52149	0	2.29227	0	0	0	0	0	0	0	0	0	0	0	2.52149	0	0	0	0	0	0	0	0	2.29227	0	0	0	0	0	0	0	0	0
EPM_000000087213_1	0	0	0	0	0	0	0	0	0	0	0	0	0	0	0	0	0	0	0	0	0	0	0	0	0	0	0	0	0	0	0	0	0	2.07001	0	0	0	0	0	0	0	0	0	0	0	0	0	0	0
EPM_000000087239_1	0	1.65288	0	0	0	0	0	0	0	2.64461	0	0	0	0	0	0	0	0	0	0	2.97519	0	0	0	2.64461	0	0	0	6.9421	2.64461	3.30576	0	0	0	0	0	2.64461	0	0	2.97519	3.30576	0	0	0	0	0	3.96692	0	0
EPM_000000087310_2	0	0	0	0	2.94029	0	0	6.53397	0	0	5.22718	5.22718	5.55388	0	2.94029	0	0	1.63349	0	0	0	3.59368	3.92038	3.26699	0	0	2.61359	0	2.28689	0	2.61359	1.96019	1.96019	0	0	4.90048	0	2.94029	4.90048	0	0	4.90048	1.96019	0	3.92038	3.26699	0	0	7.84077
EPM_000000087398_3	0	0	0	2.01091	0	0	0	0	0	0	0	0	0	0	0	0	0	0	0	0	0	0	0	0	0	0	0	0	0	0	0	0	0	0	4.2229	0	0	0	0	0	0	0	0	0	0	0	0	1.40763	0
EPM_000000087946_4	0	0	0	0	0	0	0	0	0	0	0	0	0	0	0	0	0	0	0	0	0	0	0	0	0	0	0	0	0	0	0	0	0	0	0	0	0	0	1.33819	0	0	0	0	0	0	0	0	0	0
EPM_000000088240_3	0	3.51368	0	0	0	0	0	0	0	0	0	0	0	0	0	0	0	0	0	0	0	0	0	0	0	0	0	0	0	0	0	0	0	4.34042	0	0	0	0	0	0	0	0	0	0	0	0	0	0	0
EPM_000000088250_6	0	0	0	17.8247	0	0	0	0	0	0	0	0	0	0	0	0	0	0	0	0	0	0	0	0	0	0	0	0	0	0	0	0	0	0	9.25512	0	0	0	0	0	0	0	0	0	0	0	0	4.11339	0
EPM_000000088771_5	0	0	0	7.15965	0	0	0	0	0	0	0	0	0	0	0	0	0	0	0	0	0	0	0	0	0	0	0	0	0	0	0	0	0	0	11.4554	0	0	0	0	0	0	0	0	0	0	0	0	6.87327	0
EPM_000000089593_2	1.35583	0	2.93764	0	0	0	4.74541	0	0	1.80778	0	0	5.87527	0	0	0	3.61555	3.16361	0	0	3.84152	1.80778	0	0	1.80778	0	2.48569	0	2.48569	4.51944	5.42333	0	0	2.25972	0	0	0	0	0	4.74541	0	0	2.03375	1.80778	2.25972	0	2.93764	1.80778	2.48569
EPM_000000089979_1	0	0	2.85652	0	0	3.14217	0	0	0	3.71347	0	0	0	0	0	0	1.99956	0	3.14217	0	2.57087	0	0	0	3.42782	0	0	0	5.99869	2.85652	2.28521	0	0	0	0	0	4.57043	0	0	2.57087	2.85652	0	0	0	0	0	7.42695	0	0
EPM_000000090185_2	0	0	0	0	0	1.40308	0	0	0	0	0	0	0	0	0	0	0	0	1.96431	0	3.36738	0	0	0	2.80615	0	0	0	0	3.36738	0	0	0	0	0	0	2.52554	0	0	0	0	0	0	0	0	0	3.36738	0	0
EPM_000000090265_1	0	0	3.02259	0	0	2.8067	0	0	0	0	0	0	0	0	0	3.45439	0	0	2.8067	0	3.23849	0	0	0	2.5908	0	0	0	3.67029	0	2.3749	0	0	0	0	0	0	0	0	2.5908	4.10209	0	0	0	0	0	0	0	0
EPM_000000090341_1	0	0	0	0	0	3.02455	0	0	0	0	0	0	0	0	0	0	0	0	0	0	0	0	0	0	0	0	0	0	0	0	0	0	0	0	0	0	0	0	0	0	0	0	0	0	0	0	0	0	0
EPM_000000090535_3	0	0	0	0	0	0	0	0	0	0	0	0	0	0	0	2.02186	2.62841	0	0	0	0	0	0	0	0	0	0	0	0	0	4.44808	0	0	0	0	0	0	0	0	2.22404	1.61748	0	0	0	0	0	0	0	0
EPM_000000091104_1	0	0	1.34222	0	0	0	0	0	0	0	0	0	0	0	0	0	0	0	0	0	0	0	0	0	0	0	0	0	0	1.87911	2.14755	0	0	2.416	0	0	0	0	0	0	0	0	0	0	0	0	0	0	0
EPM_000000091506_37	0	0	0	9.68732	0	0	0	0	0	0	0	0	0	0	0	0	0	0	0	0	0	0	0	0	0	0	0	0	0	0	0	0	0	0	10.6964	0	0	0	0	0	0	0	0	0	0	0	0	3.43093	0
EPM_000000091927_1	0	0	0	0	0	0	0	0	0	0	0	0	0	0	0	2.39212	0	0	0	0	0	0	0	0	0	1.36692	0	0	0	0	0	0	0	0	0	0	0	0	0	0	0	0	0	0	0	0	0	0	0
EPM_000000091973_2	0	0	0	0	0	0	0	0	0	0	0	0	0	0	0	0	0	0	3.49423	0	0	0	0	0	0	0	0	0	0	0	0	0	0	0	0	0	2.67206	0	0	0	2.67206	0	0	0	0	0	0	0	0
EPM_000000092153_1	0	0	0	0	0	0	0	0	0	0	0	0	2.64461	0	0	0	0	0	0	0	0	0	0	0	0	0	0	0	0	0	0	0	0	0	0	0	0	0	0	0	0	0	0	0	0	0	0	0	0
EPM_000000093227_2	0	2.05038	0	0	0	0	0	0	0	1.70865	0	0	0	0	0	0	0	0	0	0	0	0	0	0	0	0	0	0	0	0	0	0	0	0	0	0	0	0	0	0	0	0	0	0	0	0	0	0	0
EPM_000000093393_1	0	1.88422	0	0	0	0	0	0	0	0	0	0	0	0	0	0	0	0	0	0	0	0	0	0	1.88422	0	0	0	0	1.64869	0	0	0	0	0	0	2.35527	0	0	2.5908	1.88422	0	0	0	0	0	3.06185	0	0
EPM_000000094597_1	0	0	1.66275	0	0	0	0	0	0	0	0	0	0	0	0	0	0	0	0	0	0	0	0	0	0	0	0	0	0	0	0	0	0	0	0	0	0	0	0	0	0	0	0	0	0	0	0	0	0
EPM_000000094994_2	0	0	0	3.13555	0	0	0	0	0	0	0	0	0	0	0	0	0	0	0	0	0	0	0	0	0	0	0	0	0	0	0	0	0	0	2.95111	0	0	0	0	0	0	0	0	0	0	0	0	1.66	0
EPM_000000096096_1	0	0	0	0	0	0	0	0	0	0	0	0	0	0	0	0	0	0	0	0	0	0	0	0	0	0	0	0	0	1.62872	0	0	0	0	0	0	0	0	0	0	0	0	0	0	0	0	0	0	0
EPM_000000096468_3	0	0	0	0	0	1.92076	0	0	0	0	0	0	0	0	0	0	0	0	0	0	0	0	0	0	0	0	0	0	0	0	3.5214	0	0	0	0	0	2.88114	0	0	2.56102	0	0	0	0	0	0	0	0	0
EPM_000000096627_1	0	0	0	0	0	1.57351	0	0	1.2588	3.77641	0	0	0	0	0	2.20291	2.20291	0	1.88821	0	0	0	0	0	0	0	0	0	0	2.20291	0	0	0	0	0	0	1.2588	0	0	2.83231	2.83231	0	0	0	0	0	2.20291	2.51761	0
EPM_000000097272_68	0	0	0	0	0	2.20602	0	0	0	0	0	0	0	0	0	1.76482	0	0	3.30904	0	0	0	0	0	0	0	0	0	0	0	2.20602	0	0	0	0	0	1.54422	0	0	0	2.42663	0	0	0	0	0	0	0	0
EPM_000000097352_1	0	0	0	3.78134	0	0	0	0	0	0	0	0	0	0	0	0	0	0	0	0	0	0	0	0	0	0	0	0	0	0	0	0	0	0	4.65396	0	0	0	0	0	0	0	0	0	0	0	0	0	0
EPM_000000097941_2	0	0	0	0	0	0	0	0	0	0	0	0	0	0	0	0	0	0	2.67906	0	0	0	0	0	0	0	0	0	0	1.56278	0	0	0	0	0	0	2.00929	0	0	0	0	0	0	0	0	0	0	0	0
EPM_000000098525_2	0	0	0	0	0	0	0	0	0	0	0	0	0	0	0	0	0	0	0	0	0	0	0	0	0	0	0	0	0	0	0	0	0	0	0	0	1.69307	0	0	0	0	0	0	0	0	0	0	0	0
EPM_000000098750_1	0	0	0	2.04144	0	0	0	0	0	0	0	0	0	0	0	0	0	0	0	0	0	0	0	0	0	0	0	0	0	0	0	0	0	0	4.66615	0	0	0	0	0	0	0	0	0	0	0	0	2.62471	0
EPM_000000099408_1	0	0	0	0	0	0	0	0	0	0	0	0	0	0	0	2.86319	0	0	0	0	0	0	0	0	0	0	0	0	0	1.82203	0	0	0	0	0	0	0	0	0	0	2.34261	0	0	0	0	0	0	0	0
EPM_000000099731_1	0	0	0	0	0	0	0	0	3.9142	0	0	0	0	0	0	0	2.40874	0	0	0	0	0	0	0	0	0	0	0	3.01092	0	0	0	0	0	0	0	0	0	0	0	0	0	0	0	0	0	0	0	0
EPM_000000099800_4	0	0	0	0	0	0	0	0	0	2.8902	0	0	0	0	0	0	0	0	2.8902	0	2.8902	0	0	0	0	0	0	0	3.4157	0	0	0	0	0	0	0	0	0	0	2.10197	0	0	0	0	0	0	1.83922	0	0
EPM_000000100645_1	0	0	0	0	0	0	0	2.65248	2.12199	5.03971	0	0	4.77447	2.91773	0	3.18298	3.71347	1.32624	2.12199	0	0	0	0	0	0	0	2.65248	0	4.24397	3.44823	2.91773	0	2.12199	0	0	0	1.59149	2.91773	0	5.57021	6.36596	0	0	0	0	0	3.44823	0	0
EPM_000000100650_1	5.66462	0	0	0	3.46171	0	16.3645	0	0	0	5.34992	5.34992	9.44104	19.5115	3.14701	0	0	6.92343	0	0	0	0	3.77641	15.7351	0	0	18.5674	4.09112	5.34992	0	0	11.6439	19.5115	2.83231	0	2.20291	0	4.09112	5.03522	4.09112	2.51761	0	15.1057	0	11.3292	5.03522	0	0	5.03522
EPM_000000101619_6	0	0	0	0	3.20588	2.40441	0	0	0	0	0	0	6.1446	2.40441	3.47303	0	1.60294	0	0	0	0	0	2.67156	2.93872	0	0	0	0	0	3.47303	0	0	0	1.60294	2.13725	0	0	0	3.74019	0	0	0	3.20588	0	0	0	0	0	2.67156
EPM_000000103656_4	0	0	0	0	0	0	0	0	0	0	0	0	0	0	0	0	0	0	0	0	0	0	0	0	0	0	0	0	4.53682	0	0	0	0	0	0	0	0	0	0	0	1.76432	0	0	0	0	0	2.26841	0	0
EPM_000000104094_11	4.42399	0	0	0	0	0	0	0	0	0	0	5.22836	0	0	0	0	0	0	0	0	0	0	4.02181	0	0	0	0	0	0	0	1.40763	0	0	0	0	0	0	6.63599	0	0	0	7.03817	0	0	0	5.63054	0	0	0
EPM_000000104424_5	0	2.02553	0	0	0	0	0	0	0	0	0	0	0	0	0	0	0	0	0	0	0	0	0	0	0	0	0	0	0	0	0	0	0	0	0	0	0	0	0	0	0	0	0	0	0	0	0	0	0
EPM_000000104617_1	0	0	1.77773	0	0	1.48144	0	0	0	0	0	0	0	0	0	0	0	0	0	0	0	0	0	0	0	0	0	0	2.66659	0	0	0	0	0	0	0	0	0	0	0	0	0	0	0	0	0	0	0	0
EPM_000000105040_1	0	0	0	0	0	0	0	0	0	0	0	0	0	0	0	0	0	0	0	0	0	0	0	0	0	0	0	0	0	0	0	0	0	0	2.48116	0	0	0	0	0	0	0	0	0	0	0	0	0	0
EPM_000000106342_2	0	0	0	0	0	0	0	0	5.03398	0	0	0	0	0	0	0	0	0	0	0	0	0	0	0	0	0	0	0	0	0	0	0	0	0	0	0	0	0	0	0	0	0	0	0	0	0	0	0	0
EPM_000000107100_14	0	20.7413	0	0	0	4.49038	0	0	0	0	0	0	0	0	0	0	0	0	0	0	0	0	0	0	0	0	0	0	0	0	0	0	0	16.4647	0	0	0	0	0	0	0	0	0	0	0	0	2.99359	0	0
EPM_000000107508_1	0	0	0	5.59686	0	0	0	0	2.13214	0	0	0	0	0	0	0	0	0	0	0	0	0	0	0	0	0	0	0	0	0	0	0	0	0	6.39641	0	0	0	0	0	0	0	0	0	0	0	0	3.46472	0
EPM_000000108027_4	0	0	0	2.7305	0	0	0	0	0	0	0	0	0	0	0	0	0	0	0	0	0	0	0	0	0	0	0	0	0	0	0	0	0	0	0	0	0	0	0	0	0	0	0	0	0	0	0	0	0
EPM_000000108568_3	3.13413	0	3.41906	0	0	0	4.84366	0	3.70398	2.56429	2.84921	0	5.98335	2.56429	4.27382	2.56429	1.99445	3.41906	0	0	1.70953	0	0	2.84921	1.70953	0	0	0	0	2.56429	2.27937	0	0	0	0	0	1.99445	0	0	2.56429	0	0	0	0	1.99445	0	0	0	4.84366
EPM_000000108928_5	0	3.44176	0	0	0	0	0	0	0	0	0	0	0	0	0	0	0	0	0	0	0	0	0	0	0	0	0	0	0	0	0	0	0	0	0	0	0	0	0	0	0	0	0	0	0	0	0	0	0
EPM_000000109179_10	0	0	0	5.37228	0	0	0	0	0	0	0	0	0	0	0	0	0	0	0	0	0	0	0	0	0	0	0	0	0	0	0	0	0	0	5.65504	0	0	0	0	0	0	0	0	0	0	0	0	0	0
EPM_000000109461_6	0	3.07322	0	0	0	0	0	0	0	0	0	0	0	0	0	0	0	0	0	0	0	0	0	0	0	0	0	0	0	0	0	0	0	2.81712	0	0	0	0	0	0	0	0	0	0	0	0	0	0	0
EPM_000000109500_1	0	0	0	0	0	0	2.0468	2.6316	0	4.38599	0	0	0	0	0	0	0	0	0	0	2.0468	0	0	0	0	0	0	0	0	3.80119	0	0	0	0	0	0	0	0	0	5.55559	0	0	0	0	0	0	0	0	0
EPM_000000109674_6	0	2.42769	0	0	0	0	0	0	0	0	0	0	0	0	0	0	0	0	0	0	0	0	0	0	0	0	0	0	0	0	0	0	0	1.34872	0	0	0	0	0	0	0	0	0	0	0	0	0	0	0
EPM_000000110100_2	0	0	0	0	0	0	0	0	0	0	0	0	0	0	0	0	0	0	2.47565	0	0	0	0	0	0	0	0	0	0	0	0	0	0	0	0	0	0	0	0	0	0	0	0	0	0	0	0	0	0
EPM_000000110429_5	0	0	0	0	0	0	0	0	9.43239	0	0	0	0	0	0	0	0	0	0	0	0	0	0	0	0	0	0	0	0	0	0	0	0	0	0	0	0	0	0	0	0	0	0	0	0	0	0	0	0
EPM_000000110670_8	0	0	0	0	0	0	0	0	0	0	0	0	0	0	0	0	0	0	0	0	0	0	0	0	0	0	0	0	0	0	0	0	0	0	0	0	0	0	0	0	0	0	0	0	0	0	0	0	0
EPM_000000111426_1	0	3.67267	4.89689	0	0	4.16236	0	0	2.2036	6.6108	0	0	0	0	0	3.67267	2.93813	0	6.36596	0	3.91751	0	0	0	3.42782	4.4072	0	0	3.91751	6.6108	8.32471	0	0	3.42782	0	0	7.10049	0	0	5.38658	6.36596	0	0	0	0	0	3.18298	2.69329	0
EPM_000000111749_21	0	7.23404	0	0	0	0	0	0	0	0	0	0	0	0	0	0	0	0	0	0	0	0	0	0	0	0	0	0	0	0	0	0	0	5.24468	0	0	0	0	0	0	0	0	0	0	0	0	0	0	0
EPM_000000111832_15	0	0	0	14.2979	0	0	0	0	0	0	0	0	0	0	0	0	0	0	0	0	0	0	0	0	0	0	0	0	0	0	0	0	0	0	11.617	0	0	0	0	0	0	0	0	0	0	0	0	2.97872	0
EPM_000000112055_2	0	0	0	0	0	0	0	0	0	0	0	0	0	0	0	0	0	0	2.212	0	0	0	0	0	0	0	0	0	0	0	0	0	0	0	0	0	0	0	0	0	0	0	0	0	0	0	0	0	0
EPM_000000112635_2	0	3.20588	0	0	0	0	0	0	0	0	0	0	0	0	0	0	0	0	0	0	0	0	0	0	0	0	0	0	0	0	0	0	0	0	0	0	0	0	0	0	0	0	0	0	0	0	0	0	0
EPM_000000112661_1	0	0	2.9062	0	0	0	0	0	0	5.57021	0	0	0	0	0	1.93746	0	0	5.57021	0	2.17965	0	0	0	0	0	0	0	1.69528	2.17965	2.66401	0	0	0	0	0	0	0	0	0	2.42183	0	0	0	0	0	0	0	0
EPM_000000113397_2	0	0	0	0	0	0	0	0	0	0	0	0	0	0	0	0	0	0	0	0	0	0	0	0	1.58771	0	0	0	0	0	0	0	0	0	0	0	2.38156	0	0	0	0	0	0	0	0	0	0	0	0
EPM_000000113628_1	0	0	0	0	0	0	0	0	41.0016	0	0	0	0	0	0	0	0	0	0	0	3.60014	0	0	0	0	31.6012	0	0	0	0	0	0	0	0	0	0	0	0	0	3.20012	3.80014	0	0	18.6007	0	0	0	0	0
EPM_000000114271_1	0	0	0	0	0	0	1.94876	0	0	0	0	0	2.92314	0	0	0	0	0	0	0	0	0	0	0	2.92314	0	0	0	2.59835	0	0	0	0	0	0	0	0	0	0	0	2.27356	0	0	0	0	0	0	1.29917	0
EPM_000000115224_2	0	0	0	0	0	0	0	0	0	0	0	0	0	0	0	0	0	0	0	0	0	0	0	0	0	1.87234	4.44681	0	0	0	0	0	0	0	0	0	0	0	0	0	3.04255	0	0	0	0	0	2.57447	0	2.57447
EPM_000000115771_175	0	0	2.62841	0	0	3.63934	0	0	2.22404	2.22404	0	0	0	0	0	0	3.84152	0	0	0	3.43715	0	0	0	0	0	0	0	9.7049	4.04371	3.23497	0	0	0	0	0	3.03278	0	0	3.84152	3.43715	0	0	0	0	0	4.44808	2.62841	0
EPM_000000115847_1	0	0	0	0	0	0	0	0	0	0	0	0	0	0	0	0	0	0	0	0	0	0	0	0	0	0	0	0	0	0	0	0	0	2.16019	0	0	0	0	0	0	0	0	0	0	0	0	0	0	0
EPM_000000115916_1	0	0	3.46334	0	0	1.44306	0	0	0	0	0	0	0	0	0	0	0	0	3.46334	0	0	0	0	0	0	0	0	0	0	0	3.75196	0	0	0	0	0	2.3089	0	0	0	0	0	0	0	0	0	0	0	0
EPM_000000115929_1	0	0	0	0	0	0	0	0	0	0	0	0	0	0	0	0	0	0	0	0	0	0	0	0	0	0	0	0	0	0	0	0	0	1.76832	0	0	0	0	0	0	0	0	0	0	0	0	0	0	0
EPM_000000116272_1	0	0	0	0	0	0	0	0	1.67274	0	0	0	0	0	0	2.67638	0	0	3.34547	0	0	0	0	0	0	0	0	0	0	0	3.01092	0	0	0	0	0	0	0	0	2.34183	0	0	0	0	0	0	0	0	0
EPM_000000116320_2	0	0	0	0	0	0	0	0	0	0	0	0	0	0	0	0	0	0	0	0	0	0	0	0	0	0	0	0	0	0	0	0	0	0	2.14928	0	0	0	0	0	0	0	0	0	0	0	0	0	0
EPM_000000116378_9	0	0	0	6.72911	0	0	0	0	0	0	0	0	0	0	0	0	0	0	0	0	0	0	0	0	0	0	0	0	0	0	0	0	0	0	14.2059	0	0	0	0	0	0	0	0	0	0	0	0	9.22138	0
EPM_000000116748_1	0	0	2.5788	0	0	4.38396	0	0	0	0	0	0	0	0	0	3.35244	1.80516	0	6.18912	0	0	0	0	0	0	0	0	0	0	2.06304	5.67336	0	0	0	0	0	0	0	0	0	0	0	0	0	0	0	0	0	0
EPM_000000116938_1	7.42695	8.04586	20.7336	0	8.35532	15.1634	12.0688	9.59314	8.97423	9.59314	8.66477	0	14.235	12.3782	17.9485	17.3295	12.0688	9.28368	25.3754	0	11.4499	7.11749	10.831	11.4499	6.18912	12.3782	8.97423	0	8.35532	21.6619	22.2808	9.28368	6.49858	7.42695	0	6.80804	22.5903	8.97423	10.831	15.4728	13.9255	8.66477	8.35532	4.64184	9.59314	8.66477	14.235	4.9513	12.0688
EPM_000000117180_1	0	0	0	0	0	0	0	0	0	0	0	0	0	0	0	0	0	0	0	0	0	0	0	0	0	0	0	0	0	0	0	0	0	2.6604	0	0	0	0	0	0	0	0	0	0	0	0	0	0	0
EPM_000000117627_1	0	0	4.46393	0	0	0	0	0	0	2.91126	0	0	0	0	0	0	4.8521	0	4.46393	0	3.49351	0	0	0	4.07576	0	0	0	2.13492	2.71718	3.88168	0	0	0	0	0	5.82252	0	0	5.24027	6.79294	0	0	0	0	0	4.07576	0	0
EPM_000000117761_2	0	0	0	0	0	0	0	0	0	3.7552	0	0	0	0	0	0	0	0	4.50624	0	5.25728	0	0	0	0	0	0	0	6.25866	0	0	0	0	2.50347	0	0	0	0	0	4.00554	5.50762	0	0	0	0	0	5.50762	0	0
EPM_000000118421_1	0	0	0	16.6643	0	0	0	0	0	0	0	0	0	0	0	0	0	0	0	0	0	0	0	0	0	0	0	0	0	0	0	0	0	0	11.4182	0	0	0	0	0	0	0	0	0	0	0	0	3.39459	0
EPM_000000118806_4	0	0	0	19.9775	0	0	0	0	0	0	0	0	0	0	0	0	0	0	0	0	0	0	0	0	0	0	0	0	0	0	0	0	0	0	15.2769	0	0	0	0	0	0	0	0	0	0	0	0	3.99551	0
EPM_000000119011_2	0	0	0	0	0	0	3.4923	2.44461	0	0	0	0	0	0	0	0	0	0	0	0	0	0	0	0	0	0	0	0	2.44461	2.09538	0	0	2.09538	0	0	0	0	0	0	0	0	0	0	0	0	0	0	0	0
EPM_000000119041_1	0	0	0	0	0	0	0	0	0	0	0	0	0	0	0	0	0	0	0	0	0	0	0	0	0	0	0	0	0	0	0	0	0	0	0	0	0	0	0	0	0	0	0	0	0	0	1.47751	0	0
EPM_000000119129_1	0	0	0	0	0	1.74676	0	0	0	2.91126	0	0	0	0	0	1.94084	0	0	0	0	2.52309	0	0	0	0	0	0	0	0	0	3.29943	0	0	0	0	0	0	0	0	3.6876	1.74676	0	0	0	0	0	0	0	0
EPM_000000119187_14	0	2.35527	5.41712	0	0	3.5329	0	0	1.64869	5.18159	0	0	0	0	0	4.23948	4.00396	0	6.1237	0	6.83028	0	0	0	4.94606	0	0	0	6.35923	7.77239	4.94606	0	0	4.47501	0	0	4.71054	0	0	8.47897	4.94606	0	0	0	0	0	5.18159	0	0
EPM_000000119550_3	0	0	0	4.16464	0	0	0	0	0	0	0	0	0	0	0	0	0	0	0	0	0	0	0	0	0	0	0	0	0	0	0	0	0	0	0	0	0	0	0	0	0	0	0	0	0	0	0	3.81759	0
EPM_000000119641_1	0	0	0	2.3703	0	0	0	0	0	0	0	0	0	0	0	0	0	0	0	0	0	0	0	0	0	0	0	0	0	0	0	0	0	0	4.26654	0	0	0	0	0	0	0	0	0	0	0	0	4.97764	0
EPM_000000119667_1	0	2.26038	1.61455	0	0	0	0	0	0	0	0	0	0	0	0	0	1.29164	0	0	0	1.93746	0	0	0	0	0	0	0	0	0	0	0	0	0	0	0	0	0	0	0	0	0	0	0	0	0	0	0	0
EPM_000000120217_1	0	0	0	0	0	0	0	0	0	0	0	0	0	0	0	0	0	0	0	0	0	0	0	0	0	0	0	0	0	0	1.3302	0	0	0	0	0	0	0	0	0	0	0	0	0	0	0	0	0	0
EPM_000000120832_1	0	0	1.74069	0	0	0	0	0	0	4.13414	0	0	0	0	0	1.74069	0	0	0	0	2.39345	0	0	0	0	0	0	0	3.69897	0	0	0	0	0	0	0	0	0	0	3.2638	3.04621	0	0	0	0	0	0	1.74069	0
EPM_000000121160_32	0	0	0	12.1331	0	0	0	0	0	0	0	0	0	0	0	0	0	0	0	0	0	0	0	0	0	0	0	0	0	0	0	0	0	0	6.61807	0	0	0	0	0	0	0	0	0	0	0	0	3.30904	0
EPM_000000121263_1	0	2.99742	4.24635	1.49871	0	2.99742	0	0	3.99656	2.24807	0	0	0	0	0	4.24635	4.74592	0	5.99485	0	0	0	0	0	2.99742	2.99742	0	0	3.74678	6.99399	6.24463	0	0	3.49699	0	0	2.99742	0	0	6.99399	3.24721	0	0	0	0	0	0	0	0
EPM_000000121671_2	0	0	0	0	0	0	0	0	2.12199	2.97078	0	0	0	0	0	0	0	0	0	0	0	0	0	0	0	0	0	0	0	0	2.97078	0	0	0	2.12199	0	0	0	0	0	0	0	0	0	0	0	0	0	0
EPM_000000122307_1	0	0	0	0	0	0	0	0	0	0	0	0	0	0	0	0	0	0	0	0	2.52669	0	0	0	0	0	0	0	0	2.29699	2.98609	0	0	3.21579	0	0	0	0	0	2.75639	0	0	0	0	0	0	3.90489	0	0
EPM_000000123300_171	0	1.89535	0	0	0	0	0	0	0	0	0	0	0	0	0	1.68475	0	0	0	0	4.42247	0	0	0	2.94832	0	0	0	6.9496	1.89535	3.15891	0	0	0	0	0	2.10594	0	0	3.3695	4.42247	0	0	0	0	0	6.10723	0	0
EPM_000000123705_1	0	0	0	0	0	0	0	0	0	0	0	0	0	0	0	0	0	0	0	0	0	0	0	0	0	0	0	0	2.43241	0	0	0	0	0	0	0	0	0	0	0	0	0	0	0	0	0	0	0	0
EPM_000000123738_1	0	0	2.93169	0	0	0	0	0	0	0	0	0	0	0	0	0	0	0	0	0	0	0	0	0	0	0	0	0	2.34535	0	0	0	0	0	0	0	0	0	0	0	0	0	0	0	0	0	0	0	0
EPM_000000124395_1	0	0	2.77816	0	0	3.61161	0	0	0	2.77816	0	0	0	0	0	2.22253	0	0	6.11195	0	3.05598	0	0	0	2.50034	3.33379	0	0	1.94471	7.22322	8.05666	0	0	0	0	0	5.83414	0	0	3.61161	2.77816	0	0	0	0	0	4.16724	0	0
EPM_000000124836_17	0	3.21978	0	0	0	0	0	0	0	0	0	0	0	0	0	0	0	0	0	0	0	0	0	0	0	0	0	0	0	0	0	0	0	0	0	0	0	0	0	0	0	0	0	0	0	0	0	0	0
EPM_000000125281_2	0	0	0	0	0	0	0	0	6.91474	0	0	0	0	0	0	0	0	0	0	0	0	0	0	0	0	4.09763	0	0	0	0	0	0	0	0	0	0	0	0	0	0	0	0	0	4.86593	0	0	0	0	0
EPM_000000125415_2	0	0	0	0	0	0	0	0	0	0	0	0	0	0	0	0	0	0	0	0	0	0	0	0	0	0	0	0	0	2.18869	0	0	0	0	0	0	0	0	0	0	0	0	0	0	0	0	1.31321	0	0
EPM_000000125529_2	0	0	3.51803	0	0	0	0	0	2.93169	0	0	0	0	0	0	0	1.75901	0	3.51803	0	5.57021	0	0	0	4.10437	0	0	0	0	4.10437	0	0	0	3.51803	0	0	5.57021	0	0	4.98387	5.57021	0	0	0	0	0	0	0	0
EPM_000000125565_3	0	0	3.85482	0	0	0	0	0	0	0	0	0	0	0	0	3.85482	0	0	5.58948	0	4.81852	0	0	3.08385	0	4.04756	3.27659	0	4.43304	3.85482	3.85482	1.54193	0	2.12015	0	0	4.62578	0	2.69837	0	0	0	0	0	0	0	0	0	0
EPM_000000125999_1	0	0	0	19.0386	0	0	0	0	0	0	0	0	0	0	0	0	0	0	0	0	0	0	0	0	0	0	0	0	0	0	0	0	0	0	19.0386	0	0	0	0	0	0	0	0	0	0	0	0	13.0066	0
EPM_000000126014_1	0	0	2.8164	0	0	7.5104	0	0	2.50347	10.9527	0	0	0	0	0	5.00693	3.7552	0	3.44227	0	7.5104	0	0	0	5.31986	1.8776	0	0	9.388	5.94573	4.694	0	0	0	0	0	11.2656	0	0	5.00693	4.694	0	0	0	0	0	8.76213	2.19053	0
EPM_000000126248_1	0	0	0	0	0	0	0	0	0	0	0	0	0	0	0	0	0	0	0	0	0	0	0	0	0	0	0	0	0	0	0	0	0	0	0	0	0	0	0	0	0	0	0	0	0	0	0	0	0
EPM_000000126269_3	2.41433	0	0	0	0	0	0	0	0	0	0	0	0	0	0	0	0	2.75924	0	0	0	0	0	0	0	0	0	0	1.37962	0	0	0	0	0	0	0	0	0	0	3.10414	0	0	0	0	0	0	2.75924	0	2.75924
EPM_000000127157_1	0	0	0	6.01411	0	0	0	0	0	0	0	0	0	0	0	0	0	0	0	0	0	0	0	0	0	0	0	0	0	0	0	0	0	0	2.29109	0	0	0	0	0	0	0	0	0	0	0	0	0	0
EPM_000000127201_15	0	6.00506	0	0	0	0	0	0	0	0	0	0	0	0	0	0	0	0	0	0	0	0	0	0	0	0	0	0	0	0	0	0	0	7.24749	0	0	0	0	0	0	0	0	0	0	0	0	0	0	0
EPM_000000127381_1	8.77012	0	0	0	9.00715	0	4.02951	4.97764	0	0	6.87388	6.39982	4.26654	4.50357	5.4517	0	0	2.60733	0	0	0	6.39982	4.50357	3.79248	0	0	3.31842	2.3703	0	0	2.13327	4.26654	4.26654	0	0	3.31842	0	9.71824	9.00715	0	0	5.4517	1.65921	0	5.68873	5.92576	2.3703	0	10.1923
EPM_000000128181_1	0	0	0	8.04255	0	0	0	0	1.48936	0	0	0	0	0	0	0	0	0	0	0	0	0	0	0	0	2.97872	0	0	0	0	0	0	0	0	14.2979	0	0	0	0	0	0	0	0	2.97872	0	0	0	12.5106	0
EPM_000000128382_1	0	0	0	0	0	0	0	0	0	0	0	0	0	0	0	0	0	0	0	0	0	0	0	0	0	1.84139	0	0	0	0	1.22759	0	0	0	0	0	0	0	0	0	1.84139	0	0	0	0	0	0	0	0
EPM_000000130124_2	0	0	0	0	0	0	0	0	0	0	0	0	0	0	0	0	0	0	0	0	0	0	0	0	0	0	0	0	0	0	0	0	0	0	0	0	0	0	0	0	0	0	0	0	0	0	2.6428	0	0
EPM_000000130787_1	0	0	0	0	0	2.77355	0	0	0	0	0	0	0	0	0	0	0	0	0	0	1.15565	0	0	0	0	0	0	0	1.6179	0	0	0	0	0	0	0	0	0	0	3.23581	0	0	0	0	0	0	0	0	0
EPM_000000131035_1	0	0	0	0	0	2.63679	0	0	0	0	0	0	0	0	0	0	0	0	0	0	0	0	0	0	0	0	0	0	0	0	0	0	0	0	0	0	2.96638	0	0	3.29598	0	0	0	0	0	0	0	0	0
EPM_000000132523_1	0	0	0	0	0	0	0	0	0	3.1921	0	0	0	0	0	0	0	0	0	0	0	0	0	0	0	0	0	0	0	0	0	0	0	0	0	0	0	0	0	0	0	0	0	0	0	0	0	0	0
EPM_000000133287_3	0	5.01632	0	0	0	0	0	0	0	0	0	0	0	0	0	0	0	0	0	0	0	0	0	0	0	0	0	0	0	0	0	0	0	6.27041	0	0	0	0	0	0	0	0	0	0	0	0	0	0	0
EPM_000000133568_8	0	4.79158	0	0	0	0	0	0	0	0	0	0	0	0	0	0	0	0	0	0	0	0	0	0	0	0	0	0	0	0	0	0	0	0	0	0	0	0	0	0	0	0	0	0	0	0	0	0	0
EPM_000000133914_1	0	0	0	0	0	0	0	0	0	0	0	0	0	0	0	0	0	0	0	0	0	0	0	0	0	0	0	0	0	0	0	0	0	0	0	0	0	0	0	0	0	2.81442	0	0	0	0	0	1.17268	0
EPM_000000133930_2	0	0	0	0	0	2.59835	5.84629	0	1.94876	0	0	0	9.09422	2.92314	0	0	0	0	1.94876	0	0	0	0	4.54711	0	0	4.54711	0	0	3.57273	4.54711	0	0	0	0	0	0	0	0	0	0	0	0	0	0	0	0	0	0
EPM_000000134104_1	0	0	0	0	0	0	0	0	0	0	0	0	0	0	0	0	0	0	0	0	0	0	0	0	0	0	0	0	0	0	0	0	0	0	0	0	0	0	0	0	0	0	0	0	0	0	0	0	0
EPM_000000134458_1	0	0	0	0	0	0	0	0	0	0	0	0	0	0	0	0	0	0	3.02455	0	0	0	0	0	1.76432	0	0	0	0	0	0	0	0	0	0	0	0	0	0	0	0	0	0	0	0	0	0	0	0
EPM_000000134632_1	0	0	0	0	0	0	0	0	0	0	0	0	0	0	0	0	0	0	0	0	0	0	0	0	0	0	0	0	0	0	0	0	0	1.82033	0	0	0	0	0	0	0	0	0	0	0	0	0	0	0
EPM_000000135023_1	0	0	2.02553	0	0	0	0	0	0	1.68794	0	0	0	0	0	0	0	0	0	0	0	0	0	0	1.68794	0	0	0	2.70071	2.02553	4.38865	0	0	0	0	0	0	0	0	3.0383	0	0	0	0	0	0	0	0	0
EPM_000000135647_1	0	3.1604	0	0	0	0	0	0	0	0	0	0	0	0	0	0	0	0	0	0	0	0	0	0	0	0	0	0	0	0	0	0	0	3.42377	0	0	0	0	0	0	0	0	0	0	0	0	0	0	0
EPM_000000135789_1	0	0	0	0	0	0	2.34888	0	0	0	0	0	0	0	0	0	0	0	0	0	0	0	0	0	0	0	0	0	0	0	0	0	0	0	0	0	0	0	0	0	0	0	0	0	0	0	0	0	0
EPM_000000135847_24	0	5.59258	0	0	0	0	0	0	0	0	0	0	0	0	0	0	0	0	0	0	0	0	0	0	0	0	0	0	0	0	0	0	0	0	0	0	0	0	0	0	0	0	0	0	0	0	0	0	0
EPM_000000136111_1	0	0	0	0	0	1.29164	0	0	0	0	0	2.58329	0	0	0	0	0	0	0	0	0	0	0	0	0	0	0	0	0	2.9062	0	0	0	0	0	0	0	0	0	0	0	0	0	0	0	0	0	0	2.26038
EPM_000000136390_2	0	0	0	0	5.61028	0	5.34313	0	0	0	3.20588	3.20588	6.94607	7.48038	0	0	0	1.87009	0	0	2.40441	4.2745	0	3.74019	0	0	6.1446	2.13725	2.67156	0	2.13725	5.34313	5.87744	0	0	0	1.87009	4.80882	4.2745	0	0	0	4.54166	0	2.40441	3.74019	0	0	5.61028
EPM_000000136562_1	0	0	0	0	0	3.11453	0	0	0	2.39579	0	0	0	0	0	0	0	0	2.87495	0	5.51032	0	0	0	5.03116	0	0	0	6.22905	0	1.91663	0	0	0	0	0	3.59368	0	0	0	0	0	0	0	0	0	3.35411	0	0
EPM_000000136698_1	0	0	0	0	0	1.39255	0	0	0	0	0	0	0	0	0	0	0	0	0	0	0	0	0	0	0	0	0	0	0	0	0	0	0	0	0	0	0	0	0	1.74069	0	0	0	0	0	0	0	0	0
EPM_000000137414_1	0	0	0	0	0	2.42183	0	0	0	0	0	0	0	0	0	0	0	0	0	0	0	0	0	0	1.88365	0	0	0	0	0	3.22911	0	0	0	0	0	2.42183	0	0	3.22911	0	0	0	1.88365	0	0	1.34546	0	0
EPM_000000137695_1	0	0	0	12.3302	0	0	0	0	0	0	0	0	0	0	0	0	0	0	0	0	0	0	0	0	0	0	0	0	0	0	0	0	0	0	9.51803	0	0	0	0	0	0	0	0	0	0	0	0	7.57116	0
EPM_000000137916_29	0	0	0	0	0	0	0	0	0	0	0	0	0	0	0	0	0	0	0	0	0	0	0	0	0	0	0	0	0	0	0	0	0	0	0	0	0	0	0	0	0	0	0	0	0	0	0	0	0
EPM_000000138016_1	0	0	0	0	0	0	0	0	0	0	0	0	0	0	0	0	0	0	0	0	0	0	0	0	0	1.85674	0	0	0	0	0	0	0	0	0	0	0	0	0	0	0	0	0	0	0	0	0	0	0
EPM_000000138393_8	0	0	3.02729	0	0	2.01819	0	0	0	1.81637	0	0	0	0	0	4.64184	6.2564	0	5.85276	0	0	0	0	0	0	2.62365	0	0	3.63275	3.22911	5.04548	0	0	0	0	0	4.03638	0	0	3.43093	0	0	0	0	0	0	3.02729	0	0
EPM_000000138969_2	0	0	0	0	0	0	0	0	0	0	0	0	0	0	0	0	0	0	0	0	0	0	0	0	0	0	0	0	0	0	0	0	0	0	0	0	0	0	0	0	0	0	0	0	0	0	1.33259	0	0
EPM_000000139052_2	0	3.56234	4.53389	0	0	4.53389	0	0	0	0	0	0	0	0	0	3.88619	5.50544	0	0	0	6.15314	0	0	0	4.53389	2.5908	0	0	3.56234	3.56234	5.50544	0	0	0	0	0	5.82929	0	0	7.77239	7.44854	0	0	0	0	0	3.56234	0	0
EPM_000000140018_1	0	1.27684	0	0	0	0	0	0	0	0	0	0	0	0	0	0	0	0	0	0	0	0	0	0	0	0	0	0	0	0	0	0	0	0	0	0	0	0	0	0	0	0	0	0	0	0	0	0	0
EPM_000000140087_1	0	0	0	0	0	0	0	0	0	2.99474	0	0	0	0	0	1.79684	0	0	1.49737	0	1.79684	0	0	0	0	0	0	0	0	1.79684	2.09632	0	0	0	0	0	0	0	0	0	2.69526	0	0	0	0	0	2.09632	0	0
EPM_000000140093_4	0	0	0	6.15624	0	0	0	0	0	0	0	0	0	0	0	0	0	0	0	0	0	0	0	0	0	0	0	0	0	0	0	0	0	0	0	0	0	0	0	0	0	0	0	0	0	0	0	1.42067	0
EPM_000000140532_11	0	0	0	0	0	0	0	0	5.3617	0	0	0	0	0	0	0	0	0	0	0	1.98581	0	0	0	3.37589	4.36879	0	0	0	0	0	0	0	0	0	0	0	0	0	7.34752	0	0	0	2.38298	0	0	0	0	0
EPM_000000140786_1	0	0	1.45817	0	0	0	0	0	0	0	0	0	0	0	0	0	0	0	0	0	0	0	0	0	0	0	0	0	4.66615	0	0	0	0	0	0	0	2.62471	0	0	3.79124	2.04144	0	0	0	0	0	5.24941	0	0
EPM_000000141114_2	0	0	0	0	0	0	0	0	0	0	0	0	0	0	0	0	0	0	0	0	1.74615	0	0	0	0	0	0	0	0	0	0	0	0	0	0	0	0	0	0	0	0	0	0	0	0	0	0	0	0
EPM_000000141233_1	0	0	0	0	0	0	0	0	0	0	0	0	0	0	0	0	0	0	0	0	0	0	0	0	0	0	0	0	3.25052	0	0	0	0	0	0	0	0	0	0	2.36402	0	0	0	0	0	0	4.43253	1.77301	0
EPM_000000142297_4	0	0	0	0	0	1.78723	0	0	0	0	0	0	0	0	0	0	0	0	3.27659	0	0	0	0	0	0	0	0	0	0	0	0	0	0	0	0	0	0	0	0	0	0	0	0	0	0	0	0	0	0
EPM_000000142372_2	0	0	0	0	10.4988	0	4.66615	0	0	0	6.99922	9.04066	4.37451	6.41595	6.41595	0	0	3.49961	2.91634	0	0	0	5.54105	4.66615	0	0	3.49961	3.49961	3.49961	0	0	5.54105	4.08288	0	0	5.24941	0	6.99922	6.12432	0	0	5.83268	4.95778	0	7.87412	9.62392	2.33307	0	5.83268
EPM_000000142652_1	0	0	10.2359	0	0	7.37934	0	0	0	2.61848	0	0	0	0	0	4.52282	3.09456	0	4.04673	0	0	0	0	0	2.61848	0	0	0	0	2.38043	7.85543	0	0	0	0	0	4.04673	0	0	0	2.14239	0	0	0	0	0	5.23695	0	0
EPM_000000143001_3	0	0	0	0	0	0	0	0	0	3.10784	0	0	0	0	0	0	1.43439	0	0	0	0	0	0	0	2.39065	0	0	0	0	2.39065	2.15158	0	0	0	0	0	0	0	0	0	0	0	0	0	0	0	2.15158	0	0
EPM_000000143322_17	0	0	0	0	0	0	0	0	0	0	0	0	0	0	0	0	0	0	0	0	0	0	0	0	0	0	0	0	0	0	0	0	0	0	0	0	0	0	0	0	0	0	0	0	0	0	0	0	0
EPM_000000143645_3	0	0	6.84061	0	3.12714	5.0816	3.71347	0	5.0816	0	0	3.51803	3.51803	0	0	7.03606	5.86338	0	8.99052	0	6.05883	0	0	4.29981	3.90892	4.29981	0	0	8.40418	5.86338	10.945	0	0	0	0	0	8.79507	0	2.14991	4.29981	3.32258	0	0	1.95446	0	0	4.29981	0	2.73624
EPM_000000144523_1	0	0	0	2.84436	0	0	0	0	0	0	0	0	0	0	0	0	0	0	0	0	0	0	0	0	0	0	0	0	0	0	0	0	0	0	1.89624	0	0	0	0	0	0	0	0	0	0	0	0	0	0
EPM_000000145284_2	5.78982	0	0	0	3.19439	3.19439	0	0	0	3.79333	2.19614	4.79158	3.19439	0	0	2.59544	0	0	0	0	5.19088	0	0	0	3.19439	0	0	0	2.39579	3.59368	5.78982	0	1.59719	0	0	0	4.79158	6.18912	3.39404	5.19088	4.39228	2.99474	0	0	0	6.38877	3.79333	0	2.99474
EPM_000000145376_8	0	0	2.31023	0	0	0	0	0	0	0	0	0	0	0	0	0	2.56692	0	1.79684	0	0	0	0	0	0	0	0	0	0	0	2.82361	0	0	0	0	0	0	0	0	0	0	0	0	0	0	0	0	0	0
EPM_000000145458_3	0	0	0	0	0	0	0	0	0	0	0	0	0	0	0	0	0	0	1.8263	0	0	0	0	0	0	0	0	0	0	0	0	0	0	0	0	0	0	0	0	0	0	0	0	0	0	0	0	0	0
EPM_000000145663_4	0	1.47138	0	0	0	0	0	0	0	0	0	0	0	0	0	0	0	0	0	0	0	0	0	0	0	0	0	0	0	0	0	0	0	0	0	0	0	0	0	0	0	0	0	0	0	0	0	0	0
EPM_000000145694_1	0	0	0	0	0	0	0	0	0	0	0	0	0	0	0	0	1.69759	0	0	0	0	0	0	0	0	0	0	0	0	0	0	0	0	0	0	0	0	0	0	0	0	0	0	0	0	0	0	0	0
EPM_000000145842_2	0	0	0	17.0865	0	0	0	0	0	0	0	0	0	0	0	0	0	0	0	0	0	0	0	0	0	0	0	0	0	0	0	0	0	0	12.7124	0	0	0	0	0	0	0	0	0	0	0	0	13.6692	0
EPM_000000146599_2	0	0	0	0	0	0	0	0	0	0	0	0	0	0	0	0	0	0	0	0	0	0	0	0	0	0	0	0	0	0	0	0	0	0	0	0	0	0	0	0	0	0	0	0	0	0	0	0	0
EPM_000000147433_1	0	0	3.98822	0	0	0	0	0	0	0	0	0	0	0	0	0	0	0	0	0	0	0	0	0	0	0	0	0	0	0	0	0	0	0	0	0	0	0	0	0	0	0	0	0	0	0	0	0	0
EPM_000000147807_4	0	2.72271	0	0	0	0	0	0	0	0	0	0	0	0	0	0	0	0	0	0	0	0	0	0	2.49582	0	0	0	2.26892	0	0	0	0	0	0	0	0	0	0	3.17649	0	0	0	0	0	0	3.17649	0	0
EPM_000000147821_4	0	0	2.75334	0	0	3.81231	0	0	2.54154	4.02411	0	0	0	0	0	0	4.02411	0	4.65949	0	2.11795	0	0	0	3.38872	0	0	0	4.65949	4.02411	4.4477	0	0	3.38872	0	0	4.4477	0	0	2.54154	4.65949	0	0	0	0	0	5.29488	0	0
EPM_000000148420_2	0	0	2.76385	0	0	0	0	0	0	0	0	0	0	0	0	0	0	0	0	0	0	0	0	0	0	0	0	0	1.70083	0	0	0	0	0	0	0	0	0	0	0	0	0	0	0	0	0	0	0	0
EPM_000000148921_1	0	2.00127	0	0	0	0	0	0	0	0	0	0	0	0	0	0	0	0	0	0	0	0	0	0	0	0	0	0	0	0	0	0	0	0	2.00127	0	0	0	0	0	0	0	0	0	0	0	1.66773	0	0
EPM_000000148938_4	0	0	0	6.85928	0	0	0	0	0	0	0	0	0	0	0	0	0	0	0	0	0	0	0	0	0	0	0	0	0	0	0	0	0	0	4.49401	0	0	0	0	0	0	0	0	0	0	0	0	0	0
EPM_000000149398_1	0	0	0	0	0	0	0	0	0	0	0	0	0	0	0	0	0	0	0	0	0	0	0	0	0	0	0	0	0	0	0	0	0	4.90048	0	0	0	0	0	0	0	0	0	0	0	0	0	0	0
EPM_000000149485_3	0	0	0	0	0	0	0	0	0	0	0	0	0	0	0	0	0	0	4.02666	0	0	0	0	0	0	0	0	0	1.34222	0	0	0	0	0	0	0	0	0	0	0	0	0	0	0	0	0	0	0	0
EPM_000000150487_1	0	0	0	0	0	0	0	0	0	0	0	0	0	0	0	0	0	0	0	0	0	0	0	0	0	0	0	0	0	0	0	0	0	0	0	0	0	0	0	0	0	0	0	0	0	0	2.13554	0	0
EPM_000000150565_43	0	2.80851	0	0	0	0	0	0	0	0	0	0	0	0	0	0	0	0	0	0	0	0	0	0	0	0	0	0	0	0	0	0	0	2.57447	0	0	0	0	0	0	0	0	0	0	0	0	0	0	0
EPM_000000150644_1	0	0	1.93746	0	0	0	0	0	0	0	0	0	0	0	0	0	0	0	0	0	0	0	0	0	0	0	0	0	0	0	2.66401	0	0	0	0	0	0	0	0	1.93746	0	0	0	0	0	0	0	0	0
EPM_000000151427_1	0	0	0	0	0	2.17021	0	0	0	1.44681	0	0	0	0	0	0	0	0	0	0	0	0	0	0	0	0	0	0	0	0	0	0	0	0	0	0	0	0	0	0	0	0	0	0	0	0	0	0	0
EPM_000000151614_1	0	0	2.5637	0	0	0	0	0	0	0	0	0	0	0	0	0	0	0	0	0	0	0	0	0	0	0	0	0	2.5637	1.39838	0	0	0	0	0	0	0	0	0	0	1.63144	0	0	0	0	0	2.33063	0	0
EPM_000000151892_7	0	0	0	0	0	0	0	0	0	1.65921	0	0	0	0	0	0	0	0	0	0	0	0	0	0	0	0	0	0	0	0	3.08139	0	0	0	0	0	0	0	0	0	0	0	0	0	0	0	0	0	0
EPM_000000152454_1	0	0	0	0	0	0	0	0	0	0	0	0	0	0	0	0	0	0	0	0	0	0	0	0	0	0	0	0	0	0	0	0	0	3.1308	0	0	0	0	0	0	0	0	0	0	0	0	0	0	0
EPM_000000153153_3	0	0	0	0	0	0	0	0	0	0	0	0	0	0	0	0	0	0	0	0	0	0	0	0	0	0	0	0	0	0	0	0	0	0	0	0	0	0	0	0	0	0	0	0	0	0	0	0	0
EPM_000000153571_2	0	0	0	0	0	0	0	0	0	3.8112	2.34535	0	0	0	0	0	0	0	0	0	1.46584	0	0	0	0	0	0	0	0	2.05218	4.10437	0	0	0	0	0	0	0	0	0	0	0	3.22486	0	0	0	4.6907	0	0
EPM_000000153943_2	0	0	0	0	0	0	0	0	3.32932	3.32932	0	0	0	0	0	0	0	0	0	0	1.79271	0	0	0	0	2.30491	0	0	0	0	0	0	0	0	0	0	0	0	0	0	0	0	0	0	0	0	3.32932	0	0
EPM_000000154252_3	0	0	0	0	3.63275	0	0	0	0	0	4.2382	8.07277	0	0	0	0	0	2.82547	0	0	0	0	0	0	0	0	0	4.2382	0	2.01819	0	0	0	0	0	0	0	9.68732	4.2382	0	0	0	0	0	3.22911	8.47641	0	0	5.2473
EPM_000000154362_4	0	1.26836	0	0	0	0	0	0	0	0	0	0	0	0	0	0	0	0	0	0	0	0	0	0	0	0	0	0	0	0	0	0	0	2.74811	0	0	0	0	0	0	0	0	0	0	0	0	0	0	0
EPM_000000154412_1	0	0	2.22253	0	0	6.66758	0	0	0	3.33379	0	0	0	0	0	3.88942	2.50034	0	6.9454	0	8.05666	0	0	0	5.00069	0	0	0	11.3905	5.00069	3.88942	0	0	0	0	0	6.11195	0	0	0	5.83414	0	0	0	0	0	6.38977	0	0
EPM_000000154429_1	0	0	0	0	0	0	0	0	0	0	0	0	0	0	0	0	0	0	0	0	0	0	0	0	0	0	0	0	2.42843	0	0	0	0	0	0	0	0	0	0	0	0	0	0	0	0	0	0	0	0
EPM_000000154592_1	0	0	3.4982	0	0	5.92003	0	0	0	3.22911	0	0	0	0	0	5.38185	0	0	5.11275	0	3.4982	0	0	0	4.03638	2.42183	0	0	4.30548	0	2.42183	0	0	3.76729	0	0	1.88365	0	0	0	2.69092	0	0	0	0	0	2.15274	0	0
EPM_000000155182_1	0	0	2.93169	0	0	3.22486	0	0	0	1.75901	0	0	0	0	0	5.27704	0	0	0	0	0	0	0	0	0	0	0	0	0	2.34535	3.51803	0	0	0	0	0	0	0	0	1.75901	0	0	0	0	0	0	0	0	0
EPM_000000155543_2	0	0	0	0	0	0	0	0	0	0	0	0	0	0	0	1.27174	1.78043	0	0	0	2.54348	0	0	0	0	0	0	0	3.05217	0	0	0	0	0	0	0	0	0	0	2.79782	0	0	0	0	0	0	7.12173	0	1.27174
EPM_000000155716_1	0	0	0	6.48957	0	0	0	0	0	0	0	0	0	0	0	0	0	0	0	0	0	0	0	0	0	0	0	0	0	0	0	0	0	0	4.32638	0	0	0	0	0	0	0	0	0	0	0	0	4.97533	0
EPM_000000155915_8	0	0	2.22404	0	0	2.42623	0	0	0	3.63934	0	0	0	0	0	2.42623	2.02186	0	3.84152	0	4.04371	0	0	0	4.04371	0	0	0	4.44808	3.03278	0	0	0	0	0	0	2.22404	0	0	0	3.03278	0	0	0	0	0	4.2459	0	0
EPM_000000156052_2	5.30496	1.95446	0	0	8.09705	0	0	3.62971	0	0	9.21388	15.0773	0	2.79209	6.98021	4.74655	1.39604	2.79209	5.02575	0	0	3.3505	7.81784	2.79209	0	0	3.90892	0	0	0	0	4.74655	0	0	0	4.46734	0	12.2852	7.25942	0	0	10.0515	4.18813	0	4.74655	11.7268	0	0	5.30496
EPM_000000156617_1	0	2.22068	0	0	0	0	0	0	0	0	0	0	0	0	0	0	0	0	0	0	0	0	0	0	0	0	0	0	0	0	0	0	0	0	0	0	0	0	0	0	0	0	0	0	0	0	0	0	0
EPM_000000156653_6	0	0	0	0	0	0	0	0	10.2928	0	0	0	0	0	0	0	0	0	0	0	0	0	0	0	0	0	0	0	0	0	0	0	0	0	0	0	0	0	0	0	0	0	0	0	0	0	0	0	0
EPM_000000156706_3	0	0	0	6.3781	0	0	0	0	0	0	0	0	0	0	0	0	0	0	0	0	0	0	0	0	0	0	0	0	0	0	0	0	0	0	8.07893	0	0	0	0	0	0	0	0	0	0	0	0	4.67728	0
EPM_000000156884_1	0	0	0	0	0	0	0	0	0	0	0	0	0	0	0	0	0	0	1.8263	0	0	0	0	0	0	0	0	0	0	0	0	0	0	0	0	0	0	0	0	0	0	0	0	0	0	0	0	0	0
EPM_000000157212_2	0	0	0	0	0	0	0	0	0	0	0	0	0	0	0	0	0	0	0	0	0	0	0	0	0	0	0	0	0	0	0	0	0	0	0	0	0	0	0	0	0	0	0	0	0	0	0	0	0
EPM_000000157509_1	0	0	2.3481	0	0	4.1744	0	0	0	0	0	0	0	0	0	3.3917	0	0	0	0	5.7398	0	0	0	0	0	0	0	4.1744	4.6962	2.609	0	0	1.3045	0	0	2.3481	0	0	5.4789	2.609	0	0	0	0	0	4.6962	0	0
EPM_000000158132_1	0	2.00127	2.89073	0	0	3.78018	0	0	0	0	0	0	0	0	0	4.44727	0	0	4.00255	0	0	0	0	0	0	2.66836	0	0	0	0	2.446	0	0	0	0	0	4.00255	0	0	2.446	0	0	0	0	0	0	0	0	0
EPM_000000158247_18	0	0	2.99934	0	0	2.14239	0	0	0	4.07054	0	0	0	0	0	2.99934	0	0	0	0	0	0	0	0	0	0	0	0	1.71391	4.92749	2.78511	0	0	0	0	0	3.21358	0	0	5.14173	2.99934	0	0	0	0	0	0	0	0
EPM_000000158765_17	0	6.15655	0	0	0	0	0	0	0	0	0	0	0	0	0	0	0	0	0	0	0	0	0	0	0	0	0	0	0	0	0	0	0	5.57021	0	0	0	0	0	0	0	0	0	0	0	0	0	0	0
EPM_000000159565_1	0	0	0	0	0	0	0	0	0	0	0	0	0	0	0	0	0	0	0	0	0	0	0	0	0	0	0	0	0	0	0	0	0	0	0	0	0	0	0	0	0	0	0	0	0	0	0	0	0
EPM_000000159590_47	0	0	0	0	0	0	0	0	2.07457	0	0	0	0	0	0	0	0	0	0	0	0	0	0	0	0	0	0	0	0	0	2.07457	0	0	0	0	0	0	0	0	2.69694	0	0	0	0	0	0	0	0	0
EPM_000000159732_3	0	0	3.21358	0	0	2.99934	0	0	0	0	0	0	0	0	0	2.14239	2.78511	0	0	0	2.57087	0	0	0	2.14239	0	0	0	2.57087	3.8563	2.99934	0	0	0	0	0	1.28543	0	0	2.99934	0	0	0	0	0	0	0	2.99934	0
EPM_000000160451_1	0	0	0	0	0	0	0	0	0	0	0	0	0	0	0	0	2.8484	0	0	0	1.89894	0	0	0	0	0	0	0	1.89894	1.58245	3.48138	0	0	0	0	0	0	0	0	0	0	0	0	0	0	0	0	0	0
EPM_000000160588_1	0	2.8657	3.94034	0	0	3.22392	0	0	0	7.16426	0	0	0	0	0	0	0	0	5.01498	0	4.65677	0	0	0	0	0	0	0	6.08962	3.22392	4.65677	0	0	2.14928	0	0	0	0	0	5.37319	3.22392	0	0	0	0	0	7.88068	0	0
EPM_000000160700_2	0	0	0	0	0	0	0	0	0	0	0	0	0	0	0	0	0	0	0	0	0	0	0	0	0	0	0	0	1.3839	0	0	0	0	0	0	0	0	0	0	0	0	0	0	0	0	0	0	0	0
EPM_000000160814_2	0	4.1027	18.9356	0	0	12.3081	0	0	5.04948	14.5173	0	0	0	0	0	17.9888	8.8366	0	23.3539	0	14.8329	0	0	0	10.099	9.46778	0	0	25.2474	17.6732	22.0915	0	0	5.04948	3.15593	0	20.5135	0	0	22.4071	12.9393	0	0	3.15593	0	0	17.3576	0	0
EPM_000000162262_1	0	0	0	0	0	0	0	0	0	0	0	0	0	0	0	0	0	0	0	0	0	0	0	0	0	0	0	0	0	0	0	0	0	0	0	0	0	0	0	1.55592	0	0	0	0	0	0	2.48948	0	0
EPM_000000162589_5	0	0	0	0	0	0	0	0	5.8944	0	0	0	0	0	0	0	0	0	0	0	0	0	0	0	0	0	0	0	0	0	0	0	0	0	0	0	0	0	0	0	0	0	0	0	0	0	0	0	0
EPM_000000162691_18	0	0	0	0	0	2.11393	0	0	0	1.90254	0	0	0	0	0	2.74811	0	0	6.55319	0	0	0	0	0	0	1.90254	0	0	2.74811	2.74811	1.90254	0	0	0	0	0	0	0	0	3.38229	4.43926	0	0	0	0	0	3.1709	0	0
EPM_000000163022_1	0	0	0	0	0	1.78247	0	0	0	0	0	0	0	0	0	0	0	0	2.6737	0	0	0	0	0	0	0	0	0	0	0	0	0	0	0	0	0	0	0	0	0	0	0	0	0	0	0	0	0	0
EPM_000000163844_4	0	0	0	0	0	0	0	0	0	0	0	0	0	0	0	2.88826	0	0	0	0	2.06304	0	0	0	2.68195	0	0	0	4.12608	0	0	0	0	0	0	0	0	0	0	0	2.06304	0	0	0	0	0	3.71347	0	0
EPM_000000164863_6	0	0	0	0	0	1.57224	0	0	0	0	0	0	0	0	0	0	0	0	0	0	0	0	0	0	0	0	0	0	1.57224	0	0	0	0	0	0	0	0	0	0	0	0	0	0	0	0	0	0	0	0
EPM_000000164983_1	0	0	0	0	0	0	0	0	0	2.74695	0	0	0	0	0	4.57826	3.35739	0	2.74695	0	5.79912	0	0	0	0	3.05217	0	0	5.18869	6.71477	3.05217	0	0	2.13652	0	0	3.35739	0	0	4.88347	0	0	0	0	0	0	2.44174	0	0
EPM_000000164989_3	0	0	0	9.07506	0	0	0	0	0	0	0	0	0	0	0	0	0	0	0	0	0	0	0	0	0	0	0	0	0	0	0	0	0	0	8.4492	0	0	0	0	0	0	0	0	0	0	0	0	0	0
EPM_000000165948_1	0	0	0	0	0	0	0	0	0	0	0	0	0	0	0	0	0	0	0	0	0	0	0	0	0	0	0	0	0	0	0	0	0	0	0	0	0	0	0	0	0	0	0	0	0	0	0	0	0
EPM_000000166397_2	0	1.5581	0	0	0	0	0	0	0	0	0	0	0	0	0	0	2.07747	0	0	0	1.81778	0	0	0	0	0	0	0	2.85652	0	0	0	0	0	0	0	0	0	0	1.81778	0	0	0	0	0	0	2.59683	0	0
EPM_000000166412_2	0	0	3.25917	0	0	2.96288	0	0	0	2.66659	0	0	0	0	0	3.85174	0	0	2.96288	0	0	0	0	0	0	0	0	0	0	0	1.77773	0	0	0	0	0	2.66659	0	0	0	1.77773	0	0	0	0	0	0	0	0
EPM_000000166850_2	0	0	0	0	0	0	0	0	0	0	0	0	0	0	0	0	0	0	0	0	0	0	0	0	0	0	0	0	0	0	0	0	0	0	3.44771	0	0	0	0	0	0	0	0	0	0	0	0	2.58578	0
EPM_000000167107_2	0	0	0	0	0	0	0	0	1.60525	0	0	0	0	1.60525	0	1.60525	3.8526	0	1.9263	0	0	0	0	0	0	0	0	0	0	0	2.24735	0	2.88945	0	0	0	3.2105	2.5684	0	4.17364	2.88945	0	0	0	0	0	2.24735	0	0
EPM_000000167433_2	0	0	0	0	0	0	0	0	0	0	0	0	0	0	0	0	0	0	0	0	0	0	0	0	0	0	0	0	0	0	0	0	0	0	0	0	0	0	0	2.46781	0	0	0	0	0	0	0	0	0
EPM_000000167608_4	0	1.88183	0	0	0	0	0	0	0	1.88183	0	0	0	0	0	1.1291	3.38729	0	0	0	0	0	0	0	0	0	0	0	4.51639	0	1.88183	0	0	0	0	0	4.14002	0	0	0	3.01092	0	0	0	0	0	4.51639	0	0
EPM_000000167738_3	0	0	0	0	0	0	0	0	0	0	0	0	0	0	0	0	0	0	0	0	0	0	0	0	0	0	0	0	0	0	0	0	0	0	0	0	0	0	0	0	0	0	0	0	0	0	1.65218	0	0
EPM_000000167847_4	0	3.62117	0	0	0	0	0	0	0	0	0	0	0	0	0	0	0	0	0	0	0	0	0	0	0	0	0	0	0	0	0	0	0	0	0	0	0	0	0	0	0	0	0	0	0	0	0	0	0
EPM_000000167978_2	0	0	3.33974	0	0	0	0	0	0	0	0	0	0	0	0	0	0	0	2.38553	0	2.62408	0	0	0	0	0	0	0	1.66987	1.90842	0	0	0	0	0	0	2.86264	0	0	5.00961	0	0	0	0	0	1.66987	0	0	0
EPM_000000169354_2	0	0	1.30297	0	0	2.93169	0	0	0	0	0	0	0	0	0	0	0	0	1.95446	0	0	0	0	0	0	0	0	0	0	0	2.2802	0	0	0	0	0	0	0	0	3.58318	0	0	0	0	0	0	0	0	0
EPM_000000170241_2	0	0	0	0	0	0	0	0	0	0	0	0	0	0	0	0	0	0	0	0	0	0	0	0	0	0	0	0	0	0	0	0	0	0	0	0	0	0	0	0	0	0	0	0	0	0	0	3.28538	0
EPM_000000170293_4	0	0	0	0	0	0	0	0	0	0	0	0	0	0	0	0	0	0	0	0	0	0	0	0	0	0	0	0	0	0	0	0	0	0	0	0	0	0	0	0	0	0	0	0	0	0	2.12488	0	0
EPM_000000170421_7	0	0	0	19.8563	0	0	0	0	0	0	0	0	0	0	0	0	0	0	0	0	0	0	0	0	0	0	0	0	0	0	0	0	0	0	24.0366	0	0	0	0	0	0	0	0	0	0	0	0	12.7498	0
EPM_000000170588_2	0	0	0	31.2016	0	0	0	0	0	0	0	0	0	0	0	0	0	0	0	0	0	0	0	0	0	0	0	0	0	0	0	0	0	0	19.4748	0	0	0	0	0	0	0	0	0	0	0	0	8.37626	0
EPM_000000170593_1	0	0	0	0	0	0	0	0	16.3983	0	0	0	0	0	0	0	0	0	0	0	0	0	0	0	0	19.5218	0	0	0	0	0	0	0	0	0	0	0	0	0	0	3.38377	0	0	7.80871	0	0	0	0	0
EPM_000000170767_1	0	0	0	0	0	0	0	0	0	0	0	0	0	0	0	0	0	0	0	0	2.72382	0	0	0	1.63429	0	0	0	0	0	0	0	0	0	0	0	0	0	0	2.17906	0	0	0	0	0	0	3.54097	0	0
EPM_000000171368_1	0	0	0	0	0	0	0	0	0	0	0	0	0	0	0	0	0	0	0	0	0	0	0	0	0	0	0	0	0	0	0	0	0	0	0	0	0	0	0	1.40308	0	0	0	0	0	0	1.68369	0	0
EPM_000000171680_1	0	3.06617	3.5772	0	0	4.59926	0	0	3.83271	5.11029	0	0	0	0	0	3.5772	5.62131	0	2.55514	0	6.38786	0	0	0	2.81066	5.3658	0	0	3.06617	8.43197	4.59926	0	0	4.08823	0	0	2.81066	0	0	7.66543	4.34374	0	0	0	0	0	4.08823	0	0
EPM_000000171817_1	0	0	0	0	0	0	0	0	0	0	0	0	2.38156	0	0	0	0	0	0	0	0	2.11694	0	0	0	0	0	0	0	0	0	0	2.38156	0	0	0	0	0	0	0	0	0	3.96927	0	0	0	0	0	0
EPM_000000171823_1	3.64908	0	2.79047	0	5.15164	0	7.94211	6.43955	0	0	3.43443	7.08351	8.58607	8.80072	8.15676	0	0	6.6542	0	0	0	3.64908	6.01025	4.93699	1.93187	0	7.94211	2.57582	0	0	0	0	8.15676	0	0	4.72234	2.36117	12.4498	6.86885	3.86373	0	5.36629	4.07838	0	6.43955	6.2249	0	0	5.58094
EPM_000000172247_2	0	0	0	0	0	0	0	0	0	2.81442	0	0	0	0	0	2.81442	1.87628	0	0	0	0	0	0	0	0	0	0	0	0	3.28349	3.04896	0	0	0	0	0	0	0	0	2.34535	0	0	0	0	0	0	0	0	0
EPM_000000172509_2	0	0	2.53191	0	0	0	0	0	0	0	0	0	0	0	0	2.53191	0	0	0	0	0	0	0	0	0	0	0	0	0	0	0	0	0	0	0	0	1.68794	0	0	0	3.58688	0	0	0	0	0	2.53191	0	0
EPM_000000172907_1	0	0	0	0	0	0	0	0	0	0	0	0	0	0	0	0	0	0	0	0	0	0	0	0	0	0	0	0	0	0	0	0	0	1.53028	0	0	0	0	0	0	0	0	0	0	0	0	0	0	0
EPM_000000173156_12	0	1.93187	0	0	0	1.50256	0	0	0	0	0	0	0	0	0	0	0	0	0	0	0	0	0	0	0	0	0	0	0	0	0	0	0	3.43443	0	0	0	0	0	0	0	0	0	0	0	0	0	0	0
EPM_000000173456_3	0	0	0	0	0	0	0	0	0	3.04837	0	0	0	0	0	2.49412	0	0	0	0	4.434	0	0	0	2.77125	0	0	0	4.71112	2.217	1.93987	0	0	0	0	0	0	0	0	0	4.15687	0	0	0	0	0	2.217	0	0
EPM_000000173464_1	0	0	0	0	0	0	0	0	0	2.0468	0	0	0	0	0	3.21639	4.09359	0	6.43279	0	7.01759	0	0	0	4.09359	0	0	0	7.30999	0	2.6316	0	0	0	0	0	7.89479	0	0	0	4.09359	0	0	0	0	0	8.47959	0	0
EPM_000000173555_7	0	0	0	0	0	0	0	0	0	0	0	0	0	0	0	0	0	0	0	0	0	0	0	0	0	0	0	0	2.95562	2.0462	0	0	0	0	0	0	2.72827	0	0	3.18298	0	0	0	0	0	0	3.18298	0	0
EPM_000000173861_2	0	0	3.02912	0	0	0	0	0	0	0	0	0	0	0	0	0	0	0	3.36569	0	0	0	0	0	0	2.35598	0	0	0	0	0	0	0	0	0	0	1.34627	0	0	0	0	0	0	0	0	0	0	0	0
EPM_000000173983_1	0	0	4.6878	0	0	0	0	0	0	0	0	0	0	0	0	2.75753	0	0	2.75753	0	0	1.93027	0	0	0	3.30904	0	0	2.48178	4.6878	3.58479	1.93027	0	2.20602	0	0	2.48178	0	0	3.30904	0	0	0	0	0	0	0	0	0
EPM_000000174082_30	0	9.16617	0	0	0	0	0	0	0	0	0	0	0	0	0	0	0	0	0	0	0	0	0	0	0	0	0	0	0	0	0	0	0	4.7006	0	0	0	0	0	0	0	0	0	0	0	0	0	0	0
EPM_000000174181_2	0	0	0	0	0	0	0	0	0	0	0	0	0	0	0	0	1.59801	0	0	0	0	0	0	0	0	0	0	0	0	0	1.59801	0	0	0	0	0	0	0	0	0	0	0	0	0	0	0	0	0	0
EPM_000000174601_10	0	2.43506	0	0	0	3.04383	0	0	0	2.84091	0	0	0	0	0	5.88474	2.02922	0	3.6526	0	0	0	0	0	3.24675	0	0	0	2.23214	5.88474	5.68182	0	0	2.43506	0	0	3.6526	0	0	2.43506	2.43506	0	0	0	0	0	4.66721	0	0
EPM_000000174656_19	0	0	0	0	0	0	0	0	0	0	0	0	0	0	0	0	0	0	0	0	0	0	0	0	0	0	0	0	0	0	0	0	0	0	0	0	0	0	0	0	0	0	0	0	0	0	0	0	0
EPM_000000174960_3	0	0	0	0	0	0	0	0	0	0	0	0	0	0	0	0	0	0	0	0	0	0	0	0	0	0	0	0	0	0	1.79363	0	0	0	0	0	0	0	0	0	0	0	0	0	0	0	0	0	0
EPM_000000174988_1	0	0	0	0	0	0	0	0	0	0	0	2.89362	0	0	0	0	0	0	3.97872	0	0	0	0	0	0	0	0	0	0	2.53191	1.80851	0	0	0	0	0	2.89362	0	0	0	1.44681	0	0	0	0	0	3.61702	0	2.53191
EPM_000000175017_6	0	0	0	0	4.00735	1.33578	3.20588	0	0	0	1.60294	2.13725	0	1.60294	0	2.13725	0	1.87009	0	0	0	0	0	4.00735	0	0	4.54166	2.13725	0	0	0	2.93872	2.93872	2.93872	0	0	0	1.60294	2.13725	0	0	0	0	0	3.74019	1.87009	0	0	0
EPM_000000175032_1	0	0	0	0	0	0	0	0	0	0	0	0	0	0	0	0	0	0	0	0	0	0	0	0	0	0	0	0	0	0	0	0	0	0	0	0	0	0	0	1.93326	0	0	0	0	0	0	0	1.44995	0
EPM_000000175132_37	0	0	0	8.76693	0	0	0	0	0	0	0	0	0	0	0	0	0	0	0	0	0	0	0	0	0	0	0	0	0	0	0	0	0	0	8.98076	0	0	0	0	0	0	0	0	0	0	0	0	3.8489	0
EPM_000000175356_2	0	0	0	0	0	0	0	0	0	0	0	0	0	0	0	0	0	0	0	0	0	0	0	0	0	0	0	0	1.63529	0	0	0	0	0	0	0	2.04411	0	0	0	0	0	0	0	0	0	0	0	0
EPM_000000175720_1	0	0	5.86338	0	0	7.91556	0	0	0	1.46584	0	0	0	0	0	3.51803	0	0	0	0	0	0	0	0	0	2.93169	0	0	0	5.86338	5.57021	0	0	0	0	0	0	0	0	3.22486	0	0	0	0	0	0	0	0	0
EPM_000000175783_4	0	1.96982	0	0	0	0	0	0	0	0	0	0	0	0	0	0	0	0	0	0	0	0	0	0	0	0	0	0	0	0	0	0	0	0	0	0	0	0	0	0	0	0	0	0	0	0	0	0	0
EPM_000000175993_2	0	0	0	0	0	0	0	0	0	0	0	0	0	0	0	1.87234	0	0	2.80851	0	0	0	0	0	0	0	0	0	0	2.1844	0	0	0	0	0	0	2.1844	0	0	0	0	0	0	0	0	0	0	0	0
EPM_000000176675_1	0	0	0	0	0	0	0	0	0	0	0	0	0	0	0	0	1.97759	0	3.62558	0	3.29598	0	0	0	0	0	0	0	3.29598	0	0	0	0	0	0	0	0	0	0	0	0	0	0	0	0	0	2.30719	0	0
EPM_000000176960_12	0	0	0	0	0	0	0	0	0	0	0	0	0	0	0	0	0	0	0	0	2.94832	0	0	0	0	0	0	0	0	0	1.47416	0	0	0	0	0	0	0	0	1.89535	0	0	0	0	0	0	3.79069	0	0
EPM_000000177096_1	0	0	0	0	0	0	0	0	0	0	0	0	0	0	0	0	0	0	0	0	4.88615	0	0	0	0	0	0	0	0	0	0	0	0	0	0	0	0	0	0	0	0	0	0	0	0	0	2.93169	0	0
EPM_000000177377_2	0	0	0	0	0	0	0	0	0	0	0	0	0	0	0	0	0	0	0	0	0	0	0	0	0	3.6526	0	0	0	0	0	0	0	0	0	0	0	0	0	0	0	0	0	0	0	0	0	0	0
EPM_000000177623_2	0	0	0	0	0	0	0	0	0	0	0	0	0	0	0	0	0	0	0	0	0	0	0	0	0	0	0	0	0	0	0	0	0	0	0	0	0	0	0	0	0	0	0	0	0	0	0	0	0
EPM_000000177631_27	0	0	0	0	0	3.08741	0	0	0	0	0	0	0	0	0	0	0	0	0	0	0	0	0	0	0	0	0	0	2.31556	0	0	0	0	0	0	0	0	0	0	0	0	0	0	0	0	0	1.80099	0	0
EPM_000000178154_3	0	0	0	15.2203	0	0	0	0	0	0	0	0	0	0	0	0	0	0	0	0	0	0	0	0	0	0	0	0	0	0	0	0	0	0	14.5861	0	0	0	0	0	0	0	0	0	0	0	0	5.70762	0
EPM_000000178620_2	0	0	0	0	0	0	0	0	0	0	0	0	0	0	0	0	0	0	0	0	0	0	0	0	0	0	0	0	0	0	0	0	0	0	0	0	0	0	0	0	0	0	0	0	0	0	0	0	0
EPM_000000178685_2	0	0	3.01092	0	0	0	0	0	0	0	0	0	0	0	0	0	0	0	0	0	0	0	0	0	0	0	0	0	0	0	1.50546	0	0	0	0	0	0	0	0	0	0	0	0	0	0	0	0	0	0
EPM_000000178986_1	0	0	0	0	0	0	0	0	1.22759	0	0	0	0	0	0	0	0	0	1.84139	0	0	0	0	0	0	0	0	0	0	0	3.37589	0	0	0	0	0	1.84139	0	0	0	0	0	0	0	0	0	2.45519	0	0
EPM_000000179420_1	0	0	0	0	0	0	0	0	0	0	0	0	0	0	0	0	0	2.97078	0	0	0	0	0	0	0	0	0	1.85674	0	0	0	0	0	0	0	0	0	0	0	0	0	0	0	0	0	0	0	0	2.97078
EPM_000000179491_1	0	0	2.68444	0	0	0	0	0	0	0	0	0	0	0	0	0	0	0	0	0	2.416	0	0	0	0	0	0	0	2.68444	0	0	0	0	0	0	0	0	0	0	0	1.87911	0	0	0	0	0	1.34222	0	0
EPM_000000179668_3	4.44629	0	0	0	3.70524	0	3.21121	6.42242	2.96419	0	0	0	7.6575	3.70524	6.1754	0	0	3.21121	2.71718	0	1.4821	0	4.44629	3.95226	0	2.96419	0	0	0	0	2.71718	0	0	0	0	3.21121	0	7.41048	5.68137	0	1.72911	3.21121	0	0	0	4.6933	1.97613	0	3.70524
EPM_000000179775_2	0	0	0	11.0969	0	0	0	0	0	0	0	0	0	0	0	0	0	0	0	0	0	0	0	0	0	0	0	0	0	0	0	0	0	0	6.09242	0	0	0	0	0	0	0	0	0	0	0	0	1.5231	0
EPM_000000179984_1	4.99291	0	3.43262	0	4.36879	3.12057	0	4.05674	2.49645	3.74468	0	0	10.922	7.48936	6.24113	3.74468	0	3.43262	0	0	2.80851	4.36879	0	5.61702	0	2.49645	0	0	0	4.68085	3.43262	0	0	0	0	6.55319	0	5.92908	3.74468	0	2.49645	0	0	0	3.43262	0	0	0	7.80142
EPM_000000180201_1	0	0	0	2.43506	0	0	0	0	0	0	0	0	0	0	0	0	0	0	0	0	0	0	0	0	0	0	0	0	0	0	0	0	0	0	4.26136	0	0	0	0	0	0	0	0	0	0	0	0	3.04383	0
EPM_000000180241_1	0	0	0	0	0	0	0	0	0	0	0	0	0	4.95778	0	0	0	0	0	0	0	2.04144	0	0	0	0	2.04144	0	2.33307	0	0	0	0	0	1.45817	0	0	0	0	0	0	0	2.33307	0	0	0	0	0	1.45817
EPM_000000181083_6	0	4.02293	0	0	0	0	0	0	0	0	0	0	0	0	0	0	0	0	0	0	0	0	0	0	0	0	0	0	0	0	0	0	0	4.9513	0	0	0	0	0	0	0	0	0	0	0	0	0	0	0
EPM_000000181204_3	0	0	0	2.07585	0	3.45976	0	0	0	0	0	0	0	0	0	5.88159	0	0	2.76781	0	0	0	0	0	0	2.07585	0	0	0	0	0	0	0	1.72988	0	0	0	0	0	2.42183	0	0	0	0	0	0	2.76781	0	0
EPM_000000181208_2	0	0	2.5908	0	0	0	0	0	0	0	0	2.84988	0	0	0	0	1.2954	0	0	0	0	0	0	0	0	0	0	0	0	0	2.33172	0	0	0	0	0	0	3.88619	0	0	0	0	0	0	0	0	0	0	0
EPM_000000181546_5	0	0	0	0	0	0	0	0	0	0	0	0	0	0	0	0	0	0	0	0	0	0	0	0	0	0	0	0	0	1.4736	0	0	0	0	0	0	2.35776	0	0	0	0	0	0	0	0	0	3.24192	0	0
EPM_000000181701_1	0	0	0	0	0	0	0	0	0	0	0	0	0	0	0	0	0	0	0	0	0	0	0	0	0	0	0	0	0	0	1.64521	0	0	0	0	0	0	0	0	0	0	0	0	0	0	0	0	0	0
EPM_000000181809_1	0	0	0	0	0	0	0	0	0	0	0	0	0	0	0	0	3.20797	0	0	0	0	0	0	0	0	0	0	0	0	0	2.62471	0	0	0	0	0	2.62471	0	3.20797	0	1.7498	0	0	0	0	0	2.62471	0	0
EPM_000000182689_3	4.2459	0	0	0	4.65027	2.62841	0	0	0	0	3.23497	0	4.65027	0	0	3.03278	2.8306	0	0	0	0	3.43715	0	0	0	2.42623	4.04371	0	0	0	0	0	0	0	0	0	0	5.05464	4.2459	0	0	0	0	0	2.42623	4.04371	0	0	3.23497
EPM_000000183792_6	0	3.92919	4.85371	0	0	3.69807	0	0	0	5.08484	0	0	0	0	0	3.92919	4.16032	0	4.85371	0	2.77355	0	0	0	0	0	0	0	0	0	5.77823	0	0	0	0	0	1.38677	0	0	4.39145	2.77355	0	0	0	0	0	3.69807	0	0
EPM_000000183866_4	0	3.05915	0	0	0	0	0	0	0	0	0	0	0	0	0	0	0	0	0	0	0	0	0	0	0	0	0	0	0	0	0	0	0	0	0	0	0	0	0	0	0	0	0	0	0	0	0	0	0
EPM_000000184019_13	0	0	0	0	0	0	0	0	0	0	0	0	0	0	0	0	0	0	0	0	2.56692	0	0	0	0	0	0	0	2.31023	0	0	0	0	0	0	0	0	0	0	2.05353	0	0	0	0	0	0	3.33699	0	0
EPM_000000184096_2	0	0	0	0	0	0	0	0	0	0	0	0	0	0	0	0	0	0	0	0	0	0	0	0	0	0	0	0	0	0	0	0	0	0	0	0	0	0	0	0	0	0	0	0	0	0	1.32624	0	0
EPM_000000184373_2	0	0	0	0	0	0	0	0	0	0	0	1.31064	0	0	0	2.09702	0	0	0	0	0	0	0	0	0	0	0	0	0	0	0	0	0	0	0	0	0	1.83489	0	0	0	0	0	0	0	0	3.93191	0	0
EPM_000000184509_3	0	0	1.82298	0	0	2.83574	0	0	0	0	0	0	0	0	0	0	0	0	3.24085	0	3.4434	0	0	0	0	0	0	0	4.05106	0	0	0	0	0	0	0	3.0383	0	0	0	2.83574	0	0	0	0	0	4.45617	0	0
EPM_000000184524_1	0	0	4.07576	0	0	0	0	0	0	0	0	0	0	0	0	4.34748	4.6192	0	4.6192	0	4.6192	0	0	0	2.98889	1.90202	0	0	2.71718	0	7.60809	0	0	2.17374	0	0	0	0	0	3.53233	2.98889	0	0	0	0	0	5.43435	0	0
EPM_000000184604_2	0	0	0	0	0	0	0	0	0	1.42826	0	0	0	0	0	0	0	0	0	0	0	0	0	0	0	0	0	0	0	0	1.71391	0	0	0	0	0	0	0	0	0	0	0	0	0	0	0	0	0	0
EPM_000000184823_1	0	0	0	0	0	2.16319	0	0	0	2.81215	0	0	1.73055	0	0	3.4611	2.81215	0	0	0	2.81215	0	0	0	3.67742	0	0	0	1.94687	3.89374	3.89374	0	0	0	0	0	2.37951	0	0	3.67742	4.75902	0	0	0	0	0	0	0	0
EPM_000000185197_2	0	0	0	25.5857	0	0	0	0	0	0	0	0	0	0	0	0	0	0	0	0	0	0	0	0	0	0	0	0	0	0	0	0	0	0	16.2576	0	0	0	0	0	0	0	0	0	0	0	0	14.3919	0
EPM_000000185387_1	0	2.8723	0	0	0	0	0	0	0	0	0	0	0	0	0	0	0	0	0	0	0	0	0	0	0	0	0	0	0	0	0	0	0	0	0	0	0	0	0	0	0	0	0	0	0	0	0	0	0
EPM_000000185941_1	0	0	0	0	0	0	0	0	0	0	0	0	0	0	0	0	0	0	0	0	0	0	0	0	0	0	0	0	0	0	0	0	0	1.7886	0	0	0	0	0	0	0	0	0	0	0	0	0	0	0
EPM_000000185964_1	0	0	0	0	0	0	0	0	0	0	0	0	0	0	0	0	0	0	0	0	3.05217	0	0	0	0	0	0	0	0	0	0	0	0	0	0	0	0	0	0	0	0	0	0	0	0	0	0	0	0
EPM_000000186040_29	0	0	0	0	0	0	0	0	0	0	0	0	0	0	0	0	0	0	0	0	0	0	0	0	0	0	0	0	0	0	0	0	0	4.91038	0	0	0	0	0	0	0	0	0	0	0	0	0	0	0
EPM_000000186761_1	0	0	0	0	0	0	0	0	0	0	0	0	0	0	0	0	0	0	0	0	0	0	0	0	0	0	0	0	0	0	1.42097	0	0	0	0	0	0	0	0	0	0	0	0	0	0	0	0	0	0
EPM_000000186872_1	0	0	2.78511	0	0	2.08883	0	0	2.78511	0	0	0	0	0	0	0	3.82952	0	0	0	0	0	0	0	0	0	0	0	0	2.78511	2.78511	0	0	0	0	0	0	0	0	0	2.08883	0	0	0	0	0	3.13324	0	0
EPM_000000187007_1	15.3892	0	0	0	13.3819	0	12.3782	2.34183	0	0	12.3782	8.36368	7.69459	13.3819	3.01092	0	0	5.6873	0	0	0	10.7055	7.02549	5.01821	0	0	14.051	4.01457	5.01821	0	0	5.35276	5.35276	0	0	4.68366	0	23.0838	14.7201	0	0	3.01092	12.7128	0	8.02913	14.051	2.67638	0	12.7128
EPM_000000187628_2	0	0	0	0	0	0	0	0	0	0	0	0	0	0	0	0	0	0	0	0	2.13725	0	0	0	0	0	0	0	0	0	0	0	0	2.67156	0	0	1.60294	0	0	1.60294	0	0	0	0	0	0	0	0	0
EPM_000000187769_2	0	0	0	0	0	0	0	0	0	0	0	0	0	0	0	0	0	0	0	0	2.18012	0	0	0	0	0	2.61615	0	0	0	0	0	0	0	0	0	0	2.39813	0	0	2.18012	0	1.7441	0	0	0	2.61615	0	1.7441
EPM_000000187816_1	0	0	4.07887	0	0	2.29437	0	2.80423	3.56901	6.37324	0	0	1.27465	0	0	4.07887	4.84366	0	9.43239	0	0	0	0	0	0	0	0	0	0	4.58873	5.35352	0	1.27465	0	0	0	3.31408	0	4.3338	7.90282	1.78451	0	0	0	0	0	0	0	0
EPM_000000188039_1	5.04744	1.44213	0	0	4.68691	1.44213	4.32638	0	0	0	4.32638	3.24478	10.8159	2.88425	6.48957	0	2.52372	0	0	0	0	1.80266	1.80266	3.24478	0	1.44213	3.24478	2.88425	0	3.60531	1.80266	0	2.88425	0	0	0	2.52372	6.12903	4.68691	3.24478	0	1.80266	3.24478	0	3.60531	3.60531	3.96585	0	2.88425
EPM_000000188366_1	0	0	0	0	0	2.27937	0	0	0	0	0	0	0	0	0	0	1.42461	0	0	0	0	0	0	0	0	0	0	0	0	0	2.84921	0	0	0	0	0	0	0	0	1.70953	0	0	0	0	0	0	0	0	0
EPM_000000188445_5	0	0	0	12.1217	0	0	0	0	0	0	0	0	0	0	0	0	0	0	0	0	0	0	0	0	0	0	0	0	0	0	0	0	0	0	10.39	0	0	0	0	0	0	0	0	0	0	0	0	10.1014	0
EPM_000000189150_3	0	0	6.41175	0	0	3.20588	0	0	0	4.2745	0	0	0	0	0	5.61028	4.00735	0	15.4951	0	9.61763	0	0	0	7.48038	0	0	0	17.098	5.34313	0	0	0	0	0	0	9.35047	0	0	10.4191	9.88479	0	0	2.13725	0	0	6.41175	0	0
EPM_000000189240_3	0	0	2.67206	0	0	3.69977	0	0	0	0	0	0	0	0	0	3.69977	3.08314	0	0	0	2.46651	0	0	0	0	0	0	0	3.28869	4.11086	0	0	0	0	0	0	0	0	0	4.11086	2.67206	0	0	0	0	0	0	0	0
EPM_000000189574_1	0	0	2.58329	0	0	0	0	0	0	0	0	0	0	0	0	0	2.58329	0	0	0	0	0	0	0	0	0	0	0	0	0	0	0	0	0	0	0	0	0	0	0	0	0	0	0	0	0	0	0	0
EPM_000000189725_1	0	0	0	0	0	0	0	0	0	0	0	0	0	0	0	0	0	0	2.71718	0	0	0	0	0	0	0	0	0	0	0	1.63031	0	0	0	0	0	0	0	0	0	0	0	0	0	0	0	1.35859	0	0
EPM_000000190437_7	0	0	0	0	0	0	0	0	7.46248	0	0	0	0	0	0	0	0	0	0	0	0	0	0	0	0	9.06159	0	0	0	0	0	0	0	0	0	0	0	0	0	0	2.13214	0	0	6.66293	0	0	0	0	0
EPM_000000190521_1	0	0	0	0	0	0	0	0	0	0	0	0	0	0	0	0	0	0	0	0	0	0	0	0	0	0	0	0	0	0	0	0	0	2.5684	0	0	0	0	0	0	0	0	0	0	0	0	0	0	0
EPM_000000190975_2	0	0	0	0	0	0	0	0	2.81324	0	0	0	0	0	0	0	0	0	0	0	0	0	0	0	0	0	0	0	0	0	0	0	0	0	0	0	0	0	0	0	0	0	0	0	0	0	0	0	0
EPM_000000191550_1	0	0	0	0	0	0	0	0	0	0	0	0	0	0	0	3.12614	0	0	0	0	0	0	0	0	0	1.98936	0	0	0	0	0	0	0	0	0	0	0	0	3.41033	0	0	0	0	0	0	0	0	0	0
EPM_000000191781_1	0	0	0	0	0	0	0	0	0	0	0	0	0	0	0	1.81356	0	0	0	0	3.10895	0	0	0	5.44067	0	0	0	4.40435	2.84988	0	0	0	0	0	0	0	0	0	0	0	0	0	0	0	0	6.21791	0	0
EPM_000000192205_1	11.1404	2.34535	5.27704	0	10.2609	4.39753	6.15655	5.27704	1.75901	6.74289	11.4336	18.7628	0	5.57021	9.67458	9.08824	4.39753	5.27704	7.32922	0	3.22486	4.6907	10.8473	9.08824	3.8112	2.05218	0	0	2.93169	3.51803	5.86338	7.32922	2.34535	0	0	10.8473	7.03606	21.6945	11.4336	4.6907	3.22486	11.4336	9.08824	0	8.20873	14.0721	2.05218	2.34535	11.7268
EPM_000000192289_1	0	0	0	0	0	0	0	0	0	0	0	0	0	0	0	0	0	0	0	0	0	0	0	0	0	0	0	0	0	0	0	0	0	0	0	0	0	0	0	0	0	0	0	0	0	0	1.39255	0	0
EPM_000000192506_3	0	0	0	0	10.4353	0	7.33294	0	0	0	6.20479	11.5635	3.1024	8.74312	5.35868	2.82036	0	3.38443	1.97425	0	0	4.79461	4.51258	15.2299	3.9485	0	15.2299	4.23054	3.1024	0	0	18.6144	14.1018	0	1.69222	2.82036	2.82036	8.46108	0	2.82036	2.82036	0	15.2299	0	14.1018	9.02515	3.9485	0	8.46108
EPM_000000192542_4	0	0	0	7.99552	0	0	0	0	0	0	0	0	0	0	0	0	0	0	0	0	0	0	0	0	0	0	0	0	0	0	0	0	0	0	10.1277	0	0	0	0	0	0	0	0	0	0	0	0	3.99776	0
EPM_000000192690_9	0	0	0	3.21358	0	0	0	0	0	0	0	0	0	0	0	0	0	0	0	0	0	0	0	0	0	0	0	0	0	0	0	0	0	0	0	0	0	0	0	0	0	0	0	0	0	0	0	0	0
EPM_000000193026_20	0	0	0	5.74506	0	0	0	0	0	0	0	0	0	0	0	0	0	0	0	0	0	0	0	0	0	0	0	0	0	0	0	0	0	0	2.99742	0	0	0	0	0	0	0	0	0	0	0	0	0	0
EPM_000000193406_2	0	0	1.99956	0	0	0	0	0	0	0	0	0	0	0	0	0	0	0	0	0	0	0	0	0	0	0	0	0	0	0	0	0	0	0	0	0	0	0	0	0	0	0	0	0	0	0	0	0	0
EPM_000000193595_5	0	4.02293	0	0	0	0	0	0	0	0	0	0	0	0	0	0	0	0	0	0	0	0	0	0	0	0	0	0	0	0	0	0	0	0	0	0	0	0	0	0	0	0	0	0	0	0	0	0	0
EPM_000000193620_1	3.63883	0	0	0	5.03838	0	0	0	0	0	0	5.31829	0	0	0	0	0	0	0	0	0	0	0	0	0	0	0	0	0	0	0	0	0	0	0	0	0	5.5982	0	0	0	0	0	0	2.23928	3.07901	0	0	0
EPM_000000193912_4	0	0	1.39692	0	0	0	0	0	0	1.39692	0	0	0	0	0	0	0	0	0	0	0	0	0	0	0	0	0	0	0	0	0	0	0	2.44461	0	0	0	0	0	0	0	0	0	0	0	0	0	0	0
EPM_000000194143_1	0	0	1.53449	0	0	0	2.45519	0	0	0	1.84139	0	2.76209	0	0	0	0	0	0	0	0	0	0	0	0	0	0	0	0	2.14829	0	0	0	0	0	0	0	0	0	1.84139	0	0	0	0	0	0	0	0	3.37589
EPM_000000194168_1	3.67267	0	0	0	2.44844	0	3.06056	2.14239	1.53028	0	0	6.12111	5.81506	2.44844	1.83633	0	0	0	0	0	0	1.83633	1.53028	2.7545	0	0	3.67267	2.14239	0	0	0	2.7545	4.28478	0	0	3.06056	0	4.89689	4.59083	0	0	0	3.06056	0	0	4.59083	0	0	3.97872
EPM_000000194791_1	0	0	1.26309	0	0	0	0	0	0	3.03141	0	0	0	0	0	1.5157	0	0	3.53664	0	0	0	0	0	0	0	0	0	1.5157	0	0	0	0	0	0	0	0	0	0	0	0	0	0	0	0	0	0	0	0
EPM_000000195118_7	0	0	0	34.8823	0	0	0	0	0	0	0	0	0	0	0	0	0	0	0	0	0	0	0	0	0	0	0	0	0	0	0	0	0	0	29.0381	0	0	0	0	0	0	0	0	0	0	0	0	14.4278	0
EPM_000000195407_1	0	0	4.16032	0	0	0	0	0	0	3.92919	0	0	0	0	0	2.54242	0	0	3.46694	0	1.84903	0	0	0	2.77355	0	0	0	6.70274	2.08016	0	0	0	0	0	0	3.46694	0	0	0	0	0	0	0	0	0	4.16032	0	0
EPM_000000195791_7	4.07576	3.80405	0	0	7.87981	0	10.597	2.98889	0	0	9.2384	10.597	5.16263	14.6728	5.43435	0	0	4.89092	0	0	0	5.70607	6.2495	17.6616	3.53233	0	17.6616	6.52122	0	0	2.71718	22.2808	18.2051	0	0	3.80405	0	10.3253	6.2495	1.90202	0	0	20.1071	0	13.5859	13.0424	4.89092	0	5.97779
EPM_000000196145_3	0	0	0	0	0	0	0	0	0	0	0	0	0	0	0	1.6578	0	0	0	0	0	0	0	0	0	0	0	0	0	0	1.32624	0	0	0	0	0	0	0	0	0	0	0	0	0	0	0	0	0	1.6578
EPM_000000196350_7	0	0	0	0	0	0	0	0	0	4.25362	0	0	0	0	0	0	0	0	0	0	0	0	0	0	2.63319	0	0	0	0	0	0	0	0	0	0	0	0	0	0	2.22808	0	0	0	0	0	0	2.02553	0	0
EPM_000000197039_2	0	0	0	0	0	0	0	0	0	0	0	0	0	0	0	0	0	0	0	0	0	0	0	0	0	0	0	0	0	2.3703	0	0	0	0	0	0	0	0	0	0	0	0	0	0	0	0	0	0	0
EPM_000000197088_2	0	0	0	0	0	0	0	0	0	0	0	0	0	0	0	0	0	0	0	0	0	0	0	0	0	0	0	0	0	0	2.93872	0	0	0	0	0	0	0	0	0	0	0	0	0	0	0	0	0	0
EPM_000000197172_2	0	3.87868	0	0	0	0	0	0	0	0	0	0	0	0	0	0	0	0	0	0	0	0	0	0	0	0	0	0	0	0	0	0	0	2.3703	0	0	0	0	0	0	0	0	0	0	0	0	0	0	0
EPM_000000198480_1	0	0	1.83922	0	0	1.83922	0	0	0	0	0	0	0	0	0	0	0	0	0	0	0	0	0	0	0	2.8902	0	0	0	0	2.10197	0	0	0	0	0	2.8902	0	0	0	0	0	0	0	0	0	0	0	0
EPM_000000198753_3	0	0	0	0	0	0	0	0	0	2.95562	0	0	0	0	0	0	0	0	0	0	0	0	0	0	0	0	0	0	0	0	0	0	0	0	0	0	0	0	0	2.50091	0	0	0	0	0	0	1.59149	0	0
EPM_000000198869_1	0	0	0	1.8452	0	0	0	0	0	0	0	0	0	0	0	0	0	0	0	0	0	0	0	0	0	0	0	0	0	0	0	0	0	0	0	0	0	0	0	0	0	0	0	0	0	0	0	0	0
EPM_000000199017_1	0	0	0	0	0	0	0	0	0	0	0	0	0	3.06056	0	0	0	0	0	0	0	0	0	0	0	0	4.08074	0	0	0	0	2.04037	0	0	0	0	0	0	0	1.42826	0	0	0	0	0	0	1.83633	0	0
EPM_000000199645_1	0	0	0	0	0	0	0	2.98404	0	0	0	1.98936	4.31028	0	0	0	0	3.3156	0	0	0	1.6578	0	0	0	0	2.65248	0	3.64716	4.31028	0	0	0	0	0	0	1.32624	3.3156	0	0	0	1.32624	0	0	2.32092	2.65248	1.6578	0	3.97872
EPM_000000199916_1	0	0	0	0	0	0	0	0	0	0	0	0	4.85686	0	0	0	0	2.73198	1.82132	0	0	0	0	0	0	0	0	0	0	0	0	0	1.82132	1.82132	0	0	0	2.12488	0	1.82132	0	0	0	0	0	2.42843	0	0	0
EPM_000000200025_3	0	0	0	0	0	0	0	0	0	0	0	0	0	0	0	0	0	0	0	0	0	0	0	0	3.69453	0	0	0	0	0	0	0	0	0	0	0	0	2.55775	0	0	0	0	0	0	0	0	0	0	1.98936
EPM_000000200058_2	0	0	0	2.57989	0	0	0	0	0	0	0	0	0	0	0	0	0	0	0	0	0	0	0	0	0	0	0	0	0	0	0	0	0	0	0	0	0	0	0	0	0	0	0	0	0	0	0	0	0
EPM_000000200287_7	0	0	0	21.2525	0	0	0	0	0	0	0	0	0	0	0	0	0	0	0	0	0	0	0	0	0	0	0	0	0	0	0	0	0	0	8.56956	0	0	0	0	0	0	0	0	0	0	0	0	7.88399	0
EPM_000000200330_9	0	0	2.56692	0	0	0	0	0	0	0	0	0	0	0	0	0	0	0	3.85038	0	0	0	0	0	0	0	0	0	0	0	0	0	0	0	0	0	0	0	0	0	0	0	0	0	0	0	0	0	0
EPM_000000200391_1	0	0	0	0	0	0	0	0	0	1.96596	0	0	3.27659	2.94894	0	0	0	0	0	0	0	0	0	0	2.29362	0	0	0	0	0	0	0	0	0	0	0	0	0	0	1.31064	2.29362	0	0	0	0	0	2.62128	0	0
EPM_000000200692_3	0	0	0	21.2505	0	0	0	0	0	0	0	0	0	0	0	0	0	0	0	0	0	0	0	0	0	0	0	0	0	0	0	0	0	0	10.3033	0	0	0	0	0	0	0	0	0	0	0	0	4.18571	0
EPM_000000200834_1	0	0	0	0	0	0	0	0	24.9449	0	0	0	0	0	0	0	0	0	0	0	0	0	0	0	0	23.2496	0	0	0	0	0	0	0	0	0	0	0	0	0	2.66401	0	0	0	15.4997	0	0	0	0	0
EPM_000000201282_1	0	0	0	0	0	0	0	0	0	0	0	0	0	0	0	0	0	0	0	0	0	0	0	0	0	0	0	0	0	0	0	0	0	0	0	0	0	0	0	0	0	0	0	0	0	0	2.36573	0	0
EPM_000000202789_1	0	0	0	0	0	3.69041	0	0	0	3.45976	0	0	0	0	0	7.84212	6.91952	0	5.53561	0	4.15171	0	0	0	4.84366	0	0	0	8.07277	5.99691	6.68887	0	0	3.22911	0	0	5.53561	0	0	6.22756	7.15017	0	0	0	0	0	6.68887	0	0
EPM_000000202855_1	0	0	0	0	0	0	0	0	0	0	0	0	0	0	0	0	0	0	2.93721	0	0	0	0	0	0	0	0	0	0	0	2.30781	0	0	0	0	0	0	0	0	0	0	0	0	0	0	0	1.88821	0	0
EPM_000000203095_4	0	0	4.36221	0	0	4.36221	0	0	2.01333	4.02666	0	0	0	0	0	0	0	0	6.37554	0	7.04665	0	0	0	5.03332	0	0	0	5.36888	5.70443	5.03332	0	0	0	0	0	0	0	0	4.36221	9.05998	0	0	0	0	0	3.01999	0	0
EPM_000000203097_1	0	0	8.39568	0	0	5.48948	0	0	0	0	0	0	0	0	0	7.42695	4.84366	0	5.16657	0	7.74986	0	0	0	7.74986	0	0	0	14.8539	0	9.36441	0	0	9.68732	0	0	11.6248	0	0	10.979	9.36441	0	0	0	0	0	16.4684	0	0
EPM_000000203463_3	0	0	0	0	0	0	0	0	0	0	0	0	0	0	0	0	0	0	0	0	0	0	0	0	0	0	0	0	0	0	0	0	0	0	0	0	0	0	0	0	0	0	0	0	0	0	2.3703	0	0
EPM_000000203787_2	0	0	0	5.49787	0	0	0	0	0	0	0	0	0	0	0	0	0	0	0	0	0	0	0	0	0	0	0	0	0	0	0	0	0	0	0	0	0	0	0	0	0	0	0	0	0	0	0	1.44681	0
EPM_000000203797_14	0	0	0	4.03947	0	0	0	0	0	0	0	0	0	0	0	0	0	0	0	0	0	0	0	0	0	0	0	0	0	0	0	0	0	0	5.74029	0	0	0	0	0	0	0	0	0	0	0	0	3.61426	0
EPM_000000204079_1	0	0	2.63852	0	0	3.51803	0	0	0	5.86338	0	0	0	0	0	2.93169	0	0	3.51803	0	0	0	0	0	2.05218	0	0	0	7.91556	2.34535	0	0	0	2.05218	0	0	0	0	0	5.27704	2.93169	0	0	0	0	0	5.27704	0	0
EPM_000000204199_3	2.32092	0	0	0	0	0	0	0	0	0	0	0	0	0	0	0	0	0	0	0	0	0	0	0	0	0	0	0	0	0	0	0	0	0	0	0	0	0	0	0	0	0	0	0	0	0	0	0	0
EPM_000000205094_1	0	0	0	0	0	0	0	0	10.3339	0	0	0	0	0	0	0	0	0	0	0	0	0	0	0	0	0	0	0	0	0	0	0	0	0	0	0	0	0	0	0	0	0	0	0	0	0	0	0	0
EPM_000000205631_1	3.39966	0	4.44571	0	3.39966	5.75327	5.75327	3.13815	4.44571	2.87663	1.56907	3.66117	12.0296	6.53781	4.44571	4.44571	5.23024	5.75327	2.87663	0	6.27629	2.35361	3.39966	5.75327	0	3.13815	7.32234	0	0	4.70722	7.32234	2.61512	5.49176	3.13815	0	3.39966	0	6.79932	7.06083	2.61512	3.92268	4.96873	5.75327	0	3.39966	4.1842	0	0	5.75327
EPM_000000205665_1	0	0	0	1.88821	0	0	0	0	0	0	0	0	0	0	0	0	0	0	3.02113	0	0	0	0	0	0	0	0	0	0	0	2.64349	0	0	0	0	0	0	0	0	0	0	0	0	0	0	0	0	0	0
EPM_000000206275_3	9.30356	0	2.14698	0	10.9734	0	5.72527	5.72527	0	0	0	0	4.77106	5.48672	0	0	0	0	0	0	0	0	0	5.96382	0	0	0	3.10119	0	2.38553	3.33974	3.81685	0	0	0	0	0	14.7903	12.6433	0	0	0	5.96382	0	4.77106	9.30356	2.38553	0	15.2674
EPM_000000206436_3	0	0	0	3.74019	0	0	0	0	0	0	0	0	0	0	0	0	0	0	0	0	0	0	0	0	0	0	0	0	0	0	0	0	0	0	2.40441	0	0	0	0	0	0	0	0	0	0	0	0	2.67156	0
EPM_000000206576_1	0	0	0	0	5.20359	0	0	0	0	0	0	0	0	0	0	2.36527	0	1.89222	0	0	0	0	0	0	0	0	0	2.83832	3.31138	1.65569	0	3.31138	0	0	0	0	0	5.20359	4.49401	1.41916	1.65569	0	0	0	0	0	0	0	0
EPM_000000206770_4	0	0	2.60947	0	0	3.61311	0	0	6.82476	4.81748	0	0	0	0	0	2.40874	0	0	0	0	9.63496	0	0	0	13.6495	6.82476	0	0	2.20801	0	2.8102	0	0	2.20801	0	0	0	0	0	11.6422	10.6386	0	0	0	0	0	2.00728	0	0
EPM_000000207576_13	0	0	0	0	0	0	0	0	0	0	0	0	0	0	0	0	0	0	0	0	0	0	0	0	0	0	0	0	0	0	0	0	0	0	0	0	0	0	0	0	0	0	0	0	0	0	3.39056	0	0
EPM_000000208352_1	0	0	0	0	0	0	0	0	2.19877	0	0	0	0	0	0	0	0	0	5.13046	0	0	0	0	0	1.83231	0	0	0	2.93169	0	2.19877	0	0	0	0	0	2.93169	0	0	0	0	0	0	0	0	0	0	0	0
EPM_000000208486_1	0	0	3.22911	0	0	0	0	0	3.22911	4.19784	0	0	0	0	0	3.55202	1.29164	0	0	0	3.87493	0	0	0	4.19784	0	0	0	2.9062	3.22911	4.52075	0	0	0	0	0	4.19784	0	0	5.16657	3.87493	0	0	0	0	0	0	0	0
EPM_000000208624_2	0	0	0	0	0	3.06362	0	0	2.50659	3.34213	0	0	0	0	0	0	0	0	5.2917	0	3.34213	0	0	0	1.39255	3.89915	0	0	3.89915	0	6.40574	0	0	2.22808	0	0	2.78511	0	0	5.84872	0	0	0	0	0	0	3.34213	0	0
EPM_000000208631_3	0	2.32785	4.98825	0	5.3208	6.31845	4.6557	2.32785	0	2.32785	3.9906	6.651	4.98825	0	4.98825	4.98825	0	1.9953	4.32315	0	1.9953	0	4.6557	0	2.99295	2.32785	0	0	0	3.3255	6.31845	0	1.9953	0	0	5.65335	2.99295	7.9812	8.31375	0	0	2.99295	4.32315	0	1.66275	4.6557	0	0	3.9906
EPM_000000208930_1	0	0	0	2.48948	0	0	0	0	0	0	0	0	0	0	0	0	0	0	0	0	0	0	0	0	0	0	0	0	0	0	0	0	0	0	0	0	0	0	0	0	0	0	0	0	0	0	0	2.07457	0
EPM_000000209311_5	0	0	6.1606	0	0	3.0803	0	0	0	3.33699	0	0	0	0	0	4.62045	3.85038	0	5.64722	0	0	0	0	0	2.31023	3.0803	0	0	0	2.82361	6.41729	0	0	0	0	0	2.56692	0	0	4.36376	0	0	0	2.05353	0	0	0	0	0
EPM_000000209366_2	0	0	0	0	0	0	0	0	12.9972	0	0	0	0	0	0	0	0	0	0	0	0	0	0	0	0	0	0	0	0	0	0	0	0	0	0	0	0	0	0	0	0	0	0	0	0	0	0	0	0
EPM_000000209777_2	0	0	0	0	0	0	0	0	1.8263	0	0	0	0	0	0	2.51116	0	0	0	0	0	0	0	0	0	2.05459	0	0	3.19602	1.59801	2.28287	0	0	0	0	0	4.56575	0	0	3.42431	4.10917	0	0	0	0	0	2.51116	0	0
EPM_000000209845_1	0	0	2.20166	0	0	3.3025	0	0	0	0	0	0	0	0	0	3.52266	0	0	4.18316	0	0	0	0	0	0	0	0	0	4.18316	3.74283	2.42183	0	0	0	0	0	2.86216	0	0	3.08233	0	0	0	0	0	0	0	0	0
EPM_000000209891_2	0	0	0	0	0	0	0	0	0	0	0	0	0	0	0	0	0	0	2.56429	0	0	0	0	0	0	3.13413	0	0	0	0	0	0	0	0	0	0	0	0	0	2.56429	1.70953	0	0	0	0	0	0	0	0
EPM_000000209941_1	0	0	0	0	0	0	0	0	0	0	0	0	0	0	0	0	0	0	0	0	0	0	0	0	0	0	0	0	0	0	2.84033	0	0	0	0	0	0	0	0	0	0	0	0	0	0	0	0	0	0
EPM_000000210377_6	0	0	0	0	0	0	0	0	0	0	0	0	0	0	0	0	0	0	0	0	0	0	0	0	1.81967	0	0	0	0	0	0	0	0	0	0	0	0	0	0	0	0	0	0	0	0	0	2.02186	0	0
EPM_000000210427_2	0	0	0	0	0	0	0	0	0	0	0	0	0	0	0	0	0	0	0	0	0	0	0	0	0	0	0	0	0	0	0	0	0	0	0	0	0	0	0	0	0	0	0	0	0	0	0	0	0
EPM_000000210440_15	0	0	0	0	0	0	0	0	0	0	0	0	0	0	0	0	0	0	0	0	0	0	0	0	0	0	0	0	0	0	1.96307	0	0	0	0	0	0	0	0	0	0	0	0	0	0	0	0	0	0
EPM_000000210781_1	0	0	0	0	0	0	0	0	0	0	0	0	0	0	0	0	0	0	0	0	0	0	0	0	0	0	0	0	0	1.76272	0	0	0	0	0	0	0	0	0	1.76272	3.1729	0	0	0	0	0	1.76272	0	0
EPM_000000211139_1	0	0	3.28626	0	0	2.62901	0	0	0	2.62901	0	0	0	0	0	0	2.62901	0	7.22977	0	0	0	0	0	0	1.3145	0	0	0	0	4.27214	0	0	0	0	0	0	0	0	3.28626	0	0	0	0	0	0	2.62901	1.97176	0
EPM_000000211205_1	0	0	0	0	0	3.3533	0	0	3.3533	0	0	0	0	0	0	0	2.60813	0	1.86295	0	0	0	0	0	0	1.49036	0	0	0	1.49036	2.60813	0	0	0	0	0	2.98071	0	0	3.72589	3.3533	0	0	0	0	0	0	0	0
EPM_000000212137_1	0	2.32092	0	0	0	0	0	0	0	0	0	0	0	0	0	0	0	0	0	0	0	0	0	0	0	0	0	0	0	0	0	0	0	2.32092	0	0	0	0	0	0	0	0	0	0	0	0	0	0	0
EPM_000000212218_1	0	0	2.43697	0	0	0	0	0	0	0	0	0	0	0	0	0	0	0	0	0	0	0	0	0	0	0	0	0	0	0	0	0	0	0	0	0	0	0	0	3.13324	0	0	0	0	0	0	0	0	0
EPM_000000212587_10	0	0	0	0	0	0	0	0	0	0	0	0	0	0	0	0	0	0	0	0	0	0	0	0	0	1.67211	0	0	0	0	0	0	0	0	0	0	0	0	0	0	0	0	0	0	0	0	0	0	0
EPM_000000212739_1	0	0	0	0	0	0	0	0	0	0	0	0	0	0	0	0	0	0	0	0	0	0	0	0	0	0	0	0	0	2.09632	0	0	0	0	0	0	0	0	0	0	2.09632	0	0	0	0	0	1.79684	0	0
EPM_000000213527_1	0	0	0	0	0	0	0	0	7.77239	0	0	0	0	0	0	0	0	0	0	0	0	0	0	0	0	0	0	0	0	0	0	0	0	0	0	0	0	0	0	0	0	0	0	0	0	0	0	0	0
EPM_000000213620_1	0	0	0	0	0	0	0	0	0	0	0	0	0	0	0	0	0	0	0	0	0	0	0	0	0	0	0	0	0	0	0	0	0	0	0	0	0	0	0	0	0	0	0	0	0	0	1.42826	0	0
EPM_000000213973_1	0	0	0	0	0	0	0	0	0	0	0	0	0	0	0	0	0	0	1.86191	0	0	0	0	0	0	0	0	0	0	0	1.86191	0	0	0	0	0	0	0	0	0	0	0	0	0	0	0	0	0	0
EPM_000000215245_18	0	0	3.57447	0	0	4.17021	0	0	2.1844	3.77305	0	0	0	0	0	2.78014	1.78723	0	2.97872	0	1.39007	0	0	0	6.75177	3.37589	0	0	1.19149	4.36879	4.36879	0	0	0	0	0	0	0	0	7.94326	3.37589	0	0	0	0	0	1.58865	2.1844	0
EPM_000000215510_1	0	0	2.07585	0	0	0	0	0	0	0	0	0	0	0	0	0	0	0	0	0	0	0	0	0	0	0	0	0	0	0	0	0	0	0	0	0	0	0	0	2.07585	0	0	0	0	0	0	0	0	0
EPM_000000215733_2	0	0	0	10.0555	0	0	0	0	0	0	0	0	0	0	0	0	0	0	0	0	0	0	0	0	0	0	0	0	0	0	0	0	0	0	2.9108	0	0	0	0	0	0	0	0	0	0	0	0	0	0
EPM_000000216575_1	0	0	4.81376	0	0	4.35531	0	0	0	4.35531	0	0	0	0	0	0	4.58454	0	0	0	3.20917	0	0	0	3.4384	0	0	0	4.81376	4.58454	2.75072	0	0	2.52149	0	0	2.06304	0	0	7.10603	2.75072	0	0	0	0	0	3.4384	1.60459	0
EPM_000000216661_1	0	2.54154	0	0	0	0	0	0	0	0	0	0	0	0	0	0	0	0	0	0	0	0	0	0	0	0	0	0	0	0	0	0	0	0	0	0	0	0	0	0	0	0	0	0	0	0	0	0	0
EPM_000000216800_1	0	0	0	0	0	0	0	0	0	0	0	0	0	0	0	0	0	0	0	0	0	0	0	0	0	0	0	0	0	0	0	0	0	1.29917	0	0	0	0	0	0	0	0	0	0	0	0	0	0	0
EPM_000000217074_2	0	1.31373	3.67844	0	0	2.36471	2.36471	1.57647	1.83922	4.72942	0	0	0	1.31373	0	3.94119	0	0	3.94119	0	3.15295	0	0	0	2.8902	0	0	0	2.10197	4.20393	3.4157	1.57647	0	0	0	0	3.4157	0	0	4.72942	2.8902	0	0	0	0	0	0	0	0
EPM_000000217297_17	0	0	0	14.802	0	0	0	0	0	0	0	0	0	0	0	0	0	0	0	0	0	0	0	0	0	0	0	0	0	0	0	0	0	0	9.60829	0	0	0	0	0	0	0	0	0	0	0	0	0	0
EPM_000000217604_2	0	0	0	0	0	0	0	0	3.73124	0	0	0	0	0	0	0	0	0	0	0	0	0	0	0	0	0	0	0	0	0	0	0	0	0	0	0	0	0	0	0	0	0	0	0	0	0	0	0	0
EPM_000000217776_5	0	0	0	6.91194	0	0	0	0	0	0	0	0	0	0	0	0	0	0	0	0	0	0	0	0	0	0	0	0	0	0	0	0	0	0	4.06585	0	0	0	0	0	0	0	0	0	0	0	0	0	0
EPM_000000219055_2	0	0	1.6843	0	0	0	0	0	0	0	0	0	0	0	0	0	0	0	0	0	2.16552	0	0	0	0	0	0	0	0	0	0	0	0	0	0	0	0	0	0	0	0	0	0	0	0	0	0	0	0
EPM_000000219242_17	0	0	1.57462	0	0	0	0	0	2.36193	0	0	0	0	0	0	0	0	0	0	0	0	0	0	0	0	0	0	0	0	0	0	0	0	0	0	0	0	0	0	0	2.75558	0	0	0	0	0	0	0	0
EPM_000000219298_2	0	0	0	18.0292	0	0	0	0	0	0	0	0	0	0	0	0	0	0	0	0	0	0	0	0	0	0	0	0	0	0	0	0	0	0	15.3383	0	0	0	0	0	0	0	0	0	0	0	0	8.61095	0
EPM_000000219349_1	0	0	0	16.836	0	0	0	0	0	0	0	0	0	0	0	0	0	0	0	0	0	0	0	0	0	0	0	0	0	0	0	0	0	0	8.59711	0	0	0	0	0	0	0	0	0	0	0	0	3.58213	0
EPM_000000219930_1	0	1.50546	0	0	0	0	0	0	0	0	0	0	0	0	0	0	2.40874	0	0	0	0	0	0	0	0	0	0	0	0	0	0	0	0	1.80655	0	0	0	0	0	0	0	0	0	0	0	0	0	0	0
EPM_000000220822_22	0	4.4651	0	0	0	0	0	0	0	0	0	0	0	0	0	0	0	0	0	0	0	0	0	0	0	0	0	0	0	0	0	0	0	0	0	0	0	0	0	0	0	0	0	0	0	0	0	0	0
EPM_000000221960_2	0	0	0	0	0	0	0	0	0	0	0	0	0	0	0	0	0	0	0	0	2.64723	0	0	0	0	0	0	0	0	0	0	0	0	0	0	0	0	0	0	0	0	0	0	0	0	0	2.20602	0	0
EPM_000000223001_1	0	0	0	0	0	0	0	0	0	0	0	0	0	0	0	0	0	0	0	0	0	0	0	0	0	0	0	0	0	0	0	0	0	0	0	0	0	0	0	2.72741	0	0	0	0	0	0	0	0	0
EPM_000000223029_1	2.86264	0	0	0	3.10119	0	5.00961	5.72527	0	0	0	2.14698	8.82646	5.24816	2.38553	0	0	4.0554	0	0	0	1.66987	0	4.53251	0	0	6.44093	0	0	0	0	5.24816	6.67948	0	0	3.33974	0	6.67948	3.33974	0	0	2.38553	7.63369	0	4.29395	4.0554	0	0	2.86264
EPM_000000223625_1	0	0	0	0	0	0	4.19263	0	0	0	0	0	0	0	0	0	0	0	0	0	0	0	0	0	0	0	0	0	0	0	0	1.79684	0	0	0	0	0	0	0	0	0	0	0	0	0	0	0	0	3.59368
EPM_000000223695_1	0	0	0	0	0	0	0	0	0	1.43562	0	0	0	0	0	0	0	0	0	0	0	0	0	0	2.29699	0	0	0	0	0	0	0	0	0	0	0	0	0	0	0	0	0	0	0	0	0	0	0	0
EPM_000000224544_11	0	2.47565	4.05106	0	0	4.72624	0	0	2.47565	5.40142	0	0	0	0	0	4.72624	0	0	4.72624	0	7.42695	0	0	0	3.37589	0	0	0	10.8028	7.42695	8.10212	0	0	0	0	0	5.85153	0	0	9.22742	6.97683	0	0	0	0	0	8.32718	0	0
EPM_000000224575_1	0	0	0	0	0	0	0	0	0	0	0	0	0	0	0	0	0	0	0	0	0	0	0	0	0	0	0	0	0	0	0	0	0	0	0	0	0	0	0	0	0	0	0	0	0	0	2.53672	0	0
EPM_000000224608_2	0	0	0	0	0	0	0	0	1.8144	0	0	0	0	0	0	0	0	0	0	0	0	0	0	0	0	0	0	0	0	0	0	0	0	0	0	0	0	0	0	0	0	0	0	0	0	0	0	0	0
EPM_000000224993_1	0	0	0	0	0	0	0	0	0	0	0	0	0	0	0	0	0	0	0	0	0	0	0	0	0	0	0	0	0	0	0	0	0	0	0	0	0	0	0	1.91604	0	0	0	0	0	0	0	0	0
EPM_000000225031_5	0	0	0	0	0	0	0	0	8.70746	0	0	0	0	0	0	0	0	0	0	0	0	0	0	0	0	9.47576	0	0	0	0	0	0	0	0	0	0	0	0	0	2.56102	2.56102	0	0	4.09763	0	0	0	0	0
EPM_000000225243_4	0	0	0	4.66837	0	0	0	0	0	0	0	0	0	0	0	0	0	0	0	0	0	0	0	0	0	0	0	0	0	0	0	0	0	0	5.30496	0	0	0	0	0	0	0	0	0	0	0	0	0	0
EPM_000000225818_5	0	0	0	0	0	0	0	0	0	0	0	0	0	0	0	0	0	0	0	0	0	0	0	0	0	0	0	0	0	0	0	0	0	0	0	0	0	0	0	0	0	0	0	0	0	0	0	0	0
EPM_000000226041_1	0	0	0	0	0	0	0	0	0	0	0	0	0	0	0	0	0	0	0	0	0	0	0	0	1.43562	0	0	0	0	0	0	0	0	0	0	0	0	0	0	0	0	0	0	0	0	0	0	0	0
EPM_000000226157_1	0	0	3.77641	0	0	0	0	0	0	0	0	0	0	0	0	0	0	0	1.88821	0	0	0	0	0	0	0	0	0	0	0	0	0	0	0	0	0	4.09112	0	0	0	0	0	0	0	0	0	0	0	0
EPM_000000226620_1	0	0	0	0	0	0	0	0	0	0	0	0	0	0	0	0	0	0	0	0	0	0	0	0	0	0	0	0	0	0	0	0	0	0	2.54638	0	0	0	0	0	0	0	0	0	0	0	0	4.45617	0
EPM_000000226763_3	0	0	0	0	0	0	0	0	0	0	0	0	3.87493	0	0	0	1.61455	0	0	0	1.93746	0	0	0	0	0	3.55202	0	1.61455	2.26038	2.58329	0	0	0	0	3.55202	0	0	0	2.26038	0	0	0	0	2.58329	0	1.61455	0	0
EPM_000000227222_1	0	0	0	0	0	0	0	0	0	0	0	0	0	0	0	0	0	0	0	0	0	0	0	0	1.71769	0	0	0	0	0	0	0	0	0	0	0	0	0	0	1.96307	0	0	0	0	0	0	0	0	0
EPM_000000227671_1	0	0	0	0	0	0	0	0	0	0	0	0	0	0	0	0	0	0	0	0	0	0	0	0	0	0	0	0	0	0	0	0	0	0	1.9737	0	0	0	0	0	0	0	0	0	0	0	0	0	0
EPM_000000227680_3	0	0	3.79069	0	0	2.73772	0	0	4.00129	3.15891	0	0	0	0	0	0	0	0	3.79069	0	3.79069	0	0	0	3.5801	3.5801	0	0	0	6.10723	4.42247	0	0	0	1.68475	0	2.73772	0	0	5.47544	4.00129	0	0	0	0	0	3.79069	0	0
EPM_000000228127_1	0	0	0	0	0	0	0	0	1.66275	0	0	0	0	0	0	2.6604	2.99295	0	3.9906	0	6.31845	0	0	0	5.3208	0	0	0	9.9765	3.3255	0	0	0	0	0	0	3.3255	0	0	3.65805	5.65335	0	0	0	0	0	7.64865	0	0
EPM_000000228231_2	0	0	2.07955	0	0	2.37662	0	0	2.07955	0	0	0	0	0	0	0	2.37662	0	0	0	0	0	0	0	0	0	0	0	0	0	2.37662	0	0	0	0	0	0	0	0	3.26786	0	0	0	0	0	0	0	0	0
EPM_000000228268_1	0	0	0	0	0	2.09632	0	0	0	4.49211	0	0	0	0	0	2.39579	0	0	1.79684	0	4.19263	0	0	0	4.49211	2.69526	0	0	12.8774	4.49211	3.89316	0	0	2.39579	0	0	4.79158	0	0	7.48684	5.69	0	0	0	0	0	7.18737	0	0
EPM_000000228286_1	0	0	0	0	0	0	0	0	0	0	0	0	0	0	0	5.75732	4.60586	0	2.01506	0	0	0	0	0	0	0	0	0	0	3.45439	3.16653	0	0	0	0	0	2.5908	0	0	0	0	0	0	0	0	0	0	1.43933	0
EPM_000000228858_2	0	0	0	0	0	0	0	0	0	0	0	0	0	0	0	0	0	0	0	0	0	0	0	0	0	0	0	0	0	0	0	0	0	0	0	0	1.9255	0	0	0	0	0	0	0	0	0	0	0	0
EPM_000000229107_1	0	0	0	0	0	0	0	0	0	0	0	0	0	0	0	0	0	0	0	0	0	0	0	0	0	0	0	0	0	0	0	0	0	0	0	0	0	0	0	0	0	0	0	0	0	0	1.38908	0	0
EPM_000000229129_1	0	0	0	0	0	2.14239	0	0	0	2.85652	0	0	0	0	0	0	0	0	0	0	0	0	0	0	0	0	0	0	0	0	0	0	0	0	0	0	0	0	0	0	0	0	0	0	0	0	1.78532	0	0
EPM_000000229659_1	0	0	1.53449	0	0	0	0	0	0	0	0	0	0	0	0	0	0	0	0	0	0	0	0	0	0	0	0	0	2.45519	0	2.45519	0	0	1.84139	0	0	0	0	0	0	0	0	0	0	0	0	1.84139	0	0
EPM_000000229837_3	0	0	2.0462	0	0	0	0	0	0	0	0	0	0	0	0	0	0	0	0	0	0	0	0	0	0	0	0	0	0	0	0	0	0	0	0	0	0	0	0	0	0	0	0	0	0	0	0	0	0
EPM_000000229887_2	0	0	0	0	0	0	0	0	0	0	0	0	0	0	0	0	0	0	0	0	0	0	0	0	0	0	0	0	0	0	0	0	0	0	0	0	0	0	0	0	0	0	0	0	0	0	0	0	0
EPM_000000230190_1	0	0	0	0	0	0	0	0	1.4237	0	0	0	0	0	0	0	0	0	0	0	0	0	0	0	0	0	0	0	0	0	0	0	0	0	0	0	0	0	0	0	0	0	0	0	0	0	0	0	0
EPM_000000230382_1	0	0	0	0	0	2.45519	0	0	0	1.84139	0	0	0	0	0	0	0	0	5.83107	0	0	0	0	0	3.06899	0	0	0	4.60348	2.76209	0	0	0	0	0	0	1.84139	0	0	3.68278	0	0	0	0	0	0	4.29658	0	0
EPM_000000230415_1	0	1.59474	0	0	0	0	3.64513	0	0	0	0	0	0	0	0	0	0	0	2.96167	0	0	0	0	0	0	0	0	0	0	0	2.05038	0	0	1.82256	0	0	2.05038	0	0	1.59474	0	0	2.73385	0	0	0	0	0	0
EPM_000000230596_1	0	2.87124	5.45536	0	0	4.30686	0	0	2.58412	5.74249	0	0	0	0	0	0	0	0	0	0	5.74249	0	0	0	5.45536	1.1485	0	0	7.17811	6.02961	4.01974	0	0	0	0	0	3.15837	0	0	11.1978	4.59399	0	0	0	0	0	5.16824	0	0
EPM_000000230599_3	0	0	0	0	0	0	0	0	0	0	0	0	0	0	0	0	0	0	0	0	0	0	0	0	0	0	0	0	0	0	0	0	0	0	0	0	0	0	0	0	0	0	0	0	0	0	0	0	0
EPM_000000231224_1	0	3.43134	10.0653	0	0	6.40517	0	0	0	6.40517	0	0	0	0	0	4.57512	4.11761	0	8.92149	0	5.26139	0	0	0	6.40517	2.51632	0	0	9.379	6.86268	8.69273	0	0	4.57512	0	0	5.26139	0	0	7.32019	10.7515	0	0	0	0	0	8.92149	3.20259	0
EPM_000000231240_2	0	0	0	0	0	0	0	0	3.30436	0	0	0	0	0	0	0	0	0	0	0	0	0	0	0	0	0	0	0	0	0	0	0	0	0	0	0	0	0	0	2.36026	0	0	0	0	0	0	0	0	0
EPM_000000231688_1	0	1.77773	0	0	0	0	0	0	0	0	0	0	0	0	0	2.96288	0	0	4.7406	0	0	0	0	0	2.66659	0	0	0	5.03689	3.55545	3.85174	0	0	0	0	0	7.11091	0	0	2.96288	3.25917	0	0	0	0	0	5.92576	0	0
EPM_000000231708_1	0	0	0	0	0	0	0	0	14.2888	0	0	0	0	0	0	0	0	0	0	0	0	0	0	0	0	8.96077	0	0	0	0	0	0	0	0	0	0	0	0	0	0	0	0	0	6.53894	0	0	0	0	0
EPM_000000231760_8	0	0	2.41745	0	0	0	0	0	0	2.41745	0	0	0	0	0	2.41745	4.23054	0	2.61891	0	0	0	0	0	0	3.02181	0	0	0	3.82763	3.42472	0	0	0	0	0	3.02181	0	0	4.63345	0	0	0	0	0	0	0	0	0
EPM_000000232216_3	0	0	0	0	0	0	0	0	1.19149	0	0	0	0	0	0	0	0	0	0	0	0	0	0	0	0	0	0	0	0	0	0	0	0	0	0	0	0	0	0	0	0	0	0	0	0	0	0	0	0
EPM_000000232411_1	0	0	0	0	0	0	0	0	0	0	0	0	0	0	0	1.84444	0	0	0	0	0	0	0	0	0	0	0	0	0	0	0	0	0	0	0	0	0	0	0	0	0	0	0	0	0	0	0	0	0
EPM_000000232473_1	0	0	0	0	0	0	0	0	0	0	0	0	0	0	0	0	0	0	0	0	0	0	0	0	0	0	0	0	0	0	0	0	0	0	0	0	0	0	0	1.33819	0	0	0	0	0	0	0	0	0
EPM_000000232538_3	0	0	0	0	0	0	0	0	0	0	0	0	0	0	0	0	0	0	0	0	0	0	0	0	0	0	0	0	0	0	0	0	0	0	0	0	0	0	0	0	0	0	0	0	0	0	0	0	0
EPM_000000232558_3	0	0	2.22808	0	0	0	0	0	0	0	0	0	0	0	0	0	0	0	0	0	0	0	0	0	0	0	0	0	0	0	0	0	0	0	0	0	0	0	0	0	0	0	0	0	0	0	0	0	0
EPM_000000232679_1	0	0	2.15482	0	0	0	0	0	0	0	0	0	0	0	0	0	0	0	0	0	0	0	0	0	0	0	0	0	0	0	0	0	0	0	0	0	1.72386	0	0	2.3703	0	0	0	0	0	0	0	0	0
EPM_000000233211_2	0	0	0	0	0	0	0	0	0	0	0	0	0	0	0	0	0	0	0	0	0	0	0	0	0	0	0	0	0	0	0	0	0	0	0	0	0	0	0	1.67777	0	0	0	0	0	0	0	0	0
EPM_000000233534_1	0	0	3.11378	0	0	2.42183	0	0	3.80573	4.49769	0	0	4.15171	0	0	3.11378	3.45976	0	2.07585	0	3.45976	2.42183	0	1.72988	1.72988	3.80573	3.45976	0	3.80573	4.84366	3.45976	0	0	0	1.3839	0	5.88159	0	3.11378	4.49769	3.45976	0	0	0	0	0	2.76781	3.11378	0
EPM_000000233799_11	0	0	0	12.6785	0	0	0	0	0	0	0	0	0	0	0	0	0	0	0	0	0	0	0	0	0	0	0	0	0	0	0	0	0	0	9.56081	0	0	0	0	0	0	0	0	0	0	0	0	16.4197	0
EPM_000000233925_3	0	0	0	0	0	1.60583	0	0	0	0	0	0	0	0	0	0	0	0	4.41602	0	0	0	0	0	0	0	0	0	0	0	0	0	0	0	0	0	0	0	0	0	0	0	0	0	0	0	0	0	0
EPM_000000234319_19	0	3.09456	4.64184	0	0	5.8023	5.02866	1.54728	0	2.12751	0	0	0	3.28797	4.06161	3.67479	4.64184	0	9.6705	0	0	0	0	5.02866	3.09456	3.09456	5.99571	0	0	4.83525	8.31663	2.51433	5.22207	3.28797	0	0	3.67479	0	0	2.90115	0	0	4.83525	0	0	0	1.54728	0	0
EPM_000000234409_4	0	0	0	0	0	0	0	0	0	0	0	0	0	0	0	0	0	0	1.4051	0	0	0	0	0	0	0	0	0	0	0	0	0	0	0	0	0	0	0	0	0	0	0	0	0	0	0	0	0	0
EPM_000000234456_2	0	0	0	0	0	0	0	0	0	2.2403	0	0	0	0	0	0	0	0	4.88794	0	0	0	0	0	0	0	0	0	0	0	2.8513	0	0	0	0	0	2.44397	0	0	0	0	0	0	0	0	0	0	0	0
EPM_000000235166_3	0	0	1.5818	0	0	1.80778	3.16361	0	0	2.25972	0	0	4.51944	0	0	0	0	0	2.03375	0	0	0	0	0	0	0	0	0	2.71166	0	4.29347	0	0	0	0	0	2.71166	0	0	3.61555	0	0	0	0	0	0	0	0	0
EPM_000000235509_3	0	2.55514	0	0	1.7886	0	0	0	0	3.32169	0	0	0	0	0	1.7886	3.32169	0	6.13234	0	2.04411	0	0	0	0	0	0	0	1.7886	1.53309	1.7886	0	0	2.29963	0	0	3.5772	0	3.32169	3.06617	2.04411	0	0	0	2.04411	3.32169	1.53309	1.53309	0
EPM_000000236338_4	0	0	0	0	0	0	0	0	0	0	0	0	0	0	0	0	0	0	0	0	0	0	0	0	0	0	0	0	0	0	0	0	0	0	0	0	0	0	0	0	0	0	0	0	0	0	0	0	0
EPM_000000237597_1	0	0	0	0	0	1.85674	0	0	0	0	0	0	0	0	0	0	2.08883	0	2.08883	0	0	0	0	0	0	0	0	0	0	0	0	0	0	0	0	0	0	0	0	0	0	0	0	0	0	0	0	0	0
EPM_000000237970_14	0	4.60983	8.96356	0	0	10.5002	0	0	4.86593	9.73186	0	0	0	0	0	10.7563	6.40254	0	14.5978	0	10.5002	0	0	0	7.93915	2.81712	0	0	7.68305	7.17085	18.6954	0	0	3.84152	0	0	8.70746	0	0	4.86593	13.5734	0	0	1.79271	0	0	6.65864	3.58542	0
EPM_000000238461_2	0	0	0	0	0	0	0	0	0	0	0	0	0	0	0	0	0	0	0	0	0	0	0	0	0	0	0	0	0	0	0	0	0	0	0	0	0	0	0	2.23703	1.56592	0	0	0	0	0	0	0	0
EPM_000000238489_2	2.61615	0	0	0	8.06645	0	8.50247	0	0	0	3.05217	5.23229	10.6826	6.97639	4.14223	1.96211	0	2.39813	0	0	2.18012	5.4503	1.52609	5.23229	0	0	7.1944	0	0	2.18012	1.7441	3.92422	4.36024	0	0	3.70621	0	6.10434	10.2466	0	1.52609	0	2.61615	0	3.05217	0	0	0	10.4646
EPM_000000238568_1	0	0	1.45817	0	0	0	0	0	0	0	0	0	0	0	0	0	0	0	0	0	0	0	0	0	0	2.33307	0	0	0	0	2.62471	0	0	0	0	0	0	0	0	0	0	0	0	0	0	0	2.04144	0	0
EPM_000000238718_1	0	0	0	0	0	0	0	0	0	0	0	0	0	0	0	0	0	0	2.69922	0	0	0	0	0	0	0	0	0	0	0	1.4723	0	0	0	0	0	0	0	0	2.69922	0	0	0	0	0	0	0	0	0
EPM_000000238966_84	0	0	0	9.83607	0	0	0	0	0	0	0	0	0	0	0	0	0	0	0	0	0	0	0	0	0	0	0	0	0	0	0	0	0	0	13.4711	0	0	0	0	0	0	0	0	0	0	0	0	8.12545	0
EPM_000000239058_1	0	0	0	0	0	0	0	0	0	0	0	0	0	0	0	2.65248	0	0	0	0	0	0	0	0	0	0	0	0	0	1.98936	2.98404	0	0	0	0	0	0	0	0	0	1.6578	0	0	0	0	0	0	0	0
EPM_000000239109_1	0	4.97587	0	0	0	0	0	0	0	0	0	0	0	0	0	0	0	0	0	0	0	0	0	0	0	0	0	0	0	0	0	0	0	4.97587	0	0	0	0	0	0	0	0	0	0	0	0	0	0	0
EPM_000000239255_1	0	0	0	2.19516	0	0	0	0	0	0	0	0	0	0	0	0	0	0	0	0	0	0	0	0	0	0	0	0	0	0	0	0	0	0	3.01834	0	0	0	0	0	0	0	0	0	0	0	0	0	0
EPM_000000239288_2	0	0	0	0	0	0	0	0	0	0	0	0	0	0	0	0	0	0	0	0	0	0	0	0	0	0	0	0	0	0	1.5654	0	0	0	0	0	0	0	0	0	0	0	0	0	0	0	0	0	0
EPM_000000239319_26	0	0	4.19075	0	0	3.31768	0	0	4.53998	2.44461	0	0	0	0	0	4.53998	3.31768	0	5.58767	0	3.14307	0	0	0	3.31768	2.44461	0	0	5.58767	5.23844	5.41306	0	0	2.79384	0	0	4.19075	0	0	8.38151	1.92076	0	0	0	0	0	2.09538	0	0
EPM_000000239468_2	2.58617	0	0	0	2.78511	0	2.1883	0	0	0	0	1.98936	0	2.1883	0	0	0	0	0	0	0	0	0	0	0	0	0	0	0	0	0	0	0	0	0	0	0	2.98404	0	0	0	0	0	0	0	2.78511	0	0	0
EPM_000000239474_1	0	0	0	0	0	2.55775	0	0	0	0	0	0	0	0	0	0	0	0	0	0	0	0	0	0	0	0	0	0	0	0	2.55775	0	0	0	0	0	0	0	0	0	0	0	0	0	0	0	0	0	0
EPM_000000239626_1	0	0	0	0	0	0	0	0	0	0	0	0	0	0	0	0	0	0	0	0	2.16619	0	0	0	0	0	0	0	0	1.85674	0	0	2.47565	0	0	0	0	0	0	0	0	0	3.09456	0	0	0	0	0	0
EPM_000000239781_1	0	0	0	0	0	0	0	0	0	0	0	0	0	0	0	0	0	0	1.56907	0	0	0	0	0	0	0	0	0	1.83059	0	0	0	0	0	0	0	0	0	0	0	0	0	0	0	0	0	0	0	0
EPM_000000239797_1	0	2.12874	2.30614	0	0	2.66093	0	0	0	0	0	0	0	0	0	2.12874	0	0	0	0	0	0	0	0	0	0	0	0	2.12874	0	1.95135	0	0	0	0	0	0	0	0	1.41916	0	0	0	0	0	0	2.83832	0	0
EPM_000000240018_6	0	1.93027	0	0	0	0	0	0	0	0	0	0	0	0	0	0	1.65452	0	0	0	2.48178	0	0	0	0	0	0	0	0	2.20602	1.93027	0	0	0	0	0	0	0	0	0	0	0	0	0	0	0	0	0	0
EPM_000000240084_1	0	0	0	0	0	0	0	0	0	0	0	0	0	0	0	0	0	0	0	0	0	0	0	0	0	0	0	0	0	0	0	0	0	0	0	0	0	0	0	0	0	0	0	0	0	0	0	0	0
EPM_000000240299_1	0	0	0	0	0	1.74524	0	0	0	0	0	0	0	0	0	0	0	0	0	0	0	0	0	0	1.16349	0	0	0	0	1.45436	0	0	0	0	0	0	3.1996	0	0	0	0	0	0	0	0	0	0	0	0
EPM_000000240371_1	0	0	3.51433	0	0	0	0	0	0	0	0	0	0	0	0	0	0	0	0	0	0	0	0	0	0	0	0	0	0	0	0	0	0	0	0	0	0	0	0	0	0	0	0	0	0	0	0	0	0
EPM_000000240945_3	0	1.89535	0	0	0	0	0	0	0	0	0	0	0	0	0	0	0	0	0	0	0	0	0	0	0	0	0	0	0	0	0	0	0	0	0	0	0	0	0	0	0	0	0	0	0	0	0	0	0
EPM_000000241231_2	0	0	0	0	0	0	0	0	0	2.75639	0	0	0	0	0	2.52669	0	0	0	0	3.67519	0	0	0	2.75639	0	0	0	3.90489	3.90489	2.29699	0	0	0	0	0	0	0	0	6.20188	3.90489	0	0	0	0	0	2.52669	0	0
EPM_000000241326_1	0	0	0	0	0	0	0	0	0	0	0	0	0	0	0	0	0	0	0	0	0	0	0	0	0	0	0	0	0	0	0	0	0	0	4.13703	0	0	0	0	0	0	0	0	0	0	0	0	0	0
EPM_000000241549_2	0	0	0	0	0	0	0	0	2.06783	1.55087	0	0	0	0	0	0	0	0	0	0	0	0	0	0	0	0	0	0	0	0	0	0	0	0	0	0	0	0	0	0	0	0	0	0	0	0	0	0	0
EPM_000000241901_1	0	10.8779	0	0	0	4.12608	0	0	0	0	0	0	0	0	0	0	2.62569	0	0	0	0	0	0	0	0	0	0	0	0	2.25059	0	0	0	6.75177	0	0	0	0	0	0	0	0	0	0	0	0	0	0	0
EPM_000000242203_2	0	0	0	4.65949	0	0	0	0	0	0	0	0	0	0	0	0	0	0	0	0	0	0	0	0	0	0	0	0	0	0	0	0	0	0	2.75334	0	0	0	0	0	0	0	0	0	0	0	0	0	0
EPM_000000242654_1	0	0	0	0	0	0	0	0	2.17829	0	0	0	0	0	0	0	0	0	2.80066	0	0	0	0	0	2.48948	1.86711	0	0	0	0	0	0	0	0	0	0	5.60133	0	0	2.48948	0	0	0	0	0	0	0	0	0
EPM_000000242713_3	0	0	0	0	0	0	0	0	0	0	0	0	0	0	0	0	0	0	0	0	0	0	0	0	0	0	0	0	0	0	2.34535	0	0	0	0	0	0	0	0	0	0	0	0	0	0	0	0	0	0
EPM_000000242789_2	6.77042	2.15423	2.76972	0	5.23169	5.84718	10.1556	2.76972	0	3.07746	6.15493	3.07746	17.5415	7.07817	4.6162	0	0	5.53944	4.6162	0	5.23169	3.69296	0	4.92394	0	0	9.54014	0	4.30845	4.30845	4.30845	4.30845	6.15493	0	1.84648	6.15493	2.15423	4.30845	7.69366	5.84718	3.07746	0	3.69296	0	0	0	1.84648	0	7.07817
EPM_000000243048_1	0	0	0	0	0	0	0	0	0	0	0	0	0	0	0	0	0	0	0	0	0	0	0	0	0	0	0	0	0	0	0	0	0	0	0	0	0	0	0	2.13214	0	0	0	0	0	0	2.13214	0	0
EPM_000000243474_1	0	0	2.73537	0	0	0	0	0	0	0	0	0	0	0	0	0	1.98936	0	0	0	0	0	0	0	0	0	0	0	0	0	0	0	0	0	0	0	0	0	0	0	0	0	0	0	0	0	0	0	0
EPM_000000243588_1	0	0	0	0	0	0	0	0	0	0	0	0	0	0	0	0	0	0	0	0	1.54728	0	0	0	0	0	0	0	0	0	0	0	0	0	0	0	0	0	0	0	0	0	0	0	0	0	0	0	0
EPM_000000243613_1	0	2.22253	0	0	0	0	0	0	0	4.16724	0	0	0	0	0	5.2785	0	0	3.33379	0	3.88942	0	0	0	0	0	0	0	0	3.88942	3.88942	0	0	1.11126	0	0	1.94471	0	0	4.16724	5.2785	0	0	0	0	0	3.61161	0	0
EPM_000000243815_6	0	0	0	0	0	0	0	0	0	0	0	0	0	0	0	0	0	0	1.86711	0	0	0	0	0	0	0	0	0	1.65965	0	0	0	0	0	0	0	0	0	0	0	0	0	0	0	0	0	0	0	0
EPM_000000244192_2	0	0	0	0	0	0	0	0	3.44106	0	0	0	0	0	0	0	0	0	0	0	0	0	0	0	0	0	0	0	0	0	0	0	0	0	0	0	0	0	0	0	0	0	0	0	0	0	0	0	0
EPM_000000244596_1	0	0	0	0	0	0	0	0	0	0	0	0	0	0	0	0	0	0	0	0	0	0	0	0	2.57087	2.99934	0	0	0	0	0	0	0	0	0	0	2.35663	0	2.57087	2.99934	1.92815	0	1.71391	0	0	0	0	0	0
EPM_000000245131_5	0	0	0	0	0	0	0	0	0	0	0	4.82618	0	0	0	2.61418	0	0	3.41854	0	0	0	0	0	0	0	0	0	0	1.40763	0	0	0	0	0	0	0	0	0	0	0	0	0	0	0	0	0	0	0
EPM_000000245225_1	0	0	3.37589	0	0	4.60348	0	0	0	0	0	0	0	0	0	3.98968	1.53449	0	2.45519	0	3.06899	0	0	0	0	0	0	0	6.44487	0	6.13797	0	0	0	0	0	0	0	0	2.14829	5.21728	0	0	0	0	0	3.06899	0	0
EPM_000000245782_4	0	0	0	0	0	0	0	0	0	0	0	0	0	0	0	0	0	0	0	0	0	0	0	0	0	0	0	0	0	0	0	0	0	0	3.21834	0	0	0	0	0	0	0	0	0	0	0	0	2.22808	0
EPM_000000246104_2	0	0	0	0	0	0	0	0	0	0	0	0	0	0	0	0	0	0	0	0	0	0	0	0	0	0	0	0	0	0	0	0	0	0	0	0	0	0	0	0	0	0	0	0	0	0	0	0	0
EPM_000000246246_1	0	0	0	0	0	0	0	0	0	2.01333	0	0	0	0	0	2.34888	0	0	4.69777	0	3.35555	0	0	0	0	0	0	0	0	0	2.68444	0	0	0	1.67777	0	6.03999	0	0	0	4.69777	0	0	0	0	0	3.35555	0	0
EPM_000000246379_178	0	0	0	21.4079	0	0	0	0	0	0	0	0	0	0	0	0	0	0	0	0	0	0	0	0	0	0	0	0	0	0	0	0	0	0	20.1608	0	0	0	0	0	0	0	0	0	0	0	0	8.52159	0
EPM_000000246719_20	0	0	4.83365	0	0	0	0	0	0	2.07157	0	0	0	0	0	0	3.45261	0	5.06383	0	3.68278	0	0	0	1.84139	0	0	0	3.68278	3.22244	2.99226	0	0	0	0	0	0	0	0	4.60348	3.45261	0	0	0	0	0	5.06383	1.61122	0
EPM_000000247413_1	0	0	2.93169	0	0	4.23466	0	0	2.60595	4.88615	0	0	0	0	0	0	0	0	2.60595	0	2.60595	0	0	0	0	0	0	0	0	3.58318	1.95446	0	0	0	0	0	4.88615	0	0	4.88615	4.23466	0	0	0	0	0	0	0	0
EPM_000000247414_2	0	0	0	0	0	0	0	0	0	2.78511	0	0	0	0	0	0	0	0	0	0	0	0	0	0	0	0	0	0	0	0	0	0	0	0	0	0	0	0	0	0	0	0	0	0	0	0	0	0	0
EPM_000000247833_1	0	0	0	0	0	0	0	0	8.76792	0	0	0	0	0	0	0	0	0	0	0	0	0	0	0	0	0	0	0	0	0	0	0	0	0	0	0	0	0	0	0	0	0	0	0	0	0	0	0	0
EPM_000000247953_1	0	0	0	0	0	0	0	0	0	0	0	0	0	0	0	0	0	0	0	0	2.02922	0	0	0	2.02922	0	0	0	0	0	0	0	0	0	0	0	0	0	0	0	0	0	0	0	0	0	0	0	0
EPM_000000248307_22	0	5.23695	0	0	0	0	0	0	0	0	0	0	0	0	0	0	0	0	0	0	0	0	0	0	0	0	0	0	0	0	0	0	0	7.1413	0	0	0	0	0	0	0	0	0	0	0	0	0	0	0
EPM_000000249141_4	0	4.56931	0	0	0	0	0	0	0	0	0	0	0	0	0	0	0	0	0	0	0	0	0	0	0	0	0	0	0	0	0	0	0	2.39345	0	0	0	0	0	0	0	0	0	0	0	0	0	0	0
EPM_000000249388_2	0	0	2.17965	0	0	0	0	0	0	2.42183	0	0	0	0	0	0	0	0	4.11711	0	3.87493	0	0	0	0	0	0	0	2.66401	0	4.84366	0	0	0	0	0	4.60148	0	0	2.9062	1.93746	0	0	0	0	0	0	0	0
EPM_000000251706_1	0	0	5.18159	0	0	7.25423	0	0	3.36803	3.36803	0	0	0	0	0	5.95883	3.10895	0	2.5908	0	4.40435	0	0	0	5.95883	2.5908	0	0	1.81356	2.33172	6.99515	0	0	0	0	0	7.51331	0	0	0	7.77239	0	0	0	0	0	5.44067	0	0
EPM_000000252015_4	0	0	0	0	0	0	0	0	10.814	0	0	0	0	0	0	0	0	0	0	0	0	0	0	0	0	0	0	0	0	0	0	0	0	0	0	0	0	0	0	0	0	0	0	0	0	0	0	0	0
EPM_000000253225_2	0	0	1.5231	0	0	1.30552	2.39345	0	1.74069	2.39345	0	0	0	0	0	0	0	0	0	0	3.48138	0	0	1.5231	0	0	0	0	2.39345	2.17586	4.13414	0	0	0	0	0	0	0	0	1.95828	0	0	0	0	0	0	0	0	3.2638
EPM_000000253446_1	0	0	0	0	0	0	0	0	0	0	0	0	0	0	0	0	0	0	0	0	0	0	0	0	0	0	0	0	2.32577	0	0	0	0	0	0	0	0	0	0	0	0	0	0	0	0	0	0	0	0
EPM_000000253565_1	0	3.3917	0	0	0	0	0	0	0	0	0	0	0	0	0	1.8263	0	0	3.1308	0	2.8699	0	0	0	0	0	0	0	0	0	0	0	0	0	0	0	2.3481	0	0	6.5225	2.3481	0	0	0	0	0	0	1.5654	0
EPM_000000253735_1	0	0	0	0	0	0	0	0	0	0	0	0	0	0	0	0	0	0	1.46264	0	1.95018	0	0	0	0	0	0	0	1.95018	0	0	0	0	0	0	0	0	0	0	0	0	0	0	0	0	0	2.92527	0	0
EPM_000000254056_3	0	0	0	0	0	0	0	0	0	0	0	0	0	0	0	2.0462	0	0	0	0	0	0	0	0	0	0	0	0	0	2.0462	0	0	0	0	0	0	0	0	0	2.0462	0	0	0	0	0	0	2.0462	0	0
EPM_000000254148_2	0	0	0	0	0	0	0	0	0	0	0	0	0	0	0	0	0	0	0	0	1.28642	0	0	0	0	0	0	0	0	0	0	0	0	0	0	0	0	0	0	0	2.05828	0	0	0	0	0	2.31556	0	0
EPM_000000254400_1	0	0	0	0	0	0	0	0	1.98936	0	0	0	0	0	0	0	0	0	0	0	0	0	0	0	0	0	0	0	0	0	0	0	0	0	0	0	0	0	0	0	0	0	0	0	0	0	0	0	0
EPM_000000254436_1	0	0	0	0	0	0	0	0	0	0	0	0	0	0	0	1.87628	0	0	0	0	0	0	0	0	0	0	0	0	0	0	0	0	0	0	0	0	0	0	0	2.34535	0	0	0	0	0	0	0	0	0
EPM_000000255160_3	0	0	0	2.80851	0	0	0	0	0	0	0	0	0	0	0	0	0	0	0	0	0	0	0	0	0	0	0	0	0	0	0	0	0	0	5.61702	0	0	0	0	0	0	0	0	0	0	0	0	3.12057	0
EPM_000000255765_2	0	0	0	0	0	0	0	0	0	0	0	0	0	0	0	0	0	0	0	0	0	0	0	0	0	0	0	0	0	2.39948	0	0	0	0	0	0	0	0	0	0	0	0	0	0	0	0	0	0	0
EPM_000000255920_1	0	1.52192	1.8263	0	0	0	0	0	2.13068	0	0	0	0	0	0	0	1.52192	0	2.73945	0	0	0	0	0	3.34821	0	0	0	5.4789	2.13068	5.4789	0	0	0	0	0	3.6526	0	0	2.73945	0	0	0	0	0	0	4.56575	0	0
EPM_000000256143_1	0	0	0	0	0	0	0	0	0	0	0	0	0	0	0	0	0	0	0	0	0	0	0	0	0	0	0	0	0	0	0	0	0	0	0	0	0	0	0	0	0	0	0	0	0	0	0	0	0
EPM_000000256255_1	0	0	0	0	0	0	0	0	3.05539	0	0	0	0	0	0	0	0	0	0	0	0	0	0	0	0	0	0	0	0	0	0	0	0	0	0	0	0	0	0	0	0	0	0	0	0	0	0	0	0
EPM_000000256420_1	0	0	0	0	0	0	0	0	0	3.76366	0	0	0	0	0	0	0	0	0	0	0	0	0	0	0	0	0	0	0	0	1.50546	0	0	0	0	0	0	0	0	2.76001	0	0	0	0	0	0	0	0	0
EPM_000000257075_1	6.08766	0	2.13068	0	0	0	6.69643	0	0	3.34821	0	0	9.13149	0	0	1.52192	0	0	0	0	0	3.34821	0	3.6526	4.87013	2.13068	4.87013	0	3.04383	0	2.13068	1.8263	0	0	0	0	3.95698	0	0	2.73945	0	0	3.34821	0	0	3.95698	0	0	0
EPM_000000257873_22	0	0	0	37.9835	0	0	0	0	0	0	0	0	0	0	0	0	0	0	0	0	0	0	0	0	0	0	0	0	0	0	0	0	0	0	49.0179	0	0	0	0	0	0	0	0	0	0	0	0	31.8298	0
EPM_000000257882_1	0	4.07222	5.81745	0	0	8.14443	0	0	2.32698	4.65396	0	0	0	0	0	8.72618	5.52658	0	13.671	0	5.81745	0	0	0	3.78134	0	0	0	2.03611	2.61785	11.9258	0	0	0	0	0	3.78134	1.74524	0	5.81745	2.61785	0	0	0	0	0	2.03611	3.1996	2.03611
EPM_000000258229_1	0	0	0	0	0	0	0	0	0	1.45817	0	0	0	0	0	0	0	0	0	0	0	0	0	0	0	0	0	0	0	0	0	0	0	0	0	0	0	0	0	0	0	0	0	0	0	0	0	0	0
EPM_000000258255_1	0	0	0	0	0	1.87459	0	0	0	3.48138	0	0	0	0	0	1.87459	0	0	1.60679	0	2.41019	0	0	0	0	0	0	0	0	0	3.48138	0	0	0	0	0	0	0	0	0	0	0	0	0	0	0	4.82037	0	0
EPM_000000258797_1	0	2.19396	0	0	0	3.90037	0	0	1.70641	0	0	0	0	0	0	0	1.46264	0	2.6815	0	0	0	0	0	0	0	0	0	2.92527	0	0	0	0	0	0	0	2.19396	0	0	3.65659	2.43773	0	0	0	0	0	0	0	0
EPM_000000258833_1	0	0	2.44174	0	0	2.13652	0	0	1.8313	2.13652	0	0	0	0	0	3.6626	0	0	0	0	0	0	0	0	1.8313	2.44174	0	0	0	6.10434	6.40956	0	0	0	0	0	0	0	0	3.05217	0	0	0	0	0	0	0	0	0
EPM_000000259295_3	0	0	0	0	0	0	0	0	0	0	0	0	0	0	0	0	0	0	0	0	0	0	0	0	0	0	0	0	0	0	0	0	0	0	0	0	0	0	0	1.15146	0	0	0	0	0	0	0	0	0
EPM_000000259561_7	0	0	0	3.52421	0	0	0	0	0	0	0	0	0	0	0	0	0	0	0	0	0	0	0	0	0	0	0	0	0	0	0	0	0	0	3.52421	0	0	0	0	0	0	0	0	0	0	0	0	2.54526	0
EPM_000000259698_13	0	0	0	0	0	0	0	0	19.673	0	0	0	0	0	0	0	0	0	0	0	0	0	0	0	0	0	0	0	0	0	0	0	0	0	0	0	0	0	0	0	0	0	0	0	0	0	0	0	0
EPM_000000259971_1	0	0	0	0	3.64066	0	0	0	0	0	0	2.1844	1.45626	2.1844	0	0	0	0	0	0	0	0	0	0	0	0	0	0	0	0	0	0	0	0	0	0	0	0	0	0	0	0	0	0	0	0	0	0	0
EPM_000000260120_2	0	1.73798	0	0	0	2.60696	0	0	0	0	0	0	0	0	0	2.95456	0	0	2.43317	0	0	0	0	0	0	3.82355	0	0	2.78076	2.95456	3.47595	0	0	0	0	0	0	0	0	2.95456	0	0	0	0	0	0	0	0	0
EPM_000000260147_2	0	0	3.98663	0	0	0	0	0	0	0	0	0	0	0	0	0	2.43628	0	0	0	0	0	0	0	0	0	0	0	1.77184	0	2.65775	0	0	0	0	0	0	0	0	0	0	0	0	0	0	0	0	0	0
EPM_000000260535_1	0	0	2.00728	0	0	0	0	0	0	0	0	0	0	3.01092	0	0	2.5091	0	0	0	0	0	0	0	0	0	0	0	0	2.76001	3.26184	0	0	0	0	0	0	0	0	0	0	0	0	0	0	0	6.52367	2.00728	0
EPM_000000260864_3	0	0	0	0	0	0	0	0	1.42826	0	0	0	0	0	0	0	0	0	0	0	0	0	0	0	2.85652	2.85652	0	0	0	0	0	0	0	2.49945	0	0	0	0	0	0	0	0	0	0	0	0	0	0	0
EPM_000000260876_1	0	0	0	0	0	0	0	0	0	0	0	0	0	0	0	0	0	0	0	0	0	0	0	0	0	0	0	0	0	0	0	0	0	0	0	0	0	0	0	0	0	0	0	0	0	0	0	0	0
EPM_000000260908_3	0	0	0	0	0	0	0	0	0	0	0	0	0	0	0	0	0	0	1.62872	0	1.30297	0	0	0	0	0	0	0	0	0	0	0	0	0	0	0	0	0	0	0	0	0	0	0	0	0	0	0	0
EPM_000000261566_2	0	0	0	0	0	0	0	0	0	0	0	0	0	0	0	3.23497	0	0	0	0	0	0	0	0	0	0	0	0	0	0	0	0	0	0	0	0	0	0	0	0	0	0	0	0	0	0	1.4153	0	0
EPM_000000262049_2	0	0	0	3.57174	0	0	0	0	0	0	0	0	0	0	0	0	0	0	0	0	0	0	0	0	0	0	0	0	0	0	0	0	0	0	3.74182	0	0	0	0	0	0	0	0	0	0	0	0	2.89141	0
EPM_000000262564_3	0	0	0	9.39327	0	0	0	0	0	0	0	0	0	0	0	0	0	0	0	0	0	0	0	0	0	0	0	0	0	0	0	0	0	0	5.07237	0	0	0	0	0	0	0	0	0	0	0	0	0	0
EPM_000000262747_2	0	0	0	4.30964	0	0	0	0	0	0	0	0	0	0	0	0	0	0	0	0	0	0	0	0	0	0	0	0	0	0	0	0	0	0	0	0	0	0	0	0	0	0	0	0	0	0	0	0	0
EPM_000000262760_5	0	0	0	0	0	0	0	0	2.12705	0	0	0	0	0	0	0	0	0	0	0	0	0	0	0	0	0	0	0	0	0	0	0	0	0	0	0	0	0	0	0	0	0	0	0	0	0	0	0	0
EPM_000000263053_2	0	0	0	0	0	0	0	0	0	0	0	0	0	0	0	0	0	0	0	0	0	0	0	0	0	1.32361	0	0	0	1.32361	0	0	0	0	0	0	0	0	0	0	0	0	0	0	0	0	0	0	0
EPM_000000263200_1	0	0	0	0	0	0	0	0	0	0	0	0	0	0	0	0	0	0	0	0	0	0	0	0	0	0	0	0	0	0	2.01181	0	0	0	0	0	0	0	0	0	0	0	0	0	0	0	0	0	0
EPM_000000263875_1	0	0	2.89362	0	0	3.18298	0	0	0	0	0	0	0	0	0	2.02553	2.31489	0	4.34042	0	0	0	0	0	0	0	0	0	0	2.31489	4.05106	0	0	0	0	0	2.89362	0	0	0	0	0	0	0	0	0	0	0	0
EPM_000000264122_1	0	0	0	0	0	0	0	0	0	0	0	0	0	0	0	0	0	0	0	0	0	0	0	0	0	0	0	0	0	0	0	0	0	0	0	0	0	0	0	0	0	0	0	0	0	0	0	0	0
EPM_000000264468_43	0	0	2.19877	0	0	0	0	0	1.71015	1.71015	0	0	0	0	0	3.66461	2.44307	0	1.95446	0	6.10769	0	0	0	2.44307	0	0	0	0	3.90892	2.68738	0	0	1.46584	0	0	3.90892	0	0	4.15323	2.44307	0	0	0	0	0	2.93169	0	0
EPM_000000265187_1	4.51639	2.25819	12.7964	0	0	7.15095	0	0	9.03277	11.6673	0	4.14002	0	0	3.01092	18.0655	12.0437	0	22.9583	0	10.5382	2.25819	0	0	4.51639	8.28004	0	0	4.89275	9.03277	19.571	0	0	0	0	3.38729	15.8074	3.76366	0	10.1619	12.0437	3.76366	0	4.51639	0	4.14002	1.88183	4.51639	0
EPM_000000265509_1	0	0	0	0	0	0	0	0	0	0	0	0	0	0	0	0	0	0	0	0	0	0	0	0	0	0	0	0	1.88024	2.82036	0	0	0	0	0	0	0	0	0	0	0	0	0	0	0	0	0	0	0
EPM_000000265925_1	0	0	0	0	0	0	0	0	0	0	0	0	0	0	0	0	0	0	0	0	0	0	0	0	0	0	0	0	0	0	0	0	0	0	0	0	0	0	0	0	0	0	0	0	0	0	0	0	0
EPM_000000266147_3	0	0	0	0	0	1.50039	0	0	0	0	0	0	0	0	0	0	1.50039	0	2.62569	0	0	0	0	0	1.50039	1.87549	0	0	0	0	0	0	0	0	0	0	0	0	0	0	0	0	0	0	0	0	0	0	0
EPM_000000266757_7	0	0	0	0	0	0	0	0	0	0	0	0	0	0	0	0	0	0	0	0	0	0	0	0	0	0	0	0	5.23376	0	0	0	0	0	0	0	0	0	0	0	0	0	0	0	0	0	0	0	0
EPM_000000267025_15	0	0	0	0	0	0	0	0	0	0	0	0	0	0	0	0	0	0	0	0	0	0	0	0	0	0	0	0	0	2.12874	0	0	0	0	0	0	0	0	0	2.12874	0	0	0	0	0	0	0	0	0
EPM_000000268580_1	0	0	0	0	0	0	0	0	0	0	0	0	0	0	0	0	2.08883	0	2.43697	0	2.08883	0	0	0	2.78511	0	0	0	0	2.78511	0	0	0	1.39255	0	0	0	0	0	3.48138	0	0	0	0	0	0	4.5258	0	0
EPM_000000269556_2	0	3.54602	2.06851	0	0	1.77301	0	0	0	4.43253	0	0	0	0	0	0	0	0	1.47751	0	4.43253	0	0	0	0	0	0	0	10.9336	3.84152	4.72803	0	0	0	0	0	6.20554	0	0	5.02353	6.79654	0	0	0	0	0	8.86506	2.06851	0
EPM_000000270076_2	0	2.54016	0	0	0	0	0	0	0	0	0	0	2.90304	0	0	0	0	4.35456	0	0	0	0	0	0	0	0	0	5.4432	0	0	0	0	0	0	0	0	0	0	0	0	0	0	0	0	0	0	0	0	0
EPM_000000270257_2	0	0	0	0	0	0	0	0	0	0	0	0	0	0	0	0	2.3703	0	0	0	0	0	0	0	0	0	0	0	0	0	0	0	0	0	0	0	0	0	0	3.25917	0	0	0	0	0	0	0	0	0
EPM_000000270539_1	0	2.23447	2.23447	0	0	2.23447	0	0	0	7.34183	0	0	0	0	0	2.87289	4.14973	0	4.78815	0	4.46894	0	0	0	3.51131	0	0	0	8.29945	4.46894	7.66103	0	0	2.87289	0	0	4.46894	0	0	6.06499	4.14973	0	0	1.27684	0	0	8.29945	0	0
EPM_000000270591_1	0	0	0	0	0	4.48178	0	0	0	5.12203	0	0	0	0	0	0	4.48178	0	3.20127	0	3.84152	0	0	0	2.24089	3.20127	0	0	5.44216	5.44216	4.16165	0	0	3.5214	0	0	5.12203	0	0	1.92076	0	0	0	0	0	0	0	0	0
EPM_000000270877_1	0	0	0	2.21542	0	0	0	0	0	0	0	0	0	0	0	0	0	0	0	0	0	0	0	0	0	0	0	0	0	0	0	0	0	0	2.53191	0	0	0	0	0	0	0	0	0	0	0	0	0	0
EPM_000000270941_1	0	0	0	0	0	0	0	0	0	0	0	0	0	0	0	0	0	0	0	0	0	0	0	0	0	0	0	0	1.29917	0	0	0	0	0	0	0	0	0	0	0	0	0	0	0	0	0	0	0	0
EPM_000000271010_1	0	0	3.44549	0	0	0	0	0	0	0	0	0	0	0	0	0	0	0	0	0	0	0	0	0	2.52669	0	0	0	0	0	0	0	0	0	0	0	0	0	0	2.98609	2.75639	0	0	0	0	0	0	0	0
EPM_000000271547_1	0	0	0	0	0	0	0	0	0	0	0	0	0	0	0	0	0	0	0	0	0	0	0	0	0	0	0	0	0	0	0	0	0	0	0	0	0	0	0	0	0	0	0	0	0	0	0	0	0
EPM_000000271654_1	4.33239	0	0	0	5.57021	0	0	0	0	0	5.57021	9.28368	0	3.40402	0	0	0	0	2.47565	0	0	0	0	0	0	0	0	0	0	0	2.47565	0	1.54728	0	0	0	0	0	0	0	0	0	2.47565	0	4.33239	4.64184	0	0	7.42695
EPM_000000271940_2	0	0	0	0	0	0	0	0	0	4.27214	0	0	0	0	0	0	0	0	0	0	0	0	0	0	0	0	0	0	0	0	0	0	0	0	0	0	0	0	0	0	0	0	0	0	0	0	0	0	0
EPM_000000272206_11	0	0	0	0	0	0	0	0	0	0	0	0	0	0	0	2.18869	0	0	0	0	0	0	0	0	0	0	0	0	1.75095	1.75095	0	0	0	0	0	0	0	0	0	0	0	0	0	0	0	0	2.62643	0	0
EPM_000000272760_1	0	0	2.72928	0	0	0	0	0	0	2.48116	0	0	0	0	0	0	0	0	0	0	2.48116	0	0	0	0	0	0	0	0	0	2.23305	0	0	0	0	0	0	0	0	2.9774	0	0	0	0	0	0	2.23305	0	0
EPM_000000272990_1	0	0	0	0	0	0	0	0	0	0	0	0	0	0	0	2.44461	0	0	0	0	0	0	0	0	0	0	0	0	4.01614	0	3.31768	0	0	0	0	0	0	0	0	2.61922	3.14307	0	0	0	0	0	0	0	0
EPM_000000274041_2	0	2.85652	0	0	0	0	0	0	0	0	0	0	0	0	0	0	0	0	0	0	0	0	0	0	0	0	0	0	0	0	0	0	0	0	0	0	0	0	0	0	0	0	0	0	0	0	0	0	0
EPM_000000274089_1	0	0	1.89624	0	0	0	0	0	0	0	0	0	0	0	0	0	0	0	0	0	0	0	0	0	1.42218	0	0	0	1.65921	1.65921	0	0	0	0	0	0	0	0	0	0	0	0	0	0	0	0	0	0	0
EPM_000000274873_1	0	0	0	7.00081	0	0	0	0	0	0	0	0	0	0	0	0	0	0	0	0	0	0	0	0	0	0	0	0	0	0	0	0	0	0	2.73945	0	0	0	0	0	0	0	0	0	0	0	0	3.04383	0
EPM_000000275272_1	0	0	0	0	0	0	0	0	0	0	0	0	0	0	0	0	0	0	0	0	3.12933	0	0	0	0	0	0	0	3.7552	1.56467	0	0	0	0	0	0	1.56467	0	0	0	0	0	0	0	0	0	0	0	0
EPM_000000275771_3	0	2.59835	1.94876	0	0	3.57273	0	0	0	2.59835	0	0	0	0	0	1.94876	0	0	0	0	0	0	0	0	0	0	0	0	2.27356	4.22232	7.14546	0	0	2.27356	0	0	1.62397	0	0	2.92314	0	0	0	0	0	0	0	1.94876	0
EPM_000000276031_4	0	0	0	0	0	0	0	0	0	0	0	0	0	0	0	0	0	0	0	0	0	0	0	0	0	0	0	0	0	0	0	0	0	0	0	0	0	0	0	0	0	0	0	0	0	0	0	0	0
EPM_000000276102_3	0	0	0	2.22808	0	0	0	0	0	0	0	0	0	0	0	0	0	0	0	0	0	0	0	0	0	0	0	0	0	0	0	0	0	0	0	0	0	0	0	0	0	0	0	0	0	0	0	0	0
EPM_000000276446_1	4.36221	0	0	0	6.7111	0	0	0	0	0	7.04665	10.4022	2.68444	0	0	2.68444	0	0	0	0	3.35555	6.03999	0	0	3.01999	0	0	0	0	0	4.02666	0	0	0	0	0	0	13.4222	2.68444	0	0	5.36888	0	0	3.35555	5.03332	0	0	11.0733
EPM_000000276691_1	0	0	0	0	0	0	0	0	0	0	0	0	0	0	0	3.37589	0	0	0	0	0	0	0	0	0	0	0	0	4.60348	0	0	0	0	0	0	0	0	0	0	0	2.45519	0	0	0	0	0	0	0	0
EPM_000000277559_1	0	0	0	2.7991	0	0	0	0	0	0	0	0	0	0	0	0	0	0	0	0	0	0	0	0	0	0	0	0	0	0	0	0	0	0	0	0	0	0	0	0	0	0	0	0	0	0	0	1.95937	0
EPM_000000277757_5	0	0	0	0	0	0	0	0	6.50219	0	0	0	0	0	0	0	0	0	0	0	0	0	0	0	0	0	0	0	0	0	0	0	0	0	0	0	0	0	0	0	0	0	0	0	0	0	0	0	0
EPM_000000277921_1	0	0	0	0	0	0	0	0	2.79782	0	0	0	0	0	0	0	0	0	0	0	0	0	0	0	0	0	0	0	0	0	0	0	0	0	0	0	0	0	0	0	0	0	0	0	0	0	0	0	0
EPM_000000278281_2	0	0	0	0	0	0	0	0	0	2.66836	0	0	0	0	0	0	2.66836	0	0	0	0	0	0	0	0	0	0	0	0	0	3.669	0	0	0	0	0	3.33546	0	0	1.66773	3.00191	0	0	0	0	0	0	0	0
EPM_000000278568_5	0	4.27655	0	0	0	0	0	0	0	0	0	0	0	0	0	0	0	0	0	0	0	0	0	0	0	0	0	0	0	0	0	0	0	0	0	0	0	0	0	0	0	0	0	0	0	0	0	0	0
EPM_000000278836_2	0	0	0	0	0	0	0	0	0	0	0	0	0	0	0	0	0	0	0	0	0	0	0	0	1.45058	0	0	0	0	0	0	0	0	2.03081	0	0	1.74069	0	0	0	0	0	0	0	0	0	0	0	0
EPM_000000279382_6	0	0	0	6.08016	0	0	0	0	0	0	0	0	0	0	0	0	0	0	0	0	0	0	0	0	0	0	0	0	0	0	0	0	0	0	0	0	0	0	0	0	0	0	0	0	0	0	0	0	0
EPM_000000279502_3	0	0	0	0	0	2.15066	0	0	0	0	0	0	0	0	0	2.15066	0	0	0	0	0	0	0	0	0	0	0	0	0	0	0	0	0	0	0	0	0	0	0	1.72053	1.93559	0	0	0	0	0	2.36573	0	0
EPM_000000279708_3	0	0	0	0	0	0	0	0	0	0	0	0	0	0	0	0	0	0	0	0	2.62471	0	0	0	0	0	0	0	0	0	0	0	0	0	0	0	0	0	0	0	0	0	0	0	0	0	0	0	0
EPM_000000280130_8	0	4.86717	0	0	0	0	0	0	0	0	0	0	0	0	0	0	0	0	0	0	0	0	0	0	0	0	0	0	0	0	0	0	0	0	0	0	0	0	0	0	0	0	0	0	0	0	0	0	0
EPM_000000280428_2	0	0	0	0	0	0	0	0	0	0	0	0	0	0	0	0	0	0	0	0	0	0	0	0	0	0	0	0	0	0	0	0	0	0	0	0	0	0	0	0	0	0	0	0	0	0	1.24474	0	0
EPM_000000280835_1	0	0	1.96019	0	0	0	0	0	0	0	0	0	0	0	0	3.26699	0	0	0	0	0	0	0	0	0	0	0	0	0	0	0	0	0	0	0	0	0	0	0	2.61359	0	0	0	0	0	0	0	0	0
EPM_000000281561_1	0	0	2.30293	0	0	0	0	0	0	4.60586	0	0	0	0	0	0	2.01506	0	3.16653	0	2.5908	0	0	0	3.74226	0	0	0	5.18159	1.7272	3.16653	0	0	0	0	0	0	0	0	6.04519	4.03013	0	0	0	0	0	3.45439	0	0
EPM_000000282210_3	0	19.2353	16.8309	12.5564	0	12.8235	0	0	26.4485	9.08332	0	0	0	0	0	7.21322	14.1593	0	0	0	0	0	0	0	6.67891	34.9975	0	0	0	9.61763	13.3578	0	0	25.3799	9.88479	0	4.00735	0	0	16.0294	3.20588	0	0	4.2745	0	0	12.022	25.647	0
EPM_000000282221_1	0	0	0	0	0	0	0	0	11.8305	0	0	0	0	0	0	0	0	0	0	0	0	0	0	0	0	0	0	0	0	0	0	0	0	0	0	0	0	0	0	0	0	0	0	0	0	0	0	0	0
EPM_000000282352_5	2.63367	0	0	0	0	0	0	0	0	0	0	0	0	0	0	0	0	0	0	0	0	0	0	0	0	0	0	0	0	0	0	0	0	0	0	0	0	3.9505	0	2.10694	0	0	0	0	0	0	0	0	0
EPM_000000282994_2	0	3.72123	0	0	0	0	0	0	0	0	0	0	0	0	0	0	0	0	0	0	0	0	0	0	0	0	0	0	0	0	0	0	0	4.65153	0	0	0	0	0	0	0	0	0	0	0	0	0	0	0
EPM_000000283471_21	0	2.62841	8.69398	0	0	7.27868	0	0	4.65027	5.86338	0	0	0	0	0	12.7377	9.30053	0	16.5792	0	7.88523	0	0	0	4.44808	6.87431	0	0	4.85245	6.46994	9.09835	0	0	0	0	0	11.1202	0	0	5.45901	6.87431	0	0	0	0	0	5.45901	2.42623	0
EPM_000000283757_1	0	0	0	0	0	4.18813	0	0	5.02575	2.23367	0	0	0	0	0	3.90892	0	0	4.46734	0	0	0	0	0	1.95446	0	0	0	2.51288	3.07129	0	0	0	2.79209	1.39604	0	0	0	0	0	1.11683	0	0	0	0	0	0	0	0
EPM_000000283925_6	0	0	1.74752	0	0	0	0	0	0	0	0	0	0	0	0	3.27659	0	0	2.62128	0	0	0	0	0	0	2.1844	0	0	0	0	4.36879	0	0	0	0	0	3.49503	0	0	0	1.96596	0	0	0	0	0	0	0	0
EPM_000000284155_2	0	0	2.49645	0	0	0	0	0	0	0	0	0	0	0	0	5.30496	4.05674	0	9.04964	0	7.48936	0	0	0	3.12057	0	0	0	4.36879	2.80851	3.43262	0	0	0	0	0	6.55319	0	0	2.1844	7.80142	0	0	0	0	0	6.86525	2.80851	0
EPM_000000284322_1	0	0	0	0	0	0	0	0	0	0	0	0	0	0	0	0	0	0	0	0	0	0	0	0	1.89894	0	0	0	0	0	2.8484	0	0	0	0	0	2.21542	0	0	0	0	0	0	0	0	0	0	0	0
EPM_000000284644_3	0	0	0	0	0	0	0	0	0	0	0	0	0	0	0	1.76832	0	0	0	0	0	0	0	0	0	0	0	0	0	0	2.02094	0	0	0	0	0	0	0	0	0	0	0	0	0	0	0	0	0	0
EPM_000000285335_1	0	0	0	0	0	2.8484	0	0	0	0	0	0	0	0	0	5.69681	2.8484	0	0	0	0	0	0	0	0	0	0	0	3.16489	2.53191	0	0	0	0	0	0	2.8484	0	0	4.74734	0	0	0	0	0	0	0	0	0
EPM_000000285898_26	0	0	0	0	0	0	0	0	0	3.57334	0	0	0	0	0	0	2.52236	0	0	0	0	0	0	0	0	0	0	0	0	0	0	0	0	0	0	0	0	0	0	0	0	0	0	0	0	0	0	1.89177	0
EPM_000000286141_1	0	0	0	0	0	0	0	0	0	0	0	0	0	0	0	0	0	0	0	0	0	0	0	0	0	0	0	0	0	0	0	0	0	0	0	0	0	0	0	0	1.88821	0	0	0	0	0	0	0	0
EPM_000000286607_1	0	0	0	0	0	0	5.81239	0	0	0	0	0	9.36441	3.87493	0	0	0	0	1.61455	0	0	2.9062	0	0	0	0	0	0	0	2.58329	0	1.29164	0	0	0	0	0	0	0	0	0	0	2.58329	0	2.26038	0	0	0	4.52075
EPM_000000287211_1	0	0	0	0	0	4.37451	0	0	0	2.62471	0	0	0	0	0	0	0	0	4.08288	0	6.12432	0	0	0	0	0	0	0	4.95778	0	2.62471	0	0	0	0	0	3.49961	0	0	1.45817	3.49961	0	0	0	0	0	5.54105	0	0
EPM_000000287326_1	0	0	0	3.71347	0	0	0	0	0	0	0	0	0	0	0	0	0	0	0	0	0	0	0	0	0	0	0	0	0	0	0	0	0	0	7.63325	0	0	0	0	0	0	0	0	0	0	0	0	10.7278	0
EPM_000000287438_1	0	0	0	0	0	0	3.50128	3.50128	0	0	0	1.59149	4.13787	4.13787	0	0	0	5.41106	0	0	0	2.54638	6.04766	2.86468	0	0	2.86468	0	0	0	0	5.09276	2.54638	0	0	0	0	0	2.86468	0	0	2.54638	5.09276	0	3.50128	3.81957	1.90979	0	1.90979
EPM_000000287461_1	0	0	0	0	0	0	0	0	5.75797	0	0	0	0	0	0	0	0	0	0	0	0	0	0	0	0	0	0	0	0	0	0	0	0	0	0	0	0	0	0	0	0	0	0	0	0	0	0	0	0
EPM_000000287779_2	0	0	0	0	0	0	0	0	0	2.93872	0	0	0	0	0	3.74019	3.20588	0	0	0	0	0	0	0	2.13725	0	0	0	2.13725	0	2.67156	0	0	1.33578	0	0	0	0	0	0	0	0	0	0	0	0	3.47303	0	0
EPM_000000287918_2	0	0	0	0	0	0	0	0	0	0	0	0	0	0	0	0	0	0	0	0	0	0	0	0	0	0	0	0	0	0	0	0	0	0	0	0	0	0	0	1.63031	0	0	0	0	0	0	1.63031	0	0
EPM_000000287984_6	0	0	0	0	0	0	0	0	0	0	0	0	0	0	0	0	0	0	0	0	5.43435	0	0	0	4.65802	0	0	0	7.76336	0	0	0	0	0	0	0	0	0	0	4.26985	3.49351	0	0	0	0	0	6.0166	0	0
EPM_000000288007_2	0	0	0	7.26098	0	0	0	0	0	0	0	0	0	0	0	0	0	0	0	0	0	0	0	0	0	0	0	0	0	0	0	0	0	0	6.43116	0	0	0	0	0	0	0	0	0	0	0	0	7.05353	0
EPM_000000289219_79	0	0	0	0	0	0	0	0	9.65235	0	0	0	0	0	0	0	0	0	0	0	0	0	0	0	0	0	0	0	0	0	0	0	0	0	0	0	0	0	0	0	0	0	0	0	0	0	0	0	0
EPM_000000289766_2	0	0	2.63799	0	0	0	0	0	0	0	0	0	0	0	0	2.84091	0	0	0	0	0	0	0	0	0	0	0	0	0	0	0	0	0	0	0	0	0	0	0	0	0	0	0	0	0	0	0	0	0
EPM_000000290035_1	0	1.65452	4.1363	0	0	2.20602	0	0	0	4.1363	0	0	0	0	0	5.79081	4.1363	0	7.44533	0	6.61807	0	0	0	3.86054	0	0	0	4.6878	0	3.03328	0	0	2.48178	0	0	7.44533	0	0	0	5.23931	0	0	0	0	0	5.79081	0	0
EPM_000000290509_1	0	0	0	12.2784	0	0	0	0	0	0	0	0	0	0	0	0	0	0	0	0	0	0	0	0	0	0	0	0	0	0	0	0	0	0	5.98947	0	0	0	0	0	0	0	0	0	0	0	0	0	0
EPM_000000290843_2	0	0	0	0	0	0	0	0	0	0	0	0	0	0	0	0	0	0	0	0	0	0	0	0	0	0	0	0	0	0	0	0	0	0	0	0	0	0	0	0	0	0	0	0	0	0	3.96382	0	0
EPM_000000290863_1	0	0	2.15423	0	0	0	0	0	0	0	0	0	0	0	0	0	0	0	4.92394	0	0	0	0	0	3.07746	0	0	0	0	1.84648	3.69296	0	0	0	0	0	0	0	0	0	0	0	0	0	0	0	1.84648	0	0
EPM_000000290982_2	0	0	0	1.93746	0	0	0	0	0	0	0	0	0	0	0	0	0	0	0	0	0	0	0	0	0	0	0	0	0	0	0	0	0	0	0	0	0	0	0	0	0	0	0	0	0	0	0	0	0
EPM_000000291312_1	0	0	3.50667	0	0	1.88821	0	0	0	1.88821	0	0	0	0	0	0	0	0	4.3159	0	0	0	0	0	0	0	0	0	0	0	4.85539	0	0	0	0	0	3.77641	0	0	0	0	0	0	0	0	0	0	0	0
EPM_000000291672_1	0	0	0	0	0	0	0	0	0	0	0	0	0	0	0	2.70197	0	0	0	0	0	0	0	0	0	0	0	0	0	0	0	0	0	0	0	0	0	0	0	0	0	0	0	0	0	0	0	0	0
EPM_000000292123_1	0	0	0	0	0	0	0	0	0	0	0	0	0	0	0	1.8263	2.13068	0	0	0	0	0	0	0	0	0	0	0	0	0	0	0	0	0	0	0	0	0	0	0	0	0	0	0	0	0	0	0	0
EPM_000000292393_1	0	2.24089	0	0	0	2.56102	0	0	0	5.12203	0	0	0	0	0	5.76229	4.80191	0	9.92394	0	2.88114	0	0	0	4.48178	0	0	0	5.12203	5.44216	3.84152	0	0	0	0	0	1.92076	0	0	0	0	0	0	0	0	0	5.12203	2.56102	0
EPM_000000292724_7	0	0	3.04255	0	0	3.04255	0	0	3.04255	0	0	0	0	0	0	3.27659	2.80851	0	5.61702	0	1.40425	0	0	0	0	3.04255	0	0	1.6383	0	4.91489	0	0	0	0	0	2.80851	0	0	3.74468	2.10638	0	0	0	0	0	0	0	0
EPM_000000292883_3	0	0	0	0	0	0	0	0	0	2.15795	0	0	0	0	0	0	0	0	0	0	0	0	0	0	0	0	0	0	4.3159	1.88821	0	0	0	0	0	0	0	0	0	7.01334	1.88821	0	0	0	0	0	2.96718	0	0
EPM_000000293415_4	0	0	0	0	0	0	0	0	0	0	0	0	0	0	0	2.26695	0	0	0	0	0	0	0	0	0	0	0	0	0	0	0	0	0	0	0	0	0	0	0	2.5908	0	0	0	0	0	0	0	0	0
EPM_000000294953_6	0	1.50546	3.76366	0	0	0	0	0	2.25819	0	0	0	0	0	0	4.51639	0	0	5.64548	0	0	0	0	0	2.25819	0	0	0	0	0	4.51639	0	0	0	0	0	0	0	0	3.76366	0	0	0	0	0	0	0	0	0
EPM_000000295057_2	0	0	0	0	0	0	0	0	0	0	0	0	0	0	0	0	0	0	0	0	0	0	0	0	0	0	0	0	0	0	0	0	0	0	3.3533	0	0	0	0	0	0	0	0	0	0	0	0	4.09848	0
EPM_000000296724_1	0	0	3.89752	0	4.22232	0	3.24794	3.57273	0	0	4.8719	2.59835	5.52149	2.27356	0	2.92314	0	1.94876	0	0	0	0	0	2.92314	0	0	3.57273	0	3.24794	0	0	0	0	0	0	0	1.94876	3.89752	4.22232	0	0	0	0	0	2.27356	3.24794	2.59835	0	4.22232
EPM_000000296858_1	0	0	0	0	0	0	0	0	0	0	0	0	0	0	0	0	0	0	0	0	0	0	0	0	0	0	0	0	0	0	0	0	0	0	0	0	0	0	0	0	0	0	0	0	0	0	0	0	0
EPM_000000296897_5	0	13.1951	0	0	0	0	0	0	0	0	0	0	0	0	0	0	0	0	0	0	0	0	0	0	0	0	0	0	0	0	0	0	0	10.9331	0	0	0	0	0	0	0	0	0	0	0	0	0	0	0
EPM_000000296898_2	0	0	0	0	0	0	0	0	0	0	0	0	3.48977	0	0	0	0	0	0	0	0	0	0	0	0	0	3.22133	0	0	0	0	0	0	0	0	0	0	0	0	0	0	0	0	0	0	0	0	0	0
EPM_000000297566_1	0	0	0	0	0	0	0	0	0	0	0	0	0	0	0	0	0	0	0	0	0	0	0	0	0	0	0	0	0	0	0	0	0	0	0	0	0	0	0	0	0	0	0	0	0	0	0	0	0
EPM_000000297814_1	0	0	0	0	0	0	0	0	0	0	0	0	0	0	0	0	0	0	0	0	0	0	0	0	0	0	0	0	0	0	0	0	0	0	0	0	0	0	0	0	0	0	0	0	0	0	0	0	0
EPM_000000298315_3	0	0	1.24012	0	0	0	0	0	0	2.06687	0	0	0	0	0	0	0	0	0	0	0	0	0	0	0	0	0	0	0	2.68693	0	0	0	0	0	0	2.06687	0	0	0	3.1003	0	0	0	0	0	0	0	0
EPM_000000298622_9	0	0	2.73945	0	0	0	0	0	0	0	0	0	0	0	0	0	0	0	2.05459	0	0	0	0	0	0	0	0	0	3.19602	0	1.8263	0	0	0	0	0	2.96774	0	0	0	0	0	0	0	0	0	2.96774	0	0
EPM_000000299269_1	0	0	0	0	0	0	0	0	0	0	0	0	0	0	0	0	0	0	0	0	0	0	0	0	2.3703	0	0	0	0	0	0	0	0	0	0	0	0	0	0	1.65921	0	0	0	0	0	0	0	0	0
EPM_000000299444_3	0	0	0	7.97644	0	0	0	0	0	0	0	0	0	0	0	0	0	0	0	0	0	0	0	0	0	0	0	0	0	0	0	0	0	0	5.84939	0	0	0	0	0	0	0	0	0	0	0	0	0	0
EPM_000000299470_5	0	0	0	0	0	0	0	0	0	0	0	0	0	0	0	0	0	0	0	0	0	0	0	0	0	0	0	0	0	0	1.9431	0	0	0	0	0	0	0	0	0	0	0	0	0	0	0	0	0	0
EPM_000000299791_2	0	0	0	0	0	0	0	0	0	0	0	0	0	0	0	0	0	0	0	0	0	0	0	0	0	0	0	0	0	0	0	0	0	0	0	0	0	0	0	0	0	0	0	0	0	0	0	0	0
EPM_000000299972_5	0	0	0	2.05828	0	0	0	0	0	0	0	0	0	0	0	0	0	0	0	0	0	0	0	0	0	0	0	0	0	0	0	0	0	0	3.08741	0	0	0	0	0	0	0	0	0	0	0	0	0	0
EPM_000000300471_1	0	0	0	0	0	0	0	0	0	1.78451	0	0	0	0	0	0	3.05915	0	0	0	0	0	0	0	2.5493	0	0	0	2.29437	0	0	0	0	0	0	0	1.78451	0	0	2.5493	0	0	0	0	0	0	0	0	0
EPM_000000300910_4	0	1.55159	0	0	0	0	0	0	0	0	0	0	0	0	0	0	0	0	0	0	0	0	0	0	0	0	0	0	0	0	0	0	0	0	0	0	0	0	0	0	0	0	0	0	0	0	0	0	0
EPM_000000301560_1	0	0	0	0	0	0	0	0	0	2.48794	0	0	0	0	0	0	0	0	0	0	0	0	0	0	0	0	0	0	2.2115	0	0	0	0	0	0	0	0	0	0	0	0	0	0	0	0	0	0	0	0
EPM_000000301563_1	0	0	0	0	0	0	0	0	0	0	0	0	0	0	0	0	0	0	0	0	2.48116	0	0	0	0	0	0	0	5.21044	0	0	0	0	0	0	0	3.72174	0	0	0	3.72174	0	0	0	0	0	0	0	0
EPM_000000301999_3	0	0	0	0	0	0	0	0	0	0	0	0	0	0	0	0	0	0	0	0	0	0	0	0	0	0	0	0	0	0	0	0	0	0	0	0	0	0	0	4.05106	0	0	0	0	0	0	2.89362	0	0
EPM_000000302393_2	0	0	4.25749	0	0	0	0	0	0	2.6018	0	0	0	0	0	0	0	0	0	0	0	0	0	0	0	0	0	0	0	0	0	0	0	0	0	0	2.36527	0	0	0	0	0	0	0	0	0	0	0	0
EPM_000000302485_2	0	0	0	0	0	2.06304	0	0	0	1.7192	0	0	0	0	0	0	0	0	2.40688	0	1.7192	0	0	0	0	0	0	0	2.40688	2.75072	4.12608	0	0	0	0	0	0	0	0	4.46992	0	0	0	0	0	0	0	0	0
EPM_000000302491_1	0	3.78558	0	0	0	0	0	0	0	0	0	0	0	0	0	0	0	0	0	0	0	0	0	0	0	0	0	0	0	0	0	0	0	0	0	0	0	0	0	0	0	0	0	0	0	0	0	0	0
EPM_000000302650_2	0	0	0	0	0	0	0	0	9.72356	0	0	0	0	0	0	0	0	0	0	0	0	0	0	0	0	0	0	0	0	0	0	0	0	0	0	0	0	0	0	0	0	0	0	0	0	0	0	0	0
EPM_000000303007_1	0	0	0	0	0	0	0	0	0	0	0	0	0	0	0	0	0	0	0	0	0	0	0	0	0	0	0	0	0	0	0	0	0	0	0	0	0	0	0	0	0	0	0	0	0	0	0	0	0
EPM_000000303369_3	0	0	0	0	0	3.72302	0	0	0	0	0	0	0	0	0	3.15025	0	0	4.58218	0	2.0047	0	0	0	4.29579	0	0	0	4.00941	2.57748	2.29109	0	0	1.43193	0	0	4.29579	0	0	2.57748	0	0	0	0	0	0	0	0	0
EPM_000000304893_3	0	0	1.69222	0	0	0	0	0	2.25629	2.25629	0	0	0	0	0	4.51258	0	0	2.82036	0	0	0	0	0	0	0	0	0	1.41018	0	2.53832	0	0	0	0	0	2.82036	0	0	3.38443	0	0	0	0	0	0	0	0	0
EPM_000000304979_1	0	0	0	0	0	0	0	0	0	0	0	0	0	0	0	1.6383	0	0	0	0	0	0	0	0	0	0	0	0	1.6383	0	0	0	0	1.96596	0	0	0	0	0	0	0	0	0	0	0	0	0	0	0
EPM_000000304998_3	0	0	2.25629	0	0	4.23054	0	0	0	0	0	0	0	0	0	4.51258	0	0	3.66647	0	0	0	0	0	0	0	0	0	4.79461	2.82036	3.9485	0	0	1.97425	0	0	0	0	0	1.97425	4.51258	0	0	0	0	0	3.66647	0	0
EPM_000000305672_3	0	0	0	0	0	0	0	0	0	0	0	0	0	0	0	0	0	0	0	0	0	0	0	0	0	0	0	0	0	0	0	0	0	0	0	0	0	0	0	0	0	0	0	0	0	0	0	0	0
EPM_000000306143_1	0	0	0	0	0	0	0	0	0	0	0	0	0	0	0	0	0	0	0	0	0	0	0	0	0	0	0	0	1.82033	0	0	0	0	0	0	0	0	0	0	0	0	0	0	0	0	0	3.27659	0	0
EPM_000000306230_1	0	0	4.86288	0	0	0	0	0	2.87352	0	0	0	0	0	0	3.75768	4.4208	0	2.87352	0	2.87352	0	0	0	3.09456	2.87352	0	0	2.43144	4.19976	6.41016	0	0	0	0	0	0	0	0	3.75768	0	0	0	0	0	0	3.97872	0	0
EPM_000000306632_8	0	0	0	5.01583	0	0	0	0	0	0	0	0	0	0	0	0	0	0	0	0	0	0	0	0	0	0	0	0	0	0	0	0	0	0	4.75184	0	0	0	0	0	0	0	0	0	0	0	0	3.69587	0
EPM_000000306857_5	0	0	2.9062	0	0	2.9062	0	0	0	3.14838	0	0	0	0	0	3.63275	2.17965	0	0	0	3.39056	0	0	0	0	0	0	0	1.93746	3.14838	6.05458	0	0	0	0	0	0	0	0	0	0	0	0	0	0	0	2.9062	0	0
EPM_000000307480_1	0	0	0	0	0	0	0	0	0	0	0	0	0	0	0	0	1.58502	0	0	0	0	0	0	0	0	0	3.84933	0	0	0	0	0	0	0	0	0	0	0	0	0	0	0	0	0	2.26431	0	2.94361	0	0
EPM_000000307541_2	0	0	1.54193	0	0	3.66208	0	0	0	0	0	0	0	0	0	4.62578	0	0	6.55319	0	2.12015	0	0	0	0	0	0	0	2.50563	2.69837	4.43304	0	0	0	0	0	0	0	0	0	0	0	0	0	0	0	0	0	0
EPM_000000308489_1	0	2.94894	4.25957	2.94894	0	2.94894	0	0	0	6.22553	0	0	0	0	0	4.25957	4.25957	0	7.86383	0	6.55319	0	0	0	6.22553	0	0	0	11.4681	7.53617	8.51915	0	0	2.62128	0	0	5.89787	0	0	10.4851	10.4851	0	0	0	0	0	7.53617	0	0
EPM_000000309437_5	0	0	0	0	0	0	0	0	0	0	0	0	0	0	0	0	0	0	0	0	0	0	0	0	0	0	0	0	3.55991	0	1.88466	0	0	0	0	0	2.09406	0	0	0	2.93169	0	0	0	0	0	4.39753	0	0
EPM_000000309546_2	0	0	0	2.92469	0	0	0	0	0	0	0	0	0	0	0	0	0	0	0	0	0	0	0	0	0	0	0	0	0	0	0	0	0	0	0	0	0	0	0	0	0	0	0	0	0	0	0	0	0
EPM_000000309693_1	0	0	0	0	0	0	0	0	0	0	0	0	0	0	0	0	0	0	0	0	0	0	0	0	0	0	0	0	2.17021	0	0	0	0	0	0	0	0	0	0	0	0	0	0	0	0	0	0	0	0
EPM_000000310343_1	0	3.67577	8.76531	0	0	4.52403	0	0	0	3.67577	0	0	0	0	0	5.08953	8.1998	0	4.24128	0	6.50329	0	0	0	3.67577	0	0	0	10.1791	0	5.37228	0	0	3.67577	0	0	3.39302	0	0	9.33081	8.76531	0	0	0	0	0	11.0273	3.67577	0
EPM_000000310807_1	0	0	0	0	0	0	0	0	0	0	0	0	0	0	0	0	0	0	0	0	1.28346	0	0	0	0	0	0	0	0	0	0	0	0	0	0	0	0	0	0	0	0	0	0	0	0	0	0	0	0
EPM_000000310891_1	0	0	0	0	0	0	0	0	0	0	0	0	0	0	0	0	0	0	0	0	0	0	0	0	0	0	0	0	0	0	0	0	0	0	0	0	0	0	0	0	0	0	0	0	0	0	0	3.53155	0
EPM_000000311128_4	0	0	2.23554	0	0	0	0	0	0	0	0	0	0	0	0	0	2.23554	0	0	0	0	0	0	0	0	0	0	0	1.86295	0	0	0	0	0	0	0	0	0	0	0	0	0	0	0	0	0	1.11777	0	0
EPM_000000311293_1	0	0	2.63679	0	0	0	0	0	0	0	0	0	0	0	0	0	1.64799	0	0	0	0	0	0	0	0	0	0	0	0	0	0	0	0	0	0	0	0	0	0	0	0	0	0	0	0	0	0	0	0
EPM_000000311957_1	0	4.30686	2.29699	1.43562	0	3.44549	0	0	2.87124	8.90085	0	0	0	0	0	7.17811	3.73262	0	6.02961	0	2.58412	0	0	0	6.31673	0	0	0	7.75236	8.90085	8.03948	0	0	0	0	0	6.31673	0	0	7.75236	6.60386	0	0	0	0	0	3.73262	0	0
EPM_000000312192_1	0	4.28478	0	0	0	0	0	0	0	0	0	0	0	0	0	0	0	0	0	0	0	0	0	0	0	0	0	0	0	0	0	0	0	3.57065	0	0	0	0	0	0	0	0	0	0	0	0	0	0	0
EPM_000000312579_6	0	0	2.48948	0	0	2.69694	0	0	0	2.48948	0	0	0	0	0	3.31931	0	0	6.84607	0	3.94168	0	0	0	0	6.01624	0	0	0	5.18642	7.46844	0	0	0	0	0	6.01624	0	0	0	4.7715	0	0	0	0	0	0	0	0
EPM_000000312640_2	0	0	0	6.07279	0	0	0	0	0	0	0	0	0	0	0	0	0	0	0	0	0	0	0	0	0	0	0	0	0	0	0	0	0	0	2.09406	0	0	0	0	0	0	0	0	0	0	0	0	0	0
EPM_000000312645_2	0	0	0	0	0	0	0	0	0	3.55924	0	0	0	0	0	0	0	0	0	0	0	0	0	0	0	0	0	0	3.20332	0	5.69478	0	0	0	0	0	0	0	0	3.20332	0	0	0	0	0	0	0	0	0
EPM_000000312751_1	0	0	0	0	0	0	0	0	0	0	0	0	0	0	0	0	0	0	0	0	0	0	0	0	0	0	0	0	0	0	3.21978	0	0	0	0	0	0	0	0	0	0	0	0	0	0	0	0	0	0
EPM_000000312898_1	0	0	0	0	0	0	0	0	0	0	0	0	0	0	0	0	0	0	1.70517	0	0	0	0	0	2.27356	0	0	0	0	0	0	0	0	0	0	0	0	0	0	2.27356	0	0	0	0	0	0	2.84194	0	0
EPM_000000312999_2	0	1.97653	0	0	0	0	0	0	0	3.05463	0	0	0	0	0	0	0	0	0	0	3.77337	0	0	0	2.51558	0	0	0	3.95305	0	2.33589	0	0	0	0	0	0	0	0	3.05463	2.51558	0	0	0	0	0	5.03116	0	0
EPM_000000313049_2	0	0	3.23849	0	0	0	0	0	0	0	0	0	0	0	0	0	0	0	0	0	3.67029	0	0	0	0	0	0	0	1.7272	0	2.3749	0	0	0	0	0	0	0	0	4.31799	0	0	0	0	0	0	2.8067	0	1.5113
EPM_000000313801_1	0	0	0	0	0	0	0	0	0	0	0	0	0	0	0	0	0	0	0	0	0	0	0	0	0	0	0	0	0	0	0	0	0	1.43747	0	0	0	0	0	0	0	0	0	0	0	0	0	0	0
EPM_000000315111_2	0	0	1.94471	0	0	1.94471	0	0	0	0	0	0	0	0	0	0	0	0	0	0	0	0	0	0	0	2.22253	0	0	0	0	2.22253	0	0	0	0	0	0	0	0	2.50034	0	0	0	0	0	0	0	0	0
EPM_000000315142_1	0	0	0	0	0	0	0	0	2.1844	0	0	0	0	0	0	0	0	0	0	0	0	0	0	0	0	0	0	0	0	0	0	0	0	0	0	0	0	0	0	0	0	0	0	0	0	0	0	0	0
EPM_000000315628_4	0	3.44106	0	0	0	0	0	0	0	0	0	0	0	0	0	0	0	0	0	0	0	0	0	0	0	0	0	0	0	0	0	0	0	0	0	0	0	0	0	0	0	0	0	0	0	0	0	0	0
EPM_000000315939_5	0	0	5.20955	0	0	5.00918	0	0	0	4.20771	0	0	0	0	0	8.41543	2.80514	0	12.4228	0	1.2022	0	0	0	0	0	0	0	0	0	7.61396	0	0	0	0	0	3.60661	0	0	0	0	0	0	0	0	0	0	0	0
EPM_000000316076_1	0	0	0	0	0	0	0	0	7.41427	0	0	0	0	0	0	0	0	0	0	0	0	0	0	0	0	0	0	0	0	0	0	0	0	0	0	0	0	0	0	0	0	0	0	0	0	0	0	0	0
EPM_000000316149_2	0	2.13214	0	0	0	0	0	0	0	0	0	0	0	0	0	0	0	0	0	0	0	0	0	0	0	0	0	0	0	0	0	0	0	0	0	0	0	0	0	0	0	0	0	0	0	0	0	0	0
EPM_000000316224_1	0	0	0	0	0	0	0	0	0	0	0	0	0	0	0	0	0	0	1.30145	0	0	0	0	0	0	0	0	0	0	0	3.12348	0	0	0	0	0	0	0	0	0	0	0	0	0	0	0	0	0	0
EPM_000000316347_1	0	0	0	0	0	0	0	0	0	0	0	0	0	0	0	0	0	0	0	0	0	0	0	0	0	2.65248	0	0	0	0	0	0	0	0	0	0	0	0	0	0	0	0	0	0	0	0	0	0	0
EPM_000000316458_3	0	0	0	0	0	0	0	0	0	0	0	0	0	0	0	0	0	0	0	0	0	0	0	0	0	0	0	0	0	0	0	0	0	1.89356	0	0	0	0	0	0	0	0	0	0	0	0	0	0	0
EPM_000000316574_15	0	0	3.64596	0	0	0	0	0	0	2.83574	0	0	0	0	0	4.45617	0	0	4.65872	0	3.4434	0	0	0	2.83574	0	0	0	9.52	3.24085	3.84851	0	0	2.43064	0	0	6.07659	0	0	0	2.83574	0	0	0	0	0	5.67149	0	0
EPM_000000317267_2	0	0	0	0	0	0	0	0	0	0	0	0	0	0	0	0	0	0	0	0	0	0	0	0	2.14928	0	0	0	0	0	1.79106	0	0	0	0	0	0	0	0	2.50749	2.50749	0	0	0	0	0	0	0	0
EPM_000000318241_1	0	0	0	0	0	0	0	0	0	0	0	0	0	0	0	0	0	0	0	0	0	0	0	0	0	0	0	0	2.42938	0	0	0	0	0	0	0	0	0	0	0	0	0	0	0	0	0	0	0	0
EPM_000000318274_3	0	0	3.51131	0	0	4.46894	0	0	0	5.10736	0	0	0	0	0	3.83052	0	0	3.51131	0	6.06499	0	0	0	2.87289	0	0	0	4.78815	0	3.51131	0	0	0	0	0	2.87289	0	0	6.3842	4.78815	0	0	0	0	0	0	0	0
EPM_000000318519_1	0	0	0	0	0	0	0	0	0	0	0	0	0	0	0	0	0	0	1.46971	0	0	0	0	0	0	0	0	0	0	0	0	0	0	0	0	0	0	0	0	0	0	0	0	0	0	0	3.23337	0	0
EPM_000000319128_39	0	0	0	0	0	0	0	0	4.69285	0	0	0	0	0	0	0	0	0	0	0	3.06056	0	0	0	0	7.95744	0	0	0	0	0	0	0	0	0	0	0	0	0	0	0	0	0	2.24441	0	0	0	0	0
EPM_000000319280_2	0	3.02113	2.26585	0	0	2.64349	6.04226	3.02113	2.64349	2.26585	0	0	8.68575	0	0	0	4.5317	3.77641	2.26585	0	0	0	0	3.39877	0	0	0	0	0	4.5317	6.4199	0	0	0	0	0	0	0	4.15406	4.5317	0	0	8.30811	0	3.02113	0	0	0	0
EPM_000000319354_1	0	0	0	0	0	0	0	0	0	0	0	0	0	0	0	0	0	0	0	0	0	0	0	0	0	0	0	0	0	0	0	0	0	1.64232	0	0	0	0	0	0	0	0	0	0	0	0	0	0	0
EPM_000000319572_1	0	0	0	0	0	0	0	0	0	0	0	0	0	0	0	0	0	0	0	0	0	0	0	0	0	0	0	0	0	0	0	0	0	0	0	0	0	0	0	4.24397	0	0	0	0	0	0	0	0	0
EPM_000000320488_9	0	4.05926	0	0	0	0	0	0	0	0	0	0	0	0	0	0	0	0	0	0	0	0	0	0	0	0	0	0	0	0	0	0	0	0	0	0	0	0	0	0	0	0	0	0	0	0	0	0	0
EPM_000000320545_11	0	0	0	12.4939	0	0	0	0	0	0	0	0	0	0	0	0	0	0	0	0	0	0	0	0	0	0	0	0	0	0	0	0	0	0	11.4528	0	0	0	0	0	0	0	0	0	0	0	0	8.95398	0
EPM_000000320574_2	0	0	0	0	0	0	0	0	0	0	0	0	0	0	0	0	0	0	0	0	0	0	0	0	0	0	0	0	0	0	0	0	0	0	0	0	0	0	4.29749	0	0	0	0	0	0	0	0	0	0
EPM_000000320576_1	0	0	1.64367	0	0	0	0	0	0	0	0	0	0	0	0	2.19156	0	0	0	0	0	0	0	0	0	0	0	0	0	0	0	0	0	0	0	0	0	0	0	0	0	0	0	0	0	0	0	0	0
EPM_000000320990_1	0	0	0	0	0	0	0	0	0	0	0	0	0	0	0	0	0	0	0	0	0	0	0	0	0	0	0	0	0	1.65043	0	0	0	0	0	0	3.30087	0	0	0	0	0	0	0	0	0	0	0	0
EPM_000000321151_1	0	0	0	0	0	0	0	0	0	0	0	0	0	0	0	0	0	0	3.24085	0	3.24085	0	0	0	0	0	0	0	0	2.83574	5.46893	0	0	0	0	0	0	0	0	3.64596	0	0	0	0	0	0	0	0	0
EPM_000000321609_1	0	0	3.10895	0	0	0	0	0	0	3.10895	0	0	0	0	0	2.07264	0	0	3.36803	0	0	0	0	0	0	0	0	0	0	2.33172	0	0	0	0	0	0	2.84988	0	0	0	0	0	0	0	0	0	1.81356	0	0
EPM_000000321924_2	0	0	0	0	0	0	0	0	0	0	0	0	0	0	0	0	0	0	0	0	0	0	0	0	0	0	0	0	0	0	1.72275	0	0	0	0	0	0	0	0	2.67983	0	0	0	0	0	0	0	0	0
EPM_000000322045_1	0	0	0	0	0	0	0	0	0	0	0	0	0	0	0	0	0	0	1.72911	0	0	0	0	0	0	0	0	0	1.97613	3.95226	3.21121	0	0	0	0	0	0	0	0	3.21121	0	0	0	0	0	0	0	0	0
EPM_000000322245_1	0	0	0	0	0	0	0	0	0	0	0	0	0	0	0	0	0	0	1.77395	0	0	0	0	0	0	0	0	0	3.5479	0	2.12874	0	0	0	0	0	3.9027	0	0	2.83832	0	0	0	0	0	0	0	0	0
EPR_000000000022_1	0	0	0	0	0	2.60425	0	0	2.31489	3.18298	0	0	0	0	0	0	1.15745	0	0	0	0	0	0	0	0	2.31489	2.89362	0	4.62979	4.05106	2.89362	0	0	0	0	0	0	0	0	0	0	0	2.31489	0	0	0	2.31489	0	0
EPR_000000000661_3	0	0	1.93187	0	0	0	0	0	0	0	2.36117	4.29303	0	0	0	0	0	0	0	0	0	1.71721	0	0	0	0	0	0	0	0	2.79047	0	0	0	0	0	1.71721	3.43443	0	2.36117	0	4.29303	0	0	0	0	0	0	0
EPR_000000001652_1	0	0	0	0	0	1.52192	0	0	0	0	0	0	2.73945	0	0	2.43506	0	0	1.8263	0	3.6526	0	0	0	0	1.8263	0	0	0	3.34821	3.6526	0	0	1.52192	0	0	1.8263	1.8263	1.8263	0	0	0	0	0	0	0	0	0	0
EPR_000000001721_2	0	0	0	0	0	0	0	0	0	2.52474	0	0	0	0	0	1.89356	0	0	3.78711	0	2.52474	0	0	0	2.84033	0	0	0	5.04948	0	3.47152	0	0	0	0	0	3.15593	0	0	0	0	0	0	0	0	0	3.78711	0	0
EPR_000000001863_3	0	0	0	0	0	0	0	0	0	0	0	0	0	0	0	0	0	0	0	0	0	0	0	0	0	0	0	0	0	0	0	0	0	0	0	0	0	0	0	0	2.21921	0	0	0	0	0	2.88497	0	0
EPR_000000001908_2	0	1.81145	1.50954	0	0	2.41527	0	0	0	0	0	0	0	0	0	1.81145	2.41527	0	0	0	3.92481	0	0	0	2.11336	0	0	0	3.92481	2.71718	0	0	0	0	0	0	5.13244	0	0	0	5.43435	0	0	0	0	0	2.11336	0	0
EPR_000000002147_3	0	0	0	0	0	0	0	0	0	0	0	0	0	0	0	0	0	0	0	0	0	0	0	0	0	0	0	0	0	0	0	0	0	0	0	0	0	0	0	1.51057	0	0	0	0	0	0	0	0	0
EPR_000000003356_3	0	0	0	0	0	0	0	0	4.2541	0	0	0	0	0	0	0	0	0	0	0	0	0	0	0	1.32941	7.17879	0	0	0	0	0	0	0	0	0	0	0	0	0	0	0	0	0	0	0	0	0	0	0
EPR_000000004299_7	0	0	0	0	0	0	0	0	0	0	0	0	0	0	0	0	0	0	0	0	0	0	0	0	0	0	0	0	0	0	0	3.6601	0	0	0	0	2.97383	0	0	0	0	0	0	0	0	0	3.6601	0	0
EPR_000000004458_1	0	0	2.45384	0	0	0	0	0	0	0	0	0	0	0	0	0	0	0	0	0	0	0	0	0	0	0	0	0	0	0	1.96307	0	0	0	0	0	0	0	0	0	0	0	0	0	0	0	0	0	0
EPR_000000004526_5	0	0	0	0	0	0	0	0	0	3.24721	0	0	0	0	0	3.49699	2.49785	0	0	0	0	0	0	0	0	0	0	0	0	2.99742	2.49785	0	0	0	0	0	0	0	0	2.74764	0	0	0	0	0	0	2.24807	0	0
EPR_000000004807_1	0	0	0	0	0	0	0	0	0	0	0	0	0	0	0	0	0	0	0	0	3.56234	0	0	0	2.5908	0	0	0	2.91465	3.56234	0	0	0	1.61925	0	0	2.26695	0	0	0	0	0	0	0	0	0	1.61925	0	0
EPR_000000004860_5	0	0	4.04756	0	0	3.46934	0	0	0	0	0	0	0	0	0	3.46934	2.50563	0	2.12015	0	1.73467	0	0	0	0	0	0	0	2.50563	0	3.27659	0	0	0	0	0	0	0	0	0	0	0	0	0	0	0	0	0	0
EPR_000000005103_5	0	1.5818	0	0	0	0	0	0	0	1.5818	0	0	0	0	0	0	2.03375	0	0	0	1.80778	0	0	0	2.93764	0	0	0	2.93764	0	2.93764	0	0	0	0	0	0	0	0	4.0675	0	0	0	0	0	0	0	0	0
EPR_000000005271_1	0	0	0	0	0	0	0	0	0	0	0	0	0	0	0	3.01092	0	0	3.34547	0	0	0	0	0	0	0	0	0	0	3.01092	3.34547	0	0	0	0	3.01092	0	0	0	0	0	3.01092	0	0	0	0	0	0	0
EPR_000000005315_1	0	0	2.33967	0	0	0	0	0	0	0	0	0	0	0	0	0	2.51964	0	0	0	0	0	0	0	0	0	0	0	0	0	0	0	0	0	0	0	0	0	0	0	0	0	0	0	0	0	0	0	0
EPR_000000005379_35	3.16361	0	0	0	0	2.03375	0	0	0	0	0	0	4.29347	0	2.93764	0	0	0	2.25972	0	0	0	0	0	2.25972	0	0	0	0	0	0	0	0	0	0	0	0	0	0	3.84152	0	0	0	0	0	0	0	0	3.84152
EPR_000000005399_4	0	0	0	0	0	0	0	0	0	0	0	0	0	0	0	1.38966	0	0	0	0	0	0	0	0	0	0	0	0	0	0	0	0	0	0	0	0	0	0	0	1.85288	0	0	0	0	0	0	0	0	0
EPR_000000005558_13	0	0	0	0	0	0	0	0	0	0	0	0	0	0	0	0	0	0	0	0	2.93764	0	0	0	2.03375	0	0	0	2.25972	2.03375	2.25972	0	0	1.5818	0	0	0	0	0	2.71166	0	0	0	0	0	0	2.48569	0	0
EPR_000000006083_51	0	0	2.31216	0	0	0	0	0	0	2.73256	0	0	0	0	0	0	2.94275	0	0	0	1.47138	0	0	0	0	0	0	0	0	0	2.31216	0	0	0	0	0	0	0	0	2.10197	0	0	0	0	0	0	0	0	0
EPR_000000006838_1	0	0	0	0	0	0	0	0	0	0	0	0	0	0	0	0	0	0	1.81637	0	5.14639	0	0	0	2.72456	0	0	0	6.35731	0	0	0	0	0	0	0	3.93548	0	0	3.02729	2.72456	0	0	0	0	0	0	0	0
EPR_000000007235_8	0	0	0	0	0	3.0803	0	0	0	0	0	0	0	0	0	0	0	0	2.31023	0	4.62045	0	0	0	0	0	0	0	0	0	2.31023	0	0	0	0	0	0	0	0	4.36376	3.59368	0	0	0	0	0	0	0	0
EPR_000000007536_2	0	0	2.24089	0	0	0	0	0	0	0	0	0	0	0	0	0	1.28051	0	1.60064	0	0	0	0	0	0	0	0	0	0	0	0	0	0	0	0	0	1.28051	0	0	0	0	0	0	1.60064	0	0	0	0	0
EPR_000000007894_1	0	0	0	0	0	0	0	0	0	0	0	0	0	0	0	0	0	0	0	0	1.90667	0	0	0	0	0	0	0	0	0	2.17906	0	0	0	0	0	0	0	0	0	0	0	0	0	0	0	3.54097	0	0
EPR_000000008066_3	0	0	0	0	0	0	0	0	0	0	0	0	0	0	0	0	0	0	0	0	0	0	0	0	0	0	0	0	0	0	0	0	0	0	0	0	0	0	0	0	0	0	0	0	0	0	0	0	0
EPR_000000008244_2	0	0	0	0	0	0	0	0	0	0	0	0	0	0	0	0	0	0	0	0	0	0	0	0	0	0	0	0	0	0	0	0	0	0	0	0	0	0	0	0	0	0	0	0	0	0	1.61455	0	0
EPR_000000008367_44	0	0	0	0	0	0	0	0	0	0	0	0	0	0	0	0	0	0	0	0	0	0	0	0	0	0	0	0	2.03375	2.48569	1.80778	0	0	0	0	0	2.48569	0	0	0	0	0	0	0	0	0	0	0	0
EPR_000000009248_3	0	0	0	0	0	0	0	0	0	0	0	0	0	0	0	0	0	0	0	0	0	0	0	0	0	0	0	0	0	0	0	0	0	0	0	0	0	0	0	0	0	0	0	0	0	0	1.7373	0	0
EPR_000000009788_1	0	0	0	0	0	0	0	0	0	0	0	0	0	0	0	3.44905	1.72452	0	0	0	2.06943	0	0	0	0	0	0	0	3.44905	0	0	0	0	0	0	0	0	0	0	0	3.10414	0	0	0	0	0	3.44905	0	0
EPR_000000009886_3	0	0	0	0	0	0	0	0	0	0	0	0	0	0	0	0	0	0	0	0	0	0	0	0	0	0	0	0	0	0	0	0	0	0	0	0	0	0	0	0	0	0	0	0	0	0	0	0	0
EPR_000000010178_4	0	0	0	0	0	0	0	0	0	1.44681	0	0	0	0	0	0	0	0	2.17021	0	0	0	0	0	0	0	0	0	0	0	0	0	0	0	0	0	0	0	0	0	0	0	0	0	0	0	0	0	0
EPR_000000010183_1	0	0	0	0	0	0	0	0	0	0	0	0	0	0	0	0	0	0	0	0	2.4123	0	0	0	0	0	0	0	2.8509	0	1.7544	0	0	0	0	0	0	0	0	2.6316	0	0	0	0	0	0	0	0	0
EPR_000000010558_4	0	0	0	0	0	0	0	0	0	0	0	0	0	0	0	0	0	0	4.11882	0	0	0	0	0	0	0	0	0	0	0	0	0	0	0	0	0	0	0	0	0	1.96134	0	0	0	0	0	0	0	0
EPR_000000010787_2	0	0	2.17728	0	0	0	0	0	0	0	0	0	0	0	0	0	0	0	0	0	0	0	0	0	0	0	0	0	0	1.8144	0	0	0	0	0	0	0	0	0	0	0	0	0	0	0	0	0	0	0
EPR_000000011287_3	0	0	0	0	0	0	0	0	0	0	0	0	0	0	0	0	0	0	0	0	0	0	0	0	0	0	0	0	2.88425	0	0	0	0	0	0	0	0	0	0	0	0	0	0	0	0	0	0	0	0
EPR_000000011408_1	0	0	0	0	0	0	0	0	0	0	0	0	0	0	0	0	0	0	0	0	0	0	0	0	0	0	0	0	0	0	0	0	0	0	0	0	0	0	0	0	0	0	0	0	0	0	1.29164	0	0
EPR_000000011567_3	0	0	0	0	0	0	0	0	0	1.82963	0	0	0	0	0	0	0	0	0	0	3.04939	0	0	0	0	0	0	0	5.89548	0	1.62634	0	0	0	0	0	0	0	0	0	3.65926	0	0	0	0	0	1.82963	0	0
EPR_000000011803_1	0	4.76596	6.55319	0	0	5.3617	0	0	0	0	0	0	0	0	0	8.34042	5.3617	0	8.93617	0	9.33333	0	0	0	6.55319	0	0	0	17.078	3.37589	7.5461	0	0	6.15603	0	0	10.922	0	0	4.56737	8.73759	0	0	0	0	0	13.7021	0	0
EPR_000000012266_2	0	0	4.93303	0	0	0	0	0	0	2.8776	0	0	0	0	0	0	2.67206	0	2.46651	0	0	0	0	0	0	0	0	0	0	3.90531	4.52194	0	0	0	0	0	1.64434	0	0	2.8776	0	0	0	0	0	0	2.05543	0	0
EPR_000000012809_6	0	0	0	0	0	3.07019	0	0	0	0	0	0	0	0	0	0	1.7544	0	0	0	0	0	0	0	0	0	0	0	1.9737	0	0	0	0	0	0	0	2.193	0	0	0	0	0	0	0	0	0	0	0	0
EPR_000000013030_10	0	0	2.06729	0	0	2.52669	0	0	0	0	0	0	0	0	0	0	2.98609	0	2.98609	0	2.29699	0	0	0	0	0	0	0	0	0	0	0	0	0	0	0	2.98609	0	0	2.52669	2.75639	0	0	0	0	0	0	0	0
EPR_000000013317_1	0	0	0	0	0	0	0	0	0	0	0	0	0	0	0	0	0	0	1.3145	0	0	0	0	0	1.3145	0	0	0	0	0	1.97176	0	0	0	0	0	0	0	0	2.62901	0	0	0	0	0	0	0	0	0
EPR_000000013545_2	0	0	0	0	0	0	0	0	0	0	0	0	0	0	0	0	1.45626	0	0	0	0	0	0	0	0	0	0	0	0	0	0	0	0	0	1.45626	0	0	0	0	0	0	0	0	0	0	0	2.91253	0	0
EPR_000000014358_36	0	0	0	0	0	0	0	0	0	0	0	0	0	0	0	1.80655	3.41238	0	4.81748	0	0	0	0	0	0	0	0	0	0	0	0	0	0	0	0	0	0	0	0	0	0	0	0	0	0	0	0	0	0
EPR_000000014880_17	0	0	0	0	0	0	0	0	0	0	0	0	0	0	0	0	0	0	0	0	2.79047	0	0	0	0	0	0	0	0	0	0	0	0	0	0	0	0	0	0	2.57582	3.00512	0	0	0	0	0	2.14652	0	0
EPR_000000014891_1	0	0	0	0	0	0	2.69092	0	0	0	0	0	2.42183	0	0	0	0	0	0	0	0	0	0	0	0	0	0	0	2.42183	0	0	0	0	0	0	0	0	0	0	3.4982	0	0	0	0	0	0	0	0	0
EPR_000000015136_5	0	1.26596	2.53191	0	0	0	0	0	0	0	0	0	0	0	0	2.32092	0	0	3.16489	0	0	0	0	0	0	0	0	0	0	0	0	0	0	0	0	0	0	0	0	4.00886	0	0	0	0	0	0	0	0	0
EPR_000000015268_3	8.21506	2.20404	5.40992	0	11.0202	3.80698	5.20955	0	2.40441	4.40808	6.41175	8.21506	3.20588	4.40808	2.60477	2.80514	2.60477	2.60477	5.61028	0	2.60477	4.00735	3.60661	2.60477	4.20771	2.20404	6.61212	2.80514	3.20588	3.40624	4.40808	1.80331	4.80882	0	0	4.60845	3.20588	15.2279	8.61579	6.01102	5.81065	5.20955	0	0	5.40992	8.01469	2.40441	0	7.41359
EPR_000000015799_1	0	0	0	0	0	0	0	0	0	0	0	0	0	0	0	0	0	0	0	0	0	0	0	0	0	0	0	0	0	0	1.97176	0	0	0	0	0	0	0	0	0	0	0	0	0	0	0	0	0	0
EPR_000000016726_14	0	0	0	0	0	0	0	0	0	1.86711	0	0	0	0	0	0	0	0	0	0	1.65965	0	0	0	0	0	0	0	0	0	1.86711	0	0	0	0	0	0	0	0	0	0	0	0	0	0	0	0	0	0
EPR_000000016931_3	0	0	0	0	0	0	0	0	0	0	0	0	0	0	0	0	0	0	0	0	0	0	0	0	0	0	0	0	3.18298	0	0	0	0	0	0	0	0	0	0	0	1.59149	0	0	0	0	0	0	0	0
EPR_000000017334_14	0	0	0	0	0	0	0	0	0	0	0	0	0	0	0	0	0	0	2.02963	0	0	0	0	0	0	0	0	0	2.25515	0	0	0	0	0	0	0	0	0	0	0	0	0	0	0	0	0	0	0	0
EPR_000000017531_13	0	0	0	0	0	0	0	0	0	0	0	0	0	0	0	0	0	0	3.17542	0	0	0	0	0	0	0	0	0	0	0	2.38156	0	0	0	0	0	0	0	0	0	0	0	0	0	0	0	0	0	0
EPR_000000017594_1	0	0	0	0	0	0	0	0	0	1.86191	0	0	0	0	0	0	0	0	0	0	0	0	0	0	0	0	0	0	0	0	0	0	0	0	0	0	0	0	0	0	0	0	0	0	0	0	0	0	0
EPR_000000017638_2	0	0	0	0	0	0	0	0	0	0	0	0	0	0	0	0	0	0	0	0	0	0	0	0	0	0	0	0	0	0	0	0	0	0	0	0	0	0	0	0	0	0	0	0	0	0	0	0	0
EPR_000000017722_3	0	0	0	0	0	0	0	0	0	0	0	0	0	0	0	0	0	0	0	0	0	0	0	0	1.36413	0	0	0	0	2.0462	0	0	0	0	0	0	0	0	0	0	0	0	0	0	0	0	0	0	0
EPR_000000018060_1	0	0	0	0	0	0	0	0	0	0	0	0	0	0	0	0	0	0	4.36879	0	0	0	0	0	0	0	0	0	0	0	0	0	0	0	0	0	0	0	0	0	0	0	0	0	0	0	0	0	0
EPR_000000019218_2	0	0	0	0	0	0	0	0	0	0	0	0	0	0	0	0	0	0	0	0	0	0	0	0	0	0	0	0	1.14144	1.8263	0	0	0	0	0	0	0	0	0	2.05459	0	0	0	0	0	0	1.36972	0	0
EPR_000000019478_38	0	1.52958	0	0	0	3.82394	0	0	0	3.05915	0	0	0	0	0	3.31408	0	0	4.07887	0	0	0	0	0	0	0	0	0	2.5493	0	2.29437	0	0	0	0	0	0	0	0	3.31408	2.03944	0	0	0	0	0	0	0	0
EPR_000000019668_1	0	0	2.88114	0	0	3.2653	0	0	0	0	0	0	0	0	0	0	0	0	2.88114	0	3.64945	0	0	0	0	0	0	0	2.49699	2.30491	3.07322	0	0	0	0	0	0	0	0	4.0336	2.30491	0	0	0	0	0	0	0	0
EPR_000000019672_16	0	0	0	0	0	2.02553	0	0	0	0	0	0	0	0	0	2.39381	0	0	0	0	0	0	0	0	2.02553	0	0	0	2.20967	2.20967	1.84139	0	0	0	0	0	0	0	0	0	0	0	0	0	0	0	1.84139	0	0
EPR_000000019752_12	0	0	3.70465	0	0	0	0	0	0	0	0	0	0	0	0	0	0	0	2.64618	0	0	0	0	0	0	0	0	0	0	2.38156	0	0	0	0	0	0	2.9108	0	0	0	0	0	0	0	0	0	0	0	0
EPR_000000020031_2	0	0	0	0	0	0	0	0	0	0	0	0	0	0	0	0	0	0	0	0	0	0	0	0	1.26356	0	0	0	0	0	0	0	0	0	0	0	0	0	0	0	0	0	0	0	0	0	0	0	0
EPR_000000020306_2	0	0	0	0	0	0	0	0	0	0	0	0	0	0	0	0	1.77537	0	0	0	0	0	0	0	0	0	0	0	0	0	0	0	0	0	0	0	0	0	0	0	0	0	0	0	0	0	0	0	0
EPR_000000020786_1	0	0	0	0	0	0	0	0	0	0	0	0	0	0	0	1.2954	0	0	0	0	0	0	0	0	0	0	0	0	0	0	0	0	0	0	0	0	0	0	0	0	0	0	0	0	0	0	0	0	0
EPR_000000021653_1	11.3678	0	1.13678	0	11.8225	0	31.6024	10.4584	0	0	7.04802	11.8225	40.924	15.6875	10.9131	0	0	12.9593	0	0	0	10.231	10.231	17.0517	0	0	22.9629	4.31976	0	0	0	13.1866	14.7781	0	0	5.91124	0	13.8687	13.414	0	0	6.82067	14.5508	0	11.3678	9.54893	0	0	26.828
EPR_000000021773_1	0	0	0	0	0	0	0	0	0	0	0	0	0	0	0	0	0	0	0	0	0	0	0	0	0	0	0	0	0	0	0	0	0	0	0	0	0	0	0	0	0	0	0	0	0	0	0	0	0
EPR_000000021775_4	0	0	0	0	0	0	0	0	0	0	0	0	0	0	0	0	0	0	0	0	0	0	0	0	1.79271	0	0	0	0	0	0	0	0	0	0	0	0	0	0	0	0	0	0	0	0	0	0	0	0
EPR_000000022335_5	0	2.32092	0	0	0	2.83668	0	0	2.06304	0	0	0	0	0	0	1.54728	2.06304	0	2.32092	0	0	0	0	0	0	0	0	0	0	0	0	0	0	0	0	0	0	0	0	0	0	0	0	0	0	0	0	0	0
EPR_000000022835_4	0	0	0	0	0	2.46955	0	0	0	0	0	0	0	0	0	2.74395	1.92076	0	0	0	0	0	0	0	0	0	0	0	0	0	2.19516	0	0	0	0	0	0	0	0	0	0	0	0	0	0	0	0	0	0
EPR_000000023231_1	0	0	0	0	0	0	0	0	0	2.22174	0	0	3.17391	0	0	0	0	0	0	0	0	0	0	0	0	0	1.58695	0	0	0	0	0	0	0	0	0	0	0	1.58695	0	0	0	1.90435	0	0	1.58695	0	0	0
EPR_000000023332_27	0	0	2.23255	0	0	2.00929	0	0	0	0	0	0	0	0	0	0	2.90231	0	0	0	5.13486	0	0	0	2.23255	0	0	0	6.25114	2.67906	0	0	0	0	0	0	3.34882	0	0	4.91161	0	0	0	0	0	0	3.57208	0	0
EPR_000000023377_1	0	0	0	0	0	0	0	0	0	0	0	0	0	0	0	0	0	0	2.37536	0	0	0	0	0	0	0	0	0	0	0	0	0	0	0	0	0	0	0	0	0	2.13782	0	0	0	0	0	0	0	0
EPR_000000023646_3	0	6.31185	17.9888	0	0	12.9393	0	0	2.52474	15.1484	0	0	0	0	0	15.464	13.8861	0	14.8329	0	21.1447	0	0	0	14.2017	5.99626	0	0	28.0877	16.0952	18.9356	0	0	7.25863	1.89356	0	12.9393	0	0	22.4071	16.4108	0	0	0	0	0	23.6695	6.62745	0
EPR_000000023671_3	1.88821	0	0	0	0	0	0	0	0	0	0	0	0	0	0	0	0	0	0	0	0	0	0	0	0	0	0	0	0	0	0	0	0	0	0	0	0	0	0	0	0	0	0	0	0	0	0	0	0
EPR_000000023706_1	0	0	0	0	0	0	0	0	0	0	0	0	0	0	0	0	0	0	1.35446	0	0	0	0	0	0	0	0	0	0	0	0	0	0	0	0	0	0	0	0	0	0	0	0	0	0	0	0	0	0
EPR_000000023806_2	0	0	0	0	0	0	0	0	0	0	0	0	0	0	0	0	0	0	0	0	0	0	0	0	0	0	0	0	0	0	0	0	0	0	0	0	0	0	0	0	0	0	0	0	0	0	0	0	0
EPR_000000024023_26	0	0	0	0	0	0	0	0	0	0	0	0	0	0	0	0	0	0	0	0	0	0	0	0	0	0	0	0	0	0	0	0	0	0	0	0	0	0	0	2.14239	0	0	0	0	0	0	0	0	0
EPR_000000024188_46	0	0	0	0	0	0	0	0	0	2.02553	0	0	0	0	0	0	0	0	0	0	0	0	0	0	0	0	0	0	3.7617	0	0	0	0	0	0	0	0	0	0	0	2.89362	0	0	0	0	0	0	0	0
EPR_000000024256_1	0	0	1.84648	0	0	3.07746	0	0	0	0	0	0	0	0	0	0	1.84648	0	0	0	0	0	0	0	0	0	0	0	0	1.84648	0	0	0	0	0	0	1.84648	0	0	0	0	0	0	0	0	0	0	0	0
EPR_000000024349_3	8.15775	0	3.82394	0	7.64789	4.3338	4.3338	2.29437	2.03944	3.31408	3.56901	6.62817	5.09859	5.60845	5.35352	3.05915	2.03944	0	3.31408	0	2.29437	3.05915	7.13803	2.03944	1.78451	0	4.07887	0	0	2.03944	5.35352	3.31408	0	0	0	3.56901	4.3338	6.37324	5.86338	2.29437	1.78451	5.60845	3.05915	0	4.84366	6.62817	3.56901	0	7.39296
EPR_000000024492_11	0	0	0	0	0	0	0	0	0	0	0	0	0	0	0	0	0	0	0	0	0	0	0	0	0	0	0	0	0	0	1.87459	0	0	0	0	0	0	0	0	0	0	0	0	0	0	0	0	0	0
EPR_000000024608_2	0	0	0	0	0	2.34535	0	0	0	1.40721	0	0	0	0	0	0	0	0	0	0	0	0	0	0	0	0	0	0	0	0	0	0	0	0	0	0	0	0	0	0	0	0	0	0	0	0	0	0	0
EPR_000000025253_1	0	0	0	0	0	0	0	0	0	1.97926	0	0	0	0	0	0	0	0	3.11027	0	3.11027	0	0	0	3.11027	0	0	0	0	3.11027	1.97926	0	0	0	0	0	0	0	0	0	0	0	0	0	0	0	0	0	0
EPR_000000025505_1	0	0	0	0	0	0	0	0	0	0	0	0	0	0	0	0	0	0	0	0	2.71718	0	0	0	0	0	0	0	0	0	0	0	0	0	0	0	0	0	0	0	0	0	0	0	0	0	0	0	0
EPR_000000025541_1	0	3.07746	4.6162	0	0	7.69366	0	0	5.84718	6.46268	0	0	0	0	0	6.15493	6.46268	0	10.4634	0	2.15423	0	0	0	5.84718	5.53944	0	0	3.38521	0	11.3866	0	0	3.07746	0	0	6.46268	0	0	6.15493	3.69296	0	0	0	0	0	0	0	0
EPR_000000025700_8	0	0	0	0	0	0	0	0	0	0	0	0	0	0	0	0	0	0	0	0	0	0	0	0	0	0	0	0	0	0	0	0	0	2.19732	0	0	0	0	0	0	0	0	0	0	0	0	0	0	0
EPR_000000025779_3	0	0	0	0	10.7618	0	9.9646	7.17451	0	0	11.1604	14.9469	0	15.5448	9.9646	0	0	0	0	0	0	0	15.7441	16.9398	0	0	13.3526	0	0	0	0	17.5377	17.9363	0	0	8.76885	0	11.1604	7.5731	0	0	8.17097	14.349	0	14.349	11.1604	0	0	10.7618
EPR_000000026468_4	0	0	0	0	0	0	0	0	0	0	0	0	0	0	0	2.66608	0	0	2.28521	0	0	0	0	0	0	0	0	0	0	0	0	0	0	0	0	0	2.09478	0	0	0	0	0	0	0	0	0	0	0	0
EPR_000000026733_1	0	0	0	0	0	0	0	0	0	0	0	0	0	0	0	0	0	0	0	0	0	0	0	0	0	0	0	0	0	0	0	0	0	0	0	0	0	0	0	1.58695	0	0	0	0	0	0	0	0	0
EPR_000000026862_1	0	0	0	0	0	0	0	0	0	0	0	0	0	0	0	0	0	0	0	0	0	0	0	0	0	0	0	0	0	3.6626	0	0	0	0	0	0	0	0	0	0	0	0	0	0	0	0	2.44174	0	0
EPR_000000027443_3	0	0	0	0	0	2.89612	0	0	0	0	0	0	0	0	0	9.07452	0	0	0	0	0	0	0	0	0	0	0	0	0	1.5446	0	0	0	0	0	0	0	0	0	0	0	0	0	0	0	0	0	0	0
EPR_000000027479_5	0	0	0	0	0	0	0	0	0	0	0	0	0	0	0	0	0	0	0	0	2.83972	0	0	0	0	0	0	0	3.71347	0	3.05815	0	0	0	0	0	0	0	0	2.40284	0	0	0	0	0	0	0	0	0
EPR_000000027861_1	0	0	0	0	0	0	0	0	0	0	0	0	0	0	0	4.86856	2.29109	0	0	0	0	0	0	0	0	0	0	0	0	0	0	0	0	0	0	0	0	0	0	0	0	0	0	0	0	0	0	0	0
EPR_000000028267_12	0	0	0	0	0	0	0	0	0	0	0	0	0	0	0	4.96509	0	0	0	0	0	0	0	0	0	0	0	0	0	0	0	0	0	0	0	0	0	0	0	0	0	0	0	0	0	0	0	0	0
EPR_000000028285_1	0	0	0	0	0	0	0	0	0	0	0	0	0	0	0	0	0	0	0	0	0	0	0	0	2.22808	0	0	0	0	0	0	0	0	0	0	0	0	0	0	3.71347	2.72321	0	0	0	0	0	2.72321	0	0
EPR_000000029375_2	0	0	0	0	0	0	0	0	0	0	0	0	0	0	0	0	0	0	0	0	0	0	0	0	0	0	0	0	0	0	0	0	0	0	0	1.35446	2.70892	0	0	0	0	0	0	0	0	0	0	0	0
EPR_000000029392_1	7.27059	0	0	0	0	0	0	0	0	0	0	7.27059	7.03606	0	0	0	0	0	0	0	0	0	0	0	0	0	0	0	0	0	0	0	0	0	0	3.04896	1.87628	0	0	0	0	0	0	0	0	7.03606	0	0	6.80152
EPR_000000029847_7	0	0	4.31242	0	0	0	0	0	0	0	0	0	0	0	0	0	0	0	0	0	0	0	0	0	0	0	0	0	0	0	0	0	0	0	0	0	0	0	0	0	0	0	0	0	0	0	0	0	0
EPR_000000030178_53	0	58.677	0	0	0	13.5408	0	0	0	2.46197	0	0	0	0	0	0	3.69296	0	0	0	0	0	0	0	0	0	0	0	0	0	0	0	0	53.9582	0	0	0	0	0	0	0	0	0	0	0	0	23.3887	0	0
EPR_000000030246_144	0	0	0	0	0	0	0	0	0	0	0	0	0	0	0	0	0	0	0	0	0	0	0	0	0	0	0	0	0	0	0	0	0	0	0	0	0	0	0	0	0	0	2.02186	0	0	0	1.4153	0	0
EPR_000000030356_4	0	0	0	0	0	0	0	0	0	0	0	0	0	0	0	0	0	0	0	0	0	0	0	0	3.65926	0	0	0	5.08231	2.03292	0	0	0	1.62634	0	0	3.45597	0	0	0	3.25268	0	0	0	0	0	2.43951	0	0
EPR_000000031282_1	0	0	0	0	0	0	0	0	0	0	0	0	0	0	0	0	0	0	0	0	0	0	0	0	0	0	0	2.78511	0	0	0	0	0	0	0	0	0	5.57021	0	0	0	3.06362	3.06362	0	0	2.50659	0	0	0
EPR_000000032425_2	0	0	0	0	0	1.90202	0	0	0	0	0	0	0	0	0	0	0	0	0	0	0	0	0	0	0	0	0	0	0	0	0	0	0	0	0	0	0	0	0	0	0	0	0	0	0	0	0	0	0
EPR_000000032463_12	0	0	0	0	0	0	0	0	0	0	0	0	0	0	0	0	0	0	0	0	1.55345	0	0	0	0	0	0	0	0	0	0	0	0	0	0	0	0	0	0	0	0	0	0	0	0	0	1.77537	0	0
EPR_000000032526_1	0	0	0	0	0	0	0	0	0	0	0	0	0	0	0	0	0	0	0	0	0	0	0	0	0	0	0	0	0	0	0	0	0	0	0	0	0	0	0	0	0	0	0	0	0	0	0	0	0
EPR_000000033083_4	6.83279	0	0	0	4.45617	0	6.23864	0	0	0	6.83279	9.80357	0	5.94156	0	2.37662	0	0	0	0	0	0	3.26786	6.23864	4.45617	0	2.97078	0	5.64448	0	0	5.05032	0	0	0	2.37662	0	8.91234	5.3474	3.86201	0	4.75325	4.75325	0	5.3474	7.42695	0	0	7.12987
EPR_000000033967_4	0	3.14307	0	0	0	0	0	0	0	3.4923	0	0	0	0	0	0	0	0	2.09538	0	3.14307	0	0	0	1.74615	0	0	0	4.19075	3.4923	3.84152	0	0	2.44461	0	0	3.4923	0	0	0	0	0	0	0	0	0	0	0	0
EPR_000000034138_3	4.60148	0	1.69528	0	5.81239	0	7.26549	0	0	2.42183	1.69528	2.9062	3.39056	2.9062	3.87493	1.93746	2.66401	3.87493	3.63275	0	0	3.63275	2.17965	6.05458	0	0	5.81239	0	1.69528	0	3.14838	3.63275	4.3593	0	0	0	0	2.9062	5.08584	2.9062	0	0	3.87493	0	1.69528	2.66401	0	0	6.78113
EPR_000000034524_6	0	6.55319	10.692	0	0	10.0022	0	0	5.86338	9.31243	0	0	0	0	0	8.96752	9.65733	0	7.93281	0	7.93281	0	0	0	7.5879	4.48376	0	0	13.1064	12.4166	11.037	0	0	6.20828	0	0	8.62262	0	0	10.0022	8.96752	0	0	0	2.06943	0	10.3471	0	0
EPR_000000034594_4	0	0	2.83832	0	0	1.89222	0	0	0	0	0	0	3.5479	0	0	3.31138	0	0	0	0	0	0	0	3.31138	0	0	2.6018	0	0	0	0	0	0	2.12874	0	2.36527	0	0	0	0	2.83832	1.89222	1.41916	0	0	2.36527	0	0	4.25749
EPR_000000034649_6	0	0	0	0	0	0	0	0	0	0	0	0	0	0	0	0	0	0	0	0	0	0	0	0	0	0	0	0	0	1.43088	0	0	0	0	0	0	0	0	0	0	0	0	0	0	0	0	0	0	0
EPR_000000034804_6	0	0	0	0	0	0	0	0	0	0	0	0	0	0	0	0	0	0	0	0	0	0	0	0	0	0	0	0	0	0	0	0	0	0	0	0	0	0	0	2.63367	0	0	0	0	0	0	2.10694	0	0
EPR_000000035052_2	0	0	7.87707	0	0	0	0	0	3.65721	2.25059	2.25059	2.81324	0	0	0	5.06383	4.7825	0	8.15839	0	2.53191	0	2.25059	0	0	0	0	0	0	0	7.87707	0	0	0	0	0	6.75177	2.53191	0	6.18912	3.65721	0	0	0	0	0	0	0	0
EPR_000000035226_1	0	0	0	0	0	0	0	0	0	0	0	0	0	0	0	0	0	0	0	0	0	0	0	0	0	0	0	0	0	1.2842	0	0	0	0	0	0	0	0	0	0	0	0	0	0	0	0	0	0	0
EPR_000000035710_2	0	0	0	0	0	0	0	0	0	0	0	0	0	0	0	3.60337	0	0	0	0	0	0	0	0	0	0	0	0	0	0	0	0	0	0	0	0	2.10197	0	0	0	0	0	0	0	0	0	0	0	0
EPR_000000035985_21	0	1.69115	5.07344	0	0	1.69115	0	0	0	2.53672	0	0	0	0	0	4.65065	3.59368	0	3.38229	0	0	0	0	0	2.32533	3.80508	0	0	4.65065	4.01647	4.43926	0	0	0	0	0	5.70762	0	0	3.38229	2.74811	0	0	0	0	0	5.07344	0	0
EPR_000000036196_1	0	0	0	0	0	3.61161	0	0	0	0	0	0	0	0	0	0	0	0	0	0	0	0	0	0	0	0	0	0	0	0	0	0	0	0	0	0	0	0	0	2.50034	0	0	0	0	0	0	0	0	0
EPR_000000036302_6	0	0	0	0	0	0	0	0	0	0	0	0	0	0	0	3.29815	0	0	4.2143	0	2.56523	0	0	0	0	0	0	0	0	0	0	0	0	1.64908	0	0	2.19877	0	0	3.66461	2.56523	0	0	0	0	0	0	0	0
EPR_000000036601_8	0	0	0	0	0	0	0	0	0	0	0	0	0	0	0	0	0	0	0	0	1.67841	0	0	0	0	0	0	0	3.35681	1.88821	3.56661	0	0	0	0	0	0	0	0	2.30781	0	0	0	0	0	0	0	0	0
EPR_000000037115_2	0	0	0	0	0	0	0	0	0	0	0	0	0	0	0	0	0	0	0	0	0	0	0	0	0	0	0	0	0	0	0	0	0	0	0	0	0	0	0	0	0	0	0	0	0	0	0	0	0
EPR_000000037664_19	0	39.0353	0	0	0	9.64918	0	0	0	3.50879	0	0	0	0	0	0	6.14039	0	0	0	0	0	0	0	0	0	0	0	0	12.7194	0	0	0	24.7809	0	0	0	0	0	0	0	0	0	0	0	0	13.3773	0	0
EPR_000000037710_4	0	0	0	0	0	0	0	0	0	0	0	0	0	0	0	0	0	0	0	0	0	0	0	0	0	0	0	0	2.56102	0	0	0	0	0	0	0	0	0	0	0	0	0	0	0	0	0	0	0	0
EPR_000000038097_14	0	0	0	0	0	0	0	0	0	2.57369	0	0	0	0	0	3.30904	0	0	3.1252	0	4.77972	0	0	0	3.49287	0	0	0	4.77972	2.94137	3.1252	0	0	0	0	0	0	0	0	5.14739	2.02219	0	0	0	0	0	2.02219	0	0
EPR_000000038805_2	0	0	2.46651	0	0	0	0	0	0	0	0	0	0	0	0	0	0	0	0	0	0	0	0	0	0	0	0	0	0	0	0	0	0	0	0	0	0	0	0	2.46651	0	0	0	0	0	0	0	0	0
EPR_000000038901_9	0	0	0	0	0	1.5231	0	0	0	0	0	0	0	0	0	0	0	0	0	0	0	0	0	0	0	0	0	0	2.39345	1.74069	0	0	0	0	0	0	0	0	0	0	0	0	0	0	0	0	0	0	0
EPR_000000039012_2	2.41705	0	0	0	3.07625	0	0	0	0	0	0	1.97759	2.63679	0	2.41705	0	0	0	0	0	0	0	0	3.07625	0	0	0	0	0	0	0	0	0	0	0	0	0	3.51571	0	0	0	0	0	0	0	0	0	0	5.05384
EPR_000000039017_4	0	0	0	0	0	0	0	0	0	0	0	0	0	0	0	0	0	0	2.93169	0	0	0	0	0	0	0	0	0	0	0	0	0	0	0	0	0	0	0	0	0	0	0	0	0	0	0	0	0	0
EPR_000000039269_2	0	0	0	0	0	0	0	0	0	0	0	0	0	0	0	0	0	0	2.37419	0	0	0	0	0	0	0	0	0	0	0	0	0	0	0	0	0	0	0	0	0	0	0	0	0	0	0	0	0	0
EPR_000000039458_2	0	0	1.76521	0	0	0	0	0	0	0	0	0	0	0	0	2.35361	0	0	0	0	0	0	0	0	0	0	0	0	1.96134	0	2.35361	0	0	0	0	0	0	0	0	0	0	0	0	0	0	0	0	0	0
EPR_000000039481_9	0	0	0	0	0	0	0	0	0	2.5908	0	0	0	0	0	2.3915	0	0	0	0	0	0	0	0	0	0	0	0	2.19221	0	2.98938	0	0	0	0	0	1.79363	0	0	0	0	0	0	0	0	0	0	0	0
EPR_000000040300_14	0	0	0	0	0	1.11627	0	0	0	1.33953	0	0	0	0	0	0	0	0	0	0	0	0	0	0	0	0	0	0	0	0	1.78604	0	0	0	0	0	0	0	0	2.23255	0	0	0	0	0	0	0	0	0
EPR_000000040358_29	0	0	0	0	0	1.87059	0	0	0	0	0	0	0	0	0	4.15687	0	0	0	0	0	0	0	0	0	0	0	0	0	0	0	0	0	0	0	0	0	0	0	0	0	0	0	0	0	0	0	0	0
EPR_000000040388_8	0	0	0	0	0	0	0	0	0	0	0	0	0	0	0	0	0	0	0	0	2.5493	0	0	0	0	0	0	0	0	0	0	0	0	0	0	0	0	0	0	0	0	0	0	0	0	0	0	0	0
EPR_000000040814_11	0	0	0	0	0	0	0	0	0	0	0	0	0	0	0	0	0	0	1.96982	0	0	0	0	0	0	0	0	0	0	0	0	0	0	2.84529	0	0	0	0	0	2.18869	0	0	0	0	0	0	0	0	0
EPR_000000040943_1	0	0	0	0	0	0	0	0	0	0	0	0	0	0	0	0	0	0	0	0	0	0	0	0	0	0	0	0	0	0	0	0	0	0	0	0	0	0	0	0	0	0	0	0	0	0	0	0	0
EPR_000000041138_1	13.2557	0	3.38443	0	14.6659	0	22.8449	19.4605	0	0	12.6916	7.61497	26.7934	9.87126	31.306	3.1024	0	10.9994	0	3.38443	0	11.8455	12.6916	18.0503	0	0	17.4862	6.76886	2.25629	0	0	14.1018	13.5377	0	0	10.4353	0	6.48683	13.8198	2.53832	0	7.61497	24.8192	0	12.6916	7.0509	1.97425	0	15.2299
EPR_000000041295_1	0	0	3.36661	0	0	0	0	0	0	0	0	0	0	0	0	0	0	0	0	0	0	0	0	0	2.14239	0	0	0	0	3.06056	0	0	0	1.53028	0	0	0	0	0	0	3.36661	0	0	0	0	0	3.67267	0	0
EPR_000000041575_5	0	0	0	0	0	0	0	0	0	0	0	0	0	0	0	0	0	0	0	0	1.33578	0	0	0	0	0	0	0	0	0	0	0	0	0	0	0	0	0	0	0	0	0	0	0	0	0	0	0	0
EPR_000000041720_2	0	0	0	0	0	0	0	0	0	0	0	0	0	0	0	0	0	0	0	0	0	0	0	0	0	0	0	0	0	2.91465	0	0	0	0	0	0	0	0	0	0	0	0	0	0	0	0	0	0	0
EPR_000000042056_2	0	0	2.29227	0	0	0	0	0	0	0	0	0	0	0	0	0	0	0	0	0	0	0	0	0	0	0	0	0	0	0	0	0	0	0	0	0	0	0	0	0	0	0	0	0	0	0	0	0	0
EPR_000000042313_2	3.22911	0	0	0	3.22911	0	0	0	0	0	3.02729	2.62365	0	0	0	0	0	0	0	0	0	0	0	0	1.81637	0	0	0	3.43093	0	2.01819	0	0	0	0	0	0	2.82547	1.41273	0	0	2.82547	0	0	0	0	0	0	0
EPR_000000043121_7	0	1.50208	3.7552	0	0	0	0	0	0	3.00416	0	0	0	0	0	7.0097	0	0	0	0	3.25451	0	0	0	0	0	0	0	0	2.75381	0	0	0	0	0	0	0	0	0	0	1.50208	0	0	0	0	0	0	0	0
EPR_000000043172_1	0	0	0	0	0	0	0	0	0	0	0	0	0	0	0	2.13652	0	0	1.52609	0	3.96782	0	0	0	0	0	0	0	0	0	0	0	0	0	0	0	0	0	0	0	0	0	0	0	0	0	0	0	0
EPR_000000043228_1	0	0	3.15837	0	0	0	0	0	0	0	0	0	0	0	0	0	0	0	0	0	0	0	0	0	0	0	0	0	0	0	0	0	0	0	0	0	0	0	0	0	0	0	0	0	0	0	0	0	0
EPR_000000043473_2	0	0	3.44227	0	0	0	0	0	2.19053	3.44227	0	0	0	0	0	0	0	0	0	0	0	0	0	0	0	0	0	0	1.25173	3.44227	3.12933	0	0	0	0	0	0	0	0	5.00693	3.7552	0	0	0	0	0	5.00693	0	0
EPR_000000044461_2	0	0	0	0	0	0	0	0	0	0	0	0	0	0	0	0	0	0	0	0	0	0	0	0	0	0	0	0	0	0	0	0	0	0	0	0	0	0	0	0	0	0	0	0	0	0	0	0	0
EPR_000000044494_4	0	0	0	0	0	0	0	0	0	1.4237	0	0	0	0	0	0	0	0	0	0	0	0	0	0	0	0	0	0	0	0	0	0	0	0	0	0	0	0	0	0	0	0	0	0	0	0	0	0	0
EPR_000000044518_2	0	0	7.25942	0	0	3.07129	0	0	3.3505	4.46734	15.3565	0	0	0	14.5188	4.74655	5.86338	0	6.98021	0	6.4218	10.6099	0	0	3.90892	4.18813	0	0	3.90892	7.81784	10.6099	0	0	0	0	0	13.1228	18.9862	0	8.09705	6.14259	0	0	2.51288	0	0	3.3505	0	13.1228
EPR_000000044672_2	0	0	0	0	0	0	0	0	0	0	0	0	0	0	0	0	0	0	0	0	0	0	0	0	0	0	0	0	0	1.83005	0	0	0	0	0	0	0	0	0	0	0	0	0	0	0	0	0	0	0
EPR_000000044679_1	0	0	0	0	0	0	2.26695	0	0	0	0	0	0	0	0	0	0	0	0	0	0	0	0	0	0	0	0	0	0	0	0	0	0	0	0	0	0	0	0	0	1.9431	0	0	0	0	0	0	0	0
EPR_000000044712_10	0	0	0	0	0	0	0	0	0	0	0	0	0	0	0	2.13327	0	0	0	0	0	0	0	0	0	0	0	0	2.60733	0	0	0	0	0	0	0	0	0	0	0	0	0	0	0	0	0	0	0	0
EPR_000000045160_1	0	0	0	0	0	0	0	0	0	0	0	0	0	0	0	3.59368	0	0	2.51558	0	2.15621	0	0	0	0	0	0	0	0	0	1.79684	0	0	0	0	0	0	0	0	0	3.59368	0	0	0	0	0	0	0	0
EPR_000000045217_1	0	0	4.9513	0	0	6.80804	0	0	1.85674	4.33239	0	0	0	0	0	5.26075	0	0	3.40402	0	6.18912	0	0	0	3.40402	0	0	0	8.66477	4.64184	5.26075	0	0	0	0	0	4.9513	0	0	5.57021	9.59314	0	0	0	0	0	6.80804	0	0
EPR_000000045698_2	0	0	0	0	0	0	0	0	0	0	0	0	0	0	0	0	0	0	0	0	0	0	0	0	0	0	0	0	2.61359	0	0	0	0	0	0	0	0	0	0	0	0	0	0	0	0	0	0	0	0
EPR_000000046661_36	0	0	3.32932	0	0	0	0	0	2.56102	0	0	0	0	0	0	0	0	0	0	0	0	0	0	0	0	0	0	0	0	0	3.07322	0	0	0	0	0	0	0	0	2.81712	4.09763	0	0	0	0	0	0	0	0
EPR_000000046988_7	0	0	0	0	0	0	0	0	0	3.22392	0	0	0	0	0	0	0	0	0	0	0	0	0	0	0	0	0	0	0	0	2.8657	0	0	0	0	0	0	0	0	0	0	0	0	0	0	0	0	0	0
EPR_000000047041_14	0	0	0	0	0	0	0	0	0	0	0	0	0	0	0	0	0	0	0	0	0	0	0	0	0	0	0	0	0	0	0	0	0	0	0	0	0	0	0	0	0	0	0	0	0	0	0	0	0
EPR_000000047274_1	0	0	0	0	0	0	0	0	0	0	0	0	0	0	0	0	0	0	0	0	0	0	0	0	0	0	0	0	0	0	2.45745	0	0	0	0	0	0	0	0	0	0	0	0	0	0	0	0	0	0
EPR_000000047621_2	0	0	2.51632	0	0	0	0	0	0	0	0	0	0	0	0	3.6601	3.20259	0	0	0	0	0	0	0	2.28756	0	0	0	0	3.6601	0	0	0	0	0	0	0	0	0	1.83005	3.20259	0	0	0	0	0	2.0588	0	0
EPR_000000048463_32	0	0	2.57087	0	0	0	0	0	2.57087	0	0	0	0	0	0	0	1.99956	0	3.99913	0	0	0	0	0	1.71391	3.42782	0	0	0	0	0	0	0	0	0	0	2.28521	0	0	0	0	0	0	0	0	0	0	0	0
EPR_000000048556_3	0	0	4.82037	0	0	6.96276	0	0	0	0	0	0	0	0	0	0	4.01698	0	2.94578	0	5.08817	0	0	0	2.41019	2.41019	0	0	4.82037	6.96276	3.48138	0	0	4.01698	0	0	4.01698	0	0	0	4.55258	0	0	0	0	0	5.08817	0	0
EPR_000000048585_2	8.20611	0	0	0	4.47606	0	9.69813	2.98404	0	1.74069	6.71409	6.21675	14.6715	1.98936	4.9734	0	0	5.96808	0	0	0	5.96808	3.23271	4.9734	0	0	6.96276	2.73537	0	0	0	5.22207	3.23271	0	0	4.47606	0	5.47074	10.9415	0	0	5.71941	5.47074	0	3.48138	0	0	0	8.95212
EPR_000000049068_2	0	0	0	0	0	1.82963	0	0	0	0	0	0	0	0	0	0	0	0	0	0	0	0	0	0	0	0	0	0	0	0	0	0	0	0	0	0	0	0	0	0	0	0	0	0	0	0	0	0	0
EPR_000000049654_20	0	0	0	0	0	0	0	0	0	1.41916	0	0	0	0	0	0	0	0	2.6018	0	0	0	0	0	0	0	0	0	0	1.89222	0	0	0	0	0	0	2.36527	0	0	0	0	0	0	0	0	0	0	0	0
EPR_000000049671_10	0	0	0	0	0	0	0	0	0	0	0	0	0	0	0	1.58502	1.58502	0	0	0	0	0	0	0	0	0	0	0	0	0	0	0	0	0	0	0	0	0	0	0	0	0	0	0	0	0	0	0	0
EPR_000000049702_1	0	0	0	0	0	0	0	0	0	0	0	0	0	0	0	0	0	0	0	0	1.62397	0	0	0	0	0	0	0	0	0	0	0	0	0	0	0	0	0	0	0	0	0	0	0	0	0	0	0	0
EPR_000000049883_4	0	0	0	0	0	0	0	0	0	0	0	0	0	0	0	2.15274	0	0	0	0	0	0	0	0	0	0	0	0	1.61455	0	2.15274	0	0	0	0	0	0	0	0	0	0	0	0	0	0	0	0	0	0
EPR_000000050101_1	0	0	0	0	0	0	0	0	0	2.12423	0	0	0	0	0	3.54039	0	0	0	0	2.36026	0	0	0	0	0	0	0	0	0	0	0	0	0	0	0	0	0	0	2.59628	1.65218	0	0	0	0	0	0	0	0
EPR_000000050478_30	55.9887	0	0	0	55.0333	1.71979	23.6949	21.9751	0	0	52.9313	76.2441	7.8346	18.7266	53.5046	1.91088	2.10197	10.7009	0	10.1277	0	32.676	58.2818	18.7266	0	0	9.93657	21.9751	2.67523	0	2.48414	9.93657	15.0959	0	0	77.0084	3.63067	95.735	41.8482	0	2.29305	89.8113	8.59895	0	24.8414	69.556	0	0	68.9827
EPR_000000050930_5	0	3.64596	0	0	0	3.0383	0	0	0	0	0	0	0	0	0	0	2.43064	0	0	0	0	0	0	0	0	0	0	0	0	2.43064	0	0	0	2.83574	0	0	0	0	0	0	0	0	0	0	0	0	0	2.63319	0
EPR_000000051233_12	0	0	0	0	0	0	0	0	0	0	0	0	0	0	0	0	0	0	0	0	0	0	0	0	0	0	0	0	2.93169	0	0	0	0	0	0	0	0	0	0	0	0	0	0	0	0	0	0	0	0
EPR_000000051370_2	0	0	2.8611	0	0	2.14583	0	0	0	0	0	0	0	0	0	3.21874	0	0	1.78819	0	4.11284	0	0	0	3.93402	2.50347	0	0	3.03992	0	3.21874	0	0	0	0	0	0	0	0	3.39756	3.39756	0	0	0	0	0	0	0	0
EPR_000000052389_2	0	0	1.50546	0	0	0	0	0	0	0	0	0	0	0	0	0	0	0	0	0	0	0	0	0	0	0	0	0	0	0	0	0	0	0	0	0	0	0	0	0	0	0	0	0	0	0	0	0	0
EPR_000000052901_1	0	0	0	0	0	0	0	0	0	2.53191	0	0	0	0	0	0	0	0	0	0	0	0	0	0	2.32092	0	0	0	0	0	1.68794	0	0	0	0	0	1.89894	0	0	2.53191	0	0	0	0	0	2.10993	2.32092	0	0
EPR_000000052956_19	0	0	0	0	0	0	0	0	0	0	0	0	0	0	0	0	0	0	0	0	0	0	0	0	1.38268	0	0	0	0	1.77773	0	0	0	0	0	0	0	0	0	1.77773	0	0	0	0	0	0	0	2.17278	0
EPR_000000052977_1	0	0	0	0	0	0	0	0	0	0	0	0	0	0	0	0	0	0	0	0	0	0	0	0	0	0	0	0	2.96091	0	0	0	0	0	0	0	1.48045	0	0	2.96091	0	0	0	0	0	0	1.48045	0	0
EPR_000000052992_6	0	0	0	0	0	0	0	0	0	0	0	0	0	0	0	1.66828	0	0	0	0	0	0	0	0	0	0	0	0	1.85365	0	2.03901	0	0	0	0	0	0	0	0	0	0	0	0	0	0	0	0	0	0
EPR_000000053190_1	6.46863	0	0	0	4.31242	0	16.8903	0	0	0	3.59368	7.18737	9.34358	12.2185	5.74989	0	0	7.90611	0	0	0	6.10926	3.23432	19.0465	0	0	15.4528	0	0	0	0	10.7811	13.2966	0	0	0	0	14.7341	7.18737	0	1.43747	4.31242	20.484	0	15.8122	10.4217	0	0	8.98421
EPR_000000053345_20	0	0	0	0	0	0	0	0	0	0	0	0	0	0	0	0	0	0	0	0	0	0	0	0	0	0	0	0	2.07457	0	0	0	0	0	0	0	1.65965	0	0	0	0	0	0	0	0	0	2.28202	0	0
EPR_000000053347_11	0	0	0	0	0	2.70774	0	0	1.74069	0	0	0	0	0	0	4.25502	0	0	5.22207	0	3.67479	0	0	0	2.32092	0	0	0	0	0	2.12751	0	0	0	0	0	3.8682	0	0	2.32092	1.74069	0	0	0	0	0	0	0	0
EPR_000000053608_5	0	0	0	0	0	0	0	0	0	0	0	0	0	0	0	0	0	0	0	0	0	0	0	0	0	0	0	0	0	0	0	4.64184	0	0	0	0	0	0	0	2.03081	0	0	0	0	0	0	0	0	0
EPR_000000053818_1	0	0	0	0	0	0	0	0	0	0	0	0	0	0	0	0	0	0	0	0	0	0	0	0	0	0	0	0	0	0	3.72809	0	0	0	0	0	2.4123	0	0	0	2.193	0	0	0	0	0	0	0	0
EPR_000000053861_7	4.02666	0	0	0	4.25036	0	4.47406	0	0	0	0	2.68444	7.60591	0	3.35555	0	0	1.56592	0	0	0	2.46074	2.46074	4.69777	1.56592	0	0	0	3.80296	1.78963	0	3.13185	2.68444	0	0	0	0	3.35555	0	3.13185	0	0	0	0	1.78963	0	0	0	3.35555
EPR_000000053908_1	0	0	1.66773	0	0	0	0	0	0	0	0	0	0	0	0	0	0	0	5.00318	0	4.00255	0	0	0	0	0	0	0	5.33673	0	0	0	0	0	0	0	2.33482	0	0	0	2.33482	0	0	0	0	0	2.66836	0	0
EPR_000000054019_5	0	0	0	0	0	0	0	0	0	0	0	0	0	0	0	0	0	0	0	0	0	0	0	0	0	0	0	0	0	0	0	0	0	0	0	0	0	0	0	0	0	0	0	0	0	0	0	0	0
EPR_000000054387_2	2.66836	0	0	0	5.33673	0	3.669	2.00127	0	0	6.00382	0	8.33864	7.67155	4.33609	0	0	0	0	0	0	0	0	0	0	0	8.67218	0	2.33482	0	0	4.00255	5.00318	0	0	3.00191	0	0	4.00255	0	0	0	8.00509	0	3.33546	2.33482	0	0	5.33673
EPR_000000054394_2	0	0	0	0	0	2.26777	0	0	0	0	0	0	0	0	0	0	0	0	0	0	1.70083	0	0	0	0	0	0	0	0	0	0	0	0	0	0	0	0	0	0	0	0	0	0	0	0	0	0	0	0
EPR_000000054430_1	0	0	0	0	0	7.1681	0	0	2.98671	5.37607	0	0	0	0	0	0	3.88272	0	0	0	0	0	0	0	4.18139	0	0	0	9.85614	8.96012	6.27209	0	0	3.28538	0	0	4.48006	0	0	6.27209	4.18139	0	0	0	0	0	5.67475	0	0
EPR_000000054545_3	0	0	0	0	0	1.59474	0	0	0	0	0	0	0	0	0	0	0	0	0	0	0	0	0	0	0	0	0	0	0	0	0	0	0	2.2782	0	0	0	0	0	0	0	0	0	0	0	0	0	0	0
EPR_000000054934_32	0	0	0	0	0	0	0	0	0	0	0	0	0	0	0	0	0	0	2.54154	0	0	0	0	0	0	0	0	0	0	0	1.69436	0	0	0	0	0	0	0	0	0	2.32975	0	0	0	0	0	0	0	0
EPR_000000055093_15	0	53.1641	0	0	0	11.4877	0	0	0	0	0	0	0	0	0	0	2.67156	0	0	0	0	0	0	0	0	0	0	0	0	3.20588	0	0	0	40.8749	0	0	0	0	0	0	0	0	0	0	0	0	12.8235	0	0
EPR_000000055180_2	0	0	0	0	0	0	0	0	0	0	0	0	0	0	0	0	0	0	0	0	0	0	0	0	0	0	0	0	3.06362	0	0	0	0	0	0	0	0	0	0	0	0	0	0	0	0	0	0	0	0
EPR_000000055979_1	0	0	0	0	0	1.60064	0	0	0	0	0	0	0	0	0	1.28051	0	0	5.76229	0	0	0	0	0	0	0	0	0	0	0	0	0	0	0	0	0	0	0	0	0	0	0	0	0	0	0	0	0	0
EPR_000000056245_3	0	0	0	0	0	0	0	0	0	0	0	0	0	0	0	0	0	0	0	0	0	0	0	0	0	0	0	0	0	2.94361	2.94361	0	0	0	0	0	0	0	0	0	0	0	0	0	0	0	0	0	0
EPR_000000056255_1	7.65904	0	0	0	16.0144	2.08883	6.61463	4.5258	0	0	9.05159	10.7923	2.43697	7.65904	1.74069	0	0	3.13324	0	0	0	7.3109	0	9.05159	4.17766	0	7.65904	7.3109	0	3.48138	2.08883	6.61463	9.39973	0	0	4.87393	0	14.2737	9.74787	0	0	0	6.26649	0	10.4441	10.7923	0	0	8.00718
EPR_000000056640_31	0	0	0	0	0	0	0	0	0	0	0	0	0	0	0	0	0	0	0	0	0	0	0	0	0	0	0	0	0	0	3.63769	0	0	0	0	0	0	0	0	0	0	0	0	0	0	0	0	0	0
EPR_000000057026_3	0	0	0	0	0	0	0	0	0	0	0	0	0	0	0	0	1.65452	0	0	0	2.75753	0	0	0	1.93027	0	0	0	4.6878	0	0	0	0	0	0	0	0	0	0	0	0	0	0	0	0	0	0	0	0
EPR_000000057132_1	0	0	0	0	0	0	0	0	0	0	0	0	0	0	0	0	1.42097	0	0	0	0	0	0	0	0	0	0	0	0	0	0	0	0	0	0	0	0	0	0	0	0	0	0	0	0	0	0	0	0
EPR_000000057268_7	0	0	0	0	0	0	0	0	0	0	0	0	0	0	0	0	0	0	0	0	0	0	0	0	0	0	0	0	2.2403	0	0	0	0	0	0	0	0	0	0	0	0	0	0	0	0	0	0	0	0
EPR_000000057338_2	0	0	0	0	0	0	0	0	0	0	0	0	0	0	0	0	0	0	0	0	0	0	0	0	0	0	0	0	0	0	4.36376	0	0	0	0	0	0	0	0	1.54015	0	0	0	0	0	0	0	0	0
EPR_000000057682_2	0	0	0	0	0	0	0	0	0	0	0	0	0	0	0	0	0	0	0	0	2.51052	0	0	0	0	0	0	0	0	0	0	0	0	0	0	0	0	0	0	0	0	0	0	0	0	0	0	0	0
EPR_000000058048_5	0	0	0	0	0	0	2.42623	0	0	0	0	0	0	2.8306	0	0	0	0	0	0	0	0	0	0	2.62841	0	0	0	0	3.23497	0	0	0	0	0	0	0	0	0	0	0	0	0	0	0	0	0	0	0
EPR_000000059152_7	0	0	0	0	0	0	0	0	0	0	0	0	0	0	0	0	0	0	0	0	0	0	0	0	0	0	0	0	0	0	0	0	0	0	0	0	0	0	0	0	2.53672	0	0	0	0	0	0	0	0
EPR_000000059390_7	0	2.22404	4.44808	0	0	5.45901	0	0	5.86338	5.86338	0	0	0	0	0	3.84152	3.43715	0	0	0	4.44808	0	0	0	0	5.45901	0	0	5.25682	0	8.08742	0	0	2.62841	0	0	2.42623	0	0	5.05464	7.68305	0	0	0	0	0	5.86338	0	0
EPR_000000059420_1	0	0	3.3156	0	0	0	0	0	0	0	0	0	0	0	0	0	0	0	1.6578	0	1.98936	0	0	0	0	0	0	0	0	0	0	0	0	0	0	0	2.32092	0	0	1.6578	0	0	0	0	0	0	1.6578	0	0
EPR_000000059435_1	0	0	0	0	0	0	0	0	0	0	0	0	0	0	0	1.30145	0	0	0	0	0	0	0	0	0	0	0	0	0	0	0	0	0	0	0	0	0	0	0	0	0	0	0	0	0	0	0	0	0
EPR_000000060125_1	0	0	0	0	0	0	0	0	0	0	0	0	0	0	0	0	0	0	0	0	0	0	0	0	0	0	0	0	0	0	0	0	0	0	0	0	2.27356	0	0	3.24794	0	0	0	0	0	0	0	0	0
EPR_000000060859_20	0	0	0	0	0	0	0	0	0	0	0	0	0	0	0	0	0	0	0	0	0	0	0	0	1.96211	0	0	0	0	0	0	0	0	0	0	0	0	0	0	0	0	0	0	0	0	0	0	0	0
EPR_000000061611_7	0	0	0	0	0	0	0	0	0	0	0	0	0	0	0	0	0	0	0	0	0	0	0	0	0	0	0	0	0	0	0	0	0	0	0	0	0	0	0	0	2.05459	0	0	0	0	0	0	0	0
EPR_000000061956_1	0	0	0	0	0	2.75072	0	0	0	0	0	0	0	0	0	4.12608	1.37536	0	0	0	0	0	0	0	0	0	0	0	0	0	0	0	0	0	0	0	0	0	0	0	0	0	0	0	0	0	0	0	0
EPR_000000062252_1	0	0	0	0	0	0	0	0	0	0	0	0	0	0	0	0	0	0	0	0	0	0	0	0	0	0	0	0	0	0	0	0	0	1.85674	0	0	0	0	0	0	0	0	0	0	0	0	0	0	0
EPR_000000062299_2	0	0	0	0	0	0	0	0	0	0	0	0	0	0	0	0	0	0	0	0	0	0	0	0	0	0	0	0	0	0	2.45745	0	0	0	0	0	0	0	0	0	0	0	0	0	0	0	0	0	0
EPR_000000062729_7	0	0	1.64131	0	0	3.07746	0	0	0	0	0	0	0	0	0	3.28263	2.66714	0	2.46197	0	0	0	0	0	0	0	0	0	3.07746	2.05164	0	0	0	0	0	0	0	0	0	2.25681	2.25681	0	0	0	0	0	2.66714	0	0
EPR_000000062955_1	0	0	0	0	0	0	0	0	0	0	0	0	0	0	0	0	0	0	0	0	1.60989	0	0	0	0	0	0	0	0	0	0	0	0	0	0	0	0	0	0	0	0	0	0	0	0	0	1.60989	0	0
EPR_000000063068_1	0	3.73422	4.66777	0	0	6.53488	0	0	0	4.66777	0	0	0	0	0	4.0454	3.73422	0	2.80066	0	3.42303	0	0	0	4.66777	0	0	0	7.46844	7.77962	7.46844	0	0	2.80066	0	0	6.53488	0	0	8.40199	4.0454	0	0	0	0	0	4.97896	0	0
EPR_000000063203_1	0	2.04144	0	0	0	0	0	0	0	0	0	0	0	0	0	4.37451	2.33307	0	0	0	3.20797	0	0	0	3.79124	0	0	0	2.62471	0	4.95778	0	0	0	0	0	5.54105	0	0	4.95778	2.04144	0	0	0	0	0	4.37451	0	0
EPR_000000064505_3	0	0	0	0	0	0	0	0	0	0	0	0	0	0	0	0	0	0	0	0	0	0	0	0	0	0	0	0	1.65921	0	0	0	0	0	0	0	0	0	0	0	0	0	0	0	0	0	1.89624	0	0
EPR_000000064521_2	0	0	0	0	0	0	0	0	0	0	0	0	0	0	0	0	0	0	0	0	0	0	0	0	0	0	0	0	0	0	0	0	0	0	0	0	0	0	0	0	1.80266	0	0	0	0	0	0	0	0
EPR_000000064819_2	0	0	0	0	0	0	0	0	0	0	0	0	0	0	0	0	0	0	0	0	1.67106	0	0	0	1.67106	0	0	0	2.22808	0	2.22808	0	0	0	0	0	3.34213	0	0	1.67106	2.50659	0	0	0	0	0	0	0	0
EPR_000000064833_3	0	0	0	0	0	0	0	0	0	0	0	0	0	0	0	0	0	0	0	0	2.10197	0	0	0	0	0	0	0	0	0	0	0	0	0	0	0	0	0	0	0	0	0	0	0	0	0	0	0	0
EPR_000000065334_1	0	0	0	0	0	0	0	0	0	0	0	0	0	0	0	0	0	0	0	0	0	0	0	0	0	0	0	0	0	0	2.5187	0	0	0	0	0	0	0	0	0	0	0	0	0	0	0	0	0	0
EPR_000000065696_2	0	0	0	0	0	0	0	0	0	0	0	0	0	0	0	0	0	0	0	0	0	0	0	0	0	0	0	0	0	0	0	0	0	0	0	0	0	0	0	0	0	0	0	2.20801	0	0	0	0	0
EPR_000000065707_22	0	0	8.08742	0	0	5.45901	0	0	6.06557	3.84152	0	0	0	0	0	13.1421	6.87431	0	13.7486	0	7.48086	0	0	0	3.84152	9.50272	0	0	4.2459	5.86338	14.3552	0	0	2.8306	2.22404	0	9.09835	0	0	5.05464	6.67212	0	0	0	0	0	6.06557	2.22404	0
EPR_000000066058_1	0	0	2.27356	0	0	0	0	0	0	0	0	0	0	0	0	0	0	0	0	0	2.77879	0	0	0	0	0	0	0	2.27356	2.27356	0	0	0	0	0	0	3.28402	0	0	0	1.76832	0	0	0	0	0	0	0	0
EPR_000000066145_3	0	0	1.83489	0	0	0	0	0	0	0	0	0	0	0	0	0	0	0	0	0	3.66979	0	0	0	0	0	0	0	4.98042	2.09702	0	0	0	0	0	0	0	0	0	2.8834	0	0	0	0	0	0	1.83489	0	0
EPR_000000066286_9	0	0	0	0	0	0	0	0	0	0	0	0	0	0	0	0	0	0	0	0	0	0	0	0	0	0	0	0	0	0	0	0	0	0	0	0	0	0	0	0	0	0	0	0	0	0	0	0	0
EPR_000000066472_7	0	0	4.72624	0	0	0	0	0	0	3.15083	0	0	0	0	0	2.92577	0	0	7.20189	0	5.17636	0	0	0	2.02553	2.02553	0	0	3.826	2.70071	4.05106	0	0	0	0	0	0	0	0	4.27612	3.37589	0	0	0	0	0	0	0	0
EPR_000000066592_8	0	0	0	0	0	0	0	0	0	0	0	0	0	0	0	0	0	0	0	0	0	0	0	0	0	0	0	0	0	0	0	0	0	0	0	0	0	0	0	0	0	0	0	0	0	0	1.60583	0	0
EPR_000000066602_1	0	0	9.67175	2.50749	0	3.22392	0	0	0	11.4628	0	0	0	0	0	5.01498	6.08962	0	6.08962	0	4.65677	0	0	0	0	3.58213	0	0	3.58213	6.44783	8.59711	0	0	3.22392	0	0	4.65677	0	0	4.29855	0	0	0	3.58213	0	0	4.29855	0	0
EPR_000000066814_1	0	0	0	0	0	0	0	0	0	0	0	0	0	0	0	0	2.03169	0	0	0	0	0	0	0	0	0	0	0	0	0	0	1.35446	0	0	0	0	0	2.03169	0	0	0	0	0	0	0	0	0	0	0
EPR_000000067063_1	7.82592	0	10.3578	0	14.501	5.52418	11.2785	0	0	5.52418	10.588	15.6518	6.2147	0	12.8897	13.3501	8.97679	0	8.05609	0	2.76209	0	8.74661	6.90522	3.45261	5.294	10.1277	3.91296	3.22244	2.76209	8.28626	10.8182	6.67505	0	0	9.89748	9.43713	20.0251	9.43713	5.75435	4.37331	14.0406	10.1277	0	3.68278	10.3578	0	2.07157	8.97679
EPR_000000067319_2	0	0	0	0	0	0	0	0	0	0	0	0	0	0	0	0	0	0	0	0	0	0	0	0	0	0	0	0	0	1.97926	0	0	0	0	0	0	0	0	0	3.39302	0	0	0	0	0	0	1.69651	0	0
EPR_000000067569_1	0	0	0	0	0	0	0	0	0	0	0	0	0	0	0	0	0	0	0	0	0	0	0	0	0	0	0	0	0	0	0	0	0	0	0	0	0	0	0	2.70071	0	0	0	0	0	0	3.71347	0	0
EPR_000000067663_2	0	0	0	0	0	0	0	0	0	0	0	0	0	0	0	0	0	0	0	0	0	0	0	0	0	0	0	0	0	0	1.68475	0	0	0	0	0	0	0	0	0	0	0	0	0	0	0	0	0	0
EPR_000000067843_3	0	0	0	0	0	0	0	0	0	0	0	0	0	0	0	0	0	0	0	0	0	0	0	0	0	0	0	0	0	0	2.09801	0	0	0	0	0	0	0	0	0	0	0	0	0	0	0	0	0	0
EPR_000000068440_9	0	0	0	0	0	0	0	0	2.24441	2.24441	0	0	0	0	0	2.44844	0	0	0	0	0	0	0	0	0	0	0	0	1.42826	0	0	0	0	0	0	0	0	0	0	0	0	0	0	0	0	0	2.04037	0	0
EPR_000000068489_9	0	0	0	0	0	0	0	0	0	0	0	0	0	0	0	0	0	0	3.05682	0	0	0	0	0	0	0	0	0	0	0	0	0	0	0	0	0	0	0	0	3.39647	0	0	0	0	0	0	0	0	0
EPR_000000068634_2	0	0	0	0	0	0	0	0	0	0	0	0	0	0	0	0	0	0	2.20602	0	0	0	0	0	0	0	0	0	0	0	0	0	0	0	0	0	0	0	0	0	0	0	0	0	0	0	0	0	0
EPR_000000068693_3	0	0	0	0	0	0	0	0	0	0	0	0	0	0	0	0	0	0	0	0	0	0	0	0	0	0	0	0	0	3.41731	0	0	0	0	0	0	0	0	0	4.10077	0	0	0	0	0	0	0	0	0
EPR_000000068812_2	0	0	0	0	0	0	0	0	0	0	0	0	0	0	0	0	0	0	0	0	0	0	0	0	0	0	0	0	0	0	0	0	0	0	0	0	0	0	0	0	0	0	0	0	0	0	2.03788	0	0
EPR_000000068824_2	0	0	0	0	0	0	0	0	0	2.77443	0	0	0	0	0	0	3.20127	0	0	0	2.56102	0	0	0	0	0	0	0	0	0	0	0	0	0	0	0	0	0	0	0	2.3476	0	0	0	0	0	0	0	0
EPR_000000069100_1	0	0	0	0	0	0	0	0	0	0	0	0	0	0	0	0	0	0	0	0	0	0	0	0	0	0	0	0	0	0	2.57285	0	0	0	0	0	2.31556	0	0	2.31556	0	0	0	0	0	0	0	0	0
EPR_000000069274_1	0	0	0	0	0	0	0	0	0	0	0	0	0	0	0	0	0	0	3.09456	0	3.09456	0	0	0	0	0	0	0	4.06161	0	3.48138	0	0	0	0	0	0	0	0	3.67479	0	0	0	0	0	0	0	0	0
EPR_000000069277_3	0	0	0	0	0	0	0	0	0	0	0	0	0	0	0	0	0	0	0	0	0	0	0	0	0	0	0	0	0	0	0	0	0	0	0	0	1.46907	0	0	0	0	0	0	0	0	0	0	0	0
EPR_000000069499_1	0	0	0	0	0	0	0	0	0	0	0	0	0	0	0	2.02553	1.44681	0	0	0	0	0	0	0	0	0	0	0	0	0	0	0	0	0	0	0	0	0	0	0	0	0	0	0	0	0	0	0	0
EPR_000000069553_1	0	0	0	0	0	0	0	0	0	0	0	0	0	0	0	2.37753	0	0	0	0	0	0	0	0	0	0	0	0	0	0	0	0	0	0	0	0	0	0	0	0	0	0	0	0	0	0	0	0	0
EPR_000000069724_2	0	0	0	0	0	0	0	0	0	2.02553	0	0	0	0	0	0	0	0	0	0	4.45617	0	0	0	3.0383	0	0	0	4.05106	2.43064	0	0	0	0	0	0	3.0383	0	0	0	0	0	0	0	0	0	2.83574	0	0
EPR_000000069954_2	0	0	0	0	0	0	0	0	0	0	0	19.1851	0	0	0	0	0	0	0	0	0	0	0	0	0	2.18012	0	0	0	0	0	0	0	0	0	0	0	13.2987	0	0	0	0	0	0	0	14.6068	0	0	0
EPR_000000069982_5	1.74069	0	3.28797	0	0	3.48138	4.83525	0	0	3.67479	0	0	0	0	2.32092	3.67479	2.70774	2.32092	6.96276	0	0	0	0	3.48138	0	1.54728	2.32092	0	2.32092	2.51433	2.90115	3.8682	4.64184	0	0	0	4.06161	0	0	2.90115	1.74069	0	3.48138	0	0	0	0	0	0
EPR_000000070006_50	0	0	0	0	0	0	0	0	0	0	0	0	0	0	0	1.83298	0	0	0	0	0	0	0	0	0	0	0	0	1.62931	0	0	0	0	0	0	0	0	0	0	0	0	0	0	0	0	0	1.42565	0	0
EPR_000000070014_1	0	0	0	0	0	0	0	0	0	0	0	0	0	0	0	3.3156	0	0	0	0	0	0	0	0	0	0	0	0	0	0	0	0	0	0	0	0	0	0	0	0	0	0	0	0	0	0	0	0	0
EPR_000000070282_2	0	0	2.83574	0	0	3.64596	0	0	0	4.86127	0	0	0	0	0	3.4434	4.45617	0	11.7481	0	7.89957	0	0	0	9.31744	0	0	0	17.0145	7.29191	4.45617	0	0	2.22808	0	0	8.50723	0	0	5.46893	8.30468	0	0	0	0	0	15.394	0	0
EPR_000000070337_1	0	0	0	0	0	0	0	0	0	0	0	0	0	0	0	0	0	0	0	0	0	0	0	0	0	0	0	0	0	0	0	0	0	0	0	0	0	0	0	0	0	0	0	0	0	0	1.91709	0	0
EPR_000000071709_18	0	0	0	0	0	0	0	0	0	0	0	0	0	0	0	0	0	0	0	0	0	0	0	0	0	0	0	0	0	0	0	0	0	0	0	0	0	0	0	0	0	0	0	0	0	0	0	0	0
EPR_000000071792_27	0	0	0	0	0	0	0	0	0	0	0	0	2.60947	0	0	0	0	0	5.01821	0	0	0	0	0	0	0	0	0	2.40874	0	0	0	0	0	0	0	2.60947	0	0	2.60947	0	0	0	0	0	0	0	0	0
EPR_000000072131_4	0	0	0	0	4.00396	0	2.82632	0	0	0	0	0	2.82632	1.41316	0	0	0	0	0	0	0	0	0	0	0	0	2.35527	0	0	0	0	0	2.35527	0	0	0	0	0	0	3.29738	0	0	3.76843	0	0	0	3.76843	0	2.35527
EPR_000000072264_4	0	0	0	0	0	0	0	0	0	1.81309	0	0	0	0	0	0	0	0	0	0	0	0	0	0	0	0	0	0	0	0	0	0	0	0	0	0	0	0	0	1.61163	0	0	0	0	0	0	0	0	0
EPR_000000072268_1	0	0	1.94169	0	0	0	0	0	0	0	0	0	0	0	0	0	0	0	0	0	0	0	0	0	0	0	0	0	4.36879	0	0	0	0	0	0	0	0	0	0	1.94169	0	0	0	0	0	0	2.42711	0	0
EPR_000000072822_2	0	0	0	0	0	0	0	0	0	1.74524	0	0	0	0	0	0	0	0	0	0	0	0	0	0	0	0	0	0	0	0	1.74524	0	0	0	0	0	0	0	0	0	0	0	0	0	0	0	1.74524	0	0
EPR_000000073194_2	0	0	1.93559	0	0	0	0	0	1.50546	3.01092	0	0	0	0	0	3.87119	3.22599	0	1.50546	0	0	0	0	0	1.93559	0	0	0	1.93559	0	0	0	0	0	0	0	0	0	0	3.65612	3.22599	0	0	0	0	0	3.01092	0	0
EPR_000000073237_1	0	0	0	0	0	2.14239	0	0	0	0	0	0	0	0	0	0	0	0	3.67267	0	0	0	0	0	0	0	0	0	0	0	0	0	0	0	0	0	2.14239	0	0	0	0	0	0	0	0	0	0	0	0
EPR_000000073303_1	0	0	2.14239	0	0	2.14239	0	0	0	0	0	0	0	0	0	1.53028	0	0	5.81506	0	0	0	0	0	0	0	0	0	0	0	4.28478	0	0	0	0	0	3.06056	0	0	0	0	0	0	0	0	0	0	0	0
EPR_000000073864_22	0	0	0	0	0	0	0	0	0	0	0	0	0	0	0	0	0	0	0	0	0	0	0	0	0	0	0	0	2.04881	1.79271	0	0	0	0	0	0	0	0	0	0	0	0	0	0	0	0	0	0	0
EPR_000000073969_5	0	0	2.49147	0	0	0	0	0	0	0	0	0	0	0	0	0	0	0	0	0	0	0	0	0	0	0	0	0	0	4.27109	2.84739	0	0	0	0	0	1.77962	0	0	2.84739	0	0	0	0	0	0	0	0	0
EPR_000000074495_14	3.09934	0	0	0	1.89404	0	2.75497	0	0	0	3.96027	3.09934	4.47683	3.09934	0	0	0	2.23842	0	0	0	0	1.89404	0	0	0	1.89404	0	0	0	0	0	3.6159	0	0	1.89404	0	5.68213	2.23842	0	0	0	0	0	0	3.27153	0	0	4.8212
EPR_000000074509_1	0	0	0	0	0	0	0	0	0	0	0	0	0	0	0	0	0	0	0	0	0	0	0	0	0	0	0	0	1.87459	2.94578	0	0	0	0	0	0	0	0	0	3.21358	0	0	0	0	0	0	2.94578	0	0
EPR_000000074605_11	0	0	0	0	0	0	0	0	0	0	0	0	0	0	0	2.02922	1.8263	0	0	0	0	0	0	0	0	0	0	0	0	0	0	0	0	0	0	0	0	0	0	0	0	0	0	0	0	0	0	0	0
EPR_000000075980_2	0	0	3.04383	0	0	0	0	0	0	0	0	0	0	0	0	0	0	0	0	0	0	0	0	0	0	0	0	0	0	0	0	0	0	0	0	0	0	0	0	0	0	0	0	0	0	0	0	0	0
EPR_000000076640_2	0	0	3.39302	0	0	0	0	0	0	0	0	0	0	0	0	0	0	0	0	0	0	0	0	0	0	0	0	0	0	0	0	0	0	0	0	0	1.69651	0	0	0	0	0	0	0	0	0	0	0	0
EPR_000000077779_1	0	0	0	0	0	0	2.32092	0	0	0	0	0	3.24929	0	0	0	0	0	0	0	0	0	0	0	0	0	0	0	0	0	0	0	0	0	0	0	0	2.55301	2.55301	0	0	0	0	0	0	0	0	0	0
EPR_000000078142_1	4.18571	0	0	0	4.82966	0	0	1.93187	0	0	6.43955	13.2011	0	2.57582	6.76153	0	2.25384	0	5.47362	1.93187	0	0	6.11757	5.7956	0	0	0	4.18571	0	0	1.60989	5.15164	2.25384	0	0	6.76153	0	9.9813	6.76153	0	0	10.3033	6.11757	0	3.54175	13.845	0	0	3.86373
EPR_000000078492_4	0	0	4.61675	0	0	0	0	0	0	3.21165	0	0	0	0	0	3.21165	1.80655	0	3.41238	0	3.21165	0	0	0	0	0	0	0	0	2.00728	0	0	0	0	0	0	0	0	0	2.40874	0	0	0	0	0	0	0	0	0
EPR_000000078650_1	0	0	0	0	0	0	0	0	0	0	0	0	0	0	0	0	1.29917	0	0	0	1.62397	0	0	0	0	0	0	0	0	1.62397	0	0	0	0	0	0	2.27356	0	0	2.59835	0	0	0	0	0	0	0	0	0
EPR_000000078821_8	0	1.62042	7.29191	0	0	4.25362	0	0	2.02553	5.87404	0	0	0	0	0	6.68425	2.43064	0	8.91234	0	3.84851	0	0	0	3.24085	0	0	0	4.86127	3.4434	2.63319	0	0	2.83574	0	0	5.26638	0	0	0	3.84851	0	0	0	0	0	4.25362	0	0
EPR_000000079046_2	0	0	0	0	0	0	0	0	0	0	0	0	0	0	0	2.18012	0	0	0	0	0	0	0	0	0	0	0	0	0	0	0	0	0	0	0	0	0	0	0	0	0	0	0	0	0	0	0	0	0
EPR_000000079241_1	0	0	3.41282	0	0	4.63169	0	0	0	3.90037	0	0	0	0	0	2.92527	3.16905	0	4.63169	0	6.09432	0	0	0	4.38791	0	0	0	11.4573	5.60678	3.65659	0	0	1.46264	0	0	5.11923	0	0	4.63169	7.80073	0	0	0	0	0	4.14414	2.19396	0
EPR_000000079425_5	0	0	2.44113	0	0	0	0	0	0	0	0	0	0	0	0	0	1.77537	0	0	0	0	0	0	0	0	0	0	0	0	0	3.10689	0	0	0	0	0	0	0	0	0	1.55345	0	0	0	0	0	0	0	0
EPR_000000079642_3	0	0	0	0	0	0	0	0	0	0	0	0	0	0	0	0	0	0	0	0	0	0	0	0	0	0	0	0	0	1.88024	0	0	0	0	0	0	0	0	0	0	0	0	0	0	0	0	0	0	0
EPR_000000079658_1	0	0	0	0	0	0	0	0	0	0	0	0	0	0	0	0	0	0	0	0	0	0	0	0	0	0	0	0	0	0	0	0	0	0	0	0	0	0	0	0	0	0	0	0	0	0	0	0	0
EPR_000000079995_7	0	0	0	0	0	3.06617	0	0	2.04411	0	0	0	0	0	0	0	3.40686	0	2.04411	0	0	0	0	0	0	0	0	0	0	3.40686	2.3848	0	0	0	0	0	0	0	0	2.04411	2.3848	0	0	0	0	0	0	0	0
EPR_000000080342_1	0	0	2.44307	0	0	3.66461	0	0	1.71015	0	0	0	0	0	0	3.4203	2.68738	0	1.95446	0	4.88615	0	0	0	2.19877	1.71015	0	0	3.176	2.93169	3.90892	0	0	0	0	0	3.4203	0	0	2.93169	3.66461	0	0	0	0	0	3.4203	2.19877	0
EPR_000000080388_2	0	0	0	0	0	0	0	0	0	0	0	0	0	0	0	0	0	0	2.1844	0	3.15524	0	0	0	2.91253	0	0	0	4.6115	0	0	0	0	0	0	0	0	0	0	0	0	0	0	0	0	0	0	0	0
EPR_000000080512_2	0	0	0	0	0	0	0	0	0	2.23554	0	0	0	0	0	0	0	0	1.49036	0	0	0	0	0	0	0	0	0	1.49036	0	0	0	0	0	0	0	0	0	0	0	2.60813	0	0	0	0	0	0	0	0
EPR_000000080584_5	0	0	0	0	0	0	0	0	0	0	0	0	0	0	0	0	0	0	0	0	0	0	0	0	0	0	0	0	2.35915	0	0	0	0	0	0	0	0	0	0	0	0	0	0	0	0	0	0	0	0
EPR_000000081431_3	0	0	0	0	0	0	0	0	0	0	0	0	0	0	0	5.93277	0	0	0	0	4.61438	0	0	0	0	0	0	0	0	0	0	0	0	2.30719	0	0	7.58076	0	0	0	0	0	0	0	0	0	0	0	0
EPR_000000082525_1	0	0	1.97176	0	0	0	0	0	0	0	0	0	0	0	0	0	0	0	0	0	0	0	0	0	0	0	0	0	1.97176	0	0	0	0	0	0	0	0	0	0	0	0	0	0	0	0	0	0	0	0
EPR_000000082789_1	0	0	0	0	0	1.62042	0	0	0	0	0	0	0	0	0	0	0	0	0	0	0	0	0	0	0	0	0	0	0	0	0	0	0	0	0	0	0	0	0	0	0	0	0	0	0	0	0	0	0
EPR_000000083378_1	0	0	2.1674	0	0	2.81762	0	0	0	4.33479	0	0	0	0	0	3.46784	1.73392	0	0	0	3.03436	0	0	0	1.73392	0	0	0	2.1674	3.03436	3.68458	0	0	0	0	0	2.1674	0	0	3.90131	3.46784	0	0	0	0	0	2.1674	0	0
EPR_000000083381_3	0	0	0	0	0	0	0	0	0	0	0	0	0	0	0	0	0	0	0	0	0	0	0	0	0	0	0	0	1.98936	0	0	0	0	0	0	0	0	0	0	0	0	0	0	0	0	0	0	0	0
EPR_000000084318_3	0	2.13554	2.84739	0	0	1.4237	0	0	0	0	0	0	0	0	0	0	0	0	2.84739	0	2.13554	0	0	0	1.77962	0	0	0	0	2.49147	0	0	0	0	0	0	0	0	0	1.77962	0	0	0	0	0	0	0	0	0
EPR_000000084927_9	0	0	0	0	0	1.87009	0	0	0	1.87009	0	0	5.34313	4.00735	0	0	4.54166	0	0	0	0	0	0	0	0	0	0	0	0	5.34313	0	2.93872	0	0	0	0	0	0	0	1.87009	1.87009	0	2.40441	0	1.87009	0	0	0	1.87009
EPR_000000085369_3	0	0	0	0	0	2.66223	0	0	0	0	0	0	0	0	0	2.86702	0	0	0	0	0	0	0	0	2.25266	0	0	0	0	3.07181	3.68617	0	0	0	0	0	2.66223	0	0	5.11968	0	0	0	0	0	0	1.84308	0	0
EPR_000000085385_7	0	0	1.80169	0	0	0	0	0	0	0	0	0	0	0	0	0	0	0	0	0	0	0	0	0	0	0	0	0	4.50421	1.5014	1.80169	0	0	0	0	0	0	0	0	0	0	0	0	0	0	0	3.30309	0	0
EPR_000000085897_1	0	0	0	0	0	0	0	0	0	0	0	0	0	0	0	0	0	0	2.62569	0	0	0	0	0	0	0	0	0	0	2.25059	0	0	0	1.50039	0	0	1.87549	0	0	0	0	0	0	0	0	0	0	0	0
EPR_000000086006_3	0	2.99072	7.47679	0	0	5.23376	0	0	2.99072	5.98143	0	0	0	0	0	4.11224	5.60759	0	5.23376	0	4.48608	0	0	0	2.99072	1.49536	0	0	2.99072	6.72911	9.71983	0	0	2.24304	0	0	3.7384	0	0	9.34599	0	0	0	0	0	0	5.60759	0	0
EPR_000000086134_3	0	0	2.14928	0	0	0	0	0	0	0	0	0	0	0	0	0	0	0	0	0	0	0	0	0	0	0	0	0	0	0	0	0	0	0	0	0	0	0	0	0	0	0	0	0	0	0	0	0	0
EPR_000000086191_1	0	0	0	0	0	0	0	0	0	0	0	10.3527	0	0	0	0	0	0	0	0	0	0	0	0	0	0	0	0	0	0	0	0	0	0	0	0	0	0	0	0	0	0	0	0	0	0	0	0	0
EPR_000000086308_31	0	0	0	0	0	0	0	0	0	0	0	0	0	4.06585	4.47243	0	0	0	3.65926	0	3.65926	0	0	0	1.62634	0	0	2.23622	4.47243	0	2.6428	0	0	0	0	0	0	0	4.26914	2.43951	0	0	0	0	0	0	4.67572	0	0
EPR_000000086558_2	8.19697	0	0	0	9.68732	0	8.94214	0	0	2.60813	7.0792	9.31473	13.7858	14.531	3.72589	0	0	2.23554	0	0	2.60813	6.33402	1.86295	8.19697	0	0	8.19697	3.3533	0	0	0	11.1777	8.56956	0	0	2.98071	1.49036	8.19697	6.70661	0	0	3.72589	8.56956	0	5.21625	8.19697	0	1.49036	7.0792
EPR_000000087314_1	0	0	0	0	0	0	0	0	0	0	0	0	0	0	0	0	0	0	0	0	3.39459	0	0	0	0	0	0	0	0	0	0	0	0	0	0	0	0	0	0	1.54299	0	0	0	0	3.08599	5.86338	0	0	1.85159
EPR_000000087878_9	0	0	0	0	0	0	0	0	0	0	0	0	0	0	0	0	0	0	0	0	0	0	0	0	0	0	0	0	0	0	0	0	0	0	0	0	0	0	0	0	0	0	0	0	0	0	0	0	0
EPR_000000087988_8	0	0	1.8263	0	0	0	0	0	0	0	0	0	0	0	0	0	0	0	0	0	2.43506	0	0	0	0	0	0	0	2.23214	2.43506	0	0	0	0	0	0	0	0	0	0	0	0	0	0	0	0	1.8263	0	0
EPR_000000088037_2	0	0	0	0	0	0	0	0	0	0	0	0	0	0	0	0	0	0	0	0	0	0	0	0	2.71209	0	0	0	0	0	0	0	0	0	0	0	0	0	0	2.29484	0	0	0	0	0	0	0	0	0
EPR_000000088920_2	0	0	0	0	0	0	0	0	0	0	0	0	0	0	0	0	0	0	0	0	0	0	0	0	0	0	0	0	0	0	0	0	0	0	0	0	0	0	0	0	2.5493	0	0	0	0	0	0	0	0
EPR_000000088980_5	0	0	0	0	0	0	0	0	0	0	0	0	0	0	0	2.82361	0	0	0	0	0	0	0	0	0	0	0	0	0	0	0	0	0	0	0	0	0	0	0	0	0	0	0	0	0	0	0	0	0
EPR_000000088985_2	0	0	0	0	0	0	0	0	0	0	0	0	0	0	0	0	0	0	0	0	0	0	0	0	0	0	0	0	0	0	0	0	0	0	0	0	0	0	0	0	0	0	0	0	0	0	0	0	0
EPR_000000089311_49	0	0	0	0	0	1.31321	0	0	0	0	0	0	0	0	0	0	0	0	2.18869	0	0	0	0	0	1.75095	0	0	0	3.06416	0	0	5.90946	0	0	0	0	1.96982	0	0	0	1.31321	0	0	0	0	0	2.18869	0	0
EPR_000000089513_2	0	0	0	0	0	0	0	0	0	0	0	0	0	0	0	0	0	0	0	0	3.74918	0	0	0	0	0	0	0	2.41019	0	2.41019	0	0	0	0	0	0	0	0	0	0	0	0	0	0	0	2.41019	0	0
EPR_000000089520_1	0	2.33552	3.97038	0	0	4.43748	0	0	4.67104	0	0	0	0	0	0	5.60524	4.20393	0	6.3059	0	2.56907	0	0	0	0	3.73683	0	0	3.03617	4.20393	7.94076	0	0	0	0	0	4.20393	0	0	4.43748	3.73683	0	0	2.56907	0	0	3.26973	0	0
EPR_000000089826_2	0	0	0	0	0	0	0	0	0	0	0	0	0	0	0	0	0	0	1.5991	0	0	0	0	0	0	0	0	0	0	0	0	0	0	0	0	0	0	0	0	0	0	0	0	0	0	0	0	0	0
EPR_000000089860_4	0	0	3.52964	0	0	0	0	0	0	0	0	0	0	0	0	2.64723	1.54422	0	4.19145	0	0	0	0	0	0	0	0	0	0	0	4.41205	0	0	0	0	0	0	0	0	0	2.42663	0	0	0	0	0	0	0	0
EPR_000000089968_1	0	2.22068	5.92182	0	0	4.44136	0	0	0	4.07125	0	0	0	0	0	5.18159	4.81148	0	7.77239	0	5.18159	0	0	0	5.18159	0	0	0	5.18159	4.81148	8.88273	0	0	0	0	0	10.3632	0	0	8.51261	6.66205	0	0	2.5908	0	0	4.44136	0	0
EPR_000000090033_1	0	0	0	0	0	0	2.95288	0	2.416	0	0	0	0	0	0	0	0	2.95288	0	0	0	0	0	0	1.87911	0	0	0	0	0	0	0	0	0	0	0	0	0	0	0	0	0	0	0	0	0	0	0	0
EPR_000000090310_3	0	0	0	0	0	0	0	0	0	0	0	0	0	0	0	0	0	0	0	0	0	0	0	0	0	0	0	0	0	0	0	0	0	1.43439	0	0	0	0	0	0	0	0	0	0	0	0	0	0	0
EPR_000000090968_11	0	0	0	0	0	0	0	0	2.04881	0	0	0	0	0	0	0	3.07322	0	2.30491	0	0	0	0	0	0	0	0	0	0	2.81712	0	0	0	0	0	0	0	0	0	0	1.53661	0	0	0	0	0	0	0	0
EPR_000000091573_2	0	1.89279	0	0	0	3.51518	0	0	0	3.51518	0	0	0	0	0	6.48957	0	0	5.67837	0	6.21917	0	0	0	3.78558	0	0	0	10.5455	5.67837	4.05598	0	0	3.24478	0	0	6.21917	0	0	4.59678	5.94877	0	0	0	0	0	6.75996	0	0
EPR_000000091606_1	0	0	0	0	0	0	0	0	0	0	0	0	0	0	0	0	0	0	0	0	0	0	0	0	0	0	0	0	0	0	0	1.47751	0	0	0	0	0	0	0	2.36402	0	0	0	0	0	0	0	0	0
EPR_000000092574_2	0	0	0	0	0	0	0	0	0	0	0	0	0	0	0	2.63799	0	0	0	0	0	0	0	0	0	0	0	0	0	0	0	0	0	0	0	0	0	0	0	0	0	0	0	0	0	0	0	0	0
EPR_000000092782_7	0	0	0	0	0	1.44681	0	0	0	0	0	0	0	0	0	0	0	0	0	0	0	0	0	0	3.18298	0	0	0	0	0	0	0	0	0	0	0	0	0	0	3.7617	0	0	0	0	0	0	0	0	0
EPR_000000092943_1	0	0	3.42124	0	0	3.42124	0	0	0	0	0	0	0	0	0	3.20742	1.92445	0	3.63507	0	2.13828	0	0	0	2.13828	0	0	0	3.20742	0	3.20742	0	0	0	0	0	2.3521	0	0	2.13828	0	0	0	0	0	0	4.49038	0	0
EPR_000000093157_1	0	0	0	0	0	0	0	0	0	0	0	0	1.49737	0	0	0	0	0	0	0	0	0	0	0	0	0	0	0	0	0	0	0	0	0	0	0	0	0	0	0	0	0	0	0	0	0	1.49737	0	0
EPR_000000093476_1	0	0	0	0	0	0	0	0	0	0	0	0	0	0	0	0	0	0	0	0	0	0	0	0	0	0	0	0	3.68617	0	3.68617	0	0	0	0	0	2.66223	0	0	0	0	0	0	0	0	0	0	0	0
EPR_000000093606_1	0	0	0	0	0	0	0	0	0	0	0	0	0	0	0	0	0	0	0	0	0	0	0	0	0	0	0	0	0	0	0	0	0	0	0	0	0	0	0	0	0	0	0	0	0	0	3.15025	0	0
EPR_000000093929_1	0	0	0	0	0	0	0	0	0	0	0	0	0	0	0	0	0	0	0	0	0	0	0	0	0	0	0	0	2.32785	0	0	0	0	0	0	0	0	0	0	2.32785	0	0	0	0	0	0	0	0	1.9953
EPR_000000094132_4	0	6.30206	11.1811	0	0	16.4667	0	0	5.48889	14.6371	0	0	0	0	0	14.4338	10.7745	0	20.1259	0	14.6371	0	0	0	14.0272	7.11523	0	0	23.3786	10.3679	13.0107	0	0	5.48889	0	0	20.3292	0	0	19.9227	17.8897	0	0	1.82963	0	0	15.8568	5.2856	0
EPR_000000094284_11	0	0	1.90202	0	0	0	0	0	0	0	0	0	0	0	0	0	0	0	2.17374	0	0	0	0	0	2.44546	0	0	0	0	0	4.07576	0	0	0	0	0	0	0	0	0	0	0	0	0	0	0	0	0	0
EPR_000000094958_10	0	0	2.23214	0	0	0	0	0	0	0	0	0	0	0	0	0	0	0	0	0	0	0	0	0	0	0	0	0	0	0	0	0	0	0	0	0	2.63799	0	0	0	0	0	0	0	0	0	0	0	0
EPR_000000095300_6	0	0	0	0	0	0	0	0	0	0	0	0	0	0	0	0	0	0	0	0	1.72053	0	0	0	0	0	0	0	0	0	2.79586	0	0	0	0	0	2.58079	0	0	0	2.58079	0	0	0	0	0	2.36573	0	0
EPR_000000095786_6	0	0	0	0	0	0	0	0	0	0	0	0	0	0	0	3.87295	0	0	1.82256	0	0	0	0	0	0	0	0	0	0	0	3.18949	0	0	0	0	0	0	0	0	0	0	0	0	0	0	0	0	0	0
EPR_000000096061_1	0	0	0	0	0	0	0	0	0	1.93027	0	0	0	0	0	0	0	0	2.48178	0	0	0	0	0	0	0	0	0	0	0	0	0	0	0	0	0	0	0	0	0	0	0	0	0	0	0	0	0	0
EPR_000000096407_8	0	0	0	0	0	0	0	0	0	0	0	0	0	0	0	0	0	0	0	0	0	0	0	0	0	0	0	0	2.5788	0	0	0	0	0	0	0	0	0	0	0	0	0	0	0	0	0	0	0	0
EPR_000000096497_5	0	0	0	0	0	0	0	0	0	0	0	0	0	0	0	2.08511	0	0	0	0	0	0	0	0	0	0	0	0	4.46808	2.68085	0	0	0	0	0	0	0	0	0	0	0	0	0	0	0	0	0	0	0
EPR_000000096735_1	0	0	4.16165	0	0	0	0	0	0	0	0	0	0	0	0	0	0	0	0	0	0	0	0	0	0	0	0	0	0	0	0	0	0	0	0	0	0	0	0	0	0	0	0	0	0	0	0	0	0
EPR_000000096806_3	0	0	0	0	0	0	0	0	0	0	0	0	0	0	0	0	0	0	2.6018	0	0	0	0	0	0	0	0	0	0	0	0	0	0	0	0	0	0	0	0	0	0	0	0	0	0	0	0	0	0
EPR_000000097283_30	0	0	0	0	0	0	0	0	0	0	0	0	0	0	0	0	0	0	2.05353	0	0	0	0	0	0	0	0	0	0	0	0	0	0	0	0	0	0	0	0	0	0	0	0	0	0	0	0	0	0
EPR_000000097425_3	0	0	2.89612	0	0	3.28227	0	0	0	2.89612	0	0	0	0	0	3.66842	2.89612	0	6.56455	0	2.70305	0	0	0	1.35152	0	0	0	1.5446	0	3.47535	0	0	0	0	0	3.8615	0	0	0	0	0	0	0	0	0	0	0	0
EPR_000000097587_1	0	0	0	0	0	0	0	0	0	0	0	0	0	0	0	0	0	0	0	0	0	0	0	0	0	0	0	0	0	0	1.30297	0	0	0	0	0	0	0	0	0	3.58318	0	0	0	0	0	0	0	0
EPR_000000097708_3	0	2.57582	0	0	0	0	0	0	0	0	0	0	0	0	0	0	0	0	0	0	0	0	0	0	0	0	0	0	0	0	0	0	0	3.00512	0	0	0	0	0	0	0	0	0	0	0	0	0	0	0
EPR_000000097785_1	0	0	0	0	0	3.77641	0	0	0	0	0	0	0	0	0	13.2174	2.26585	0	0	0	0	0	0	0	0	0	0	0	0	0	0	0	0	1.51057	0	0	0	0	0	0	0	0	0	0	0	0	2.26585	1.88821	0
EPR_000000098762_1	0	0	0	0	0	0	0	0	0	0	0	0	0	0	0	0	0	0	0	0	0	0	0	0	0	0	0	0	0	0	0	0	0	1.43562	0	0	0	0	0	0	0	0	0	0	0	0	0	0	0
EPR_000000098799_68	0	0	2.66223	0	0	0	0	0	0	0	0	0	0	0	0	0	0	0	0	0	0	0	0	0	0	0	0	0	0	0	0	0	0	0	0	0	0	0	0	0	0	0	0	0	0	0	0	0	0
EPR_000000098968_6	0	0	1.74341	0	0	0	0	0	0	0	0	0	0	0	0	0	0	0	0	0	2.26644	0	0	0	0	0	0	0	0	1.39473	1.74341	0	0	0	0	0	0	0	0	0	0	0	0	0	0	0	0	0	0
EPR_000000099903_1	0	0	0	0	0	0	0	0	0	0	0	0	0	0	0	0	0	0	0	0	2.63367	0	0	0	0	0	0	0	0	1.31683	1.5802	0	0	0	0	0	0	1.31683	0	0	2.63367	0	0	0	0	0	0	0	0
EPR_000000099961_1	0	0	0	0	0	0	0	0	0	0	0	0	0	0	0	0	0	0	0	0	0	0	0	0	0	0	0	0	0	0	0	0	0	0	0	0	0	0	0	0	0	0	0	0	0	0	1.33418	0	0
EPR_000000100906_1	0	0	0	0	0	1.53449	0	0	0	0	0	0	3.98968	0	0	0	0	0	0	0	0	0	0	0	0	0	0	0	0	0	0	0	0	0	0	0	0	0	0	0	0	0	1.84139	0	0	0	0	0	0
EPR_000000101132_1	0	0	0	0	0	0	11.2367	0	0	0	0	7.38414	17.9788	4.49469	0	0	0	11.8788	0	0	0	0	0	11.2367	0	0	20.8682	0	2.5684	0	0	20.2261	4.17364	0	0	0	0	0	0	3.2105	0	0	28.8945	0	7.70519	3.53155	5.13679	0	3.8526
EPR_000000101746_8	0	0	2.35154	0	0	0	0	0	0	0	0	0	0	0	0	0	0	0	0	0	0	0	0	0	0	0	0	0	0	0	0	0	0	0	0	0	0	0	0	0	0	0	0	0	0	0	0	0	0
EPR_000000102507_1	0	0	0	0	0	0	0	0	2.61688	0	0	0	0	0	0	0	0	0	0	0	0	0	0	0	0	2.99072	0	0	0	0	0	0	0	0	0	0	0	0	0	1.49536	0	0	0	0	0	0	0	0	0
EPR_000000102715_4	0	0	0	0	0	0	0	0	0	0	0	0	0	0	0	0	0	0	0	0	2.10197	0	0	0	0	0	0	0	3.57334	0	0	0	0	0	0	0	0	0	0	0	0	0	0	0	0	0	0	0	0
EPR_000000102848_1	0	0	0	0	0	0	0	0	0	3.24794	0	0	0	0	0	0	2.27356	0	1.94876	0	5.1967	0	0	0	3.24794	0	0	0	6.49587	5.1967	0	0	0	0	0	0	0	0	0	0	0	0	0	0	0	0	3.89752	0	0
EPR_000000102933_2	0	0	2.70253	0	0	0	0	0	0	0	0	0	0	0	0	0	3.90365	0	5.70534	0	0	0	0	0	4.80449	0	0	0	8.70815	4.80449	0	0	0	2.70253	0	0	4.20393	0	0	7.50702	5.70534	0	0	0	0	0	6.3059	0	0
EPR_000000103119_1	0	0	0	0	0	0	0	0	0	1.88821	0	0	0	0	0	4.40582	0	0	0	0	0	0	0	0	0	0	0	0	0	0	0	0	0	0	0	0	0	0	0	0	0	0	0	0	0	0	0	0	0
EPR_000000103537_1	0	0	0	0	0	0	0	0	0	0	0	0	0	0	0	0	0	0	0	0	0	0	0	0	0	0	0	0	0	0	1.51227	0	0	0	0	0	0	0	0	0	0	0	0	0	0	0	0	0	0
EPR_000000103677_2	0	0	0	0	0	0	0	0	0	0	0	0	0	0	0	0	0	0	0	0	0	2.30038	0	0	0	0	0	0	0	0	0	0	1.64313	0	0	0	0	0	0	0	0	0	0	0	0	0	0	0	0
EPR_000000104603_1	0	2.33172	3.36803	0	0	3.62711	0	0	3.62711	4.66343	0	0	0	0	0	3.62711	6.47699	0	11.1404	0	6.99515	0	0	0	1.55448	0	0	0	4.92251	3.88619	8.03147	0	0	0	0	0	6.99515	0	0	3.62711	2.84988	0	0	0	0	0	5.44067	2.07264	0
EPR_000000104649_5	0	0	0	0	0	2.10765	0	0	0	0	0	0	0	0	0	0	0	0	0	0	0	0	0	0	0	0	0	0	0	0	0	0	0	0	0	0	0	0	0	0	0	0	0	0	0	0	0	0	0
EPR_000000105009_2	0	0	2.11393	0	0	0	0	0	0	0	0	0	0	0	0	0	0	0	0	0	0	0	0	0	0	0	0	0	0	0	0	0	0	0	0	0	0	0	0	0	2.11393	0	0	0	0	0	2.53672	0	0
EPR_000000105243_6	0	0	0	0	0	0	0	0	0	0	0	0	0	0	0	0	0	0	0	0	0	0	0	0	0	0	0	0	0	1.66586	0	0	0	0	0	0	0	0	0	0	0	0	0	0	0	0	0	0	0
EPR_000000105360_10	0	0	0	0	0	0	0	0	75.2028	0	0	0	0	0	0	0	0	0	0	0	6.40024	0	0	0	4.40017	53.602	0	0	0	0	0	0	0	0	0	0	0	0	0	8.0003	6.80026	0	0	34.4013	0	0	0	0	0
EPR_000000105394_1	0	0	0	0	0	0	0	0	0	0	0	0	0	0	0	0	2.11795	0	0	0	0	0	0	0	0	0	0	0	0	0	0	0	0	0	0	0	0	0	0	0	0	0	0	0	0	0	0	0	0
EPR_000000105617_7	0	0	0	0	0	4.04371	0	0	0	0	0	0	0	0	0	0	0	0	0	0	0	0	0	0	0	0	0	0	3.84152	0	0	0	0	0	0	0	3.23497	0	0	0	0	0	0	0	0	0	0	0	0
EPR_000000106048_1	0	0	0	0	0	0	0	0	0	1.33259	0	0	0	0	0	0	0	0	0	0	0	0	0	0	0	0	0	0	0	0	0	0	0	0	0	0	0	0	0	0	0	0	0	0	0	0	0	0	0
EPR_000000106060_5	0	0	2.48485	0	0	0	0	0	0	0	0	0	0	0	0	0	0	0	0	0	0	0	0	0	0	0	0	0	0	0	0	0	0	0	0	0	0	0	0	0	0	0	0	0	0	0	0	0	0
EPR_000000107041_5	8.14656	0	0	0	13.8492	0	12.4235	3.86962	0	0	9.57221	11.2015	8.75755	9.97954	7.3319	0	0	2.8513	0	0	0	8.35022	0	6.72091	0	0	7.53557	5.49893	0	0	0	8.14656	9.36854	0	0	10.1832	0	14.2565	11.6088	0	0	7.12824	7.3319	0	8.75755	11.8125	2.64763	0	15.2748
EPR_000000107396_20	0	0	0	0	0	3.38872	0	0	0	0	0	0	0	0	0	0	0	0	0	0	0	0	0	0	2.96513	0	0	0	0	0	1.90616	0	0	0	0	0	0	0	0	0	0	0	0	0	0	0	0	0	0
EPR_000000107445_7	0	0	3.08314	0	0	0	0	0	0	0	0	0	0	0	0	0	0	0	0	0	0	0	0	0	0	0	0	0	0	2.05543	0	0	0	0	0	0	3.08314	0	0	0	0	0	0	0	0	0	0	0	0
EPR_000000107616_16	0	0	0	0	0	0	0	0	0	2.31216	0	0	0	0	0	0	0	0	0	0	0	0	0	0	0	0	0	0	0	0	0	0	0	0	0	0	0	0	0	1.89177	0	0	0	0	0	0	0	0	0
EPR_000000107885_3	0	0	0	0	0	0	0	0	0	0	0	0	0	0	0	0	1.74069	0	0	0	0	0	0	0	0	0	0	0	0	0	0	0	0	0	0	0	1.74069	0	0	0	0	0	0	0	0	0	0	0	0
EPR_000000108408_8	0	0	1.43132	0	0	2.38553	0	0	0	0	0	0	0	0	0	0	0	0	0	0	1.90842	0	0	0	0	0	0	0	0	0	0	0	0	0	0	0	0	0	0	0	2.14698	0	0	0	0	0	0	0	0
EPR_000000108555_1	0	0	0	0	0	0	0	0	0	0	0	0	0	0	0	0	0	0	0	0	0	0	0	0	2.53191	0	0	0	0	0	2.25059	0	0	0	0	0	0	0	0	0	0	0	0	0	0	0	0	0	0
EPR_000000108983_2	0	0	0	0	0	0	0	0	0	0	0	0	0	0	0	1.8263	0	0	0	0	0	0	0	0	0	0	0	0	0	0	0	0	0	0	0	0	0	0	0	0	0	0	0	0	0	0	0	0	0
EPR_000000109121_1	0	0	0	0	0	0	0	0	0	0	0	0	0	0	0	0	0	0	0	0	0	0	0	0	0	0	0	0	0	3.40766	1.31064	0	0	0	0	0	0	0	0	1.57277	0	0	0	0	0	0	0	0	0
EPR_000000109128_14	0	0	0	0	0	0	0	0	0	2.16179	0	0	0	0	0	0	0	0	3.17062	0	0	0	0	0	0	2.59415	0	0	0	0	0	0	0	0	0	0	0	0	0	0	0	0	0	0	0	0	0	0	0
EPR_000000109492_3	0	0	0	0	0	2.74811	0	0	0	0	0	0	0	0	0	0	4.01647	0	2.9595	0	0	0	0	0	0	2.53672	0	0	0	0	0	0	0	0	0	0	2.32533	0	0	2.74811	0	0	0	0	0	0	0	0	0
EPR_000000109997_1	0	1.72275	6.02961	0	0	4.01974	0	0	0	5.74249	0	0	0	0	0	5.16824	0	0	3.44549	0	5.74249	0	0	0	5.45536	0	0	0	7.75236	11.1978	2.29699	0	0	3.15837	0	0	5.16824	0	0	5.16824	6.02961	0	0	0	0	0	6.31673	0	0
EPR_000000110026_1	0	0	0	0	0	0	0	0	0	0	0	0	0	0	0	0	0	0	0	0	0	0	0	0	1.98346	0	0	0	2.97519	0	0	0	0	0	0	0	0	0	0	0	0	0	0	0	0	0	2.31403	0	0
EPR_000000110207_9	0	0	0	0	0	0	0	0	0	0	0	0	0	0	0	0	0	0	0	0	1.79684	0	0	0	0	2.56692	0	0	1.79684	2.56692	3.33699	0	0	0	0	0	0	0	0	1.28346	0	0	0	0	0	0	2.82361	0	0
EPR_000000110401_2	0	0	0	0	0	0	0	0	0	0	0	0	0	0	0	0	0	0	0	0	0	0	0	0	0	0	0	0	0	0	0	0	0	3.06899	0	0	0	0	0	0	0	0	0	0	0	0	0	0	0
EPR_000000110544_2	0	0	0	0	0	1.73617	0	0	0	1.73617	0	0	0	0	0	0	0	0	2.02553	0	1.44681	0	0	0	2.31489	0	0	0	0	2.02553	4.34042	0	0	0	0	0	3.47234	0	0	2.31489	0	0	0	0	0	0	6.94468	0	0
EPR_000000110906_3	0	0	0	0	0	0	0	0	0	0	0	0	0	0	0	2.61104	0	0	0	0	0	0	0	0	0	0	0	0	0	0	0	0	0	0	0	0	0	0	0	0	0	0	0	0	0	0	0	0	0
EPR_000000110912_1	0	0	0	0	0	0	0	0	0	1.8263	0	0	0	0	0	0	1.52192	0	0	0	0	0	0	0	1.8263	0	0	0	0	0	1.8263	0	0	0	0	0	0	0	0	0	0	0	0	0	0	0	0	0	0
EPR_000000111015_1	0	0	2.70399	0	0	0	0	0	0	0	0	0	0	0	0	0	0	0	0	0	0	0	0	0	0	0	0	0	0	2.16319	0	0	0	0	0	0	0	0	0	0	0	0	0	0	0	0	0	0	0
EPR_000000111501_2	2.48066	0	3.83375	0	0	0	0	0	0	0	0	0	0	0	2.93169	1.80412	0	0	0	0	2.25515	0	0	0	0	1.5786	0	0	0	3.83375	0	0	0	2.70618	0	0	0	0	0	3.38272	0	0	0	0	0	0	2.25515	0	0
EPR_000000112308_1	0	0	0	0	0	0	0	0	0	0	0	0	0	0	0	0	0	0	0	0	3.15837	0	0	0	2.29699	0	0	0	4.01974	0	0	0	0	0	0	0	0	0	0	0	0	0	0	0	0	0	0	0	0
EPR_000000112664_13	0	0	0	0	0	0	0	0	0	0	0	0	0	0	0	0	0	0	1.59149	0	1.59149	0	0	0	0	0	0	0	4.31976	0	0	0	0	0	0	0	1.81884	0	0	0	0	0	0	0	0	0	1.13678	0	0
EPR_000000112949_4	0	0	0	0	0	0	0	0	0	0	0	0	0	0	0	4.61562	0	0	0	0	0	0	0	0	0	0	0	0	0	0	0	0	0	0	0	0	0	0	0	0	0	0	0	0	0	0	0	0	0
EPR_000000113237_3	0	0	0	0	0	0	0	0	0	0	0	0	0	0	0	0	0	0	0	0	0	0	0	0	0	0	0	0	3.60014	0	1.80007	0	0	0	0	0	0	0	0	0	0	0	0	0	0	0	0	0	0
EPR_000000113331_5	0	0	0	0	0	0	0	0	0	0	0	0	0	0	0	0	0	0	0	0	0	0	0	0	0	0	0	0	0	0	1.46104	0	0	0	0	0	0	0	0	0	0	0	0	0	0	0	0	0	0
EPR_000000113557_1	0	0	0	0	0	0	0	0	0	0	0	0	0	0	0	0	0	0	1.99729	0	0	0	0	0	0	0	0	0	0	1.99729	0	0	0	0	0	0	0	0	0	0	0	0	0	0	0	0	0	0	0
EPR_000000113733_4	0	0	0	0	0	0	0	0	0	1.82298	0	0	0	0	0	0	0	0	3.4434	0	0	0	0	0	0	0	0	0	6.27915	0	0	0	0	0	0	0	3.4434	0	0	0	4.05106	0	0	0	0	0	4.86127	0	0
EPR_000000113772_4	0	0	2.08232	0	0	0	0	0	0	0	0	0	0	0	0	0	0	0	2.25585	0	1.73527	0	0	0	0	0	0	0	0	0	3.81759	0	0	0	0	0	0	0	0	2.25585	1.90879	0	0	0	0	0	0	0	0
EPR_000000113992_6	0	2.01941	0	0	0	0	0	0	0	0	0	0	0	0	0	0	0	0	0	0	0	0	0	0	0	0	0	0	0	0	0	0	0	0	0	0	0	0	0	0	0	0	0	1.34627	0	0	0	0	0
EPR_000000114162_1	0	0	0	0	0	0	0	0	0	0	0	0	0	0	0	0	0	0	2.90115	0	0	0	0	0	0	0	0	0	1.74069	0	0	0	0	0	0	0	2.32092	0	0	0	0	0	0	0	0	0	2.03081	0	0
EPR_000000114187_5	0	0	0	0	0	0	0	0	0	0	0	0	0	0	0	0	0	0	0	0	0	0	0	0	0	0	0	0	0	0	1.87009	0	0	0	0	0	0	0	0	0	0	0	0	0	0	0	0	0	0
EPR_000000114633_1	0	0	0	0	0	0	0	0	0	3.94351	0	0	0	0	0	1.64313	0	0	3.28626	0	0	0	0	0	3.61489	0	0	0	0	5.25802	3.94351	0	0	0	0	0	3.61489	0	0	0	0	0	0	0	0	0	0	0	0
EPR_000000114815_12	0	0	0	0	0	0	0	0	0	0	0	0	0	0	0	2.77739	0	0	0	0	0	0	0	0	0	0	0	0	0	0	0	0	0	0	0	0	0	0	0	0	0	0	0	0	0	0	0	0	0
EPR_000000115228_6	0	0	0	0	0	0	0	0	0	0	0	0	0	0	0	0	0	0	0	0	0	0	0	0	0	0	0	0	0	2.14652	0	0	0	0	0	0	0	0	0	0	0	0	0	0	0	0	0	0	0
EPR_000000115410_2	0	0	0	0	0	0	0	0	1.51777	0	0	0	0	0	0	0	0	0	0	0	0	0	0	0	0	0	0	0	0	0	0	0	0	0	0	0	0	0	0	0	0	0	0	0	0	0	0	0	0
EPR_000000115473_1	0	0	0	0	0	0	0	0	0	0	0	0	0	0	0	0	2.66836	0	0	0	2.33482	0	0	0	3.33546	0	0	0	3.00191	0	0	0	0	0	0	0	2.33482	0	0	2.66836	0	0	0	0	0	0	4.66964	0	0
EPR_000000115711_6	0	0	0	0	0	0	0	0	0	0	0	0	0	0	0	0	0	0	0	0	0	0	0	0	0	0	0	0	2.01091	0	0	0	0	0	0	0	0	0	0	0	0	0	0	0	0	0	0	0	0
EPR_000000116177_2	0	0	0	0	0	0	0	0	0	0	0	0	0	0	0	0	0	0	0	0	0	0	0	0	0	0	0	0	0	2.08232	0	0	0	0	0	0	0	0	0	0	0	0	0	0	0	0	0	0	0
EPR_000000116359_3	0	0	1.54728	0	0	0	0	0	0	0	0	0	0	0	0	0	0	0	0	0	0	0	0	0	0	0	0	0	0	0	0	0	0	0	0	0	0	0	0	0	0	0	0	0	0	0	0	0	0
EPR_000000116686_1	0	0	0	0	0	0	0	0	0	2.17965	0	0	0	0	0	0	1.93746	0	0	0	3.87493	0	0	0	3.63275	0	0	0	5.08584	0	1.69528	0	0	0	0	0	1.93746	0	0	1.93746	0	0	0	0	0	0	5.32803	0	0
EPR_000000116880_10	0	0	3.47595	0	0	3.82355	0	0	2.43317	0	0	0	0	0	0	3.30215	0	0	3.12836	0	4.17114	0	0	0	2.95456	2.08557	0	0	5.73532	6.9519	5.56152	0	0	0	0	0	2.78076	0	0	4.69253	3.12836	0	0	0	0	0	0	0	0
EPR_000000116923_11	0	0	0	0	0	1.80099	0	0	0	1.80099	0	0	0	0	0	0	0	0	0	0	0	0	0	0	0	0	0	0	0	0	0	0	0	0	0	0	0	0	0	0	0	0	0	0	0	0	0	0	0
EPR_000000117077_2	0	0	0	0	0	0	0	0	0	0	0	0	0	0	0	0	0	0	0	0	0	0	0	0	0	0	0	0	0	0	1.8144	0	0	0	0	0	0	0	0	0	2.54016	0	0	0	0	0	0	0	0
EPR_000000117399_1	0	0	0	0	0	0	0	0	0	1.43562	0	0	0	0	0	0	0	0	0	0	0	0	0	0	0	0	0	0	2.87124	0	0	0	0	0	0	0	0	0	0	0	0	0	0	0	0	0	2.00987	0	0
EPR_000000119087_3	4.69253	0	0	0	0	0	2.60696	0	0	0	2.60696	0	0	0	0	0	0	0	0	0	0	0	0	2.43317	0	0	0	0	0	0	0	0	0	0	0	0	0	0	3.47595	0	0	0	0	0	0	0	0	0	4.69253
EPR_000000119298_2	0	0	3.77641	0	0	6.4199	0	0	0	6.04226	0	0	0	0	0	6.4199	5.28698	0	10.1963	0	7.17519	0	0	0	8.49693	0	0	0	16.9939	6.79755	5.4758	0	0	3.58759	0	0	6.04226	0	0	10.574	7.93047	0	0	0	0	0	9.62986	0	0
EPR_000000119428_1	0	0	0	0	0	0	0	0	0	0	0	0	0	0	0	1.84444	0	0	0	0	0	0	0	0	0	0	0	0	0	0	0	0	0	0	0	0	0	0	0	0	0	0	0	0	0	0	0	0	0
EPR_000000119616_15	0	7.30519	5.27597	0	0	2.02922	0	0	35.1055	0	0	0	0	0	0	3.85552	4.05844	0	3.04383	0	13.1899	0	0	0	11.5666	32.2646	0	0	5.07305	2.63799	6.89935	0	0	4.87013	2.02922	0	0	0	0	18.8718	11.3636	0	0	15.0162	0	0	10.5519	5.27597	0
EPR_000000120265_1	0	0	2.61359	0	0	0	0	0	0	0	0	0	0	0	0	2.61359	0	0	0	0	0	0	0	0	0	0	0	0	0	0	1.96019	0	0	0	0	0	0	0	0	1.63349	0	0	0	0	0	0	0	0	0
EPR_000000120421_13	0	0	0	0	0	0	0	0	0	0	0	0	0	0	0	0	0	0	0	0	0	0	0	0	0	0	0	0	0	0	0	0	0	0	0	0	1.54371	0	0	0	0	0	0	0	0	0	0	0	0
EPR_000000120798_43	0	0	0	0	0	0	0	0	0	0	0	0	0	0	0	0	0	0	0	0	0	0	0	0	0	0	0	0	0	0	0	0	0	0	0	0	1.59149	0	0	0	0	0	0	0	0	0	0	0	0
EPR_000000121483_1	0	0	0	0	0	0	0	0	0	0	0	0	4.44347	0	0	0	1.90435	2.22174	0	0	0	0	0	0	0	0	0	0	0	0	0	0	0	0	0	0	0	0	0	0	0	0	0	0	0	0	0	0	0
EPR_000000121687_3	0	0	0	0	0	0	0	0	0	0	0	0	0	0	0	0	0	0	0	0	0	0	0	0	0	0	0	0	0	0	0	0	0	0	0	0	0	0	0	2.75072	0	0	0	0	0	0	0	0	0
EPR_000000121753_1	0	0	0	0	0	0	0	0	0	0	0	0	0	0	0	1.64232	1.91604	0	0	0	0	0	0	0	0	0	0	0	0	0	2.46348	0	0	0	0	0	0	0	0	0	0	0	0	0	0	0	0	0	0
EPR_000000121796_14	0	0	0	0	0	0	0	0	0	0	0	0	0	0	0	0	0	0	0	0	0	0	0	0	0	2.61359	0	0	0	0	3.92038	0	0	0	0	0	0	0	0	0	0	0	0	0	0	0	0	0	0
EPR_000000122021_13	0	0	0	0	0	0	0	0	0	0	0	3.92422	2.83416	0	0	0	0	0	0	0	0	2.18012	0	0	0	0	1.7441	0	3.27018	0	0	0	0	0	0	0	0	3.92422	2.83416	1.7441	3.27018	0	1.7441	0	0	0	2.18012	0	1.52609
EPR_000000122155_1	0	0	0	0	0	0	0	0	0	0	0	0	0	0	0	0	0	0	0	0	0	0	0	0	0	0	0	0	0	0	0	0	0	0	0	0	0	0	0	1.71832	0	0	0	0	0	0	0	0	0
EPR_000000122443_1	4.74734	2.53191	0	0	0	2.21542	7.59574	0	0	0	0	0	11.7101	3.48138	3.48138	0	0	2.8484	1.89894	0	1.89894	0	4.43085	4.74734	0	0	4.74734	0	0	2.53191	2.21542	2.53191	0	0	0	0	2.53191	0	6.32978	0	3.16489	3.48138	3.16489	0	0	4.43085	0	0	0
EPR_000000122566_7	0	0	0	0	0	0	0	0	0	0	0	0	0	0	0	0	0	0	0	0	0	0	0	0	0	0	0	0	0	0	0	0	0	0	0	0	0	0	0	1.28791	0	0	0	0	0	0	0	0	0
EPR_000000122852_1	0	0	0	0	0	0	4.23466	0	0	0	0	0	0	8.14358	0	0	0	0	0	0	0	0	0	2.2802	1.62872	0	6.84061	0	0	0	0	4.56041	6.18912	0	0	0	0	0	0	0	0	0	1.30297	0	2.2802	0	1.95446	0	0
EPR_000000122980_4	0	0	0	0	0	0	0	0	0	0	0	0	0	0	0	0	0	0	0	0	0	0	0	0	0	0	0	0	0	0	0	0	0	0	0	0	0	0	0	0	0	0	0	0	0	0	1.82963	0	0
EPR_000000123245_4	0	0	1.64869	0	0	0	0	0	0	0	0	0	0	0	0	0	0	0	0	0	0	0	0	0	0	0	0	0	0	0	0	0	0	0	0	0	0	0	0	0	1.88422	0	0	0	0	0	0	0	0
EPR_000000124162_1	0	0	0	0	0	0	0	0	0	1.8776	0	0	0	0	0	0	1.25173	0	0	0	0	0	0	0	0	0	0	0	0	0	1.25173	0	0	0	0	0	0	0	0	0	0	0	0	0	0	0	0	0	0
EPR_000000124420_1	0	0	0	0	0	0	0	0	0	0	0	0	0	0	0	0	0	0	0	0	0	0	0	0	2.59835	0	0	0	0	0	0	0	0	0	0	0	0	0	0	0	0	0	0	0	0	0	0	0	0
EPR_000000124707_1	0	0	0	0	0	0	0	0	0	0	0	0	0	0	0	0	0	0	0	0	0	0	0	0	0	0	0	0	0	0	0	0	0	0	0	0	0	0	0	0	0	0	0	0	0	0	1.80516	0	0
EPR_000000125235_14	0	0	1.86711	0	0	0	0	0	3.73422	0	0	0	0	0	0	1.86711	1.65965	0	0	0	0	0	0	0	0	1.4522	0	0	3.31931	2.07457	3.73422	0	0	0	0	0	0	0	0	1.86711	0	0	0	0	0	0	0	0	0
EPR_000000125457_2	0	0	0	0	0	0	0	2.48794	0	0	0	0	4.423	0	0	0	0	0	0	0	0	0	0	0	0	0	0	0	0	0	3.59368	0	0	0	0	0	0	0	2.76437	0	0	0	0	0	0	0	0	0	5.52875
EPR_000000125769_1	0	0	0	0	0	0	0	0	0	0	0	0	0	0	0	0	0	0	0	0	0	0	0	0	0	0	0	0	0	0	0	0	0	0	0	0	0	0	0	3.12057	0	0	0	0	0	0	0	0	0
EPR_000000126210_2	0	0	0	0	0	0	0	0	0	0	0	0	0	0	0	0	0	0	0	0	0	0	0	0	0	0	0	0	0	0	0	0	0	0	0	0	0	0	0	0	0	0	0	0	0	0	0	0	0
EPR_000000126425_17	0	0	0	0	0	0	0	0	0	0	0	0	0	0	0	0	0	0	2.02922	0	0	0	0	0	0	0	0	0	0	0	0	0	0	0	0	0	0	0	0	0	0	0	0	0	0	0	0	0	0
EPR_000000126717_1	0	0	0	0	0	0	0	0	0	0	0	0	0	0	0	0	0	0	0	0	0	0	0	0	0	0	0	0	2.35154	0	0	0	0	0	0	0	0	0	0	0	0	0	0	0	0	0	0	0	0
EPR_000000126965_58	0	0	0	0	0	0	0	0	0	0	0	0	0	0	0	0	0	0	2.42663	0	0	0	0	0	0	0	0	0	0	0	2.20602	0	0	0	0	0	0	0	0	0	0	0	0	0	0	0	0	0	0
EPR_000000126974_1	0	0	1.93187	0	0	0	0	0	0	0	0	0	0	0	0	0	3.86373	0	3.21978	0	0	0	0	0	1.93187	0	0	0	5.47362	3.21978	0	0	0	0	0	0	3.54175	0	0	5.15164	4.50769	0	0	0	0	0	2.25384	0	0
EPR_000000127239_1	0	0	0	0	0	0	0	0	0	0	0	1.31064	0	0	0	0	0	0	0	0	0	0	0	0	0	0	0	0	0	0	0	0	0	0	0	0	0	0	0	0	0	0	0	0	0	0	0	0	0
EPR_000000127530_2	0	0	0	0	0	0	0	0	0	0	0	0	0	0	0	2.8902	0	0	0	0	0	0	0	0	0	0	0	0	0	0	1.83922	0	0	0	0	0	0	0	0	0	0	0	0	0	0	0	0	0	0
EPR_000000128295_15	0	4.62578	12.5282	2.12015	0	10.408	0	0	1.54193	10.0225	0	0	0	0	0	12.1427	10.0225	0	22.1652	0	4.81852	0	0	0	6.74593	4.81852	0	0	0	10.9862	14.2628	0	0	4.62578	0	0	7.13141	0	0	6.74593	6.74593	0	0	4.2403	0	0	3.08385	3.27659	0
EPR_000000128379_5	6.68425	0	0	0	9.72255	0	0	0	0	1.41787	8.91234	10.9379	0	3.64596	4.65872	0	0	0	2.83574	0	0	4.65872	7.69702	3.84851	0	0	0	5.26638	0	0	0	0	0	0	0	6.27915	2.22808	10.3302	7.49447	0	0	8.91234	3.84851	0	9.31744	14.9889	0	0	6.07659
EPR_000000128542_2	0	0	2.23367	0	0	0	0	0	0	0	0	0	0	0	0	0	0	0	0	0	0	0	0	0	0	0	0	0	0	0	2.51288	0	0	0	0	0	0	0	0	0	3.07129	0	0	0	0	0	0	0	0
EPR_000000128751_1	0	0	0	0	0	0	0	0	0	0	0	0	0	0	0	0	0	0	0	0	0	0	0	0	0	0	0	0	0	0	0	0	0	0	0	0	0	0	0	0	0	0	0	0	0	0	0	0	0
EPR_000000128861_1	0	0	0	0	0	0	0	0	0	0	0	0	0	0	0	0	0	0	0	0	0	0	0	0	0	0	0	0	1.83922	0	0	0	0	0	0	0	0	0	0	0	0	0	0	0	0	0	0	0	0
EPR_000000130022_8	0	0	0	0	0	0	0	0	0	1.89356	0	0	0	0	0	0	0	0	0	0	0	0	0	0	0	0	0	0	0	0	0	0	0	0	0	0	0	0	0	0	0	0	0	0	0	0	0	0	0
EPR_000000130075_6	0	0	0	0	0	0	0	0	0	2.10197	0	0	0	0	0	0	0	0	0	0	0	0	0	0	0	0	0	0	0	0	0	0	0	0	0	0	0	0	0	0	0	0	0	0	0	0	0	0	0
EPR_000000130356_15	0	0	0	0	0	0	0	0	0	0	0	0	0	0	0	0	0	0	0	0	0	0	0	0	0	0	0	0	0	0	0	0	0	0	0	0	0	0	0	1.33418	0	0	0	0	0	0	0	0	0
EPR_000000130686_11	0	0	0	0	0	2.57285	0	0	0	1.80099	0	0	0	0	0	0	0	0	0	0	0	0	0	0	0	0	0	0	0	0	0	0	0	0	0	0	0	0	0	0	0	0	0	0	0	0	0	0	0
EPR_000000130916_6	0	0	1.57796	0	0	0	0	0	0	0	0	0	0	0	0	0	0	0	3.15593	0	0	0	0	0	0	0	0	0	0	1.57796	2.20915	0	0	0	0	0	0	0	0	0	0	0	0	0	0	0	0	0	0
EPR_000000130938_4	0	0	0	0	0	0	0	0	0	0	0	0	0	0	0	0	0	0	0	0	0	0	0	0	0	0	0	0	2.96513	0	0	0	0	0	0	0	0	0	0	0	0	0	0	0	0	0	1.69436	0	0
EPR_000000131596_1	0	0	0	0	0	0	0	0	0	0	0	0	0	0	0	0	0	0	0	0	0	0	0	0	0	0	0	0	1.77537	0	0	0	0	0	0	0	0	0	0	0	2.88497	0	0	0	0	0	0	0	0
EPR_000000131906_1	0	0	0	0	0	0	0	0	0	0	0	0	0	0	0	0	0	0	0	0	2.32785	0	0	0	0	0	0	0	0	0	0	0	0	0	0	0	1.9953	0	0	0	0	0	0	0	0	0	0	0	0
EPR_000000132089_1	0	0	0	0	2.56692	2.05353	0	0	0	0	0	0	0	0	0	0	2.05353	0	0	0	0	0	0	0	0	0	0	0	0	0	0	0	0	0	0	0	0	0	0	3.0803	0	0	0	0	0	0	0	0	0
EPR_000000132237_1	0	0	0	0	0	1.67106	0	0	0	0	0	0	0	0	0	0	0	0	0	0	0	0	0	0	0	0	0	0	0	0	0	0	0	0	0	0	0	0	0	0	1.39255	0	0	0	0	0	0	0	0
EPR_000000132311_1	0	0	0	0	0	0	0	0	0	0	0	0	0	0	0	0	0	0	0	0	0	0	0	0	0	0	0	0	0	0	1.94957	0	0	0	0	0	0	0	0	0	0	0	0	0	0	0	0	0	0
EPR_000000132522_1	0	0	0	0	0	1.56907	0	0	0	0	0	0	0	0	0	0	0	0	0	0	0	0	0	0	0	0	0	0	0	0	0	0	0	0	0	0	0	0	0	0	0	0	0	0	0	0	0	0	0
EPR_000000133076_3	0	0	0	0	0	0	0	0	0	0	0	0	0	0	0	0	0	0	0	0	0	0	0	0	0	0	0	0	0	0	2.95288	0	0	0	0	0	0	0	0	2.68444	0	0	0	0	0	0	2.416	0	0
EPR_000000133299_4	0	0	0	0	0	0	0	0	0	0	0	0	0	0	0	0	1.26956	0	0	0	0	0	0	0	0	0	0	0	0	0	0	0	0	0	0	0	0	0	0	0	0	0	0	0	0	0	0	0	0
EPR_000000133862_1	0	0	0	0	0	0	0	0	0	0	0	0	0	0	0	0	0	0	0	0	0	0	0	0	0	0	0	0	0	0	0	0	0	0	0	0	0	0	0	2.8159	0	0	0	0	0	0	2.28792	0	0
EPR_000000134348_1	0	0	0	0	0	0	0	0	0	2.25384	0	0	0	0	0	0	2.8978	0	0	0	2.57582	0	0	0	0	0	0	0	0	0	0	0	0	0	0	0	2.25384	0	0	1.28791	3.86373	0	0	0	0	0	0	0	0
EPR_000000134520_1	1.97926	0	0	0	0	0	0	0	0	0	0	0	0	0	1.97926	0	0	0	0	0	0	0	0	0	0	0	0	0	0	0	0	0	0	0	0	2.26201	0	0	0	0	0	0	0	0	0	0	0	0	1.41376
EPR_000000134690_1	0	0	1.81637	0	0	0	0	0	0	0	0	0	0	0	0	0	0	0	0	0	0	0	0	0	0	0	0	0	0	0	0	0	0	0	0	0	0	0	0	0	0	0	0	0	0	0	0	0	0
EPR_000000134804_2	0	0	0	0	0	0	0	0	0	0	0	0	0	0	0	0	0	0	0	0	0	0	0	0	0	0	0	0	0	0	0	0	0	0	0	0	0	2.15748	0	0	0	0	0	0	0	0	0	0	0
EPR_000000134859_11	0	0	0	0	0	0	0	0	0	0	0	0	0	0	0	0	0	0	0	0	5.32803	0	0	0	2.66401	0	0	0	0	0	1.93746	0	0	0	0	0	0	0	0	4.11711	0	0	0	0	0	0	4.3593	0	0
EPR_000000135117_2	0	0	0	0	0	1.25173	0	0	0	0	0	0	0	0	0	0	0	0	0	0	0	0	0	0	0	0	0	0	0	0	0	0	0	0	0	0	0	0	0	0	0	0	0	0	0	0	0	0	0
EPR_000000135243_3	0	0	2.27356	0	0	0	0	0	2.84194	4.54711	0	0	0	0	0	3.69453	2.27356	0	4.26292	0	0	0	0	0	1.70517	0	0	0	3.41033	2.84194	2.84194	0	0	0	0	0	6.53647	0	0	2.84194	0	0	0	0	0	0	0	1.13678	0
EPR_000000135252_4	0	0	0	0	0	1.82298	0	0	0	0	0	0	0	0	0	0	0	0	3.4434	0	0	0	0	0	0	0	0	0	3.0383	1.62042	0	0	0	0	0	0	2.22808	0	0	0	2.02553	0	0	0	0	0	2.63319	0	0
EPR_000000135379_20	0	0	0	0	0	0	0	0	0	0	0	0	0	0	0	0	0	0	2.96774	0	0	0	0	0	0	0	0	0	0	0	0	0	0	0	0	0	0	0	0	0	0	0	0	0	0	0	0	0	0
EPR_000000135510_6	0	0	0	0	0	0	0	0	0	0	0	0	0	0	0	0	0	0	0	0	0	0	0	0	0	0	0	0	0	0	2.18797	0	0	0	0	0	2.00564	0	0	0	0	0	0	0	0	0	0	0	0
EPR_000000135784_1	0	0	0	0	0	0	0	0	0	0	0	0	0	0	0	0	2.77125	0	2.217	0	0	0	0	0	0	0	0	0	0	0	2.49412	0	0	0	0	0	0	0	0	0	0	0	0	0	0	0	0	0	0
EPR_000000136608_1	0	0	0	0	0	0	0	0	0	0	0	0	0	0	0	0	0	0	1.11404	0	2.59943	0	0	0	0	0	0	0	0	0	0	0	0	0	0	0	1.11404	0	0	0	0	0	0	0	0	0	3.34213	0	0
EPR_000000136863_2	0	0	0	0	0	0	0	0	0	2.87495	0	0	0	0	0	0	0	0	0	0	0	0	0	0	0	0	0	0	0	0	0	0	0	0	0	0	0	0	0	3.11453	0	0	0	0	0	0	0	0	0
EPR_000000136909_1	0	0	0	0	0	0	0	0	0	0	0	0	0	0	0	0	0	0	0	0	0	0	0	0	0	0	0	0	0	0	1.46104	0	0	0	0	0	0	0	0	0	0	0	0	0	0	0	0	0	0
EPR_000000137062_1	0	0	0	0	0	0	0	0	0	0	0	0	0	0	0	0	0	0	0	0	2.8699	0	0	0	0	0	0	0	0	0	0	0	0	0	0	0	3.9135	0	0	0	0	0	0	0	0	0	0	0	0
EPR_000000138268_2	0	0	0	0	0	0	0	0	0	0	0	0	0	0	0	0	2.26585	0	0	0	0	0	0	0	0	0	0	0	0	0	0	0	0	0	0	0	0	0	0	0	0	0	0	0	0	0	0	0	0
EPR_000000138554_1	0	0	5.53764	0	0	5.86338	0	0	0	2.93169	0	0	0	0	0	0	5.53764	0	8.46933	0	5.86338	0	0	0	3.58318	0	0	0	3.25743	2.60595	5.53764	0	0	0	0	0	4.56041	0	0	4.56041	8.14358	0	0	0	0	0	4.23466	0	0
EPR_000000138636_1	0	0	0	0	0	2.42843	0	0	0	0	0	0	0	0	0	0	1.51777	0	0	0	2.42843	0	0	0	0	0	0	0	0	0	2.12488	0	0	0	0	0	0	0	0	0	0	0	0	0	0	0	0	0	0
EPR_000000139095_1	0	0	0	0	0	0	0	0	0	0	0	0	0	0	0	0	0	0	0	0	0	0	0	0	0	0	0	0	0	0	0	0	0	0	0	0	0	0	0	0	0	0	1.44681	0	0	0	0	0	0
EPR_000000139749_2	0	0	0	0	0	0	0	0	0	0	0	0	0	0	0	0	0	0	0	0	1.82298	0	0	0	0	0	0	0	4.86127	0	0	0	0	0	0	0	0	0	0	0	0	0	0	0	0	0	0	0	0
EPR_000000140524_3	0	0	0	0	0	0	0	0	0	0	0	0	0	0	0	0	0	0	0	0	0	0	0	0	0	0	0	0	0	0	0	0	0	0	0	0	0	0	0	4.34911	0	0	0	0	0	0	0	0	0
EPR_000000140618_1	0	0	0	0	0	0	0	0	0	0	0	0	0	0	0	0	0	0	0	0	0	0	0	0	0	0	0	0	0	2.85652	1.58695	0	0	0	0	0	0	0	0	0	0	0	0	0	0	0	0	0	0
EPR_000000140919_3	0	0	0	0	0	0	0	0	0	0	0	0	0	0	0	0	0	0	0	0	0	0	0	0	0	0	0	0	0	0	0	0	0	0	0	0	0	0	0	1.96982	0	0	0	0	0	0	0	0	0
EPR_000000140925_2	0	0	0	0	0	0	0	0	0	0	0	0	0	0	0	1.83835	0	0	0	0	0	0	0	0	0	0	0	0	0	1.83835	0	0	0	0	0	0	0	0	0	0	2.20602	0	0	0	0	0	0	0	0
EPR_000000141260_2	0	0	0	0	0	0	0	0	0	0	0	0	0	0	0	4.19602	0	0	0	0	0	0	0	0	0	0	0	0	0	1.88821	0	0	0	0	0	0	0	0	0	0	0	0	0	0	0	0	0	0	0
EPR_000000141306_1	0	0	0	0	0	0	0	0	0	0	0	0	0	0	0	0	0	0	0	0	0	0	0	0	0	0	0	0	0	0	0	0	0	0	0	0	0	0	0	1.59719	0	0	0	0	0	0	0	0	0
EPR_000000141348_1	0	0	0	0	0	0	0	0	0	0	0	0	0	0	0	0	0	0	0	0	2.24089	0	0	0	2.56102	0	0	0	0	0	1.92076	0	0	0	0	0	0	0	0	0	0	0	0	0	0	0	0	0	0
EPR_000000141524_5	0	0	1.87009	0	0	0	0	0	0	0	0	0	0	0	0	0	0	0	0	0	0	0	0	0	0	0	0	0	0	0	0	0	0	0	0	0	0	0	0	0	0	0	0	0	0	0	0	0	0
EPR_000000142426_3	0	0	0	0	0	0	0	0	0	0	0	0	0	0	0	0	0	0	0	0	0	0	0	0	0	0	0	0	1.31839	0	0	0	0	0	0	0	0	0	0	0	0	0	0	0	0	0	0	0	0
EPR_000000143393_45	0	0	0	0	0	0	0	0	0	0	0	0	0	0	0	0	0	0	2.31653	0	3.5801	0	0	0	0	0	0	0	2.73772	1.68475	1.89535	0	0	0	0	0	0	0	0	0	0	0	0	0	0	0	2.10594	0	0
EPR_000000143526_2	0	0	0	0	0	2.19877	0	0	0	0	0	0	0	0	0	2.19877	2.56523	0	3.66461	0	6.22984	0	0	0	0	0	0	0	7.32922	4.764	0	0	0	0	0	0	0	0	0	4.39753	4.39753	0	0	0	0	0	4.03107	0	0
EPR_000000143962_2	0	0	0	0	0	0	0	0	0	0	0	0	0	0	0	1.49107	0	0	0	0	0	0	0	0	0	0	0	0	0	0	0	0	0	0	0	0	0	0	0	0	0	0	0	0	0	0	0	0	0
EPR_000000144360_1	0	4.29449	6.06281	0	0	0	0	0	0	3.28402	0	0	0	0	0	2.52617	0	0	3.28402	0	0	0	0	0	0	2.52617	0	0	0	5.30496	2.27356	0	0	0	0	0	0	0	3.28402	2.52617	3.03141	0	0	0	0	0	2.77879	0	0
EPR_000000145171_8	0	0	0	0	0	0	0	0	0	0	0	0	0	0	0	0	0	0	0	0	0	0	0	0	0	0	0	0	0	0	0	0	0	0	0	0	0	0	0	0	2.05164	0	0	0	0	0	0	0	0
EPR_000000145226_5	0	0	0	0	0	0	0	0	0	0	0	0	0	0	0	0	0	0	0	0	1.60873	0	0	0	0	0	0	0	0	0	0	0	0	0	0	0	0	0	0	0	0	0	0	0	0	0	0	0	0
EPR_000000145628_19	0	0	0	0	0	2.75072	0	0	0	1.37536	0	0	0	0	0	0	0	0	0	0	0	0	0	0	0	0	0	0	0	0	3.4384	0	0	0	0	0	0	0	0	1.83381	0	0	0	0	0	0	0	0	0
EPR_000000146887_1	0	0	1.61455	0	0	0	0	0	0	0	0	0	0	0	0	1.61455	0	0	0	0	0	0	0	0	0	0	0	0	0	0	0	0	0	0	0	0	0	0	0	0	0	0	0	0	0	0	0	0	0
EPR_000000147229_8	0	0	0	0	0	0	0	0	0	0	0	0	0	0	0	0	0	0	0	0	0	0	0	0	0	0	0	0	0	0	1.52014	0	0	0	0	0	0	0	0	0	0	0	0	0	0	0	0	0	0
EPR_000000147446_2	0	0	1.49679	0	0	0	0	0	0	0	0	0	0	0	0	0	0	0	0	0	0	0	0	0	0	0	0	0	1.92445	0	0	0	0	0	0	0	0	0	0	0	2.3521	0	0	0	0	0	0	0	0
EPR_000000147507_1	0	0	0	0	0	0	0	0	0	0	0	0	0	0	0	0	0	0	1.85674	0	0	0	0	0	0	0	0	0	0	0	0	0	0	0	0	0	0	0	0	0	0	0	0	0	0	0	0	0	0
EPR_000000147679_12	0	0	0	0	0	0	0	0	0	0	0	0	0	0	0	3.60531	0	0	3.60531	0	0	0	0	0	0	0	0	0	0	0	0	0	0	0	0	0	0	0	0	0	0	0	0	0	0	0	0	0	0
EPR_000000147717_5	0	0	0	0	0	0	0	0	0	0	0	0	0	0	0	0	0	0	0	0	0	0	0	0	0	0	0	0	2.22404	0	0	0	0	0	0	0	0	0	0	0	0	0	0	0	0	0	2.42623	0	0
EPR_000000148137_1	0	0	0	0	0	0	0	0	0	0	0	0	0	0	0	0	0	0	0	0	0	0	0	0	0	0	0	0	0	0	0	0	0	0	0	0	0	0	0	1.90979	0	0	0	0	0	0	0	0	0
EPR_000000148346_1	0	0	0	0	0	0	0	0	0	0	0	0	0	0	0	0	0	0	2.15423	0	0	0	0	0	0	0	0	0	2.15423	0	0	0	0	0	0	0	0	0	0	2.15423	0	0	0	0	0	0	2.76972	0	0
EPR_000000148922_2	0	0	4.52075	0	0	3.55202	0	0	0	5.81239	0	0	0	0	0	2.9062	1.93746	0	3.87493	0	0	0	0	0	0	0	0	0	4.19784	4.52075	7.10404	0	0	2.26038	0	0	3.87493	0	0	4.84366	4.19784	2.26038	0	0	0	0	2.58329	0	0
EPR_000000149113_2	0	0	0	0	0	0	0	0	0	0	0	0	0	0	0	0	0	0	0	0	0	0	0	0	0	0	0	0	0	0	0	0	0	0	0	0	0	0	0	0	0	0	0	0	0	0	0	0	0
EPR_000000149249_4	0	0	0	0	0	0	0	0	0	0	0	0	0	0	0	0	0	0	0	0	1.33991	0	0	0	0	0	0	0	0	0	0	0	0	0	0	0	0	0	0	0	0	0	0	0	0	0	0	0	0
EPR_000000149351_21	0	0	4.01647	0	0	0	0	0	0	4.01647	0	0	0	0	0	2.9595	0	0	5.91901	0	3.59368	0	0	0	2.11393	2.11393	0	0	2.32533	2.74811	3.80508	0	0	0	0	0	3.59368	0	0	5.70762	6.3418	0	0	0	0	0	2.53672	0	0
EPR_000000149798_13	0	0	0	0	0	0	0	0	0	0	0	0	0	0	0	0	0	0	0	0	0	0	0	0	0	0	0	0	0	0	0	0	0	0	0	0	0	0	0	0	0	0	0	0	0	0	0	0	0
EPR_000000150463_4	0	0	0	0	0	0	0	0	0	0	0	0	0	0	0	0	0	0	0	0	0	0	0	0	0	0	0	0	0	0	2.47565	0	0	0	0	0	0	0	0	0	0	0	0	0	0	0	0	0	0
EPR_000000150485_3	0	2.8509	6.79829	0	0	7.45619	0	0	2.8509	2.8509	0	0	0	0	0	4.82459	3.94739	0	9.86848	0	2.6316	0	0	0	1.9737	0	0	0	0	2.4123	10.5264	0	0	4.60529	0	0	3.07019	0	0	5.92109	5.48249	0	0	0	0	0	3.94739	0	0
EPR_000000150612_2	0	4.7353	7.22757	0	0	7.47679	0	0	0	3.98762	0	0	0	0	0	6.72911	3.7384	0	6.47989	0	5.48298	0	0	0	2.49226	0	0	0	6.97834	2.49226	6.72911	0	0	2.24304	0	0	3.48917	0	0	0	3.98762	0	0	0	0	0	8.22447	0	0
EPR_000000150664_3	0	0	0	0	0	0	0	0	0	0	0	0	0	0	0	0	0	0	0	0	0	0	0	0	0	0	0	0	0	0	0	0	0	0	0	0	0	0	0	1.95828	2.17586	0	0	0	0	0	0	0	0
EPR_000000151302_1	0	0	0	0	0	0	0	0	0	0	0	0	0	0	0	0	0	0	0	0	2.51632	0	0	0	0	0	0	0	0	0	0	0	0	0	0	0	0	0	0	0	0	0	0	0	0	0	0	0	0
EPR_000000151663_1	0	0	2.16319	0	0	0	0	0	2.16319	0	0	0	0	0	0	0	0	0	2.16319	0	0	0	0	0	0	0	0	0	0	0	0	0	0	0	0	0	0	0	0	0	0	0	0	0	0	0	0	0	0
EPR_000000151803_4	0	0	0	0	0	0	0	0	0	0	0	0	0	0	0	0	1.42305	0	0	0	0	0	0	0	1.62634	0	0	0	0	0	0	0	0	0	0	0	0	0	0	0	0	0	0	0	0	0	0	0	0
EPR_000000151821_4	0	0	0	0	0	0	0	0	0	0	0	0	0	0	0	0	0	0	0	0	0	0	0	0	0	0	0	0	0	0	0	0	0	0	0	0	0	0	0	0	0	0	0	0	0	0	2.16128	0	0
EPR_000000151965_1	0	0	0	0	0	0	0	0	0	0	0	0	0	0	0	0	0	0	0	0	0	0	0	0	0	0	0	0	0	0	0	0	0	0	0	0	2.91773	0	0	0	0	0	0	0	0	0	0	0	0
EPR_000000152095_1	0	0	0	0	0	0	0	0	0	0	0	0	0	0	0	0	1.75716	0	3.1629	0	0	0	0	0	0	1.75716	0	0	3.51433	0	3.51433	0	0	0	0	0	0	0	0	2.1086	0	0	0	0	0	0	0	1.75716	0
EPR_000000152724_1	11.195	0	4.09574	0	10.922	4.09574	13.6525	11.195	1.6383	3.00355	4.64184	7.37234	33.312	13.3794	13.1064	3.82269	2.1844	9.01064	0	0	2.7305	7.64539	12.0142	10.6489	2.45745	0	15.8369	0	0	4.36879	3.54964	7.91844	7.09929	4.64184	0	7.91844	0	14.1986	12.5603	4.09574	1.36525	5.18794	9.82978	0	7.91844	8.46454	2.45745	0	12.5603
EPR_000000153515_1	0	0	0	0	0	0	0	0	0	0	0	0	0	0	0	0	1.93187	0	0	0	0	0	0	0	0	0	0	0	2.57582	0	0	0	0	0	0	0	0	0	0	0	0	0	0	0	0	0	0	0	0
EPR_000000153754_4	0	0	0	0	0	0	0	0	0	0	0	0	0	0	0	0	0	0	0	0	0	0	0	0	0	0	0	0	0	1.73467	0	0	0	0	0	0	0	0	0	0	0	0	0	0	0	0	0	0	0
EPR_000000153875_1	0	0	0	0	0	0	0	0	0	0	0	0	0	0	0	0	0	0	0	0	0	0	0	0	0	0	0	0	0	0	0	0	0	0	0	0	0	0	0	0	0	0	0	0	0	0	0	0	0
EPR_000000153904_1	0	0	0	0	0	0	0	0	0	0	0	0	0	0	0	0	0	0	0	0	2.06851	0	0	0	0	0	0	0	0	0	0	0	0	0	0	0	0	0	0	0	2.65952	0	0	0	0	0	0	0	0
EPR_000000153931_18	0	0	0	0	0	0	0	0	0	0	0	0	0	0	0	0	0	0	0	0	2.8509	0	0	0	0	0	0	0	2.8509	0	0	0	0	0	0	0	1.9737	0	0	0	0	0	0	0	0	0	1.9737	0	0
EPR_000000153954_2	0	1.93987	3.04837	0	0	0	0	0	0	3.3255	0	0	0	0	0	0	4.15687	0	4.15687	0	0	0	0	0	0	2.49412	0	0	3.04837	2.77125	2.217	0	0	0	0	0	3.3255	0	0	2.217	2.217	0	0	0	0	0	3.3255	0	0
EPR_000000154121_8	0	0	0	0	0	0	0	0	0	1.35309	0	0	0	0	0	0	0	0	0	0	0	0	0	0	0	0	0	0	0	0	0	0	0	0	0	0	0	0	0	0	0	0	0	0	0	0	0	0	0
EPR_000000154387_34	0	0	0	0	0	0	0	0	0	0	0	0	0	0	0	0	0	0	3.09456	0	0	0	0	0	0	0	0	0	0	0	0	0	0	0	0	0	0	0	0	0	0	0	0	0	0	0	0	0	0
EPR_000000154546_1	0	0	0	0	0	5.7685	0	0	0	0	0	0	0	0	0	0	0	0	0	0	0	0	0	0	0	0	0	0	1.80266	0	2.88425	0	3.60531	0	0	0	0	0	0	0	0	0	0	0	0	0	0	0	0
EPR_000000154969_3	0	0	0	0	0	0	0	0	0	0	0	0	0	0	0	0	0	0	3.22133	0	0	0	0	0	0	0	0	0	0	0	0	0	0	0	0	0	0	0	0	0	0	0	0	0	0	0	0	0	0
EPR_000000155101_1	0	0	2.52372	0	0	0	0	0	0	2.16319	0	0	0	0	0	0	3.60531	0	0	0	0	0	0	0	0	0	0	0	2.16319	0	0	0	0	0	0	0	0	0	0	0	1.80266	0	0	0	0	0	0	0	0
EPR_000000155490_8	0	0	3.26459	0	0	4.28478	0	0	0	4.48881	0	0	0	0	0	4.89689	2.65248	0	5.30496	0	3.8767	0	0	0	2.04037	2.65248	0	0	6.52918	5.71304	6.73322	0	0	0	0	0	0	0	0	5.30496	6.12111	0	0	0	0	0	3.26459	0	0
EPR_000000155970_1	0	0	0	0	0	0	0	0	0	0	0	0	0	0	0	1.97613	0	0	1.72911	0	6.42242	0	0	0	1.72911	0	0	0	7.16346	0	0	0	0	0	0	0	2.22314	0	0	0	0	0	0	0	0	0	4.44629	0	0
EPR_000000156186_5	0	0	0	0	0	5.83163	0	0	5.22836	0	0	0	0	0	0	2.61418	3.61963	0	4.62508	0	0	0	0	0	0	4.02181	0	0	0	3.61963	4.62508	0	0	0	0	0	4.42399	0	0	5.42945	0	0	0	2.01091	0	0	0	0	0
EPR_000000156218_1	0	0	1.4153	0	0	0	0	0	0	0	0	0	0	0	0	0	0	0	0	0	0	0	0	0	0	0	0	0	0	0	0	0	0	0	0	0	0	0	0	0	0	0	0	0	0	0	0	0	0
EPR_000000156748_2	0	0	0	0	0	0	0	0	12.8543	0	0	0	0	0	0	0	0	0	0	0	0	0	0	0	0	12.5247	0	0	0	0	0	0	0	0	0	0	0	0	0	0	1.31839	0	0	5.27357	0	0	0	0	0
EPR_000000156787_12	0	0	0	0	0	0	0	0	0	0	0	0	0	0	0	0	0	0	0	0	2.30347	0	0	0	2.72228	0	0	0	0	0	0	0	0	0	0	0	0	0	0	2.51288	0	0	0	0	0	0	0	0	0
EPR_000000156908_1	0	0	0	0	0	0	0	0	0	0	0	0	0	0	0	0	0	0	1.97176	0	0	0	0	0	0	0	0	0	0	0	0	0	0	0	0	0	0	0	0	0	0	0	0	0	0	0	0	0	0
EPR_000000157463_1	0	0	0	0	0	0	0	0	0	0	0	0	0	0	0	0	0	0	0	0	0	0	0	0	0	0	0	0	0	0	0	0	0	0	0	0	0	0	0	0	1.462	0	0	0	0	0	0	0	0
EPR_000000158216_4	0	0	0	0	0	0	0	0	0	0	0	0	0	0	0	0	0	0	0	0	0	0	0	0	0	0	0	0	0	0	1.83633	0	0	0	0	0	0	0	0	0	0	0	0	0	0	0	0	0	0
EPR_000000158367_3	0	0	2.49879	0	0	0	0	0	0	0	0	0	0	0	0	2.29055	0	0	0	0	0	0	0	0	0	0	0	0	1.87409	0	0	0	0	0	0	0	0	0	0	0	0	0	0	0	0	0	0	0	0
EPR_000000158493_51	0	0	0	0	0	0	0	0	0	2.61104	0	0	0	0	0	0	0	0	3.13324	0	0	0	0	0	0	0	0	0	0	0	0	0	0	0	0	0	0	0	0	0	0	0	0	0	0	0	0	0	0
EPR_000000158603_1	9.76822	0	0	0	10.6985	0	6.27957	1.86061	0	0	5.11669	8.83791	5.34926	4.88411	7.90761	0	0	0	0	0	0	5.81442	4.18638	4.65153	0	0	3.0235	3.9538	0	0	2.55834	3.0235	2.32577	0	0	4.41896	0	9.30307	8.14018	0	0	4.41896	2.79092	0	6.51215	3.9538	0	0	9.76822
EPR_000000159539_11	0	0	0	0	0	0	0	0	0	0	0	0	0	0	0	0	0	0	0	0	0	0	0	0	0	0	0	0	0	0	0	0	0	0	0	0	1.73681	0	0	0	0	0	0	0	0	0	0	0	0
EPR_000000159799_1	0	0	0	0	0	0	0	0	0	0	0	0	0	0	0	0	0	0	0	0	0	0	0	0	0	0	0	0	0	0	0	0	0	0	0	0	0	0	0	2.25384	0	0	0	0	0	0	0	0	0
EPR_000000159831_1	0	0	0	0	0	0	0	0	0	1.96927	0	0	0	0	0	1.40662	0	0	2.25059	0	0	0	0	0	0	0	0	0	0	0	0	0	0	0	0	0	1.96927	0	0	0	3.65721	0	0	0	0	0	2.81324	0	0
EPR_000000160096_1	2.39579	0	0	0	5.39053	0	0	0	0	0	2.09632	0	6.58842	0	0	0	0	0	0	0	0	3.59368	0	2.09632	0	0	0	0	0	0	0	0	0	0	0	0	0	3.29421	6.58842	0	0	0	0	0	0	0	0	0	5.39053
EPR_000000160819_8	0	0	0	0	0	0	0	0	0	0	0	0	0	0	0	0	0	0	2.30293	0	1.7272	0	0	0	0	0	0	0	0	0	0	0	0	0	0	0	0	0	0	0	0	0	0	0	0	0	0	0	0
EPR_000000160821_2	0	0	0	0	0	0	0	0	0	0	0	0	0	0	2.9062	0	0	0	0	0	0	0	0	0	0	0	0	0	0	0	0	0	0	0	0	2.71245	0	0	0	0	0	3.68118	0	0	0	3.29369	0	0	0
EPR_000000161052_1	0	0	0	0	0	0	0	0	0	1.64738	0	0	0	0	0	0	0	0	0	0	0	0	0	0	0	0	0	0	2.677	0	0	0	0	0	0	0	0	0	0	0	0	0	0	0	0	0	0	0	0
EPR_000000161169_1	0	0	0	0	0	0	0	0	0	0	0	0	0	0	0	0	0	0	1.30297	0	0	0	0	0	0	0	0	0	0	0	2.2802	0	0	0	0	0	0	0	0	0	0	0	0	0	0	0	0	0	0
EPR_000000161918_1	0	0	0	0	0	0	0	0	0	0	0	0	0	0	0	3.88885	0	0	0	0	0	0	0	0	0	0	0	0	0	0	0	0	0	0	0	0	0	0	0	0	0	0	0	0	0	0	0	0	0
EPR_000000161977_4	0	0	1.35035	0	0	0	0	0	0	0	0	0	0	0	0	0	0	0	2.02553	0	0	0	0	0	0	0	0	0	0	0	0	0	0	0	0	0	0	0	0	0	0	0	0	0	0	0	0	0	0
EPR_000000162089_1	0	0	0	0	0	0	0	0	0	0	0	0	0	0	0	0	0	0	0	0	0	0	0	0	0	0	0	0	2.97872	0	0	0	0	0	0	0	0	0	0	0	0	0	0	0	0	0	0	0	0
EPR_000000162963_1	0	0	0	0	0	0	0	0	0	0	0	0	0	0	0	0	1.58695	0	0	0	0	0	0	0	0	1.58695	0	0	0	1.90435	0	0	0	0	0	0	0	0	0	0	0	0	0	0	0	0	0	0	0
EPR_000000162975_3	4.35456	0	2.17728	0	0	0	0	0	0	0	0	0	2.90304	0	0	1.45152	0	0	0	0	0	2.17728	0	0	0	0	0	4.35456	0	0	0	0	0	0	0	0	0	7.62048	2.90304	0	0	0	0	0	0	4.35456	0	0	3.99168
EPR_000000163159_2	0	0	0	0	0	0	0	0	0	0	0	0	0	0	0	0	0	0	0	0	0	0	0	0	0	0	0	0	0	0	0	0	0	3.84152	0	0	0	0	0	0	0	0	0	0	0	0	0	0	0
EPR_000000163448_14	0	0	0	0	0	0	0	0	0	0	0	0	0	0	0	0	0	0	0	0	0	0	0	0	0	0	0	0	0	0	0	0	0	0	0	0	0	2.38723	0	0	0	0	0	0	0	0	0	0	0
EPR_000000163476_1	0	0	0	0	0	0	0	0	0	0	0	0	0	0	0	1.62464	0	0	0	0	0	0	0	0	0	0	0	0	0	0	1.39255	0	0	0	0	0	0	0	0	0	0	0	0	0	0	0	0	0	0
EPR_000000164345_1	0	0	0	0	0	0	0	0	0	0	0	0	0	0	0	0	0	0	0	0	0	0	0	0	0	0	0	0	3.66461	0	0	0	0	0	0	0	0	0	0	0	0	0	0	0	0	0	0	0	0
EPR_000000164814_1	0	0	0	0	0	0	0	0	0	0	0	0	0	0	0	0	0	0	0	0	0	0	0	0	0	0	0	0	1.59605	1.59605	0	0	0	0	0	0	0	0	0	0	0	0	0	0	0	0	0	0	0
EPR_000000164946_25	0	0	0	0	0	0	0	0	0	0	0	0	0	0	0	0	0	0	0	0	0	0	0	0	1.90254	0	0	0	0	2.11393	3.38229	0	0	0	0	0	0	0	0	0	0	0	0	0	0	0	0	0	0
EPR_000000165117_1	0	0	0	0	0	0	0	0	0	0	0	0	0	0	0	0	0	0	0	0	0	0	0	0	0	0	0	0	0	0	0	0	0	0	0	0	0	0	0	0	0	0	0	0	0	0	1.49335	0	0
EPR_000000166828_1	8.62056	0	0	0	0	0	0	2.65248	0	1.6578	2.65248	0	3.64716	0	7.95744	0	2.98404	6.29964	0	0	0	0	4.31028	0	3.3156	0	3.64716	0	0	0	0	0	0	0	0	0	1.98936	5.30496	0	2.98404	0	0	0	0	0	0	0	1.32624	4.64184
EPR_000000166896_52	0	0	1.80099	0	0	2.05828	0	0	0	0	0	0	0	0	0	0	0	0	0	0	0	0	0	0	0	0	0	0	3.08741	0	2.57285	0	0	0	0	0	0	0	0	0	2.31556	0	0	0	0	0	2.31556	0	0
EPR_000000167091_2	0	1.80412	3.38272	0	0	0	0	0	0	4.96132	0	0	0	0	0	3.1572	2.25515	0	4.73581	0	2.25515	0	0	0	2.70618	4.96132	0	0	4.05926	2.70618	0	0	0	0	2.02963	0	3.38272	0	0	2.48066	3.38272	0	0	1.5786	0	0	2.93169	0	0
EPR_000000168167_1	0	0	0	0	0	0	0	0	0	0	0	0	0	0	0	0	0	0	0	0	0	0	0	0	0	0	0	0	1.73167	0	0	0	0	0	0	0	0	0	0	0	0	0	0	0	0	0	0	0	0
EPR_000000168229_4	0	0	0	0	0	0	0	0	0	0	0	0	0	0	0	0	1.4821	0	0	0	0	0	0	0	0	0	0	0	0	0	0	0	0	0	0	0	0	0	0	0	0	0	0	0	0	0	0	0	0
EPR_000000168334_26	0	0	0	0	0	0	0	0	0	0	0	0	0	0	0	0	0	0	0	0	0	0	0	0	0	0	1.99445	0	0	0	0	3.70398	0	0	0	0	0	0	0	0	0	0	1.99445	0	1.42461	0	0	0	0
EPR_000000168826_14	0	0	0	0	0	2.63799	0	0	0	0	0	0	0	0	0	3.85552	0	0	0	0	0	0	0	0	0	0	0	0	0	0	1.8263	0	0	0	0	0	0	0	0	0	0	0	0	0	0	0	2.02922	0	0
EPR_000000169920_2	5.33035	0	0	0	0	0	0	0	0	0	5.33035	0	0	0	0	0	2.66517	0	0	0	0	0	0	6.1299	0	0	0	0	0	3.46472	2.39866	0	0	0	0	0	4.26428	6.39641	6.39641	0	0	0	0	0	0	5.86338	0	0	0
EPR_000000170074_2	0	0	0	0	0	1.71391	0	0	0	1.49967	0	0	0	0	0	0	0	0	0	0	0	0	0	0	0	0	0	0	0	0	1.92815	0	0	0	0	0	0	0	0	0	0	0	0	0	0	0	0	0	0
EPR_000000170329_1	0	0	0	0	0	2.58412	0	0	0	2.58412	0	0	0	0	0	3.73262	3.44549	0	0	0	2.58412	0	0	0	3.15837	1.72275	0	0	2.87124	0	2.00987	0	0	0	0	0	0	0	0	0	4.30686	0	0	0	0	0	0	0	0
EPR_000000170342_18	0	4.36879	2.91253	0	0	0	0	0	0	0	0	0	1.45626	0	0	0	0	0	3.64066	0	2.1844	0	0	0	1.82033	0	0	0	2.54846	0	2.91253	0	0	0	0	0	0	0	0	0	0	0	0	0	0	0	0	0	0
EPR_000000170858_4	0	0	0	0	0	0	0	0	0	0	0	0	0	0	0	0	0	0	0	0	0	0	0	0	0	0	0	0	2.48066	0	0	0	0	0	0	0	0	0	0	0	0	0	0	0	0	0	0	0	0
EPR_000000170908_5	0	0	2.05353	0	0	0	0	0	0	2.31023	0	0	0	0	0	2.82361	3.85038	0	2.05353	0	3.59368	0	0	0	0	0	0	0	4.62045	0	0	0	0	0	0	0	2.31023	0	0	3.0803	3.33699	0	0	0	0	0	4.10707	0	0
EPR_000000171002_2	0	0	0	0	0	0	0	0	0	0	0	0	0	0	0	0	0	0	0	0	0	0	0	0	0	0	0	0	0	2.31129	0	0	0	0	0	0	0	0	0	2.54242	0	0	0	0	0	0	0	0	0
EPR_000000171128_3	0	0	0	0	0	0	0	0	0	0	0	0	0	0	0	0	0	0	3.10414	0	0	0	0	0	2.75924	0	0	0	0	0	0	0	0	0	0	0	1.72452	0	0	0	0	0	0	0	0	0	0	0	0
EPR_000000172767_8	0	0	0	0	0	0	0	0	0	0	0	0	0	0	0	0	0	0	0	0	0	0	0	0	0	0	0	0	0	0	0	0	0	0	0	0	0	0	0	0	0	0	0	0	0	0	0	0	0
EPR_000000172988_1	0	0	0	0	0	0	0	0	0	0	0	0	0	0	0	0	0	0	0	0	0	0	0	0	3.39302	0	0	0	2.54477	0	2.26201	0	0	0	0	0	0	0	0	3.39302	2.82752	0	0	0	0	0	0	0	0
EPR_000000173066_28	0	0	0	0	0	0	0	0	0	0	0	0	0	0	0	0	0	0	1.81967	0	0	0	0	0	0	0	0	0	1.61748	0	0	0	0	0	0	0	0	0	0	0	0	0	0	0	0	0	0	0	0
EPR_000000173327_1	0	0	0	0	0	0	0	0	0	0	0	0	0	0	0	0	2.68085	0	0	0	0	0	0	0	0	2.08511	0	0	0	2.97872	0	0	0	0	0	0	0	0	0	0	0	0	0	0	0	0	0	0	0
EPR_000000173926_2	0	0	0	0	0	0	0	0	0	0	0	0	0	0	0	0	0	0	0	0	0	0	0	0	0	0	0	0	2.01091	0	0	0	0	0	0	0	2.212	0	0	0	0	0	0	0	0	0	0	0	0
EPR_000000174249_1	0	0	0	0	0	0	0	0	0	0	0	0	0	0	0	0	0	0	0	0	0	0	0	0	0	0	0	0	0	0	0	0	0	0	0	0	0	0	0	0	0	0	0	0	0	0	1.3145	0	0
EPR_000000174653_2	0	0	0	0	0	0	0	0	0	0	0	0	0	0	0	0	0	0	1.9263	0	0	0	0	0	0	0	0	0	0	0	0	0	0	0	0	0	0	0	0	0	0	0	0	0	0	0	0	0	0
EPR_000000174703_2	0	0	0	0	0	0	0	0	0	0	0	0	0	0	0	0	0	0	3.55202	0	0	0	0	0	0	0	0	0	0	0	0	0	0	0	0	0	0	0	0	0	0	0	0	0	0	0	0	0	0
EPR_000000175243_1	0	0	0	0	0	0	0	0	0	0	0	0	0	0	0	0	0	0	0	0	0	0	0	0	0	0	0	0	1.57351	0	0	0	0	0	0	0	0	0	0	0	0	0	0	0	0	0	0	0	0
EPR_000000175552_5	0	0	0	0	0	0	0	0	0	0	0	0	0	0	0	0	2.00728	0	0	0	0	0	0	0	0	0	0	0	0	0	0	0	0	0	0	0	0	0	0	0	2.00728	0	0	0	0	0	0	0	0
EPR_000000175943_5	0	0	0	0	0	0	0	0	0	0	0	0	0	0	0	0	0	0	0	0	0	0	0	0	0	0	0	0	0	0	0	0	0	0	0	0	0	0	0	0	0	0	0	0	0	0	1.96307	0	0
EPR_000000176620_1	0	0	0	0	0	0	0	0	0	0	0	0	0	0	0	0	1.92076	0	0	0	0	0	0	0	0	0	0	0	0	0	0	0	0	0	0	0	0	0	0	0	0	0	0	0	0	0	1.64637	0	0
EPR_000000176673_1	0	0	0	0	0	0	0	0	0	0	0	0	0	0	0	0	0	0	0	0	0	0	0	0	0	0	0	0	0	1.64637	0	0	0	0	0	0	0	0	0	0	0	0	0	0	0	0	0	0	0
EPR_000000176788_1	0	0	0	0	0	0	0	0	0	2.03292	0	0	0	0	0	1.62634	2.6428	0	2.43951	0	0	0	0	0	0	0	0	0	2.6428	0	3.86255	0	0	2.23622	0	0	0	0	0	3.04939	0	0	0	0	0	0	2.43951	0	0
EPR_000000178354_3	0	0	0	0	0	0	0	0	0	0	0	0	0	0	0	0	0	0	0	0	0	0	0	0	0	0	0	0	0	0	0	0	0	1.77301	0	0	0	0	0	0	0	0	0	0	0	0	0	0	0
EPR_000000178378_1	0	0	0	0	0	0	0	0	0	0	0	0	0	0	0	0	0	0	0	0	1.32624	0	0	0	0	0	0	0	0	0	0	0	0	0	0	0	0	0	0	2.65248	0	0	0	0	0	0	0	0	0
EPR_000000178935_3	0	0	0	0	0	0	0	0	0	0	0	0	0	0	0	0	0	0	0	0	0	0	0	0	0	0	0	0	2.33418	0	0	0	0	0	0	0	2.33418	0	0	0	2.75858	0	0	0	0	0	1.69759	0	0
EPR_000000179408_1	0	0	0	0	0	0	0	0	0	0	0	0	0	0	0	0	0	0	0	0	0	0	0	0	0	0	0	0	0	0	1.97926	0	0	0	0	0	0	0	0	0	0	0	0	0	0	0	0	0	0
EPR_000000179441_1	0	0	0	0	0	0	0	0	0	0	0	0	0	0	0	0	0	0	0	0	0	0	0	0	0	0	0	0	1.90435	0	0	0	0	0	0	0	0	0	0	0	0	0	0	0	0	0	1.58695	0	0
EPR_000000179597_1	0	0	0	0	0	0	0	0	0	0	0	0	0	0	0	0	0	0	0	0	1.60525	0	0	0	0	0	0	0	0	0	0	0	0	0	0	0	0	0	0	0	0	0	0	0	0	0	0	0	0
EPR_000000179622_1	0	0	0	0	0	0	0	0	0	0	0	0	0	0	0	0	0	0	0	0	0	0	0	0	0	0	0	0	0	2.74395	0	0	0	0	0	0	0	0	0	0	0	0	0	0	0	0	0	0	0
EPR_000000180359_1	0	0	0	0	0	2.93813	0	0	0	0	0	0	0	0	0	0	0	0	0	0	0	0	0	0	0	0	0	0	1.95876	0	1.46907	0	0	0	0	0	0	0	0	0	1.46907	0	0	0	0	0	0	0	0
EPR_000000180439_13	0	0	0	0	0	0	0	0	0	0	0	0	0	0	0	0	0	0	0	0	1.79684	0	0	0	0	0	0	0	2.69526	0	0	0	0	0	0	0	0	0	0	0	0	0	0	0	0	0	0	0	0
EPR_000000180890_1	0	0	0	0	0	1.66773	0	0	0	0	0	0	0	0	0	0	0	0	1.66773	0	0	0	0	0	0	0	0	0	0	0	0	0	0	0	0	0	0	0	0	0	1.66773	0	0	0	0	0	0	0	0
EPR_000000181015_2	0	0	0	0	0	2.43951	0	0	0	0	0	0	0	0	0	0	0	0	0	0	0	0	0	0	0	0	0	0	0	0	0	0	0	0	0	0	0	0	0	0	0	0	0	0	0	0	0	0	0
EPR_000000181449_2	0	1.45817	0	0	0	0	0	0	0	3.20797	0	0	0	0	0	1.7498	0	0	3.20797	0	4.37451	0	0	0	2.33307	0	0	0	3.20797	3.49961	0	0	0	0	0	0	2.33307	0	0	0	2.33307	0	0	0	0	0	1.45817	0	0
EPR_000000182055_62	0	0	0	0	0	0	0	0	0	0	0	0	0	0	0	0	0	0	1.58865	0	0	0	0	0	0	0	0	0	0	0	0	0	0	0	0	0	0	0	0	0	0	0	0	0	0	0	0	0	0
EPR_000000182521_1	0	0	0	0	0	0	0	0	0	0	0	0	0	0	0	0	0	0	0	0	0	0	0	0	0	0	0	0	0	0	0	0	0	0	0	0	0	0	0	0	0	0	0	0	0	0	0	0	2.91634
EPR_000000182585_1	0	0	0	0	0	0	0	0	0	0	0	0	0	0	0	0	0	0	0	0	0	0	0	0	0	0	0	0	0	0	0	0	0	0	0	0	0	0	0	0	0	0	0	0	0	0	0	0	0
EPR_000000183027_1	0	0	0	0	0	0	0	0	0	0	0	0	0	0	0	0	0	0	0	0	0	0	0	0	0	1.97176	0	0	0	0	2.30038	0	0	0	0	0	0	0	0	0	0	0	0	0	0	0	0	0	0
EPR_000000183067_1	0	0	1.83835	0	0	0	0	0	0	0	0	0	0	0	0	0	0	0	0	0	0	0	0	0	0	0	0	0	4.77972	0	4.04438	0	0	0	0	0	0	0	0	4.04438	0	0	0	0	0	0	0	0	0
EPR_000000183399_4	0	0	0	0	0	1.87009	0	0	0	0	0	0	0	0	0	0	0	0	0	0	0	0	0	0	0	0	0	0	2.13725	0	0	0	0	0	0	0	0	0	0	0	0	0	0	0	0	0	0	0	0
EPR_000000184147_14	0	0	0	0	0	0	0	0	0	0	0	0	0	0	0	0	2.00277	0	0	0	0	0	0	0	0	0	0	0	0	1.75243	0	0	0	0	0	0	0	0	0	0	0	0	0	0	0	0	0	0	0
EPR_000000184240_11	0	0	0	0	0	0	0	0	0	2.29699	0	0	0	0	0	4.01974	0	0	0	0	0	0	0	0	0	0	0	0	0	3.44549	0	0	0	0	0	0	0	0	0	0	0	0	0	0	0	0	0	0	0
EPR_000000184316_2	0	0	0	0	0	0	0	0	0	0	0	0	0	0	0	0	0	0	0	0	1.77301	0	0	0	0	0	0	0	0	0	0	0	0	0	0	0	0	0	0	0	0	0	0	0	0	0	0	0	0
EPR_000000184574_3	0	0	5.26638	0	0	3.4434	0	0	0	0	0	0	0	0	0	2.83574	4.05106	0	7.49447	0	0	0	0	0	3.24085	0	0	0	3.64596	0	6.27915	0	0	0	0	0	2.83574	0	0	0	0	0	0	0	0	0	3.84851	0	0
EPR_000000184623_2	0	0	0	0	0	0	0	0	0	0	0	0	0	0	0	0	0	0	0	0	0	0	0	0	0	0	0	0	0	0	1.5991	0	0	0	0	0	0	0	0	0	0	0	0	0	0	0	0	0	0
EPR_000000184827_2	0	0	0	0	0	0	0	0	0	0	0	0	0	0	0	0	0	0	0	0	0	0	0	0	0	0	0	0	1.35309	0	0	0	0	0	0	0	0	0	0	0	0	0	0	0	0	0	0	0	0
EPR_000000185231_4	0	0	0	0	2.76385	1.70083	3.82686	0	0	2.12603	0	1.91343	2.76385	3.61426	0	0	3.18905	0	0	0	0	1.70083	0	0	0	0	4.25207	0	0	0	2.33864	0	4.25207	0	0	0	1.91343	0	0	3.61426	0	0	2.76385	0	0	1.91343	0	0	0
EPR_000000185321_1	0	0	0	0	0	0	0	0	0	0	0	0	0	0	0	0	0	0	0	0	0	0	0	0	1.69307	0	0	0	0	0	0	0	0	0	0	0	0	0	0	0	0	0	0	0	0	0	0	0	0
EPR_000000185743_1	0	0	0	0	0	0	0	0	0	1.73167	0	0	0	0	0	0	0	0	0	0	2.59751	0	0	0	0	0	0	0	1.73167	2.88612	2.3089	0	0	0	0	0	2.02028	0	0	1.73167	0	0	0	0	0	0	0	0	0
EPR_000000186697_1	0	0	0	0	0	0	0	0	0	0	0	0	0	0	0	0	0	0	0	0	0	0	0	0	0	1.51777	0	0	0	0	0	0	0	0	0	0	0	0	0	0	0	0	0	0	0	0	0	0	0
EPR_000000186746_4	0	0	0	0	0	0	0	0	0	0	0	0	0	0	0	0	0	0	0	0	1.7272	0	0	0	0	0	0	0	0	0	0	0	0	0	0	0	0	0	0	0	0	0	0	0	0	0	0	0	0
EPR_000000186802_1	0	1.8313	0	0	0	0	0	0	0	0	0	0	0	0	0	0	0	0	0	0	0	0	0	0	3.05217	0	0	0	0	0	0	0	0	0	0	0	0	0	0	0	0	0	0	0	0	0	0	0	0
EPR_000000186873_4	0	0	0	0	0	0	0	0	0	0	0	0	0	0	0	0	0	0	0	0	0	0	0	0	1.26956	0	0	0	0	0	0	0	0	0	0	0	0	0	0	0	0	0	0	0	0	0	0	0	0
EPR_000000187132_2	0	0	2.77739	0	0	0	0	0	0	0	0	0	0	0	0	0	0	0	0	0	0	0	0	0	0	0	0	0	0	0	0	0	0	0	0	0	0	0	0	0	0	0	0	0	0	0	0	0	0
EPR_000000187612_1	0	0	0	0	1.68794	0	0	3.79787	0	0	2.9539	0	10.1277	2.74291	3.58688	0	0	3.16489	1.89894	0	0	2.10993	5.27482	2.9539	0	0	6.75177	2.32092	0	0	0	4.00886	3.37589	0	0	3.16489	0	0	0	0	0	0	3.58688	0	4.85284	0	0	0	3.16489
EPR_000000188116_3	0	0	0	0	0	0	0	0	0	0	0	0	0	0	0	0	0	0	0	0	2.50659	0	0	0	0	0	0	0	0	0	0	0	0	0	0	0	0	0	0	0	0	0	0	0	0	0	0	0	0
EPR_000000188708_1	0	0	1.85674	0	3.18298	0	0	0	0	0	0	0	0	0	0	0	0	0	0	0	0	0	0	0	0	0	0	0	0	0	0	0	0	0	0	0	0	2.12199	0	0	0	0	0	0	0	0	0	0	3.97872
EPR_000000189066_5	0	0	0	0	0	0	0	0	1.1291	0	0	0	0	0	0	0	0	0	0	0	0	0	0	0	0	0	0	0	0	0	0	0	0	0	0	0	0	0	0	2.25819	0	0	0	0	0	0	0	0	0
EPR_000000189294_16	0	0	0	0	0	0	0	0	0	0	0	0	0	0	0	0	2.03944	0	0	0	0	0	0	0	0	0	0	0	0	0	0	0	0	0	0	0	2.03944	0	0	0	0	0	0	0	0	0	0	0	0
EPR_000000189334_1	0	0	0	0	0	0	0	0	0	0	0	0	0	0	0	0	0	0	0	0	0	0	0	0	0	0	0	0	0	0	0	0	0	0	0	0	0	0	0	1.67946	0	0	0	0	1.67946	0	0	0	2.23928
EPR_000000189849_1	0	0	0	0	0	0	0	0	0	0	0	0	0	0	0	0	0	0	0	0	0	0	0	0	0	0	0	0	0	0	0	0	0	0	0	0	0	0	0	0	0	0	0	0	0	0	0	0	0
EPR_000000190333_8	0	1.97759	0	0	0	1.97759	0	0	0	0	0	0	0	0	0	0	0	0	0	0	0	0	0	0	0	0	0	0	0	0	2.41705	0	0	0	0	0	0	0	0	0	0	0	0	0	0	0	0	0	0
EPR_000000191108_2	0	0	0	0	0	2.11974	0	0	0	0	0	0	0	0	0	0	3.06185	0	0	0	1.88422	0	0	0	1.17763	0	0	0	0	0	3.29738	0	0	0	0	0	3.76843	0	0	2.5908	0	0	0	0	0	0	0	0	0
EPR_000000191733_4	0	0	0	0	0	0	0	0	0	1.44681	0	0	0	0	0	0	0	0	0	0	0	0	0	0	0	0	0	0	0	0	2.60425	0	0	0	0	0	0	0	0	2.02553	2.02553	0	0	0	0	0	0	0	0
EPR_000000191801_1	0	0	3.47303	0	2.40441	0	2.93872	0	0	0	0	1.87009	0	0	0	0	0	0	1.87009	0	0	0	0	2.93872	0	0	2.67156	0	0	0	0	0	0	0	0	0	0	0	0	2.13725	0	0	0	0	0	0	0	0	0
EPR_000000191825_3	0	0	0	0	0	0	0	0	0	0	0	0	0	0	0	0	0	0	0	0	0	0	0	0	0	0	0	0	0	0	1.9843	0	0	0	0	0	0	0	0	0	0	0	0	0	0	0	0	0	0
EPR_000000192041_2	0	0	0	0	0	0	0	0	0	0	0	0	0	0	0	0	0	0	0	0	0	0	0	0	0	0	0	0	0	0	1.40131	0	0	0	0	0	0	0	0	0	0	0	0	0	0	0	0	0	0
EPR_000000193335_1	0	0	0	0	0	0	0	0	0	0	0	0	0	0	0	3.39459	0	0	0	0	0	0	0	0	0	0	0	0	0	0	0	0	0	0	0	0	0	0	0	0	0	0	0	0	0	0	0	0	0
EPR_000000193511_1	0	0	0	0	0	0	0	0	0	0	0	0	0	0	0	0	0	0	0	0	0	0	0	0	0	0	0	0	0	0	0	0	0	0	0	0	0	0	0	0	0	0	0	0	0	0	3.38321	0	0
EPR_000000193881_1	0	0	0	0	0	0	0	0	1.96431	3.36738	0	0	0	0	0	5.89292	2.52554	0	8.13784	0	5.33169	0	0	0	3.92861	0	0	0	7.29599	3.92861	3.92861	0	0	0	0	0	7.85722	0	0	2.52554	8.41845	0	0	0	0	0	5.89292	2.80615	0
EPR_000000194340_1	0	0	3.85174	0	0	0	0	0	0	0	0	0	0	0	0	0	2.3703	0	0	0	0	0	0	0	0	2.96288	0	0	0	4.14803	0	0	0	2.07401	0	0	0	0	0	1.77773	2.07401	0	0	0	0	0	0	0	0
EPR_000000194542_1	0	0	0	0	0	0	0	0	0	0	0	0	0	0	0	0	0	0	1.8776	0	1.25173	0	0	0	0	0	0	0	2.50347	2.19053	0	0	0	0	0	0	0	0	0	0	0	0	0	0	0	0	0	0	0
EPR_000000195297_2	0	0	0	0	0	0	0	0	0	0	0	0	0	0	0	0	0	0	0	0	0	0	0	0	0	0	0	0	0	0	2.04787	0	0	0	0	0	0	0	0	0	0	0	0	0	0	0	1.84308	0	0
EPR_000000195338_4	0	0	0	0	0	0	0	0	0	0	0	0	0	0	0	0	0	0	0	0	0	0	0	0	2.28521	0	0	0	2.57087	0	0	0	0	0	0	0	2.57087	0	0	0	0	0	0	0	0	0	2.85652	0	0
EPR_000000195774_2	0	0	0	0	0	4.50624	0	0	0	0	0	0	0	0	0	0	0	0	2.50347	0	0	0	0	0	0	0	0	0	0	0	0	0	0	0	0	0	0	0	0	0	0	0	0	0	0	0	0	0	0
EPR_000000196684_19	0	0	0	0	1.48045	0	11.4735	2.5908	0	0	0	0	9.25284	0	2.22068	0	0	2.22068	2.22068	0	0	0	0	10.3632	0	0	12.954	0	2.5908	0	1.48045	5.55171	0	0	0	0	0	0	0	0	0	0	8.51261	0	6.29193	1.85057	0	0	0
EPR_000000196973_5	0	0	0	0	0	0	0	0	0	2.28202	0	0	0	0	0	0	0	0	7.88335	0	0	0	0	0	0	2.28202	0	0	0	0	3.31931	0	0	0	0	0	0	0	0	0	0	0	0	0	0	0	0	0	0
EPR_000000197018_1	0	0	0	0	0	0	0	0	0	0	0	0	0	0	0	0	2.20291	0	0	0	0	0	0	0	0	0	0	0	1.88821	0	2.51761	0	0	2.20291	0	0	2.51761	0	0	0	0	0	0	0	0	0	2.83231	0	0
EPR_000000197023_1	0	0	0	0	0	0	0	0	0	0	0	0	0	0	0	3.48977	1.87911	0	1.87911	0	0	0	0	0	1.34222	0	0	0	0	2.14755	0	0	0	0	0	0	0	0	0	0	0	0	0	0	0	0	3.22133	0	0
EPR_000000197350_1	0	0	0	0	0	0	0	0	0	0	0	0	0	0	0	3.61032	3.35244	0	3.35244	0	0	0	0	0	0	1.80516	0	0	0	2.32092	0	0	0	0	0	0	0	0	0	0	0	0	0	0	0	0	0	0	0
EPR_000000197465_1	2.97519	0	0	0	3.63634	0	8.92556	10.2479	0	2.31403	2.64461	3.63634	15.2065	11.2396	7.60326	0	0	6.61153	0	0	0	1.98346	7.60326	9.25614	0	0	12.5619	3.96692	0	0	0	10.909	5.28922	0	0	4.29749	0	4.95864	3.96692	0	0	3.30576	13.8842	0	5.95037	5.28922	0	0	5.28922
EPR_000000197643_4	0	0	0	0	6.43279	0	0	0	0	0	3.21639	1.7544	0	3.21639	3.80119	0	0	2.6316	3.21639	0	0	0	0	2.3392	0	0	0	0	0	0	0	0	1.462	0	0	0	2.924	0	4.97079	0	0	0	2.0468	0	0	5.84799	0	0	0
EPR_000000198527_2	0	0	0	0	0	1.95828	0	0	0	0	0	0	0	0	0	0	0	0	0	0	0	0	0	0	0	0	0	0	0	0	0	0	0	0	0	0	0	0	0	0	0	0	0	0	0	0	0	0	0
EPR_000000198775_1	0	0	0	0	0	0	0	0	0	0	0	0	0	0	0	0	0	0	0	0	0	0	0	0	0	0	0	0	0	0	0	0	0	0	0	0	0	0	0	0	0	0	0	0	0	0	0	0	0
EPR_000000199132_3	0	0	0	0	0	0	0	0	2.5013	2.69371	0	0	0	0	0	2.3089	3.46334	0	3.07853	0	0	0	0	0	0	0	0	0	0	3.07853	6.54187	0	0	0	0	0	2.69371	0	0	2.11649	2.69371	0	0	0	0	0	0	0	0
EPR_000000199424_1	0	0	0	0	0	0	0	0	0	0	0	0	0	0	0	0	0	0	0	0	0	0	0	0	0	0	0	0	0	0	0	0	0	0	0	0	2.56523	0	0	0	0	0	0	0	0	0	0	0	0
EPR_000000199582_1	0	0	0	0	0	0	0	0	0	0	0	0	0	0	0	0	0	0	0	0	0	0	0	0	0	0	0	0	0	0	0	0	0	0	0	0	1.8974	0	0	0	0	0	0	0	0	0	0	0	0
EPR_000000199585_12	0	0	0	0	0	0	0	0	2.217	3.60262	0	0	0	0	0	0	0	0	0	0	2.217	0	0	0	0	0	0	0	0	0	0	0	0	0	0	0	0	0	0	0	1.93987	0	0	0	0	0	0	0	0
EPR_000000199700_1	0	0	0	0	0	0	0	0	0	0	0	0	0	0	0	0	0	0	0	0	0	0	0	0	0	2.22808	0	0	0	0	2.22808	0	0	0	0	0	0	0	0	0	0	0	0	0	0	0	0	0	0
EPR_000000200545_4	0	0	3.45646	0	0	0	0	0	0	4.2541	0	0	0	0	0	2.39293	0	0	0	0	2.39293	0	0	0	0	0	0	0	2.12705	0	0	0	0	0	0	0	0	0	0	0	1.86117	0	0	0	0	0	0	0	0
EPR_000000200592_1	0	0	0	0	0	0	0	0	0	0	0	0	0	0	0	0	0	0	2.67206	0	0	0	0	0	1.84989	0	0	0	0	0	0	0	0	0	0	0	0	0	0	0	0	0	0	0	0	0	0	0	0
EPR_000000201438_1	0	0	2.69922	0	0	1.96307	0	0	1.71769	3.18999	0	0	0	0	0	2.69922	0	0	3.43537	0	2.9446	0	0	0	0	0	0	0	1.71769	0	2.45384	0	0	0	0	0	4.90767	0	0	0	0	0	0	0	0	0	0	0	0
EPR_000000201453_1	0	0	0	0	0	0	0	0	0	0	0	0	0	0	0	0	0	0	0	0	1.90435	0	0	0	0	0	0	0	0	0	0	0	0	0	0	0	0	0	0	0	0	0	0	0	0	0	0	0	0
EPR_000000201458_10	0	0	2.41705	0	0	1.97759	0	0	0	0	0	0	0	0	0	2.63679	0	0	0	0	0	0	0	0	3.29598	0	0	0	0	0	3.29598	0	0	0	0	0	0	0	0	0	0	0	0	0	0	0	0	0	0
EPR_000000201482_22	0	9.14816	10.3679	0	0	8.94486	0	0	5.89548	13.214	0	0	0	0	0	7.11523	6.70865	0	8.13169	0	14.4338	0	0	0	11.791	3.45597	0	0	15.6535	13.0107	15.2469	0	0	5.89548	0	0	10.1646	0	0	12.4008	14.0272	0	0	0	0	0	14.0272	6.91194	0
EPR_000000201733_2	0	0	0	0	0	0	0	0	0	0	0	0	0	0	0	0	0	0	0	0	1.80412	0	0	0	0	0	0	0	0	0	0	0	0	0	0	0	0	0	0	0	0	0	0	0	0	0	1.5786	0	0
EPR_000000201879_1	0	0	0	0	0	0	0	0	0	0	0	0	0	0	0	0	0	0	0	0	2.51558	0	0	0	0	0	0	0	0	0	0	0	0	0	0	0	0	0	0	3.95305	2.51558	0	0	0	0	0	0	0	0
EPR_000000201922_1	3.56493	0	3.26786	0	3.56493	0	3.26786	3.86201	0	2.37662	4.15909	4.75325	0	3.86201	6.83279	0	3.86201	3.56493	0	0	1.48539	7.12987	3.26786	0	2.07955	0	3.56493	3.26786	0	2.6737	4.15909	1.78247	2.6737	0	0	3.56493	2.97078	3.56493	3.26786	3.26786	0	7.72403	0	0	2.37662	0	0	0	4.45617
EPR_000000201993_3	0	0	0	0	0	0	0	0	0	0	0	0	0	0	0	0	0	0	0	0	0	0	0	0	0	0	0	0	0	0	0	0	0	0	0	0	1.92076	0	0	0	0	0	0	0	0	0	0	0	0
EPR_000000202181_3	0	0	0	0	0	0	0	0	0	0	0	0	0	0	0	0	0	0	2.23305	0	0	0	0	0	0	0	0	0	2.9774	0	3.72174	0	0	0	0	0	2.72928	0	0	4.71421	0	0	0	0	0	0	1.98493	0	0
EPR_000000202488_1	0	0	0	0	0	0	0	0	0	0	0	0	0	0	0	0	0	0	0	0	0	0	0	0	0	1.61925	0	0	0	0	0	0	0	0	0	0	0	0	0	0	0	0	0	0	0	0	0	0	0
EPR_000000202631_4	0	0	0	0	0	0	0	0	0	0	0	0	0	0	0	0	0	0	0	0	0	0	0	0	0	0	0	0	1.77773	0	0	0	0	0	0	0	0	0	0	0	0	0	0	0	0	0	0	0	0
EPR_000000203843_4	0	4.08823	6.38786	0	0	7.66543	0	0	0	5.87683	0	0	0	0	0	4.85477	5.87683	0	13.2867	0	9.70954	0	0	0	5.3658	2.29963	0	0	16.0974	3.06617	8.43197	0	0	4.34374	0	0	10.4761	0	0	8.17646	9.70954	0	0	0	0	0	19.1636	0	0
EPR_000000204117_1	0	0	0	0	0	0	1.68067	0	0	0	0	0	2.64105	0	0	0	0	0	0	0	0	0	0	0	0	0	0	0	0	0	0	0	0	0	0	0	0	0	0	0	0	0	0	0	0	0	0	0	0
EPR_000000204157_1	0	0	1.34763	0	0	0	0	0	0	0	0	0	0	0	0	0	0	0	0	0	0	0	0	0	0	0	0	0	0	0	0	0	0	0	0	0	0	0	0	0	0	0	0	0	0	0	0	0	0
EPR_000000204385_1	0	0	0	0	0	0	0	0	0	0	0	0	0	0	0	0	0	0	0	0	0	0	0	0	0	1.80778	0	0	0	0	2.48569	0	0	0	0	0	0	0	0	0	0	0	0	0	0	0	0	0	0
EPR_000000204611_1	0	0	3.87975	0	0	0	0	0	0	0	0	0	0	0	0	2.77125	2.217	0	4.434	0	3.04837	0	0	0	0	0	0	0	0	4.434	3.87975	0	0	0	0	0	5.26537	0	0	2.49412	4.71112	0	0	0	0	0	0	0	0
EPR_000000205501_1	0	0	0	0	0	3.28465	0	0	0	0	0	0	0	0	0	3.28465	0	0	2.7372	0	2.46348	0	0	0	0	0	0	0	0	0	1.91604	0	0	0	0	0	1.64232	0	0	2.18976	3.55837	0	0	0	0	0	4.10581	0	0
EPR_000000205794_2	0	0	0	0	0	0	0	0	0	0	0	0	0	0	0	0	0	0	0	0	0	0	0	0	0	0	0	0	0	0	0	0	0	0	0	0	0	0	0	0	0	0	0	0	0	0	0	0	2.31023
EPR_000000205932_1	0	0	0	0	0	0	0	0	0	0	0	0	0	0	0	0	0	0	0	0	0	0	0	0	0	0	0	0	1.85674	0	0	0	0	0	0	0	0	0	0	0	0	0	0	0	0	0	0	0	0
EPR_000000205994_3	0	0	0	0	0	0	0	0	0	0	0	0	0	0	0	2.02922	0	0	0	0	0	0	0	0	0	0	0	0	0	0	0	0	0	0	0	0	0	0	0	0	2.43506	0	0	0	0	0	0	0	0
EPR_000000206659_1	0	0	0	0	0	0	0	0	0	0	0	0	0	0	0	1.36413	0	0	0	0	0	0	0	0	0	0	0	0	0	0	0	0	0	1.81884	0	0	0	0	0	0	0	0	0	0	0	0	0	0	0
EPR_000000206681_1	0	0	0	0	0	0	0	0	0	1.8313	0	0	0	0	0	0	0	0	0	0	0	0	0	0	0	0	0	0	0	3.05217	0	0	0	0	0	0	0	0	0	0	0	0	0	0	0	0	0	0	0
EPR_000000206908_15	0	0	1.98292	0	0	0	0	0	0	0	0	0	0	0	0	0	0	0	0	0	0	0	0	0	0	0	0	0	0	0	0	0	0	0	0	0	0	0	0	0	0	0	0	0	0	0	0	0	0
EPR_000000207116_17	0	0	0	0	0	0	0	0	0	1.36692	0	0	0	0	0	0	0	0	0	0	0	0	0	0	0	0	0	0	0	0	0	0	0	0	0	0	0	0	0	0	0	0	0	0	0	0	0	0	0
EPR_000000207325_1	0	0	2.31023	0	0	0	0	0	0	0	0	0	0	0	0	0	2.05353	0	0	0	0	0	0	0	0	0	0	0	0	0	0	0	0	0	0	0	0	0	0	0	0	0	0	0	0	0	0	0	0
EPR_000000207899_5	0	0	0	0	0	0	0	0	0	0	0	0	0	2.19732	0	2.63679	0	0	0	0	0	0	0	0	0	0	0	0	0	0	1.75786	2.19732	0	0	0	0	0	0	0	0	0	0	0	0	0	0	0	0	0
EPR_000000208105_1	0	0	0	0	0	0	0	0	0	0	0	0	0	0	0	0	2.93169	0	2.93169	0	1.75901	0	0	0	2.93169	0	0	0	2.34535	0	0	0	0	0	0	0	0	0	0	0	2.34535	0	0	0	0	0	0	0	0
EPR_000000208127_8	0	0	0	0	0	0	0	0	0	0	0	0	0	0	0	4.25207	2.26777	0	0	0	0	0	0	0	0	0	0	0	0	1.70083	0	0	0	0	0	0	0	0	0	0	0	0	0	0	0	0	0	0	0
EPR_000000208611_2	0	0	0	0	0	0	0	0	0	0	0	1.19276	0	0	0	0	0	0	0	0	0	0	0	0	1.43132	0	0	0	0	0	0	0	0	0	0	0	0	0	0	0	0	0	0	0	0	0	0	0	0
EPR_000000209156_1	0	0	0	0	0	0	0	0	0	0	0	0	0	0	0	0	0	0	0	0	0	0	0	0	0	0	0	0	3.14447	0	0	0	0	0	0	0	0	0	0	1.57224	0	0	0	0	0	0	2.24605	0	0
EPR_000000209398_8	0	0	2.31489	0	0	0	0	0	0	0	0	0	0	2.60425	0	0	2.89362	0	3.7617	0	5.49787	0	0	2.60425	0	1.73617	5.49787	0	7.81276	5.49787	0	2.89362	0	0	0	0	1.73617	0	0	3.7617	3.7617	0	4.34042	0	0	0	0	0	0
EPR_000000209829_1	0	0	6.23864	0	5.94156	4.45617	3.86201	0	3.56493	0	0	4.45617	0	0	0	2.37662	0	0	5.3474	0	0	4.45617	0	0	4.45617	1.48539	3.56493	0	2.37662	4.45617	7.72403	0	2.6737	0	0	3.26786	4.75325	0	0	4.15909	2.6737	0	1.78247	0	2.6737	3.56493	0	0	3.56493
EPR_000000209920_28	3.1512	0	0	0	2.03901	0	0	0	0	0	0	2.78047	0	0	0	0	0	0	0	0	0	0	0	0	0	0	0	0	0	0	0	0	0	0	0	0	0	2.40974	0	0	0	0	0	0	0	3.1512	0	0	0
EPR_000000210283_2	0	0	0	0	0	2.04411	0	0	0	0	0	0	0	0	0	0	0	0	0	0	0	0	0	0	0	0	0	0	0	0	0	0	0	0	0	0	0	0	0	0	0	0	0	0	0	0	0	0	0
EPR_000000210285_1	0	0	1.98346	0	0	0	0	0	0	0	0	0	0	0	0	0	0	0	3.30576	0	0	0	0	0	0	0	0	0	0	0	1.98346	0	0	0	0	0	1.98346	0	0	0	0	0	0	0	0	0	0	0	0
EPR_000000210609_8	0	0	0	0	0	0	0	0	0	0	0	0	0	0	0	2.95456	0	0	0	0	0	0	0	0	0	0	0	0	0	0	0	0	0	0	0	0	0	0	0	0	0	0	0	0	0	0	0	0	0
EPR_000000210646_25	0	0	0	0	0	0	0	0	0	2.22808	0	0	0	0	0	0	0	0	0	0	0	0	0	0	2.22808	0	0	0	2.43064	2.63319	2.43064	0	0	0	0	0	0	0	0	3.24085	0	0	0	0	0	0	0	0	0
EPR_000000211847_1	0	0	3.92771	0	0	3.74918	0	0	0	0	0	0	0	0	0	5.17744	2.85652	0	2.49945	0	6.0701	0	0	0	4.10625	0	0	0	4.28478	4.64184	4.10625	0	0	0	0	0	0	0	0	4.64184	3.03505	0	0	0	0	0	3.57065	0	0
EPR_000000212794_1	0	0	0	0	0	0	0	0	0	0	0	0	0	0	0	0	2.69526	0	0	0	0	0	0	0	0	0	0	0	0	0	0	0	0	0	0	0	0	0	0	0	0	0	0	0	0	0	0	0	0
EPR_000000212853_2	0	0	2.16845	0	0	0	0	0	0	0	0	0	0	0	0	0	0	0	0	0	0	0	0	0	0	0	0	0	0	0	0	0	0	0	0	0	0	0	0	0	0	0	0	0	0	0	0	0	0
EPR_000000213818_2	0	0	3.84816	0	0	3.65575	0	0	0	3.07853	0	0	0	0	0	3.46334	4.8102	0	5.38742	0	5.38742	0	0	0	2.88612	0	0	0	5.77224	0	4.04057	0	0	0	0	0	2.88612	0	0	5.38742	6.92669	0	0	0	0	0	4.23298	0	0
EPR_000000213873_4	0	0	0	0	0	0	0	0	0	0	2.15158	0	3.10784	0	0	0	0	0	0	0	0	0	0	0	0	0	0	0	0	0	0	0	0	0	0	0	0	0	0	0	0	0	0	0	0	0	0	0	0
EPR_000000213927_4	0	0	0	0	0	0	0	0	0	0	0	0	1.66898	0	0	0	0	0	0	0	0	0	0	0	0	0	0	0	0	0	1.25173	0	0	0	0	0	0	0	0	0	0	0	0	0	0	0	0	0	0
EPR_000000214030_9	0	0	0	0	0	2.8834	0	0	0	0	0	0	0	0	0	0	0	0	0	0	0	0	0	0	0	0	0	0	4.7183	0	1.57277	0	0	0	0	0	0	0	0	0	0	0	0	0	0	0	0	2.09702	0
EPR_000000215146_14	0	2.18012	0	0	0	0	0	0	0	0	0	0	0	0	0	5.4503	0	0	0	0	0	0	0	0	0	0	0	0	0	0	0	0	0	0	0	0	0	0	0	0	0	0	0	0	0	0	0	0	0
EPR_000000215765_4	0	0	0	0	2.10197	0	0	0	0	1.40131	0	3.50328	3.50328	0	0	0	0	0	0	0	0	0	1.40131	0	0	0	0	1.40131	0	0	0	0	1.75164	2.80262	0	0	0	0	0	0	0	0	0	0	0	0	1.40131	0	0
EPR_000000216146_6	0	0	3.28402	0	0	0	0	0	0	0	0	0	0	0	0	0	0	0	0	0	0	0	0	0	0	0	0	0	0	0	0	0	0	0	0	0	0	0	0	0	0	0	0	0	0	0	0	0	0
EPR_000000216189_1	0	0	1.13101	0	0	0	0	0	0	2.54477	0	0	0	0	0	2.54477	0	0	1.69651	0	0	0	0	0	3.95853	0	0	0	0	3.67577	0	0	0	0	0	0	0	0	0	2.82752	3.39302	0	0	0	0	0	2.54477	0	0
EPR_000000216343_1	16.9939	0	0	0	21.7144	3.14701	7.55283	2.83231	2.20291	0	22.0291	32.0995	6.29402	6.60872	11.9586	6.60872	5.03522	3.46171	3.14701	2.83231	0	9.75574	8.49693	8.81163	2.51761	1.57351	4.09112	6.60872	2.20291	2.51761	5.03522	4.72052	5.34992	2.83231	0	19.5115	2.51761	24.8614	14.1616	2.83231	0	16.3645	5.34992	0	14.791	29.5819	3.14701	0	19.1968
EPR_000000216988_2	0	0	0	0	0	0	0	0	0	0	0	0	0	0	0	0	0	0	0	0	0	0	0	0	0	0	0	0	2.1844	0	0	0	0	0	0	0	0	0	0	0	0	0	0	0	0	0	0	0	0
EPR_000000217005_1	0	0	4.59678	0	0	5.94877	0	0	0	4.86717	0	0	0	0	0	4.86717	4.86717	0	2.70399	0	11.8975	0	0	0	3.51518	0	0	0	8.65275	4.86717	5.94877	0	0	3.51518	0	0	7.03036	0	0	7.03036	6.48957	0	0	0	0	0	8.92315	2.70399	0
EPR_000000217011_1	0	0	0	0	0	0	0	0	0	0	0	0	0	0	0	0	0	0	0	0	1.86061	0	0	0	0	0	0	0	0	0	0	0	0	0	0	0	0	0	0	0	0	0	0	0	0	0	0	0	0
EPR_000000217768_1	0	0	0	0	0	0	0	0	0	0	0	0	0	0	0	0	0	0	1.27319	0	0	0	0	0	0	0	0	0	0	0	0	0	0	0	0	0	0	0	0	0	0	0	0	0	0	0	0	0	0
EPR_000000217941_2	0	0	3.00281	0	0	0	4.50421	0	0	0	0	4.20393	4.50421	0	0	0	0	2.40225	0	0	0	0	2.40225	3.60337	2.40225	0	3.90365	0	0	1.5014	0	0	1.5014	0	0	2.40225	0	3.30309	4.20393	0	0	0	0	0	2.10197	0	2.10197	0	3.30309
EPR_000000218455_1	0	0	0	0	0	0	0	0	0	0	0	0	0	0	0	1.96019	0	0	0	0	0	0	0	0	0	0	0	0	1.30679	0	0	0	0	0	0	0	0	0	0	0	0	0	0	0	0	0	0	0	0
EPR_000000219031_11	0	0	0	0	0	0	0	0	0	0	0	0	0	0	0	0	0	0	1.88422	0	0	0	0	0	0	0	0	0	0	0	0	0	0	0	0	0	0	0	0	0	2.35527	0	0	0	0	0	0	0	0
EPR_000000219101_1	0	0	0	0	0	2.51761	0	0	0	0	0	0	0	0	0	0	2.51761	0	0	0	1.88821	0	0	0	0	0	0	0	0	0	3.14701	0	0	0	0	0	0	0	0	0	0	0	0	0	0	0	0	0	0
EPR_000000219164_1	0	0	3.23849	0	0	4.21004	0	0	0	5.82929	0	0	0	0	0	4.53389	2.91465	0	3.88619	0	7.12469	0	0	0	4.21004	0	0	0	9.06778	3.56234	4.85774	0	0	0	0	0	2.26695	0	0	4.85774	4.21004	0	0	0	0	0	4.53389	0	0
EPR_000000219922_2	5.52418	2.45519	0	0	0	0	5.21728	0	1.53449	0	0	0	8.28626	0	0	0	3.06899	0	0	0	0	0	2.45519	0	2.45519	0	4.60348	0	0	3.06899	2.14829	0	0	0	0	0	0	3.06899	0	2.45519	0	3.06899	0	0	0	0	0	0	4.91038
EPR_000000220234_2	0	0	0	0	0	3.90489	0	0	0	3.90489	0	0	0	0	0	2.98609	0	0	2.06729	0	4.36429	0	0	0	0	0	0	0	3.90489	4.82369	3.67519	0	0	0	0	0	0	0	0	7.58008	6.43158	0	0	0	0	0	5.51279	0	0
EPR_000000220337_5	0	0	0	0	0	0	0	0	0	0	0	0	0	0	0	0	0	0	0	0	2.12705	0	0	0	0	0	0	0	2.65881	0	3.19057	0	0	0	0	0	0	0	0	0	0	0	0	0	0	0	0	0	0
EPR_000000220727_7	0	0	0	0	0	0	0	0	0	0	0	0	0	0	0	0	0	0	0	0	0	0	0	0	0	0	0	0	0	0	0	0	0	0	0	0	0	0	0	0	1.53661	0	0	0	0	0	0	0	0
WA_000000000105_11	4.21188	0	0	0	2.73772	0	0	0	0	0	0	3.5801	0	0	0	0	0	0	0	0	0	4.63307	0	0	0	0	0	2.31653	0	0	0	0	0	0	0	0	0	7.1602	4.42247	0	0	0	0	0	2.94832	4.63307	0	0	5.26485
WA_000000000112_1	3.63028	0	0	0	0	0	3.40339	0	0	0	0	0	4.31096	2.26892	0	0	0	0	0	0	0	0	0	3.17649	0	0	0	0	0	0	0	3.85717	5.8992	0	0	0	0	3.63028	0	0	0	1.36135	2.26892	0	0	2.72271	0	0	0
WA_000000000166_4	0	0	0	0	0	0	16.5725	0	0	0	0	0	12.8897	15.882	0	0	0	8.97679	0	0	0	0	0	24.8588	0	0	18.4139	0	0	0	0	12.4294	22.7872	0	0	0	0	0	0	0	0	0	21.4062	0	6.90522	0	0	0	0
WA_000000000324_24	0	0	0	0	0	0	0	0	0	0	0	0	0	0	0	0	0	0	0	0	0	0	0	0	0	0	0	0	0	0	0	0	0	0	0	0	0	0	0	0	0	0	0	0	0	0	0	0	0
WA_000000000377_1	2.49879	0	0	0	6.03873	0	2.08232	0	0	0	0	3.53995	0	3.33171	3.12348	0	0	0	2.91525	0	0	1.87409	0	0	0	0	4.78934	0	0	0	0	2.49879	1.87409	0	0	0	0	3.74818	0	0	0	3.95641	0	0	2.29055	1.87409	0	0	5.41404
WA_000000000454_1	0	0	0	0	0	0	0	0	0	0	1.65862	0	0	0	0	0	0	0	0	0	0	0	0	0	0	0	0	0	0	0	0	0	0	0	0	0	0	0	0	0	0	0	0	0	0	0	0	0	0
WA_000000000550_1	0	0	0	0	0	0	0	0	0	0	0	0	0	0	0	0	0	1.49036	0	0	2.23554	0	0	0	0	0	0	0	1.86295	0	0	0	0	0	0	0	0	3.3533	0	0	0	0	0	0	0	0	1.11777	1.11777	0
WA_000000000642_3	1.79202	0	0	0	1.79202	0	1.79202	0	0	0	0	0	0	0	0	0	0	0	0	0	0	0	3.28538	1.49335	0	0	0	0	0	0	0	0	0	0	0	0	0	0	0	0	0	0	0	0	0	0	0	0	0
WA_000000000729_19	0	0	2.40441	0	0	0	0	0	0	0	0	0	0	0	0	0	0	0	0	0	0	0	0	0	0	0	0	0	0	0	0	0	0	0	0	0	0	0	0	0	2.67156	0	0	0	0	0	0	0	1.60294
WA_000000000890_17	0	0	0	0	3.69453	0	0	0	0	0	0	0	0	1.98936	0	0	0	0	0	0	0	0	0	0	0	0	0	0	0	0	0	0	0	0	0	0	0	2.84194	0	0	0	0	0	0	0	1.70517	0	0	0
WA_000000000973_1	6.32081	0	0	0	11.3248	0	13.9584	1.84357	0	0	12.6416	10.798	8.69111	8.95448	5.26734	0	0	3.42377	0	2.63367	0	5.00397	3.1604	13.4317	0	0	11.0614	5.26734	0	0	0	18.1723	8.69111	0	0	0	0	5.00397	13.4317	1.5802	0	3.42377	11.5881	0	12.6416	8.69111	0	0	16.8555
WA_000000001094_74	0	0	0	0	0	0	0	0	0	0	0	0	0	0	3.02729	0	0	0	0	0	0	0	4.2382	0	0	0	0	0	0	0	0	0	0	0	0	3.83457	0	0	0	0	0	5.04548	0	0	0	0	2.01819	0	0
WA_000000001621_2	2.81442	0	0	0	2.57989	0	0	0	0	0	0	2.81442	0	0	0	0	0	0	0	0	0	0	1.87628	0	0	0	0	0	0	0	0	0	0	0	0	2.34535	0	5.62884	2.34535	0	0	0	0	0	0	2.34535	0	0	0
WA_000000001626_1	1.71391	0	0	0	0	0	0	0	0	0	0	0	0	0	0	0	0	0	0	0	0	0	0	0	0	0	0	0	0	0	0	0	0	0	0	0	0	4.28478	0	0	0	0	0	0	0	0	0	0	1.71391
WA_000000001857_4	0	0	0	0	0	0	0	0	0	0	0	4.85875	0	10.7587	1.38821	0	0	0	0	0	0	0	0	12.4939	0	0	12.4939	0	0	0	0	14.9233	0	0	0	0	0	0	0	0	0	0	20.1291	0	8.32929	0	0	0	4.5117
WA_000000002156_3	4.37738	0	0	0	5.03398	0	1.75095	0	0	0	3.06416	3.93964	0	0	1.96982	0	0	0	0	0	0	3.72077	0	0	0	0	0	1.31321	0	0	0	0	0	0	0	0	0	5.47172	1.96982	0	0	1.31321	0	0	0	3.72077	0	0	9.41136
WA_000000002204_7	0	0	0	0	0	0	0	0	0	0	0	0	0	0	0	0	0	0	0	0	0	0	0	0	0	0	0	0	0	0	0	0	0	0	0	0	0	0	0	0	0	0	0	0	0	0	0	0	0
WA_000000002290_8	7.723	0	0	0	8.4953	0	1.73767	0	0	0	13.5152	18.5352	0	0	0	0	0	0	0	2.50997	0	4.6338	0	0	0	0	0	5.21302	0	0	0	0	0	0	0	2.70305	0	18.9213	3.28227	0	0	0	0	0	4.82687	13.1291	0	0	9.2676
WA_000000002584_1	0	0	0	0	0	0	0	0	0	0	0	2.45229	0	0	0	0	0	0	0	0	0	0	0	0	0	0	0	0	0	0	0	0	0	0	0	0	0	5.25492	0	0	0	0	0	0	0	0	0	0	0
WA_000000002655_1	0	0	0	0	0	0	0	0	0	0	0	0	2.78511	0	0	0	0	0	0	0	0	0	0	0	0	0	0	0	0	0	0	0	0	0	0	0	0	0	0	0	0	0	0	0	0	1.94957	0	0	0
WA_000000002821_1	24.1864	0	0	0	38.112	0	15.5746	0	0	0	17.7734	30.0498	9.52799	16.1243	10.9938	0	0	4.2143	0	4.39753	0	24.9194	7.51246	16.1243	0	0	15.5746	9.89445	0	0	0	11.1771	9.52799	0	0	19.7889	0	42.143	33.5312	0	0	20.7051	6.77953	0	20.5218	26.0187	0	0	41.4101
WA_000000003372_6	2.04881	0	0	0	1.53661	0	2.56102	0	0	1.53661	1.53661	7.68305	0	2.81712	0	0	0	0	1.79271	0	0	0	0	0	0	0	3.84152	0	0	0	0	3.07322	0	0	0	3.58542	0	5.37813	0	0	0	0	2.04881	0	4.09763	4.09763	0	0	2.56102
WA_000000003569_136	0	0	0	0	0	0	2.8723	0	0	0	0	0	3.69296	2.46197	0	0	0	0	0	0	0	0	0	0	0	0	0	0	0	0	0	0	0	0	0	0	0	0	2.46197	0	0	0	0	0	2.46197	0	0	0	0
WA_000000003749_5	4.78301	0	0	0	4.9823	0	10.3632	2.3915	0	0	0	1.79363	13.9504	4.38442	3.18867	0	0	3.78655	0	0	0	3.78655	2.5908	3.38796	0	0	9.9646	0	0	0	0	6.17805	3.78655	0	0	0	0	4.58372	5.77947	0	0	0	0	0	2.79009	3.18867	0	0	2.98938
WA_000000004047_5	0	0	0	0	0	0	0	0	0	0	7.93915	2.30491	0	4.35373	0	0	0	0	0	0	0	0	0	0	0	0	1.79271	0	0	0	0	0	0	0	0	0	0	0	0	0	0	0	2.56102	0	0	0	0	0	0
WA_000000004078_1	0	0	0	0	0	0	3.62117	0	0	2.76913	0	0	8.73341	3.83418	0	0	0	5.53826	3.40816	0	0	2.1301	0	4.47321	0	0	3.62117	0	0	0	0	3.19515	3.40816	0	0	0	0	2.34311	2.55612	1.91709	0	0	2.55612	0	1.70408	0	0	0	3.19515
WA_000000004296_3	2.91773	0	0	0	0	0	0	0	0	0	0	0	0	0	0	0	0	0	0	0	0	0	0	0	0	0	0	0	0	0	0	0	0	0	0	0	0	0	0	0	0	0	0	0	0	0	0	0	0
WA_000000005313_8	0	0	0	0	3.0383	0	2.63319	0	0	0	2.63319	4.05106	0	7.49447	0	0	0	0	0	0	0	2.22808	0	5.06383	0	0	9.72255	0	0	0	0	4.05106	4.25362	0	0	0	0	2.02553	1.41787	0	0	0	6.4817	0	5.06383	3.64596	0	0	0
WA_000000005348_1	0	0	0	0	2.79145	0	0	0	0	0	0	0	0	0	0	0	0	0	0	0	0	0	0	0	0	0	0	0	0	0	0	2.03015	2.28391	0	0	0	0	0	0	0	0	0	0	0	0	0	0	0	0
WA_000000005687_3	0	0	0	0	0	0	0	0	0	0	0	2.45229	0	3.8536	0	0	0	0	0	0	0	0	0	2.80262	0	0	4.55426	0	0	0	0	1.40131	4.90459	0	0	0	0	0	0	0	0	0	0	0	1.40131	0	0	0	0
WA_000000005878_51	3.9485	0	0	0	2.25629	0	0	0	0	0	3.38443	0	6.20479	4.23054	0	0	0	4.79461	0	0	0	2.53832	0	0	0	0	4.23054	0	0	0	0	0	3.1024	0	0	0	0	6.20479	0	0	0	0	3.38443	0	2.53832	3.38443	0	0	3.9485
WA_000000006065_1	4.20016	3.00011	8.60033	0	5.00019	7.00026	4.20016	2.20008	0	11.2004	5.2002	3.60014	10.6004	4.20016	3.40013	8.40032	6.40024	4.00015	7.40028	0	7.20027	3.80014	0	0	5.4002	4.00015	6.40024	1.80007	4.80018	7.8003	11.2004	0	3.80014	4.40017	0	3.80014	7.00026	5.60021	6.40024	14.0005	6.80026	0	3.20012	0	0	3.40013	6.00023	0	4.00015
WA_000000006153_5	0	0	0	0	2.09478	0	2.66608	0	0	0	0	0	0	0	0	0	0	0	0	0	0	0	0	0	0	0	0	0	0	0	0	0	0	0	0	0	0	0	0	0	0	0	0	0	0	0	0	0	0
WA_000000006156_14	0	0	0	0	2.47565	0	0	0	3.23739	0	0	0	0	2.66608	0	0	0	3.23739	0	0	0	0	0	4.37999	0	0	2.66608	0	0	0	0	1.71391	0	0	0	0	0	2.47565	3.80869	0	0	0	2.66608	0	0	0	0	0	0
WA_000000006163_8	0	0	0	0	0	0	2.40441	0	0	0	0	0	4.54166	0	0	0	0	4.54166	0	0	0	1.60294	1.33578	0	0	0	2.13725	0	0	0	0	0	0	0	0	0	0	2.40441	0	0	0	0	0	0	0	1.87009	0	0	0
WA_000000006266_1	4.26136	0	0	0	2.84091	0	3.04383	0	0	0	3.85552	5.4789	0	7.50812	0	0	0	0	0	0	0	0	0	5.07305	0	0	4.87013	1.62338	0	0	0	3.6526	5.27597	0	0	0	0	9.33442	4.05844	0	0	2.84091	3.85552	0	6.49351	0	0	0	0
WA_000000006461_1	4.04188	0	0	0	2.52617	0	0	0	0	0	0	0	3.53664	0	0	0	0	0	0	0	0	0	0	1.76832	0	0	0	0	0	0	0	0	1.76832	0	0	2.27356	0	0	0	0	0	0	0	0	0	0	0	0	0
WA_000000006761_3	0	0	0	0	2.76781	0	0	0	0	0	0	0	0	2.42183	0	0	0	0	0	0	0	0	0	1.72988	0	0	4.84366	0	0	0	0	0	0	0	0	0	0	0	0	0	0	0	0	0	0	0	0	0	0
WA_000000006954_1	16.6275	0	2.99295	0	12.9694	0	15.6298	10.9741	0	3.9906	15.6298	16.96	13.302	15.2973	7.3161	0	0	10.309	0	5.9859	0	6.98355	6.31845	11.9718	0	0	11.9718	7.64865	0	6.31845	9.3114	10.309	5.9859	0	0	9.3114	0	21.2832	14.9647	2.99295	0	9.3114	11.3067	0	7.9812	16.2949	0	0	19.6204
WA_000000007091_1	0	1.61122	0	0	0	0	0	0	0	0	0	0	0	0	0	0	0	0	0	0	0	0	0	0	0	0	0	0	0	0	0	0	0	0	0	0	1.38104	0	0	2.30174	0	0	0	0	0	0	0	0	0
WA_000000007317_4	7.77239	0	0	0	4.94606	0	16.4869	3.5329	0	0	3.5329	6.59475	17.1935	21.4329	8.47897	0	0	7.06581	1.64869	1.41316	0	5.88817	6.59475	20.0198	0	0	15.0737	0	3.5329	0	1.41316	9.18555	13.8961	0	0	3.29738	0	12.7185	8.95002	0	0	3.5329	14.3671	0	9.89213	8.95002	2.82632	0	7.77239
WA_000000007396_1	0	0	0	0	0	0	0	0	0	0	0	0	0	0	0	0	0	0	0	0	0	0	0	1.82033	0	0	0	0	0	0	0	0	0	0	0	0	0	0	0	0	0	0	0	0	0	0	0	0	0
WA_000000007652_12	0	0	0	0	2.12199	0	0	0	0	0	1.48539	0	0	0	0	0	0	0	0	0	0	0	0	0	0	0	0	0	0	0	0	0	0	0	0	1.69759	0	0	0	0	0	0	0	0	0	0	0	0	0
WA_000000007696_4	0	0	0	0	3.86504	0	0	0	0	0	2.0462	0	2.27356	0	0	0	0	0	0	0	0	0	0	0	0	0	2.95562	0	0	0	0	0	1.81884	0	0	0	0	3.41033	3.63769	0	0	0	1.81884	0	0	0	0	0	4.31976
WA_000000007747_1	15.7224	0	0	0	19.3161	0	8.535	6.73816	0	0	11.4549	15.4978	11.6795	8.08579	17.07	0	0	7.41197	0	0	0	14.5993	11.0057	9.20882	0	0	7.18737	8.3104	0	0	0	6.96276	8.75961	0	0	13.0271	0	20.6637	19.7653	0	0	11.6795	6.06434	0	7.18737	8.08579	0	0	20.2145
WA_000000007773_4	0	0	0	0	0	0	0	0	0	0	3.18949	0	0	0	4.55641	0	0	0	0	0	0	0	0	0	0	0	0	0	0	0	0	0	0	0	0	0	0	0	0	0	0	0	0	0	0	0	0	0	0
WA_000000008030_5	7.59574	0	0	0	5.98452	0	4.83365	4.83365	0	0	5.98452	4.14313	10.3578	4.37331	3.91296	0	0	3.68278	0	0	0	4.60348	0	4.14313	0	0	3.91296	0	0	0	0	4.60348	4.60348	0	0	6.44487	0	9.66731	6.2147	0	0	5.294	4.37331	0	2.99226	8.74661	0	0	7.59574
WA_000000008044_9	0	0	0	0	1.76034	0	0	0	0	0	0	0	0	0	0	0	0	0	0	0	0	0	0	0	0	0	0	0	0	0	0	0	0	0	0	0	0	0	0	0	0	0	0	0	0	0	0	0	1.76034
WA_000000009004_1	3.5801	0	0	0	3.79069	0	6.52841	4.00129	0	0	5.89663	6.10723	9.26614	4.84366	8.00257	0	0	6.73901	0	0	0	1.89535	4.84366	6.73901	0	0	3.5801	1.47416	0	0	0	4.84366	6.73901	0	0	4.21188	0	6.73901	5.89663	0	0	3.15891	5.89663	0	4.00129	4.00129	0	0	4.00129
WA_000000009105_2	0	0	0	0	0	0	0	0	0	0	0	5.17451	0	0	0	0	0	0	0	0	0	0	0	0	0	0	0	0	0	0	0	0	0	0	0	0	0	4.87013	0	0	0	0	0	0	0	6.08766	0	0	0
WA_000000009130_8	2.9039	0	0	0	0	0	8.9757	0	0	0	2.37592	4.22386	5.54381	8.18372	0	0	0	3.95987	0	0	0	4.75184	3.43188	9.50368	0	0	8.44771	0	0	0	0	9.76767	10.8236	0	0	2.9039	0	3.95987	3.16789	0	0	0	10.2957	0	6.59978	3.16789	0	0	4.48785
WA_000000009397_63	0	0	0	0	0	0	0	0	0	0	0	1.81309	0	0	0	0	0	0	0	0	0	0	0	0	0	0	0	0	0	0	0	0	0	0	0	0	0	2.216	0	0	0	0	0	0	2.216	0	0	0	3.22327
WA_000000009439_1	0	0	0	0	0	0	0	0	0	0	0	0	0	0	0	0	0	0	0	0	0	0	0	0	0	0	0	0	0	0	0	0	0	0	0	0	0	0	0	0	0	0	0	0	1.41916	0	0	0	0
WA_000000010145_3	0	0	0	0	0	0	0	0	0	0	0	0	1.84903	0	0	0	0	0	0	0	0	0	0	0	0	0	0	0	0	0	0	0	0	0	0	0	0	0	3.46694	0	0	0	0	0	0	0	0	0	0
WA_000000010445_3	0	0	0	0	0	0	0	0	0	0	0	0	0	0	1.62634	0	0	0	0	0	0	0	0	0	0	0	0	0	0	0	0	0	0	0	0	0	0	0	0	0	0	0	0	0	0	0	0	0	0
WA_000000010650_10	0	0	0	0	0	0	0	0	0	0	0	0	13.4894	0	0	0	0	3.0235	0	1.39546	0	2.79092	0	0	0	0	0	0	0	0	0	0	0	0	0	0	0	0	0	0	0	0	0	0	0	0	0	0	0
WA_000000010970_16	4.05106	0	0	0	4.86127	0	7.08936	6.27915	0	0	4.65872	4.25362	9.31744	8.30468	7.49447	0	0	0	0	0	0	0	0	5.46893	0	0	7.69702	0	0	0	4.05106	8.10212	9.52	0	0	0	0	8.50723	6.07659	3.4434	0	0	8.70978	0	0	0	0	0	0
WA_000000011442_6	6.1606	0	0	0	7.44406	0	6.93068	0	0	0	5.13383	6.93068	2.31023	3.59368	2.82361	0	0	0	0	0	0	3.0803	2.05353	5.13383	0	0	3.59368	1.54015	0	0	0	0	6.67399	0	0	4.87714	0	11.0377	6.1606	0	0	4.62045	4.87714	0	6.93068	8.47083	0	0	8.21414
WA_000000011445_4	4.25362	0	0	0	7.08936	0	4.25362	5.06383	0	0	10.9379	8.50723	4.45617	8.10212	3.84851	0	0	5.46893	0	0	0	7.49447	3.64596	11.343	0	0	9.9251	4.86127	0	0	0	11.7481	6.07659	0	0	0	0	10.1277	9.9251	0	0	2.43064	13.9762	0	11.7481	10.3302	0	0	5.46893
WA_000000011595_6	0	0	0	0	1.79684	0	0	0	0	0	0	0	0	0	0	0	0	0	0	0	0	0	0	0	0	0	0	0	0	0	0	0	0	0	0	0	0	0	0	0	0	0	0	0	0	2.05353	0	0	0
WA_000000011927_1	0	0	0	0	0	0	0	0	0	0	0	0	0	0	0	0	0	2.12199	0	0	0	0	0	0	0	0	0	0	0	0	0	0	0	0	0	0	0	0	1.41466	0	0	0	0	0	0	0	0	0	0
WA_000000012100_40	0	0	0	0	0	0	0	0	0	0	0	0	0	2.05164	0	0	0	0	0	0	0	0	0	0	0	0	0	0	0	0	0	0	0	0	0	0	0	0	0	0	0	0	1.84648	0	0	0	0	0	0
WA_000000012260_6	2.81527	0	0	0	7.64144	0	4.82618	22.9243	0	0	8.44581	9.45126	4.82618	5.22836	65.1534	0	0	3.61963	0	0	0	0	123.269	0	0	0	7.23926	6.03272	0	0	0	13.0709	0	0	0	88.2788	0	0	4.42399	0	0	101.752	0	0	5.83163	12.2665	0	0	6.03272
WA_000000012296_9	0	0	0	0	0	0	6.69957	0	0	0	0	0	4.59399	5.55107	0	0	0	1.91416	0	0	0	0	0	2.29699	0	0	5.9339	0	0	0	0	6.89098	3.06266	0	0	0	0	0	0	0	0	0	8.80514	0	0	0	0	0	0
WA_000000012322_13	0	0	0	0	0	0	0	0	0	0	0	0	0	0	0	0	0	0	0	0	0	0	0	0	0	0	0	0	0	0	0	0	0	0	0	0	0	0	0	0	0	0	0	0	0	0	0	0	0
WA_000000013368_2	11.4057	0	0	0	14.0582	0	2.65248	5.30496	0	0	7.6922	5.83546	5.57021	3.44823	3.97872	0	0	2.12199	0	2.12199	0	11.4057	3.44823	4.50922	0	0	2.38723	8.22269	0	0	0	2.91773	2.38723	0	0	0	0	14.0582	12.7319	0	0	4.50922	3.44823	0	0	12.2014	0	0	11.4057
WA_000000013408_1	37.9832	0	0	0	27.6063	0	10.1811	6.26526	0	0	56.1916	74.2042	0	6.06947	30.1516	0	0	7.44	0	8.02737	0	20.1663	25.2568	9.59368	0	0	6.85263	22.1242	0	0	0	6.65684	3.32842	0	0	39.1579	0	62.6526	24.2779	0	0	64.0232	5.87368	0	30.1516	67.1558	0	0	28.5853
WA_000000013469_28	0	0	0	0	0	0	0	0	0	0	0	0	0	0	1.98542	0	0	0	0	0	0	0	0	0	0	0	0	0	0	0	0	0	0	0	0	0	0	2.42663	0	0	0	0	0	0	0	3.52964	0	0	0
WA_000000013519_1	14.2996	0	0	0	17.9577	0	5.9859	2.99295	0	0	10.309	12.9694	9.3114	3.3255	3.65805	0	0	3.9906	0	3.3255	0	11.6392	2.99295	0	0	0	4.98825	0	0	0	0	3.3255	5.3208	0	0	8.31375	0	24.2761	14.6322	0	0	10.6416	4.32315	0	10.309	15.2973	0	0	13.9671
WA_000000013613_1	5.20851	0	0	0	4.05106	0	2.89362	0	0	0	7.5234	4.05106	4.62979	0	0	0	0	0	0	0	0	0	0	0	0	0	0	0	0	0	0	2.31489	0	0	0	0	0	8.39149	5.20851	0	0	4.62979	2.02553	0	5.49787	6.65532	0	0	11.2851
WA_000000013734_8	15.774	0	0	0	15.0346	0	3.69704	1.47882	0	0	17.2529	33.2734	0	3.2041	5.6688	0	0	1.97176	0	4.92939	0	12.5699	5.17586	4.68292	0	0	3.45057	10.8447	0	0	0	5.6688	3.94351	0	0	7.88702	0	33.0269	15.2811	0	0	16.267	2.21823	0	10.5982	27.8511	0	0	13.8023
WA_000000014153_6	0	0	0	0	0	0	0	0	0	0	0	0	0	0	1.87911	0	0	0	0	0	0	0	0	0	0	0	0	0	0	0	0	0	0	0	0	0	0	0	0	0	0	3.22133	0	0	0	0	0	0	0
WA_000000014604_3	0	0	0	0	3.64596	0	3.64596	0	0	0	3.0383	6.68425	1.62042	3.84851	4.25362	0	0	2.02553	0	0	0	0	4.25362	6.4817	0	0	4.05106	3.64596	0	0	0	4.86127	3.4434	0	0	2.43064	0	0	4.45617	0	0	2.63319	5.46893	0	7.08936	6.07659	0	0	4.05106
WA_000000014774_2	7.44198	0	0	0	4.51029	0	7.44198	5.63787	0	0	0	4.73581	11.9523	8.34404	5.86338	0	0	4.96132	0	0	0	5.63787	7.44198	7.21647	0	0	6.31441	0	0	0	0	4.28478	4.73581	0	0	5.18684	0	9.02058	10.5992	0	0	7.21647	3.60823	0	6.53992	3.38272	0	0	7.44198
WA_000000015019_2	13.28	0	7.74665	0	5.90221	6.63999	7.37776	8.11554	0	6.63999	7.74665	9.95998	12.5422	7.74665	8.11554	4.42666	4.42666	0	0	0	0	5.53332	0	8.11554	2.95111	2.58222	13.28	3.68888	9.2222	3.31999	4.42666	6.2711	4.05777	0	0	5.53332	5.53332	7.37776	10.6978	6.2711	4.05777	7.74665	7.37776	0	6.2711	5.90221	3.31999	0	11.0666
WA_000000015157_1	5.4789	0	0	0	11.8709	0	10.9578	3.04383	0	0	8.82711	18.263	0	15.2192	9.13149	0	0	7.60958	0	2.43506	0	7.00081	9.43588	20.0893	0	0	16.4367	7.30519	0	0	0	21.3068	17.3498	0	0	8.21834	0	13.3929	11.8709	0	0	4.56575	26.4813	0	13.0885	14.0016	0	0	14.0016
WA_000000015212_47	3.44968	0	0	0	7.10227	0	0	0	0	0	10.7549	12.5812	0	2.84091	5.27597	0	0	0	0	0	0	5.27597	0	4.46429	0	0	5.27597	4.05844	0	0	0	8.52273	4.05844	0	0	0	0	6.69643	8.92857	0	0	2.23214	8.72565	0	5.4789	10.7549	0	0	5.4789
WA_000000015449_27	8.13499	0	0	0	4.97138	0	6.10125	7.00513	0	0	2.71166	5.87527	8.81291	7.45708	6.10125	0	0	6.32722	0	1.80778	0	4.97138	5.6493	6.32722	0	0	7.00513	0	0	0	0	3.38958	3.84152	0	0	4.74541	0	6.55319	4.51944	0	0	3.38958	4.29347	0	5.42333	5.19736	0	0	8.58694
WA_000000015527_1	1.7192	0	0	0	0	0	2.40688	0	0	0	0	0	0	0	0	0	0	0	0	0	0	0	0	0	0	0	0	0	0	0	0	0	0	0	0	0	0	0	0	0	0	0	0	0	0	0	0	0	0
WA_000000015977_2	0	0	0	0	0	0	0	0	0	0	2.40874	3.31202	0	0	0	0	0	0	0	0	0	3.01092	0	0	0	0	0	0	0	0	0	1.80655	0	0	0	2.10765	0	5.11857	3.01092	0	0	3.9142	0	0	0	0	0	0	3.9142
WA_000000016053_3	3.06617	0	0	0	3.5772	0	5.3658	2.81066	0	0	6.13234	5.62131	6.89888	4.08823	4.59926	0	0	2.04411	0	0	0	0	3.83271	4.08823	0	0	4.08823	0	0	0	0	3.32169	3.83271	0	0	2.81066	0	5.3658	6.13234	0	0	5.11029	2.29963	0	3.32169	3.5772	0	0	4.59926
WA_000000016259_1	0	0	0	0	0	0	0	1.84139	0	0	1.22759	0	2.45519	0	3.37589	0	0	0	0	0	0	0	0	2.14829	0	0	0	0	0	0	0	0	0	0	0	0	0	0	0	1.53449	0	0	0	0	0	0	0	0	0
WA_000000016280_1	0	0	0	0	3.34422	0	0	0	0	0	2.50816	0	2.29915	0	0	0	0	1.67211	0	0	0	3.34422	0	2.09014	0	0	5.01632	0	0	0	0	1.67211	2.09014	0	0	0	0	4.38928	3.55323	0	0	0	2.09014	0	0	3.76224	0	0	3.34422
WA_000000016288_1	2.1967	0	0	0	0	0	0	0	0	0	0	3.45196	0	0	0	0	0	0	0	0	0	2.51052	0	0	0	0	0	1.88289	0	0	0	0	0	0	0	0	0	0	0	0	0	0	0	0	0	3.13815	0	0	0
WA_000000016548_1	0	0	0	0	0	0	0	0	0	0	0	0	0	0	0	0	0	0	1.44681	0	0	0	0	0	0	0	0	0	0	0	0	0	0	0	0	0	0	0	0	0	0	0	0	0	0	0	0	0	0
WA_000000016853_10	13.4118	0	0	0	19.9013	0	8.0038	3.4611	0	0	8.86907	17.5218	11.2486	9.08539	9.51803	0	0	5.19165	0	0	0	10.167	8.86907	8.0038	0	0	8.65275	5.19165	0	0	0	5.19165	4.32638	0	0	5.84061	0	22.9298	13.6281	0	0	7.78748	5.84061	0	13.4118	11.8975	0	0	17.5218
WA_000000016881_4	0	0	0	0	0	0	1.71391	0	0	0	2.85652	2.28521	0	3.14217	0	0	0	2.85652	0	0	0	0	0	0	0	0	0	0	0	0	0	0	0	0	0	0	0	4.85608	0	0	0	0	0	0	0	2.28521	0	0	3.14217
WA_000000016917_2	0	0	0	0	0	0	0	0	0	0	0	0	6.21791	3.36803	0	0	0	0	0	0	0	0	0	5.18159	0	0	3.10895	0	0	0	0	1.81356	3.62711	0	0	0	0	0	0	0	0	0	0	0	0	0	0	0	0
WA_000000017001_6	0	0	0	0	0	0	0	0	0	0	0	0	4.2745	3.74019	0	0	0	0	0	0	0	0	0	2.13725	0	0	3.74019	0	0	0	0	0	0	0	0	0	0	0	0	0	0	0	3.20588	0	0	0	0	0	0
WA_000000017073_2	0	0	0	0	0	0	0	0	0	0	0	0	0	0	0	0	0	0	0	9.00034	0	0	0	0	0	0	0	0	0	0	0	0	0	0	0	0	0	0	0	0	0	0	0	0	0	0	0	0	0
WA_000000017118_1	2.78511	0	0	0	4.28478	0	4.28478	0	0	0	0	0	6.85564	3.64206	0	0	0	3.21358	0	0	0	0	0	2.99934	0	0	2.99934	0	0	0	0	0	0	0	0	0	0	3.42782	2.99934	0	0	0	0	0	4.07054	0	0	0	2.57087
WA_000000017232_1	0	0	0	0	0	0	0	0	0	0	0	0	0	0	0	0	0	0	0	0	0	0	0	0	0	0	0	0	0	0	0	1.56907	0	0	0	0	0	0	0	0	0	0	0	0	0	0	0	0	0
WA_000000017494_1	0	0	0	0	0	0	0	0	0	0	0	0	0	0	0	0	0	0	0	0	0	0	0	0	0	0	0	0	0	0	0	0	0	0	0	0	0	0	0	2.35776	0	0	0	0	0	0	0	0	0
WA_000000017639_2	0	0	0	0	0	0	0	0	0	0	0	0	0	1.60006	0	0	0	0	0	0	0	0	0	0	0	0	0	0	0	0	0	0	0	0	0	0	0	0	0	0	0	0	0	0	0	0	0	0	0
WA_000000017642_2	0	0	0	0	0	0	0	0	0	0	0	0	0	3.58542	0	0	0	0	0	0	0	0	0	0	0	0	0	0	0	0	0	0	0	0	0	0	0	2.81712	0	0	0	0	0	0	2.56102	0	0	0	1.79271
WA_000000017646_1	0	0	0	0	0	0	0	0	0	0	0	0	2.91253	0	0	0	0	0	0	0	0	0	0	0	0	0	1.94169	0	0	0	0	2.1844	0	0	0	0	0	2.66982	0	0	0	0	0	0	0	0	0	0	0
WA_000000018026_1	0	0	0	0	0	0	0	0	0	0	2.5684	0	0	0	0	0	0	0	0	0	0	0	2.5684	0	0	0	0	0	0	0	0	0	0	0	0	0	0	0	0	0	0	0	2.5684	0	0	0	0	0	0
WA_000000018230_2	0	0	0	0	2.65248	0	0	0	0	0	1.76832	2.35776	0	0	0	0	0	0	0	0	0	2.35776	2.35776	0	0	0	2.35776	0	0	0	0	0	2.65248	0	0	0	0	0	0	0	0	0	0	0	0	0	0	0	0
WA_000000018240_7	0	0	0	0	0	0	0	0	0	0	0	1.97525	0	0	0	0	0	0	0	0	0	0	0	0	0	0	0	0	0	0	0	0	0	0	0	0	0	0	0	0	0	0	0	0	0	0	0	0	0
WA_000000018604_7	0	0	0	0	2.03944	0	0	0	0	0	1.78451	0	1.78451	4.3338	0	0	0	0	2.03944	0	0	0	0	2.29437	0	0	0	0	0	0	1.78451	2.5493	3.31408	0	0	0	0	0	0	0	0	0	1.78451	0	0	0	0	0	0
WA_000000018703_26	0	0	0	0	0	0	2.19516	2.46955	0	0	0	1.64637	3.29274	4.9391	2.74395	0	0	0	0	0	0	2.19516	0	2.74395	0	0	0	0	0	0	0	1.37197	5.2135	0	0	0	0	0	2.74395	0	0	0	4.11592	0	3.84152	0	0	0	0
WA_000000018793_27	0	0	0	0	0	0	0	0	0	0	0	0	0	0	1.69897	0	0	0	0	0	0	0	0	0	0	0	0	0	0	0	0	0	0	0	0	0	0	2.1844	0	0	0	0	0	0	0	0	0	0	0
WA_000000018975_34	0	0	0	0	0	0	4.74838	0	0	0	0	0	4.38312	3.83523	0	0	0	2.73945	0	0	0	0	0	3.28734	0	0	7.30519	0	0	0	0	0	1.8263	0	0	0	0	2.00893	2.55682	0	0	0	2.55682	0	6.02679	0	0	0	2.19156
WA_000000019208_2	5.58094	5.58094	7.08351	1.28791	7.72746	6.6542	7.51281	3.00512	4.72234	12.2351	4.29303	9.65933	4.93699	7.51281	4.50769	7.72746	7.94211	3.86373	9.01537	0	10.7326	3.43443	3.64908	0	11.5912	0	4.93699	2.57582	13.0938	14.5963	14.3817	4.72234	6.2249	4.07838	0	0	9.44467	9.65933	3.00512	16.3135	11.8058	4.29303	3.86373	0	7.72746	4.07838	11.5912	0	13.5231
WA_000000019431_1	0	0	0	0	0	0	0	0	0	0	0	0	4.68085	0	0	0	0	0	0	0	0	0	0	0	0	0	0	0	0	0	0	0	0	0	0	0	0	0	0	0	0	0	0	0	0	0	0	0	0
WA_000000019491_11	0	0	0	0	0	0	0	0	0	0	0	3.58152	0	0	0	0	0	0	0	0	0	1.88501	0	0	0	0	0	0	0	0	0	0	0	0	0	0	0	4.52403	0	0	0	0	0	0	1.69651	0	0	0	1.88501
WA_000000019760_3	6.5716	0	0	0	3.44227	0	2.50347	0	0	0	8.13626	6.5716	6.25866	2.8164	4.694	0	0	1.8776	0	1.8776	0	3.44227	0	0	0	0	0	5.00693	0	0	0	1.8776	0	0	0	4.694	0	9.70093	5.6328	0	0	0	2.19053	0	4.38106	10.9527	0	0	6.88453
WA_000000019970_7	0	0	0	0	2.76209	0	3.06899	0	0	0	0	0	3.98968	3.68278	0	0	0	0	0	2.76209	0	0	0	0	0	0	2.76209	0	0	0	0	1.84139	4.29658	0	0	0	0	0	0	0	0	0	4.91038	0	2.14829	0	0	0	0
WA_000000020621_2	6.99095	0	0	0	6.76544	0	18.7177	10.8247	0	0	2.48066	6.53992	36.7589	10.1482	9.02058	0	0	9.47161	0	0	0	7.44198	5.18684	9.69713	0	0	14.2074	3.1572	0	0	0	10.1482	12.6288	0	0	4.96132	0	7.6675	7.89301	0	0	5.86338	9.47161	0	9.47161	5.18684	0	0	16.4626
WA_000000020633_3	0	0	0	0	0	0	0	0	0	0	0	0	0	0	0	0	0	0	0	0	0	0	0	0	0	0	0	0	0	0	0	0	0	0	0	0	0	0	0	0	0	0	0	0	0	0	0	0	1.44681
WA_000000020856_2	36.9844	0	0	0	41.0437	0	48.9367	24.1301	0	4.51029	22.777	39.4651	71.4881	27.5128	35.6313	0	0	23.679	2.25515	5.18684	0	28.1893	25.4832	27.9638	2.93169	0	35.6313	13.0798	0	5.86338	4.51029	16.6881	22.1004	0	0	26.8362	0	48.0346	42.6223	4.96132	0	27.0618	23.4535	0	25.0321	33.1506	0	0	58.6338
WA_000000020938_1	0	0	0	0	0	0	0	0	0	0	0	0	3.59368	0	0	0	0	0	0	0	0	0	0	0	0	0	0	0	0	0	0	0	0	0	0	0	0	0	0	0	0	0	0	0	0	0	0	0	0
WA_000000021252_31	5.13486	0	0	0	13.3953	0	6.25114	0	0	0	3.79533	5.80463	5.80463	6.69765	2.23255	0	0	3.12557	0	0	0	4.24184	0	7.14416	0	0	7.14416	3.34882	0	0	0	5.35812	4.68835	0	0	0	0	9.15345	8.9302	0	0	0	6.02788	0	2.67906	2.90231	0	0	10.0465
WA_000000021288_1	0	0	0	0	0	0	1.87459	0	0	0	0	0	2.94578	0	0	0	0	2.41019	0	0	0	1.33899	0	1.87459	0	0	0	0	0	0	0	0	0	0	0	0	0	0	1.33899	2.14239	0	0	0	0	1.33899	0	0	0	0
WA_000000021475_1	0	0	0	0	0	0	0	0	0	0	0	0	0	0	0	0	0	0	0	0	0	0	0	0	0	0	2.30174	0	0	0	0	0	0	0	0	0	0	0	0	0	0	0	0	0	0	0	0	0	0
WA_000000021593_1	0	0	0	0	0	0	0	0	0	0	0	0	0	0	0	0	0	0	0	0	0	0	0	0	0	0	0	0	0	0	0	0	0	0	0	0	0	1.50546	0	0	0	0	0	0	0	0	0	0	0
WA_000000021907_4	0	0	0	0	0	0	4.44681	0	0	0	0	0	3.51064	7.7234	0	0	0	4.68085	0	0	0	0	0	7.02127	0	0	4.68085	0	0	0	0	0	4.91489	0	0	0	0	0	0	0	0	0	3.51064	0	3.51064	0	0	0	0
WA_000000022166_9	2.62643	0	0	0	2.62643	0	0	7.0038	0	0	0	0	4.59624	0	4.37738	0	0	2.62643	0	0	0	3.28303	0	2.62643	0	0	3.28303	0	0	0	0	0	0	0	0	3.93964	0	2.62643	0	0	0	3.93964	0	0	2.18869	2.18869	0	0	5.47172
WA_000000022167_1	0	0	0	0	0	0	0	0	0	0	0	0	0	0	0	0	0	0	0	0	0	0	0	0	0	0	0	0	2.15423	0	0	0	0	0	0	0	0	1.84648	0	1.53873	0	0	0	0	0	0	2.46197	0	0
WA_000000022360_8	0	0	0	0	0	0	0	0	0	0	0	0	0	0	0	0	0	0	0	0	0	0	0	0	0	0	0	0	0	0	0	0	1.6323	0	0	0	0	0	0	0	0	0	0	0	0	0	0	0	0
WA_000000022466_1	1.91526	0	0	0	7.02262	0	2.55368	0	0	0	3.83052	2.87289	0	2.87289	0	0	0	0	0	0	0	5.74578	0	0	0	0	0	2.23447	0	0	0	3.83052	2.87289	0	0	0	0	5.74578	4.14973	0	0	0	1.27684	0	2.55368	5.74578	0	0	0
WA_000000022761_1	0	0	0	0	0	0	0	0	0	0	0	0	0	0	0	0	0	0	0	0	0	0	1.95937	0	0	0	0	0	0	0	0	0	0	0	0	0	0	0	0	0	0	0	0	0	0	0	0	0	0
WA_000000023125_1	19.8109	0	0	0	20.84	0	14.4079	12.0924	0	0	18.5245	24.6993	17.4954	13.8934	15.6944	0	0	15.6944	0	4.63112	0	8.49039	11.3205	10.806	0	0	10.2914	8.49039	0	0	0	13.3788	13.3788	0	0	10.2914	3.60198	30.6169	19.2963	0	0	9.77681	14.4079	0	0	22.1265	0	0	23.6702
WA_000000023217_18	2.70197	0	0	0	2.07844	0	0	0	0	0	1.66275	2.49412	0	2.49412	2.90981	0	0	0	0	0	0	2.90981	0	0	0	0	2.70197	0	0	0	0	1.24706	1.87059	0	0	0	0	0	3.3255	0	0	0	3.74119	0	3.11766	0	0	0	2.28628
WA_000000023270_13	5.41966	0	0	0	5.82112	0	1.80655	0	0	0	2.60947	7.22622	1.60583	1.4051	2.00728	0	0	0	0	0	0	4.01457	0	2.60947	0	0	1.80655	2.20801	0	0	0	0	0	0	0	4.21529	0	13.8503	6.22258	0	0	3.61311	1.4051	0	4.21529	6.22258	0	0	4.01457
WA_000000023461_1	0	0	0	0	1.99956	0	0	0	0	0	0	0	0	0	0	0	0	0	0	1.14261	0	1.99956	0	1.71391	0	0	0	0	0	0	0	0	0	0	0	0	0	3.14217	0	0	0	0	0	0	0	0	0	0	2.85652
WA_000000023591_5	0	0	0	0	0	0	0	0	0	0	0	0	0	0	0	0	0	0	0	0	0	0	0	0	0	0	0	0	0	0	0	0	0	0	0	0	0	0	0	0	0	0	0	0	0	0	0	0	0
WA_000000023605_1	3.6626	0	0	0	4.27304	0	3.6626	0	0	0	0	0	6.71477	4.57826	0	0	0	3.96782	0	0	0	0	0	2.44174	0	0	3.6626	0	0	0	0	3.05217	4.27304	0	0	0	0	5.18869	0	0	0	0	0	0	3.6626	4.88347	0	0	6.10434
WA_000000023618_1	5.18869	0	0	0	3.05217	0	5.18869	0	0	0	0	0	10.6826	0	1.52609	0	0	2.13652	0	0	0	0	0	2.44174	0	0	0	2.44174	0	0	0	3.35739	2.74695	0	0	0	0	2.74695	2.74695	0	0	0	3.05217	0	0	0	0	0	4.27304
WA_000000023880_2	7.61396	0	0	0	9.2169	0	5.40992	2.00367	0	0	8.41543	7.01286	2.80514	3.80698	4.00735	0	0	0	0	0	0	6.81249	4.20771	4.80882	0	0	3.40624	0	0	0	0	3.00551	6.01102	0	0	4.20771	0	8.01469	5.00918	0	0	3.20588	4.40808	0	6.21139	9.2169	0	0	10.2187
WA_000000023900_3	0	0	0	0	0	0	0	0	0	0	0	0	0	0	0	0	0	0	0	0	0	0	0	0	0	0	0	0	0	0	0	0	0	0	0	0	0	1.97176	0	0	0	0	0	0	0	2.4647	0	0	0
WA_000000023911_1	4.36024	0	0	0	6.75838	0	7.41241	0	0	0	5.66832	6.32235	6.97639	3.27018	0	0	0	0	0	0	0	0	0	0	0	0	3.05217	0	0	0	0	2.83416	4.79627	0	0	0	0	7.63043	5.4503	0	0	0	3.48819	0	3.27018	4.36024	0	0	7.63043
WA_000000024114_4	4.84366	0	0	0	6.53894	0	4.84366	0	0	0	4.84366	7.26549	4.3593	4.84366	0	0	0	2.42183	0	0	0	4.60148	1.69528	3.87493	0	0	2.66401	0	0	0	0	0	3.87493	0	0	2.9062	0	1.93746	3.39056	0	0	4.84366	1.93746	0	5.57021	5.32803	0	0	3.63275
WA_000000024176_3	10.6771	0	0	0	7.65526	0	15.512	8.05817	0	0	5.84217	7.85672	19.5411	15.3105	16.3178	0	0	8.05817	0	0	0	9.66981	9.2669	8.66253	0	0	16.1163	7.0509	0	0	0	11.8858	9.46835	0	0	7.45381	0	15.3105	12.2887	0	0	6.04363	14.3033	0	10.4756	5.23781	0	0	19.1382
WA_000000024317_6	2.9472	0	0	0	1.76832	1.76832	2.35776	0	0	0	2.65248	2.06304	0	4.12608	0	0	0	0	0	0	0	0	0	0	0	0	0	1.76832	0	0	0	0	0	0	0	0	0	3.83136	0	0	0	0	0	0	2.35776	4.12608	0	0	0
WA_000000025105_1	0	0	0	0	0	0	0	0	0	0	0	0	0	0	0	0	0	0	0	0	0	0	0	0	0	0	0	0	0	0	0	0	0	0	0	0	0	0	0	0	0	0	0	0	0	0	0	0	0
WA_000000025302_63	0	0	0	0	5.8944	0	2.9472	0	0	0	2.16128	0	0	0	3.34016	0	0	0	0	0	0	2.55424	0	3.73312	0	0	0	0	0	0	0	0	4.71552	0	0	1.57184	0	3.9296	2.55424	0	0	0	0	0	3.73312	4.71552	0	0	3.73312
WA_000000025638_5	0	0	0	0	0	0	0	1.76832	0	0	0	0	0	0	0	0	0	0	0	0	0	0	0	0	0	0	0	0	0	0	0	0	0	0	0	0	0	0	0	0	0	0	0	0	0	0	0	0	0
WA_000000025937_2	16.3581	0	0	0	15.512	0	5.07665	3.9485	0	0	27.0755	43.9976	0	0	11.5635	0	0	0	0	4.23054	0	8.17904	10.7174	4.23054	0	0	1.69222	9.30719	0	0	0	2.25629	0	0	0	27.9216	0	31.8701	10.4353	0	0	29.0497	2.25629	0	13.8198	49.9204	0	0	13.2557
WA_000000025992_4	0	0	0	0	0	0	0	2.88826	0	0	0	0	2.68195	0	0	0	0	0	0	0	0	0	0	0	0	0	0	0	0	0	0	0	0	0	0	4.33239	0	0	0	0	0	0	0	0	0	0	0	0	0
WA_000000026058_1	3.41731	0	0	0	2.73385	0	0	0	0	0	2.2782	1.59474	4.10077	3.87295	3.41731	0	0	0	0	0	0	0	2.73385	0	0	0	0	0	0	0	0	0	0	0	0	1.59474	0	3.87295	2.73385	0	0	0	0	0	0	1.59474	0	0	0
WA_000000026097_13	0	0	0	0	4.05106	0	0	0	0	0	5.67149	5.67149	0	2.22808	5.87404	0	0	0	0	0	0	1.62042	4.45617	0	0	0	0	2.02553	0	0	0	2.63319	4.05106	0	0	5.26638	0	3.0383	4.65872	0	0	2.63319	2.02553	0	0	5.06383	0	0	0
WA_000000026154_28	0	0	0	0	1.80778	0	0	0	0	0	0	0	0	0	0	0	0	0	0	0	0	0	0	0	0	0	0	1.35583	0	0	0	0	0	0	0	0	0	0	0	0	0	1.5818	0	0	0	0	0	0	0
WA_000000026270_2	0	0	0	0	0	0	0	0	0	0	0	0	0	0	0	0	0	0	0	0	0	0	0	0	0	0	0	0	0	0	0	0	0	0	0	0	0	0	0	0	0	0	0	0	0	0	0	0	0
WA_000000027093_1	0	0	0	0	0	0	0	0	0	0	0	0	3.36803	0	1.81356	0	0	0	0	0	0	0	0	0	0	0	0	0	0	0	0	0	0	0	0	0	2.5908	0	0	0	0	0	0	0	0	0	0	0	0
WA_000000027375_5	2.17223	0	0	0	9.30954	0	11.1715	0	0	0	2.48255	2.79286	23.2739	11.1715	4.96509	0	0	8.68891	0	0	0	5.27541	0	8.06827	0	0	10.5508	0	0	0	0	5.27541	8.37859	0	0	1.24127	0	2.48255	5.27541	0	0	0	10.5508	0	7.75795	0	0	0	4.34445
WA_000000027478_11	20.192	0	0	0	22.9771	0	27.1548	11.6046	0	0	16.7106	17.4069	37.5989	15.5502	16.2464	0	0	9.74787	0	3.24929	0	15.086	13.2293	15.086	0	0	14.6218	5.8023	0	0	0	11.3725	10.4441	0	0	7.65904	0	20.192	15.7823	0	0	6.26649	6.26649	0	16.4785	12.3009	0	0	27.619
WA_000000027629_2	0	0	0	0	0	0	0	0	0	0	0	0	0	0	0	0	0	0	0	0	0	0	0	0	0	0	1.8263	0	0	0	0	0	0	0	0	0	1.8263	0	0	1.8263	0	0	0	0	0	0	0	0	0
WA_000000028075_20	0	0	0	0	0	0	0	0	0	0	0	0	0	0	0	0	0	0	0	0	0	0	0	3.3156	0	0	0	0	0	0	0	0	0	0	0	0	0	0	0	0	0	0	0	0	0	0	0	0	0
WA_000000028095_12	4.31976	0	0	0	2.27356	0	7.04802	4.31976	0	0	3.18298	0	13.6413	4.31976	2.72827	0	0	2.72827	0	0	0	0	2.72827	2.72827	0	0	4.0924	1.13678	0	0	0	3.41033	4.31976	0	0	3.41033	0	4.31976	2.72827	0	0	0	3.18298	0	4.31976	3.63769	0	0	5.22918
WA_000000028278_2	0	0	0	0	0	0	0	0	0	0	0	0	0	0	0	0	0	0	2.84609	0	0	0	0	0	0	0	0	0	0	3.04939	0	0	0	0	0	0	0	0	0	0	0	0	0	0	0	0	0	0	0
WA_000000028599_7	1.39255	0	0	0	2.78511	0	0	0	0	0	0	2.32092	0	0	0	0	0	0	0	0	0	0	0	0	0	0	0	0	0	0	0	0	0	0	0	0	0	3.0172	0	0	0	4.40975	0	0	0	0	1.39255	0	2.32092
WA_000000028634_2	7.35688	0	0	0	5.25492	0	4.55426	5.95557	0	0	7.70721	3.8536	18.217	6.65623	5.95557	0	0	0	0	0	0	8.40787	7.00655	7.70721	0	0	0	2.45229	0	0	0	5.60524	0	0	0	6.3059	0	7.35688	8.75819	0	0	2.80262	7.35688	0	4.20393	0	0	0	6.3059
WA_000000029126_4	0	0	0	0	0	0	0	6.43211	0	0	0	0	0	0	0	0	0	0	0	0	0	0	0	0	0	0	0	0	0	0	0	0	0	0	0	0	0	0	0	0	0	0	0	0	0	0	0	0	0
WA_000000029175_5	8.91234	0	0	0	7.50513	0	6.33245	1.87628	0	0	1.64175	4.92524	3.28349	5.39431	3.04896	0	0	2.11082	0	0	0	0	2.34535	5.39431	0	0	3.28349	4.22163	0	1.40721	0	2.34535	1.64175	0	0	6.33245	0	6.33245	3.51803	1.64175	0	2.57989	0	0	4.22163	4.6907	0	0	6.56699
WA_000000029184_1	10.5352	0	0	0	5.15553	0	8.74198	8.96613	0	0	5.37968	6.27629	18.6047	8.29367	13.0009	0	0	2.91399	0	0	0	8.29367	12.3284	8.74198	0	0	6.05214	5.15553	0	0	0	8.06952	5.60383	0	0	6.27629	0	7.39706	10.5352	0	0	5.82799	7.17291	0	3.81061	5.37968	0	0	19.2772
WA_000000029217_30	2.71166	0	0	0	0	0	3.84152	0	0	0	3.16361	3.61555	3.84152	3.16361	0	0	0	0	0	0	0	2.48569	2.25972	0	0	0	0	0	0	0	0	0	4.0675	0	0	0	0	2.71166	0	0	0	0	2.03375	0	0	2.03375	0	0	2.03375
WA_000000029350_8	0	0	0	0	0	0	0	0	0	0	0	0	0	2.80514	0	0	0	0	0	0	0	0	0	2.40441	0	0	0	0	0	0	0	0	0	0	0	0	0	0	0	0	0	0	0	0	0	0	0	0	0
WA_000000029373_23	27.3858	0	0	0	28.1834	0	24.4611	7.44467	0	0	23.9293	26.3222	20.7387	19.1434	9.57172	0	0	11.167	0	2.12705	0	19.9411	21.5364	15.687	0	0	17.5482	14.6235	0	0	0	15.1552	17.0164	0	0	19.6752	0	31.1081	20.4729	0	0	15.687	26.0564	0	26.5881	23.6634	0	0	30.5763
WA_000000029382_1	0	0	0	0	0	0	0	0	0	0	0	0	0	0	1.97759	0	0	0	0	0	0	0	0	0	0	0	0	0	0	0	0	0	0	0	0	0	0	0	1.53813	0	0	0	2.63679	0	0	0	0	0	2.41705
WA_000000029474_1	0	0	0	0	0	0	0	0	0	0	0	0	0	1.88422	0	0	0	0	0	0	0	0	0	0	0	0	0	0	0	0	0	0	0	0	0	0	0	0	0	0	0	0	0	0	1.64869	0	0	0	0
WA_000000029977_1	0	0	0	0	0	0	0	0	0	0	2.1086	0	0	0	0	0	0	0	0	0	0	0	0	0	0	0	0	0	0	0	0	0	0	0	0	0	0	2.46003	0	0	0	0	0	0	0	0	0	0	0
WA_000000030492_3	3.27659	0	0	0	2.91253	0	4.36879	3.64066	0	0	0	0	8.73759	5.82506	2.91253	0	0	0	0	0	0	0	2.91253	0	0	0	4.36879	0	0	0	0	1.82033	3.27659	0	0	0	0	0	2.91253	0	0	0	4.73286	0	0	0	0	0	4.00473
WA_000000030737_2	0	0	0	0	0	0	0	0	0	0	0	0	0	0	0	0	0	0	0	0	0	0	0	0	0	0	0	0	0	0	0	0	0	0	0	0	0	0	1.67841	0	0	0	0	0	0	0	0	0	0
WA_000000030870_26	2.8306	0	0	0	5.25682	0	0	0	0	0	4.85245	4.2459	0	0	3.23497	0	0	0	0	0	0	3.63934	0	4.44808	0	0	3.84152	0	0	0	0	3.03278	0	0	0	0	0	7.88523	2.62841	0	0	0	4.44808	0	5.25682	6.67212	0	0	4.85245
WA_000000030899_2	0	0	0	0	0	0	0	0	0	0	0	0	2.60813	0	0	0	0	0	0	0	0	0	0	0	0	0	0	0	0	0	0	0	0	0	0	0	0	0	0	0	0	0	0	0	0	0	0	0	0
WA_000000030989_4	0	0	0	0	0	0	0	0	0	0	0	1.43562	0	0	0	0	0	0	0	0	0	0	0	0	0	0	0	0	0	0	0	0	0	0	0	0	0	0	0	0	0	0	0	0	0	0	0	0	0
WA_000000031023_1	3.4384	0	0	0	0	0	0	0	0	0	3.4384	3.78224	0	0	0	0	0	0	0	2.06304	0	0	0	0	0	0	0	0	0	0	0	0	0	0	0	3.4384	0	9.97136	3.4384	0	0	7.56448	0	0	0	3.4384	0	0	0
WA_000000031196_1	0	0	0	0	0	0	0	0	0	0	1.50546	0	0	1.88183	0	0	0	0	0	0	0	0	0	1.50546	0	0	0	0	0	0	0	0	0	0	0	0	0	0	0	0	0	0	0	0	0	0	0	0	0
WA_000000031223_44	0	0	0	0	0	0	0	0	0	0	0	0	2.193	0	0	0	0	0	0	0	0	0	0	0	0	0	0	0	0	0	0	0	0	0	0	0	0	0	0	0	0	0	0	0	0	0	0	0	0
WA_000000032014_5	7.46731	0	0	0	15.9437	0	2.42183	3.02729	0	0	13.1183	34.5111	0	2.82547	3.02729	0	0	0	0	0	0	4.64184	3.83457	2.62365	0	0	3.43093	9.88914	0	0	0	3.43093	3.83457	0	0	6.2564	0	18.5674	4.84366	0	0	10.4946	3.02729	0	23.0074	32.0893	0	0	10.2928
WA_000000032028_1	0	0	0	0	0	0	0	0	0	0	0	0	0	0	0	0	0	0	0	0	0	0	2.05353	0	0	0	0	0	0	0	0	0	0	0	0	0	0	0	0	0	0	2.05353	0	0	0	0	0	0	0
WA_000000032717_1	0	0	1.60459	0	0	0	0	0	0	0	0	0	0	0	0	0	0	0	0	0	0	0	0	0	0	0	0	0	0	0	0	0	0	0	0	0	0	0	0	0	0	0	0	0	0	0	0	0	0
WA_000000032744_1	0	0	0	0	8.3266	0	0	3.44549	0	0	9.76223	20.6729	0	4.30686	6.89098	0	0	3.15837	0	1.72275	0	6.60386	4.88111	6.02961	0	0	4.88111	9.4751	0	0	0	3.44549	2.87124	0	0	8.90085	0	6.31673	7.17811	0	0	5.74249	5.16824	0	14.9305	19.2373	0	0	9.76223
WA_000000032793_1	0	0	0	0	0	0	0	0	0	0	0	2.29699	0	0	0	0	0	0	0	0	0	0	7.46523	1.72275	0	0	0	0	0	0	0	0	0	0	0	0	0	2.00987	0	0	0	2.00987	0	0	0	1.72275	0	0	1.72275
WA_000000032891_10	0	0	0	0	0	0	2.71166	0	0	0	0	0	4.0675	0	0	0	0	0	0	0	0	0	0	0	0	0	2.48569	0	0	0	0	0	0	0	0	0	0	0	0	0	0	0	0	0	0	0	0	0	0
WA_000000032971_1	0	0	0	0	0	0	0	0	0	0	0	1.94876	0	0	0	0	0	0	0	0	0	1.94876	0	0	0	0	0	0	0	0	0	0	0	0	0	0	0	0	0	0	0	0	0	0	0	0	0	0	0
WA_000000033010_14	2.13214	0	0	0	2.93169	0	3.19821	0	0	0	0	0	2.39866	0	0	0	0	0	0	0	0	0	0	0	0	0	0	1.33259	0	0	0	0	1.86562	0	0	0	0	0	3.19821	0	0	0	0	0	0	0	0	0	2.39866
WA_000000033118_2	0	0	0	0	0	0	1.27077	0	0	0	0	0	0	0	0	0	0	0	0	0	0	0	0	0	0	0	0	0	0	0	0	0	0	0	0	0	0	0	0	0	0	0	0	0	0	0	0	0	0
WA_000000033195_3	1.32624	0	0	0	1.76832	0	3.75768	0	0	0	0	0	4.4208	0	0	0	0	0	0	0	0	0	0	0	0	0	1.54728	0	0	0	0	0	0	0	0	1.98936	0	0	2.65248	0	0	0	0	0	2.65248	0	0	0	0
WA_000000033874_2	4.4477	0	0	0	4.4477	0	8.26001	0	0	0	1.90616	5.08308	8.4718	9.95437	3.60052	0	0	4.2359	0	0	0	0	2.54154	7.83642	0	0	5.71847	0	0	0	0	5.29488	8.89539	0	0	0	0	3.60052	4.2359	0	0	0	5.50667	0	4.65949	4.4477	0	0	4.4477
WA_000000034422_10	0	0	0	0	4.2143	0	0	0	0	0	1.83231	0	0	0	0	0	0	0	0	0	0	0	0	0	0	0	0	0	0	0	0	0	0	0	0	0	0	3.84784	0	0	0	0	0	0	0	0	0	0	0
WA_000000034484_8	0	0	0	0	0	0	0	0	0	0	0	0	0	0	0	0	0	0	0	0	0	0	0	0	0	0	2.02553	0	0	0	0	0	0	0	0	0	0	0	0	0	0	0	0	0	0	0	0	0	0
WA_000000035001_31	11.5455	0	0	0	23.2936	0	8.91234	6.68425	0	0	36.257	40.5106	1.62042	9.52	12.7608	0	0	6.07659	0	2.83574	0	16.2042	14.3813	10.3302	0	0	7.08936	10.7353	0	0	0	6.27915	8.10212	0	0	14.3813	0	22.6859	22.8885	0	0	21.6732	5.26638	0	24.3064	43.1438	0	0	22.2808
WA_000000035252_9	0	0	0	0	2.90439	0	0	0	0	0	0	1.65965	0	2.48948	0	0	0	0	0	0	0	0	0	0	0	0	0	0	0	0	0	0	0	0	0	0	0	0	0	0	0	0	0	0	0	0	0	0	0
WA_000000035503_2	5.49051	0	0	0	3.71938	0	7.26164	0	0	0	0	2.47959	9.387	2.83381	2.47959	0	0	5.13628	0	0	0	4.0736	0	3.54226	0	0	6.19896	1.77113	0	0	0	2.6567	3.89649	0	0	0	0	3.18804	4.42783	0	0	0	3.71938	0	2.6567	6.02185	0	0	5.3134
WA_000000035826_7	27.9814	0	0	0	21.2033	0	16.5108	5.73532	0	0	17.9011	18.7701	13.3824	16.5108	12.861	0	0	9.21127	0	0	0	15.468	9.03747	13.2086	0	0	13.2086	9.90646	0	0	0	8.86367	14.599	0	0	14.0776	0	22.9413	17.9011	0	0	16.5108	10.2541	0	13.73	19.1177	0	0	29.8932
WA_000000035988_6	0	0	0	0	0	0	0	0	0	0	2.52781	2.34725	0	0	0	0	0	0	0	0	0	2.52781	0	0	0	0	0	0	0	0	0	0	0	0	0	0	0	3.06948	2.34725	0	0	1.44446	0	0	0	3.97227	0	0	0
WA_000000036067_8	5.26537	0	0	0	4.15687	0	0	0	0	0	4.71112	3.87975	0	1.66275	0	0	0	0	0	0	0	2.77125	0	0	0	0	2.77125	2.77125	0	0	0	1.93987	0	0	0	3.3255	0	10.8079	2.217	0	0	4.98825	0	0	3.87975	7.48237	0	0	5.26537
WA_000000036218_5	0	0	0	0	0	0	3.42782	0	0	0	0	0	4.28478	2.35663	0	0	0	0	0	0	0	0	0	1.92815	0	0	3.21358	0	0	0	0	0	0	0	0	0	0	0	0	0	0	0	0	0	0	0	0	0	3.21358
WA_000000036647_1	6.59978	0	0	0	10.0317	0	27.4551	6.33578	0	0	15.8395	19.7993	13.7275	42.2386	5.54381	0	0	16.8954	0	0	0	8.7117	7.65574	46.4624	0	0	59.926	7.12776	0	0	0	68.1097	49.6303	0	0	4.22386	0	18.2154	9.23969	0	0	3.43188	69.9576	0	41.4466	19.5353	0	0	11.6156
WA_000000036739_11	0	0	0	0	0	0	0	0	0	0	0	0	0	0	0	0	0	0	0	0	0	0	0	0	0	0	0	0	0	0	0	0	0	0	0	0	0	2.06623	0	0	0	1.72186	0	0	0	2.06623	0	0	0
WA_000000036771_14	2.1844	0	0	0	5.75886	0	6.15603	2.78014	0	0	0	4.76596	9.73049	4.96454	4.56737	0	0	2.78014	0	0	0	2.78014	3.77305	3.97163	0	0	5.16312	0	0	0	0	2.97872	0	0	0	0	0	5.95744	4.17021	0	0	0	3.77305	0	3.1773	4.17021	0	0	5.75886
WA_000000036966_6	0	0	0	0	0	0	0	0	0	0	0	0	4.72624	2.92577	0	0	0	2.92577	0	0	0	0	0	2.47565	0	0	2.02553	0	0	0	0	2.92577	2.70071	0	0	0	0	0	0	0	0	0	3.60094	0	0	0	0	0	0
WA_000000037480_18	5.24468	0	0	0	6.32978	0	5.96808	0	0	0	6.51064	8.8617	9.9468	9.76595	2.71276	0	0	6.51064	0	0	0	3.25532	3.43617	4.88298	0	0	8.8617	2.71276	0	0	0	8.5	5.24468	0	0	0	0	10.1277	8.31915	0	0	0	4.70213	0	8.68085	11.2128	0	0	3.79787
WA_000000038270_4	0	0	0	0	0	0	7.89301	0	0	0	0	0	0	0	0	0	0	0	0	0	0	0	0	0	0	0	0	0	0	4.96132	0	0	0	0	0	0	0	0	0	0	0	0	0	0	0	0	0	0	0
WA_000000038284_1	3.46472	0	0	0	6.92945	0	12.5263	4.79731	0	0	1.5991	0	8.79507	7.46248	3.19821	0	0	9.86114	0	0	0	2.93169	0	15.991	0	0	9.3281	0	0	0	0	7.729	13.5924	0	0	0	0	3.99776	5.59686	0	0	0	7.729	0	5.33035	0	0	0	4.79731
WA_000000038548_1	0	0	0	0	0	0	0	0	0	0	0	0	0	0	0	0	0	0	0	0	0	0	0	2.18976	0	0	0	0	0	0	0	0	0	0	0	0	0	0	0	0	0	0	0	0	0	0	0	0	0
WA_000000038650_7	7.45708	0	0	0	5.87527	0	10.6207	4.51944	0	0	4.97138	7.00513	20.1115	11.5246	6.10125	0	0	7.90902	0	0	0	3.38958	3.61555	7.45708	0	0	8.36097	0	0	0	0	4.0675	4.29347	0	0	5.42333	0	8.58694	7.00513	0	0	0	4.97138	0	7.90902	7.23111	0	0	12.6544
WA_000000038709_4	3.46229	0	0	0	0	0	0	0	0	0	0	0	3.05496	0	0	0	0	0	0	0	0	0	0	0	0	0	0	0	0	0	0	0	0	0	0	0	0	0	0	0	0	0	0	0	0	0	0	0	0
WA_000000038829_5	4.83054	0	3.92481	0	4.22672	2.71718	8.45344	0	0	5.13244	4.52863	4.52863	6.34008	6.64199	0	3.6229	3.6229	5.13244	3.32099	0	0	4.52863	0	12.9821	4.22672	4.22672	10.5668	0	4.22672	5.13244	4.22672	11.1706	10.5668	0	0	0	4.22672	2.71718	2.71718	8.15153	0	0	4.22672	0	11.1706	2.41527	4.22672	0	2.41527
WA_000000038993_11	0	0	0	0	1.57224	0	2.69526	0	0	0	1.79684	0	0	4.71671	0	0	0	2.91987	0	0	0	2.24605	0	3.59368	0	0	4.71671	0	0	0	0	0	2.69526	0	0	0	0	1.57224	0	0	0	0	0	0	1.79684	0	0	0	0
WA_000000039095_2	0	0	0	0	0	0	0	0	0	0	0	0	0	0	0	0	0	0	0	0	0	0	0	0	0	0	0	0	0	0	0	0	0	0	0	0	0	0	0	0	0	0	0	0	0	0	0	0	2.00528
WA_000000039284_2	0	0	0	0	0	0	0	0	0	0	0	0	1.80778	0	0	0	0	0	0	0	0	0	0	1.35583	0	0	0	0	0	0	0	0	0	0	0	0	0	0	0	0	0	0	0	0	0	0	0	0	0
WA_000000039568_2	3.30652	0	0	0	3.30652	0	0	0	0	0	0	0	0	0	0	0	0	0	0	0	0	0	0	0	0	0	0	0	0	0	0	0	0	0	0	2.54348	0	2.28913	0	0	0	0	0	0	1.78043	4.32391	0	0	0
WA_000000039620_2	3.97038	0	0	0	0	0	3.03617	3.97038	0	0	0	0	4.20393	4.67104	7.24011	0	0	2.80262	0	0	0	0	3.03617	0	0	0	4.20393	0	0	0	0	2.56907	3.03617	0	0	2.10197	0	5.60524	4.67104	0	0	1.63486	0	0	2.33552	3.73683	0	0	6.773
WA_000000039673_6	2.50091	0	0	0	0	0	4.31976	0	0	0	0	0	4.54711	0	0	0	0	2.27356	0	0	0	0	0	0	0	0	0	0	0	0	0	0	0	0	0	0	0	0	2.72827	0	0	0	0	0	0	0	0	0	1.81884
WA_000000040654_8	0	0	0	0	0	0	1.59149	0	0	0	0	0	2.50091	0	0	0	0	2.50091	0	0	0	0	0	0	0	0	0	0	0	0	0	0	1.59149	0	0	0	0	0	0	0	0	0	0	0	0	0	0	0	0
WA_000000040681_1	2.82752	0	0	0	0	0	0	0	0	0	0	0	0	0	1.41376	0	0	0	0	0	0	0	0	0	0	0	0	0	0	0	0	0	0	0	0	0	0	0	0	0	0	0	0	0	2.82752	0	0	0	0
WA_000000040879_1	0	0	0	0	0	0	0	2.05218	0	0	3.8112	0	0	3.22486	3.22486	0	0	0	0	0	0	0	0	4.10437	0	0	2.93169	0	0	0	0	3.8112	2.34535	0	0	1.75901	0	1.17268	0	0	0	0	4.10437	0	2.34535	0	0	0	0
WA_000000040882_31	2.07844	0	0	0	0	0	0	0	0	0	1.66275	0	0	0	0	0	0	0	0	0	0	0	0	2.70197	0	0	3.94903	0	0	0	0	0	0	0	0	0	0	0	0	0	0	0	2.49412	0	0	0	0	0	0
WA_000000040936_3	13.6762	0	0	0	25.0731	0	13.1064	6.83811	0	0	23.0786	24.7882	7.40795	13.6762	15.3857	0	0	4.27382	0	1.99445	0	16.5254	11.6818	13.9611	0	0	10.827	12.5365	0	0	0	6.55319	15.1008	0	0	15.3857	0	29.9167	17.95	0	0	18.8048	10.5421	0	21.0842	22.7937	0	0	19.9445
WA_000000040956_3	8.52273	0	0	0	17.6542	0	38.7581	16.8425	0	0	17.8571	13.1899	18.4659	64.1234	15.625	0	0	13.5958	0	3.04383	0	10.1461	13.5958	46.6721	0	0	61.4854	6.08766	0	0	0	58.8474	58.0357	0	0	11.9724	0	15.0162	11.1607	0	0	8.11688	62.9058	0	43.6282	15.2192	0	0	10.7549
WA_000000041792_3	0	0	0	0	0	0	0	0	0	0	0	0	0	0	0	0	0	0	0	0	0	0	0	0	0	0	0	9.45074	0	0	0	0	0	0	0	0	0	0	0	0	0	0	0	0	0	0	0	0	0
WA_000000041812_1	0	0	0	0	0	0	0	0	0	0	0	0	0	0	0	0	0	0	0	0	0	0	0	0	0	0	0	6.01478	0	0	0	0	0	0	0	0	0	0	0	0	0	0	0	0	0	0	0	0	0
WA_000000041851_5	0	0	0	0	0	0	0	0	0	0	0	0	0	0	0	0	0	0	0	0	0	0	0	0	0	0	0	0	0	0	0	0	0	0	0	0	0	0	1.81145	0	0	0	0	0	0	0	0	0	0
WA_000000042049_8	1.96596	0	0	0	0	0	4.09574	0	0	0	0	0	3.76808	2.12979	3.11276	0	0	0	0	0	0	0	0	0	0	0	4.91489	0	0	0	0	2.62128	2.94894	0	0	0	0	2.45745	0	0	0	0	0	0	0	0	0	0	0
WA_000000042057_1	0	0	0	0	0	0	0	0	0	0	0	0	0	0	0	0	0	0	0	0	0	0	0	0	0	0	0	1.28051	0	0	0	0	0	0	0	0	0	0	0	0	0	2.24089	0	0	0	0	0	0	0
WA_000000042102_7	0	0	0	0	0	0	0	0	0	0	0	0	0	0	0	0	0	0	0	0	0	0	0	0	0	0	2.18012	0	0	0	0	0	0	0	0	0	0	0	0	0	0	0	0	0	0	0	0	0	0
WA_000000042259_1	2.92656	0	0	0	3.31676	0	7.41394	0	0	0	2.14614	0	9.16987	3.70697	4.29228	0	0	4.29228	0	0	0	1.75593	0	5.2678	0	0	4.87759	0	0	0	0	3.31676	2.92656	0	0	0	0	0	3.51187	0	0	0	0	0	0	2.14614	0	0	5.0727
WA_000000042291_6	0	0	0	0	2.46651	0	0	0	0	0	0	0	0	0	0	0	0	0	0	0	0	0	0	0	0	0	0	0	0	0	0	0	0	0	0	0	0	0	0	0	0	0	0	0	0	0	0	0	0
WA_000000042441_1	1.98936	0	0	0	0	0	0	0	0	0	0	0	0	0	0	0	0	0	0	0	0	0	0	0	0	0	0	0	0	0	0	0	0	0	0	0	0	0	0	0	0	0	0	0	0	0	0	0	0
WA_000000042753_1	0	0	0	0	0	0	0	0	0	0	0	0	0	0	0	0	0	0	0	0	0	0	0	0	0	0	0	0	0	3.46334	0	0	0	0	0	0	0	0	1.73167	0	0	0	0	0	0	0	0	0	0
WA_000000042904_2	5.20294	0	0	0	0	0	16.8331	0	0	0	3.97872	2.14239	24.7905	11.9362	0	0	0	13.7725	0	0	0	3.36661	0	8.56956	0	0	15.9149	0	0	0	0	11.3241	14.0786	0	0	0	0	2.44844	4.28478	0	0	0	11.6301	0	12.5483	0	0	0	4.28478
WA_000000043103_3	0	0	0	0	0	0	0	0	0	0	0	0	0	0	0	0	0	0	0	0	0	0	0	0	0	0	0	0	0	0	0	0	0	0	0	0	0	0	0	0	1.70343	0	0	0	0	0	0	0	0
WA_000000043286_4	3.56661	0	0	0	0	0	4.61562	2.72741	0	0	4.19602	2.72741	3.77641	3.35681	0	0	0	0	0	0	0	0	2.09801	2.93721	0	0	2.93721	2.09801	0	0	0	4.40582	4.61562	0	0	2.51761	0	2.93721	3.77641	0	0	3.98621	0	0	3.56661	0	0	0	4.40582
WA_000000043553_1	2.82361	0	0	0	0	0	4.62045	2.56692	0	0	2.82361	4.10707	2.56692	7.70075	0	0	0	0	0	0	0	0	0	3.85038	0	0	4.36376	0	0	0	0	2.82361	2.31023	0	0	0	0	5.90391	4.10707	0	0	0	4.36376	0	3.59368	0	0	0	5.13383
WA_000000043971_2	0	0	0	0	0	0	0	0	0	0	0	0	0	0	0	0	0	0	0	3.48819	0	0	0	0	0	0	0	0	0	0	0	0	0	0	0	0	0	0	0	0	0	0	0	0	0	0	0	0	0
WA_000000044185_21	6.13459	0	0	0	4.90767	0	20.1215	0	0	0	5.64383	4.90767	29.9368	14.2323	4.17152	0	0	34.8445	0	0	0	5.88921	0	16.4407	0	0	20.6122	0	0	0	0	44.4145	24.5384	0	0	2.20845	0	4.90767	5.15306	3.68076	0	0	38.5252	0	17.913	5.88921	2.69922	0	4.41691
WA_000000044494_10	0	0	0	0	0	0	0	0	0	0	0	0	0	0	0	2.31653	0	0	0	0	0	0	0	0	0	0	0	0	0	0	0	0	0	0	0	0	0	0	0	0	0	0	0	0	0	0	0	0	0
WA_000000044631_3	0	0	0	0	0	0	0	0	0	0	0	0	0	0	2.13214	0	0	0	0	0	0	0	0	0	0	0	0	0	0	0	0	0	0	0	0	2.93169	0	0	0	0	0	0	0	0	0	0	0	0	0
WA_000000044701_2	0	0	0	0	0	0	0	0	0	0	0	0	0	2.56102	0	0	0	0	0	0	0	0	0	0	0	0	0	0	0	0	0	0	0	0	0	0	0	0	0	0	0	0	0	0	1.70734	0	0	0	0
WA_000000044882_25	0	0	0	0	0	0	0	0	0	0	2.26097	1.64434	0	1.84989	0	0	0	0	0	0	0	0	0	0	0	0	0	0	0	0	0	0	0	0	0	0	0	4.52194	1.64434	0	0	0	0	0	0	2.05543	0	0	0
WA_000000044978_44	0	0	0	0	0	0	0	0	0	0	0	0	0	0	0	0	0	0	0	0	0	0	0	2.53191	0	0	2.9539	0	0	0	0	0	0	0	0	0	0	1.68794	0	0	0	0	1.47695	0	4.00886	0	0	0	2.10993
WA_000000045048_2	0	0	0	0	0	0	0	0	0	0	0	0	0	0	0	0	0	0	0	0	0	0	0	0	0	0	0	0	0	0	0	0	0	0	0	0	0	1.90616	0	0	0	0	0	0	0	0	0	0	0
WA_000000045254_9	0	0	0	0	0	0	1.87459	0	0	0	0	0	4.55258	0	0	0	0	0	0	0	0	0	0	0	0	0	2.41019	0	0	0	0	1.60679	0	0	0	0	0	0	0	0	0	0	0	0	0	0	0	0	0
WA_000000045699_3	0	0	0	0	0	0	0	0	0	0	0	0	4.97138	0	0	0	0	0	0	0	0	0	0	0	0	0	3.38958	0	0	0	0	0	0	0	0	0	0	0	0	0	0	0	1.80778	0	0	0	0	0	0
WA_000000046024_4	2.85043	0	0	0	3.08796	0	3.3255	0	0	0	3.3255	2.85043	4.27564	2.13782	0	0	0	0	0	0	0	4.51318	0	0	0	0	0	0	0	0	0	3.3255	0	0	0	0	0	5.46332	4.51318	0	0	1.66275	0	0	0	0	0	0	3.08796
WA_000000046237_1	3.06617	0	0	0	0	0	0	3.40686	0	0	0	0	8.85783	0	0	0	0	4.7696	0	4.08823	0	2.04411	1.36274	0	0	0	0	0	0	0	0	0	0	0	0	0	0	0	0	0	0	0	0	0	0	0	0	0	0
WA_000000046576_11	0	0	0	0	0	0	0	0	0	0	14.8257	0	0	0	0	0	0	0	0	0	0	0	0	0	0	0	0	0	0	0	0	0	0	0	0	0	0	0	0	0	0	0	0	0	0	2.96513	0	0	0
WA_000000046697_24	0	0	0	0	0	0	0	0	0	0	9.91141	0	0	0	0	0	0	0	0	0	0	0	0	0	0	0	0	0	0	0	0	0	0	0	0	0	0	0	3.96456	0	0	0	0	0	0	0	0	0	0
WA_000000047138_1	3.22911	0	0	0	4.38236	0	10.8406	0	0	0	2.07585	5.30496	8.07277	13.1471	0	0	0	5.53561	0	0	0	3.22911	3.92106	17.7601	0	0	11.9938	1.8452	0	0	0	17.5294	13.6084	0	0	0	0	7.15017	6.22756	0	0	0	16.1455	0	9.45667	5.07431	0	0	4.61301
WA_000000047442_105	0	0	0	0	2.58533	0	0	0	0	0	0	0	0	0	2.58533	0	0	0	0	0	0	0	0	0	0	0	0	0	0	0	0	0	0	0	0	4.93563	0	4.23054	0	0	0	3.52545	0	0	0	0	0	0	3.05539
WA_000000047620_1	0	0	0	0	0	0	24.3522	2.23928	0	0	0	3.07901	13.1558	27.991	3.35892	0	0	5.03838	0	0	0	0	0	34.7089	0	0	30.2303	0	0	0	0	19.0339	20.1535	0	0	0	0	3.63883	1.39955	0	0	0	23.2325	0	10.9165	2.23928	0	0	0
WA_000000047735_10	4.43488	0	0	0	4.25749	0	5.85404	0	0	0	3.37051	6.38623	5.49925	4.78967	5.14446	0	0	4.08009	0	0	0	2.48353	2.12874	2.83832	0	0	0	0	0	0	0	0	2.83832	0	0	0	0	5.49925	4.25749	0	0	2.48353	2.66093	0	3.37051	4.61228	0	0	4.43488
WA_000000048115_7	0	0	0	0	0	0	0	0	0	0	0	0	0	0	0	0	0	0	0	0	0	0	0	0	0	0	0	0	0	0	0	0	0	0	0	0	0	3.90892	0	0	0	0	0	0	0	2.60595	0	0	0
WA_000000048815_2	8.51497	0	0	0	8.51497	0	7.09581	5.67665	0	0	6.74102	7.628	8.86976	6.74102	7.80539	0	0	6.91841	0	0	0	6.20883	6.03144	8.51497	0	0	9.04716	2.83832	0	0	0	4.43488	6.38623	0	0	6.56362	0	8.33758	8.69237	0	0	4.43488	6.56362	0	4.25749	5.32186	0	0	11.1759
WA_000000048905_1	0	0	0	0	0	0	0	0	0	0	0	0	0	0	0	1.95446	0	0	0	0	0	0	0	2.60595	0	0	1.30297	0	0	0	0	0	0	0	0	1.62872	0	0	1.62872	1.30297	0	3.58318	0	0	0	0	0	0	0
WA_000000049179_16	0	0	0	0	0	0	0	0	0	0	0	0	0	0	0	0	0	0	0	1.84357	0	0	0	0	0	0	0	0	0	0	0	0	0	0	0	0	0	0	0	0	0	0	0	0	0	0	0	0	0
WA_000000049567_1	3.80869	0	2.85652	0	3.4913	0	6.9826	0	0	0	0	2.22174	11.1087	3.17391	0	0	1.90435	3.80869	0	0	0	2.53913	0	4.12608	0	0	0	1.58695	0	0	0	2.85652	4.44347	0	0	3.17391	0	4.76086	5.39565	0	2.85652	2.22174	4.12608	0	2.53913	0	0	0	6.9826
WA_000000049719_9	2.85652	0	0	0	2.41705	0	6.8117	0	0	0	2.41705	3.07625	7.03143	7.03143	2.41705	0	0	5.4933	0	0	0	2.19732	0	11.6458	0	0	4.83411	0	0	0	0	5.27357	7.25116	0	0	0	0	5.4933	0	0	0	0	2.85652	0	0	0	0	0	4.17491
WA_000000049786_1	0	0	0	0	0	0	0	0	0	0	0	0	0	0	0	0	0	0	0	0	0	0	0	0	0	0	0	0	0	0	0	0	0	0	0	0	0	0	0	0	0	0	0	0	0	0	0	0	1.35859
WA_000000049819_19	0	0	0	0	0	0	0	0	0	0	0	0	0	0	0	0	0	0	0	0	0	0	2.85164	0	0	0	0	0	0	0	0	0	0	0	0	0	0	0	0	0	0	0	0	0	0	0	0	0	0
WA_000000049879_14	6.06434	0	0	0	5.16592	0	3.36908	0	0	0	4.49211	9.20882	5.83974	1.57224	3.81829	0	0	2.69526	0	0	0	5.83974	3.36908	2.91987	0	0	3.59368	4.04289	0	0	0	2.47066	4.71671	0	0	6.73816	0	5.83974	0	0	0	7.41197	6.06434	0	3.36908	4.2675	0	0	12.1287
WA_000000050040_22	0	0	0	0	0	0	0	0	0	0	2.217	1.66275	0	0	0	0	0	0	0	0	0	0	0	0	0	0	2.77125	0	0	0	0	0	0	0	0	0	0	0	0	0	0	0	3.3255	0	0	0	0	0	0
WA_000000050391_5	0	0	0	0	0	0	2.22314	1.72911	0	0	0	0	15.068	0	0	0	0	3.45822	0	0	0	0	0	0	0	0	0	0	0	0	0	0	0	0	0	0	0	0	0	0	0	0	0	0	0	0	0	0	0
WA_000000050451_3	0	0	0	0	0	0	0	0	0	0	0	0	0	0	0	0	0	0	0	0	0	0	0	0	0	0	0	0	0	0	0	0	0	0	0	0	1.97876	0	0	0	0	0	0	0	0	0	0	0	0
WA_000000050607_3	0	0	0	0	0	0	1.21532	0	0	0	0	0	0	1.62042	0	0	0	0	0	0	0	0	0	0	0	0	0	0	0	0	0	0	0	0	0	0	0	0	0	0	0	0	0	0	0	0	0	0	0
WA_000000050715_4	6.24697	0	0	0	4.78934	0	7.49636	5.62227	0	0	4.58111	3.95641	12.0775	5.62227	4.78934	0	0	7.91282	0	0	0	5.8305	3.95641	3.95641	0	0	3.33171	0	0	0	0	4.58111	2.49879	0	0	4.99757	0	7.91282	5.8305	0	0	2.70702	2.91525	0	3.95641	4.16464	0	0	5.41404
WA_000000050784_1	2.22808	0	0	0	0	0	3.71347	0	0	0	2.59943	2.22808	0	0	0	0	0	0	0	0	0	3.71347	0	2.59943	0	0	3.34213	0	0	0	0	0	0	0	0	0	0	2.97078	1.85674	0	0	0	3.71347	0	0	0	0	0	0
WA_000000051154_7	0	0	0	0	0	0	5.07305	0	0	0	0	0	5.4789	5.07305	0	0	0	0	0	0	0	0	0	0	0	0	6.89935	0	0	0	0	3.6526	5.27597	0	0	0	0	0	0	0	0	0	7.91396	0	3.04383	0	0	0	0
WA_000000051337_2	0	0	0	0	0	0	2.81798	0	0	0	0	0	0	0	0	0	0	0	0	0	0	0	0	2.81798	0	0	0	0	0	0	0	0	2.25439	0	0	0	0	0	0	0	0	0	3.00585	0	0	0	0	0	0
WA_000000051402_1	0	0	0	0	0	0	1.80516	0	0	0	0	0	5.1576	0	0	0	0	0	0	0	0	0	0	0	0	0	3.09456	0	0	0	0	0	0	0	0	0	0	0	0	0	0	0	2.32092	0	0	0	0	0	0
WA_000000051520_2	2.93872	0	0	0	4.2745	0	5.34313	3.20588	0	0	2.40441	0	5.34313	5.61028	3.74019	0	0	5.87744	0	0	0	2.13725	0	3.74019	0	0	3.20588	0	0	0	0	2.93872	4.00735	0	0	0	0	0	5.34313	0	0	0	0	0	3.47303	0	0	0	8.549
WA_000000051572_5	2.24441	0	0	0	6.52918	0	5.10093	0	0	0	2.85652	3.8767	7.1413	13.6705	1.83633	0	0	0	0	0	0	3.06056	0	7.75341	0	0	16.1189	0	0	0	0	8.16148	9.79378	0	0	0	0	4.28478	4.89689	0	0	0	8.77359	0	6.93726	1.22422	0	0	5.509
WA_000000051675_2	14.3316	0	0	0	19.491	0	8.21678	8.59895	0	0	16.6246	21.784	0	6.49699	20.6375	0	0	0	0	4.20393	0	12.0385	14.9049	6.68807	0	0	0	0	0	0	0	0	4.7772	0	0	19.8731	0	33.2493	13.1851	0	0	23.1216	4.58611	0	6.11481	20.8286	0	0	21.4018
WA_000000052246_1	3.56493	0	0	0	1.55966	0	0	0	0	0	0	3.11932	5.12459	0	2.22808	0	0	3.11932	0	0	0	0	2.22808	0	0	0	0	0	0	0	0	3.34213	0	0	0	1.78247	0	6.23864	0	0	0	0	0	0	2.6737	2.22808	0	0	2.00528
WA_000000052294_80	0	0	0	0	0	0	0	0	0	0	0	2.62643	0	0	0	0	0	0	0	0	0	0	0	0	0	0	0	0	0	0	0	0	0	0	0	0	0	4.15851	0	0	0	2.18869	0	0	0	2.62643	0	0	3.72077
WA_000000052561_1	0	0	0	0	0	0	0	0	0	0	0	0	0	0	0	0	0	0	0	0	0	0	0	0	0	0	0	0	0	0	2.15158	0	0	0	0	0	0	0	0	0	0	0	0	0	0	0	0	0	0
WA_000000052662_1	0	0	0	0	0	0	0	0	0	0	0	0	3.38377	3.64406	2.6029	0	0	3.12348	0	0	0	0	1.82203	0	0	0	4.42493	0	0	0	0	0	0	0	0	0	0	0	3.64406	0	0	0	2.08232	0	0	2.86319	0	0	5.98668
WA_000000052783_4	4.91489	0	0	0	6.96276	0	8.60106	5.32447	0	0	7.16755	6.75798	12.9016	14.9495	10.2394	0	0	7.78191	0	0	0	6.75798	8.60106	4.91489	0	4.30053	12.492	2.45745	0	0	0	7.37234	11.0585	0	0	3.27659	0	6.14361	11.0585	0	0	6.75798	14.1303	0	12.9016	0	0	0	6.75798
WA_000000053006_3	0	0	0	0	0	0	2.97342	0	0	0	0	3.17165	2.77519	2.97342	3.17165	0	0	2.57697	0	0	0	0	0	1.78405	0	0	4.36102	0	0	0	0	2.37874	3.76633	0	0	0	0	2.18051	2.77519	0	0	0	0	0	0	3.36988	0	0	3.17165
WA_000000053346_1	0	0	0	0	3.76729	0	0	0	0	0	0	2.42183	0	0	0	0	0	0	0	0	0	0	0	0	0	0	2.69092	0	0	0	0	0	0	0	0	0	0	3.4982	0	0	0	0	0	0	0	0	0	0	3.76729
WA_000000053427_2	4.49851	0	0	0	6.88007	0	3.70465	0	0	0	3.44004	4.49851	0	4.76313	2.9108	0	0	2.38156	0	0	0	3.17542	2.9108	4.76313	0	0	4.49851	0	0	0	0	3.44004	5.8216	0	0	3.70465	0	4.23389	6.08622	0	0	2.64618	5.8216	0	7.40931	7.14469	0	0	4.76313
WA_000000053459_9	0	0	0	0	4.08482	0	8.54099	5.57021	0	0	10.0264	5.19886	3.71347	4.82752	7.42695	0	0	3.34213	0	2.22808	0	4.08482	8.91234	5.94156	0	0	4.08482	0	0	0	0	5.19886	7.7983	0	0	4.82752	0	13.3685	7.7983	0	0	2.97078	2.97078	0	0	7.7983	0	0	2.97078
[truncated: 1,874 more rows]
[truncated: 8 more columns]

## Sheet: MCP_RPKM
MCP	WAM_MAR	EPM_14A2	EPR_9A	EPM_13A2	WAR_PST	EPR_11A	WAM_IPI	WAM_PPR	EPM_12A2	EPR_13B	WAM_SGN	WAR_PBL	WAM_SIS	WAR_ROL	WAR_SCR	EPR_10B	EPR_11C	WAM_MYS	EPR_8B	WAM_TWN	EPR_14C	WAM_PJN	WAM_CCR	WAR_ALR	EPR_15B	EPM_12A3	WAR_SIS	WAM_PBL	EPR_15A	EPR_13C	EPR_10A	WAR_PSK	WAR_IPI	EPM_14A3	EPM_13A3	WAR_PPR	EPR_8A	WAR_MAR	WAM_PST	EPR_14E	EPR_14B	WAR_CCR	WAM_ALR	EPM_12A1	WAR_SGL	WAR_RNW	EPM_14A4	EPM_13A4	WAR_PJN
EPM_000000000060_2	0	0	0	0	0	0	0	0	0	0	0	0	0	0	0	0	0	0	0	0	0	0	0	0	0	0	0	0	0	0	0	0	0	0	0	0	0	0	0	1.84794	0	0	0	0	0	0	0	0	0
EPM_000000000403_1	0	0	1.58395	0	0	3.69587	0	0	0	3.43188	0	0	0	0	0	4.22386	3.95987	0	4.22386	0	4.48785	0	0	0	5.27982	0	0	0	12.6716	2.37592	0	0	0	0	0	0	4.48785	0	0	3.69587	5.54381	0	0	0	0	0	5.01583	0	0
EPM_000000000478_18	0	0	1.25455	0	0	0	0	0	0	0	0	0	0	0	0	0	0	0	0	0	0	0	0	0	0	0	0	0	0	0	2.25819	0	0	0	0	0	2.25819	0	0	2.25819	0	0	0	0	0	0	0	0	0
EPM_000000001097_1	0	0	3.24478	0	0	2.16319	8.29222	0	0	4.32638	0	0	3.96585	9.73435	0	2.52372	0	3.60531	2.16319	0	3.60531	0	0	1.80266	3.24478	0	3.24478	0	5.7685	5.40797	5.04744	5.7685	9.01329	0	0	0	2.52372	0	0	2.16319	3.96585	0	6.48957	0	3.24478	2.88425	7.57116	0	0
EPM_000000001157_4	0	1.59605	0	0	0	0	0	0	0	0	0	0	0	0	0	0	1.91526	0	0	0	0	0	0	0	0	0	0	0	2.23447	2.23447	0	0	0	0	0	0	0	0	0	0	0	0	0	0	0	0	0	0	0
EPM_000000001168_1	0	2.1674	0	0	0	0	0	0	0	0	0	0	0	0	0	1.73392	0	0	0	0	0	0	0	0	0	0	0	0	0	0	0	0	0	0	0	0	0	0	0	0	0	0	0	0	0	0	0	0	0
EPM_000000001584_1	0	0	0	0	0	0	0	0	0	0	0	0	0	0	0	0	0	0	0	0	2.90304	0	0	0	2.17728	1.45152	0	0	2.90304	0	0	0	0	0	0	0	0	0	0	0	2.54016	0	0	0	0	0	3.99168	0	0
EPM_000000001612_149	0	3.18999	0	0	0	5.15306	0	0	0	2.69922	0	0	0	0	0	6.62536	1.96307	0	7.11613	0	6.13459	0	0	0	6.37998	0	0	0	15.7046	5.64383	2.9446	0	0	2.20845	0	0	6.37998	0	0	6.62536	9.0792	0	0	0	0	0	14.4776	0	0
EPM_000000002152_37	0	5.68604	0	0	0	0	0	0	0	0	0	0	0	0	0	0	0	0	0	0	0	0	0	0	0	0	0	0	0	0	0	0	0	7.58138	0	0	0	0	0	0	0	0	0	0	0	0	0	0	0
EPM_000000002317_1	0	0	0	0	0	3.94351	0	0	0	2.95763	0	0	0	0	0	3.94351	0	0	0	0	0	0	0	0	0	0	0	0	4.43645	2.95763	6.65468	0	0	3.2041	0	0	0	0	0	3.45057	2.21823	0	0	0	0	0	4.18998	0	0
EPM_000000002959_1	0	0	0	0	0	0	0	0	0	0	0	0	0	0	0	0	0	0	0	0	0	0	0	0	0	0	0	0	2.52236	0	0	0	0	0	0	0	0	0	0	0	0	0	0	0	0	0	0	0	0
EPM_000000004593_3	0	0	0	0	0	0	0	0	0	0	0	0	0	0	0	0	0	0	0	0	0	0	0	0	0	0	0	0	0	0	0	0	0	0	0	0	0	0	0	0	1.46035	0	0	0	0	0	0	0	0
EPM_000000004644_1	0	0	0	2.10197	0	0	0	0	0	0	0	0	0	0	0	0	0	0	0	0	0	0	0	0	0	0	0	0	0	0	0	0	0	0	0	0	0	0	0	0	0	0	0	0	0	0	0	0	0
EPM_000000004973_4	0	0	0	6.14644	0	0	0	0	0	0	0	0	0	0	0	0	0	0	0	0	0	0	0	0	0	0	0	0	0	0	0	0	0	0	8.0672	0	0	0	0	0	0	0	0	0	0	0	0	2.30491	0
EPM_000000005567_2	0	0	0	0	0	0	0	0	0	0	0	0	0	0	0	0	0	0	0	0	0	0	0	0	0	0	0	0	0	0	0	0	0	0	0	0	0	0	0	0	0	0	0	0	0	0	0	0	0
EPM_000000006585_2	0	4.64184	0	1.9341	0	3.09456	0	0	0	5.8023	0	0	0	0	0	5.8023	0	0	6.18912	0	5.02866	0	0	0	3.48138	0	0	0	4.25502	4.25502	4.64184	0	0	3.8682	0	0	6.18912	0	0	6.57594	4.25502	0	0	0	0	0	6.18912	0	0
EPM_000000006969_2	0	0	0	0	0	3.4203	0	0	0	0	0	0	0	0	0	3.4203	3.176	0	7.32922	0	0	0	0	0	0	0	0	0	2.93169	0	2.93169	0	0	0	0	0	4.39753	0	0	0	0	0	0	0	0	0	3.90892	0	0
EPM_000000007135_1	0	0	0	0	0	0	0	0	0	0	0	0	0	0	0	0	0	0	0	0	0	0	0	0	0	1.33819	0	0	0	0	0	0	0	0	0	0	0	0	0	0	0	0	0	0	0	0	0	0	0
EPM_000000007229_2	0	0	0	0	0	0	0	0	0	0	0	0	0	0	0	0	0	0	0	0	0	0	0	0	0	0	0	0	0	0	0	0	0	0	1.7498	0	0	0	0	0	0	0	0	0	0	0	0	0	0
EPM_000000007628_1	0	0	0	0	0	0	0	0	21.883	0	0	0	0	0	0	0	0	0	0	0	0	0	0	0	0	0	0	0	0	0	0	0	0	0	0	0	0	0	0	0	0	0	0	0	0	0	0	0	0
EPM_000000007703_1	0	0	0	0	0	0	0	0	0	0	0	0	0	0	0	0	0	0	0	0	0	0	0	0	0	0	0	0	0	0	0	0	0	0	0	0	0	0	0	0	0	0	0	0	0	0	0	0	0
EPM_000000008658_1	0	0	0	11.8937	0	0	0	0	0	0	0	0	0	0	0	0	0	0	0	0	0	0	0	0	0	0	0	0	0	0	0	0	0	0	12.2901	0	0	0	0	0	0	0	0	0	0	0	0	7.92913	0
EPM_000000008791_1	0	0	0	0	0	0	0	0	2.5908	0	0	0	0	0	0	0	0	0	0	0	0	0	0	0	0	0	0	0	0	0	0	0	0	0	0	0	0	0	0	0	0	0	0	0	0	0	0	0	0
EPM_000000008817_3	0	2.21333	4.79555	0	6.2711	3.31999	8.85332	0	1.84444	3.68888	0	0	13.6489	0	10.6978	8.85332	2.95111	0	9.59109	0	3.31999	0	0	4.05777	4.79555	6.2711	6.2711	0	7.00887	8.48443	8.85332	0	0	0	0	0	6.2711	8.48443	5.90221	8.85332	7.00887	0	4.05777	0	5.16443	4.79555	4.42666	5.16443	9.59109
EPM_000000009468_1	0	0	0	0	0	2.6029	0	0	0	2.34261	0	0	0	0	0	0	0	0	0	0	2.34261	0	0	0	3.38377	0	0	0	0	3.12348	3.12348	0	0	0	0	0	0	0	0	0	0	0	0	0	0	0	2.6029	0	0
EPM_000000010761_2	0	0	0	0	0	0	0	0	0	0	2.15158	0	0	0	0	2.15158	0	0	0	0	0	0	0	1.91252	0	0	0	0	0	0	0	0	2.39065	0	0	0	0	0	0	0	0	0	2.39065	0	0	0	0	0	0
EPM_000000013233_2	0	0	0	0	1.83231	0	0	0	0	2.19877	2.93169	2.19877	0	0	0	6.22984	0	0	2.93169	0	0	0	0	0	0	2.19877	0	0	0	0	0	0	0	0	0	0	2.56523	4.39753	0	0	0	0	0	0	0	2.19877	0	0	2.93169
EPM_000000013292_17	0	0	0	16.9254	0	0	0	0	0	0	0	0	0	0	0	0	0	0	0	0	0	0	0	0	0	0	0	0	0	0	0	0	0	0	11.873	0	0	0	0	0	0	0	0	0	0	0	0	9.09422	0
EPM_000000013398_1	2.9472	0	2.9472	0	0	0	0	0	3.53664	2.65248	0	0	2.9472	2.65248	0	2.65248	1.76832	1.76832	3.83136	0	5.59968	0	0	0	1.76832	0	2.35776	0	2.9472	4.4208	2.06304	0	0	4.4208	0	0	2.35776	0	0	4.71552	2.35776	0	0	0	0	0	0	0	0
EPM_000000013621_1	0	0	0	0	0	0	0	0	4.2086	0	0	0	0	0	0	0	0	0	0	0	0	0	0	0	0	0	0	0	0	0	0	0	0	0	0	0	0	0	0	0	0	0	0	0	0	0	0	0	0
EPM_000000014337_6	0	2.18976	0	0	0	4.10581	0	0	0	0	0	0	0	0	0	0	1.91604	0	0	0	0	0	0	0	0	0	0	0	0	2.7372	0	0	0	0	0	0	0	0	0	0	0	0	0	0	0	0	0	0	0
EPM_000000014388_1	0	0	0	0	0	3.86201	0	0	4.15909	2.6737	0	0	0	0	0	4.45617	0	0	0	0	0	0	0	0	1.78247	3.86201	0	0	0	2.37662	0	0	0	2.97078	0	0	0	0	0	2.6737	2.97078	0	0	0	0	0	0	0	0
EPM_000000014938_2	0	0	0	0	0	0	0	0	0	0	0	0	0	0	0	0	0	0	0	0	0	0	0	0	0	0	0	0	0	0	0	0	0	0	0	0	0	0	0	0	0	0	1.85674	0	0	0	0	0	0
EPM_000000015039_3	0	0	0	2.7991	0	0	0	0	0	0	0	0	0	0	0	0	0	0	0	0	0	0	0	0	0	0	0	0	0	0	0	0	0	0	1.95937	0	0	0	0	0	0	0	0	0	0	0	0	2.23928	0
EPM_000000015737_6	0	0	0	0	0	0	0	0	0	0	0	0	0	0	0	0	0	0	0	0	0	0	0	0	2.4867	0	0	0	0	0	0	0	0	0	0	0	0	0	0	2.73537	1.98936	0	0	0	0	0	0	0	0
EPM_000000015805_1	0	0	0	0	0	0	0	0	0	0	0	0	0	0	0	1.94876	0	0	0	0	0	0	0	0	0	0	0	0	0	0	0	0	0	0	0	0	0	0	0	0	0	0	0	0	0	0	1.62397	0	0
EPM_000000016172_20	0	3.36569	0	0	0	0	0	0	0	0	0	0	0	0	0	0	0	0	0	0	0	0	0	0	1.68284	2.35598	0	0	2.01941	0	0	0	0	0	0	0	0	0	0	0	0	0	0	2.01941	0	0	0	0	0
EPM_000000016741_1	5.0774	8.66145	18.2189	0	7.1681	14.6349	11.3495	7.46677	8.66145	15.5309	0	5.37607	19.1149	20.0109	9.55747	15.8296	8.66145	4.77873	16.4269	0	9.85614	3.58405	3.58405	16.4269	7.46677	11.9468	16.1282	1.79202	15.2322	20.3096	18.2189	13.1415	12.5442	11.0508	2.98671	3.88272	14.3362	8.36278	7.46677	15.8296	9.55747	5.0774	20.3096	3.28538	10.1548	0	11.6482	5.37607	9.2588
EPM_000000017181_1	0	0	0	0	0	0	0	0	0	0	0	0	0	0	0	0	0	0	1.88821	0	0	0	0	0	0	0	0	0	0	0	0	0	0	0	0	0	0	0	0	0	0	0	0	0	0	0	0	0	0
EPM_000000017753_12	0	0	0	0	0	0	0	0	4.40397	0	0	0	0	0	0	0	0	0	0	0	0	0	0	0	0	4.40397	0	0	0	0	0	0	0	0	0	0	0	0	0	0	0	0	0	1.79421	0	0	0	0	0
EPM_000000018299_4	0	0	0	0	0	0	0	0	0	0	0	0	0	0	0	0	0	0	0	0	0	0	0	0	0	0	0	0	2.01637	0	0	0	0	0	0	0	0	0	0	0	0	0	0	0	0	0	1.76432	0	0
EPM_000000018439_7	0	1.44368	0	0	0	0	0	0	0	2.16552	0	0	0	0	0	1.92491	0	0	0	0	1.44368	0	0	0	0	0	0	0	0	0	2.64675	0	0	0	0	0	0	0	0	0	0	0	0	0	0	0	0	0	0
EPM_000000018699_2	0	0	0	0	0	0	0	0	0	0	0	2.9062	0	0	0	0	0	0	0	0	0	0	0	0	0	0	0	0	3.14838	0	0	0	0	0	0	0	0	0	0	0	0	0	0	0	3.14838	2.42183	1.93746	0	0
EPM_000000018857_1	0	0	0	0	0	0	0	0	0	0	0	0	0	0	0	0	0	0	0	0	0	0	0	0	0	0	0	0	0	0	0	0	0	0	0	0	0	0	0	0	0	0	0	0	0	0	0	0	0
EPM_000000019282_1	0	0	0	0	0	0	0	0	0	0	0	0	0	0	0	0	0	0	0	0	0	0	0	0	0	0	0	0	0	0	2.89612	0	0	0	0	0	0	0	0	0	0	0	0	0	0	0	0	0	0
EPM_000000019750_1	0	0	0	0	0	0	0	0	1.69222	0	0	0	0	0	0	0	0	0	0	0	0	0	0	0	0	0	0	0	4.23054	0	1.97425	0	0	0	0	0	0	0	0	0	0	0	0	0	0	0	0	0	0
EPM_000000020501_2	0	0	0	0	0	0	0	0	0	0	0	0	0	0	0	0	0	0	0	0	0	0	0	0	0	0	0	0	0	0	0	0	0	0	0	0	0	0	0	0	0	0	0	0	0	0	0	0	0
EPM_000000020695_7	0	4.56181	15.8463	1.44057	0	16.0864	0	0	7.68305	13.9255	0	0	0	0	0	17.2869	17.2869	0	30.7322	0	10.084	0	0	0	12.485	11.2845	0	0	9.84391	11.2845	24.9699	0	0	6.72267	0	0	23.7694	0	0	8.16324	14.8859	0	0	0	0	0	11.2845	4.08162	0
EPM_000000021139_1	0	0	0	11.9487	0	0	0	0	0	0	0	0	0	0	0	0	0	0	0	0	0	0	0	0	0	0	0	0	0	0	0	0	0	0	11.5973	0	0	0	0	0	0	0	0	0	0	0	0	10.8944	0
EPM_000000021355_1	0	0	0	0	0	0	0	0	0	0	0	0	0	0	0	0	0	0	0	0	0	0	0	0	0	0	0	0	2.54477	0	0	0	0	0	0	0	0	0	0	1.97926	3.39302	0	0	0	0	0	0	0	0
EPM_000000021753_15	0	0	0	43.9966	0	0	0	0	0	0	0	0	0	0	0	0	0	0	0	0	0	0	0	0	0	0	0	0	0	0	0	0	0	0	39.5566	0	0	0	0	0	0	0	0	0	0	0	0	23.0074	0
EPM_000000021816_1	0	0	0	0	0	0	0	0	0	0	0	0	0	0	0	0	0	0	0	0	0	0	0	0	0	3.02579	0	0	0	1.65043	0	0	0	0	0	0	0	0	0	0	0	0	0	0	0	0	2.47565	0	0
EPM_000000021832_3	0	0	0	0	0	0	0	0	0	0	0	0	0	0	0	0	0	0	0	0	0	0	0	0	0	0	0	0	0	0	0	0	0	0	0	0	0	0	0	0	0	0	0	0	0	0	0	1.18515	0
EPM_000000022042_2	0	2.37874	0	0	0	0	0	0	0	0	0	0	0	0	0	0	0	0	0	0	0	0	0	0	0	0	0	0	0	0	0	0	0	1.58583	0	0	0	0	0	0	0	0	0	0	0	0	0	0	0
EPM_000000022445_3	0	0	0	0	0	0	0	0	0	0	0	0	0	0	0	0	0	0	0	0	0	0	0	0	0	0	0	0	0	0	0	0	0	0	0	0	0	0	0	0	0	0	0	0	0	0	0	0	0
EPM_000000022499_13	0	0	0	31.6197	0	0	0	0	0	0	0	0	0	0	0	0	0	0	0	0	0	0	0	0	0	0	0	0	0	0	0	0	0	0	29.4137	0	0	0	0	0	0	0	0	0	0	0	0	33.0904	0
EPM_000000023468_1	0	0	0	0	0	0	0	0	0	0	0	0	0	0	0	0	0	0	0	0	0	0	0	0	0	0	0	0	0	0	2.26431	0	0	1.35859	0	0	0	0	0	4.07576	0	0	0	0	0	0	0	0	0
EPM_000000023893_2	0	1.77395	0	0	4.25749	0	5.32186	1.41916	0	2.12874	0	9.57934	0	12.4177	0	0	0	3.19311	3.19311	0	3.9027	0	5.67665	7.4506	3.9027	0	14.1916	4.61228	0	0	0	18.8039	8.86976	0	0	0	0	0	4.25749	0	0	0	14.9012	0	9.93413	5.67665	0	0	7.09581
EPM_000000024140_5	0	0	0	0	0	0	0	0	5.23844	0	0	0	0	0	0	0	0	0	0	0	0	0	0	0	0	3.4923	0	0	0	0	0	0	0	0	0	0	0	0	0	0	0	0	0	3.4923	0	0	0	0	0
EPM_000000024365_1	0	0	0	0	0	0	0	0	0	0	0	0	0	0	0	0	0	0	0	0	0	0	0	0	0	0	0	0	0	0	0	0	0	0	0	0	0	0	0	0	0	0	0	0	0	0	0	0	0
EPM_000000025555_1	0	0	0	0	0	0	0	0	1.61455	0	0	0	0	0	0	0	0	0	0	0	0	0	0	0	0	0	0	0	0	0	0	0	0	0	0	0	0	0	0	0	0	0	0	0	0	0	0	0	0
EPM_000000026086_3	0	3.9871	8.20873	0	0	6.33245	0	0	0	8.44327	0	0	0	0	0	7.50513	3.51803	0	10.7886	0	7.27059	0	0	0	6.33245	0	0	0	18.7628	3.51803	5.86338	0	0	3.75256	0	0	11.0232	0	0	0	7.9742	0	0	0	0	0	17.8247	3.75256	0
EPM_000000027551_1	0	0	0	0	0	0	0	0	0	0	0	0	0	0	0	0	0	0	0	0	0	0	0	0	0	0	0	0	0	0	0	0	0	0	0	0	0	0	0	1.8263	0	0	0	0	0	0	0	2.51116	0
EPM_000000027789_1	0	4.50922	12.7319	0	0	10.8752	0	0	3.18298	7.6922	0	0	0	0	0	11.9362	9.81418	0	15.1191	0	12.7319	0	0	0	6.89645	6.6312	0	0	9.54893	12.7319	11.6709	0	0	5.57021	0	0	10.3447	0	0	11.4057	9.81418	0	0	2.12199	0	0	7.95744	1.32624	0
EPM_000000028327_5	0	0	0	7.83748	0	0	0	0	0	0	0	0	0	0	0	0	0	0	0	0	0	0	0	0	0	0	0	0	0	0	0	0	0	0	6.43793	0	0	0	0	0	0	0	0	0	0	0	0	7.55757	0
EPM_000000028522_2	0	0	1.75164	0	0	0	0	0	0	0	0	0	0	0	0	0	0	0	0	0	0	0	0	0	0	0	0	0	0	0	2.45229	0	0	0	0	0	0	0	0	0	0	0	0	0	0	0	0	0	0
EPM_000000028695_1	0	3.29274	2.74395	0	0	0	0	0	0	0	0	0	0	0	0	1.92076	0	0	0	0	0	0	0	0	4.11592	0	0	0	0	2.46955	0	0	0	3.01834	0	0	2.74395	0	0	3.84152	0	0	0	0	0	0	0	0	0
EPM_000000029052_2	0	0	0	0	0	0	0	0	0	2.06304	0	0	0	0	0	0	0	0	0	0	2.65248	0	0	0	2.35776	0	0	0	3.53664	2.9472	0	0	0	0	0	0	0	0	0	0	2.06304	0	0	0	0	0	2.9472	0	0
EPM_000000030154_5	0	0	0	0	0	0	0	0	0	0	0	0	0	0	0	3.31842	0	0	0	0	0	0	0	0	0	0	0	0	0	0	0	0	0	0	0	0	0	0	0	0	0	0	0	0	0	0	1.89624	0	0
EPM_000000030358_92	0	0	0	27.9139	0	0	0	0	0	0	0	0	0	0	0	0	0	0	0	0	0	0	0	0	0	0	0	0	0	0	0	0	0	0	25.3992	0	0	0	0	0	0	0	0	0	0	0	0	19.8667	0
EPM_000000030438_1	11.9362	0	3.97872	0	10.7994	2.27356	13.9255	11.0836	0	3.41033	11.652	12.5046	18.1884	16.1991	15.0623	2.84194	3.69453	9.66261	3.41033	0	3.69453	7.38906	10.231	12.7887	4.54711	1.98936	11.652	3.69453	2.84194	2.27356	5.39969	7.67325	11.0836	2.84194	0	8.24164	4.26292	15.6307	13.0729	4.54711	2.27356	7.95744	13.9255	0	8.24164	9.37842	2.84194	3.97872	12.5046
EPM_000000030594_20	0	0	0	3.9686	0	0	0	0	0	0	0	0	0	0	0	0	0	0	0	0	0	0	0	0	0	0	0	0	0	0	0	0	0	0	4.25207	0	0	0	0	0	0	0	0	0	0	0	0	9.07108	0
EPM_000000030910_14	0	0	0	0	0	0	0	0	0	2.72382	0	0	0	0	0	0	0	0	0	0	0	0	0	0	6.80955	3.26858	0	0	0	0	2.17906	0	0	2.72382	2.17906	0	0	0	0	4.08573	2.45144	0	0	0	0	0	0	0	0
EPM_000000031518_1	0	1.40573	0	0	0	0	0	0	0	0	0	0	0	0	0	0	0	0	0	0	2.1086	0	0	0	0	0	0	0	2.46003	0	1.75716	0	0	0	0	0	0	0	0	0	0	0	0	0	0	0	0	0	0
EPM_000000031576_1	0	4.2382	0	0	0	0	0	2.42183	0	0	0	0	0	0	0	0	0	0	0	0	0	0	0	0	0	0	0	0	0	0	0	0	0	3.33002	0	0	0	0	0	0	0	0	0	0	0	0	0	0	0
EPM_000000031856_1	0	0	0	0	0	0	0	0	1.18515	0	0	0	0	0	0	0	0	0	0	0	0	0	0	0	0	0	0	0	0	0	0	0	0	0	0	0	0	0	0	0	0	0	0	0	0	0	0	0	0
EPM_000000032016_1	0	0	0	0	0	2.15795	0	0	0	0	0	0	0	0	0	0	0	0	0	0	0	0	0	0	0	0	0	0	0	0	0	0	0	0	0	0	0	0	0	0	0	0	0	0	0	0	0	0	0
EPM_000000032789_1	5.82506	0	0	0	4.73286	0	8.00945	3.27659	0	0	3.27659	4.00473	13.1064	4.73286	1.82033	0	0	3.64066	0	0	0	4.73286	0	5.09692	0	0	4.00473	0	0	0	0	0	7.64539	0	0	0	0	3.27659	4.73286	0	0	2.91253	4.00473	0	3.64066	3.27659	0	0	10.5579
EPM_000000034638_2	0	0	3.53042	0	0	0	0	0	2.74588	0	0	0	0	0	0	0	3.13815	0	0	0	0	0	0	0	0	5.49176	0	0	0	0	0	0	0	0	0	0	0	0	0	0	2.74588	0	0	0	0	0	0	0	0
EPM_000000035253_14	0	2.5908	5.92182	0	0	5.55171	0	0	5.18159	5.18159	0	0	0	0	0	0	5.18159	0	0	0	10.7333	0	2.96091	0	0	0	0	0	5.18159	9.99307	4.44136	0	0	1.85057	0	0	0	6.66205	0	0	5.92182	0	0	0	0	0	5.18159	0	0
EPM_000000036002_9	0	2.57989	5.39431	0	0	4.45617	0	0	2.11082	0	0	0	0	0	0	5.15977	0	0	6.09791	0	1.64175	0	0	0	0	0	0	0	0	2.57989	4.45617	0	0	0	0	0	3.04896	0	0	0	0	0	0	0	0	0	0	0	0
EPM_000000036199_5	0	0	0	0	0	0	0	0	56.7364	0	0	0	0	0	0	0	0	0	0	0	0	0	0	0	0	2.36402	0	0	0	0	0	0	0	0	0	0	0	0	0	0	0	0	0	0	0	0	0	0	0
EPM_000000036317_1	0	0	0	0	0	0	0	0	0	0	0	0	0	0	0	0	0	0	0	0	0	0	0	0	0	0	0	0	0	0	0	0	0	0	4.97079	0	0	0	0	0	0	0	0	0	0	0	0	2.3392	0
EPM_000000037046_8	0	0	0	0	0	0	0	0	0	0	0	0	0	0	0	0	0	0	0	0	0	0	0	0	0	0	0	0	0	0	1.42328	0	0	0	0	0	0	0	0	0	0	0	0	0	0	0	0	0	0
EPM_000000037666_1	0	0	0	0	0	0	0	0	0	5.49849	0	0	0	0	0	3.10784	2.86878	0	4.7813	0	9.08446	0	0	0	5.97662	0	0	0	9.32353	0	0	0	0	0	0	0	6.21569	0	0	6.69382	5.25943	0	0	0	0	0	11.7142	0	0
EPM_000000037805_2	0	0	0	6.72519	0	0	0	0	0	0	0	0	0	0	0	0	0	0	0	0	0	0	0	0	0	0	0	0	0	0	0	0	0	0	9.06438	0	0	0	0	0	0	0	0	0	0	0	0	0	0
EPM_000000038314_1	0	0	6.72911	0	0	0	0	0	0	4.48608	0	0	0	0	0	3.36456	0	0	0	0	4.11224	0	0	0	2.99072	0	0	0	5.23376	2.99072	3.36456	0	0	0	0	0	3.7384	0	0	4.85992	0	0	0	0	0	0	3.36456	0	0
EPM_000000039011_9	0	0	2.58533	0	0	0	0	0	0	0	0	0	0	0	0	0	1.64521	0	0	0	2.11527	0	0	0	0	0	0	0	1.88024	0	0	0	0	0	0	0	0	0	0	0	0	0	0	0	0	0	0	0	0
EPM_000000039351_8	0	0	3.87799	0	0	0	0	0	0	2.46781	0	0	0	2.82036	0	0	0	0	0	0	0	0	0	2.46781	0	0	0	0	0	2.82036	0	0	2.11527	0	0	0	0	0	0	2.11527	2.82036	0	0	0	1.76272	0	0	0	0
EPM_000000039671_7	0	0	0	0	0	0	0	0	0	0	0	0	0	0	0	0	1.83059	0	0	0	0	0	0	0	0	0	0	0	0	0	2.61512	0	0	0	0	0	0	0	0	0	0	0	0	0	0	0	0	0	0
EPM_000000039812_6	0	0	0	0	0	0	0	0	0	0	0	0	0	0	0	0	0	0	0	0	0	0	0	0	0	0	0	0	0	0	0	0	0	0	0	0	0	0	0	0	0	0	0	0	0	0	0	0	0
EPM_000000039828_1	0	0	0	0	0	0	0	0	2.01941	0	0	0	0	0	0	0	0	0	0	0	0	0	0	0	0	0	0	0	0	0	0	0	0	0	0	0	0	0	0	0	0	0	0	4.03882	0	0	0	0	0
EPM_000000039976_4	0	0	0	0	0	0	0	0	0	0	0	0	0	0	0	2.4647	0	0	5.6688	0	1.97176	0	0	0	0	0	0	0	0	0	0	0	0	0	0	0	0	0	0	0	0	0	0	0	0	0	0	0	0
EPM_000000040318_6	0	0	0	0	0	0	0	0	0	0	0	0	0	0	0	0	0	0	0	0	0	0	0	0	3.27178	0	0	0	2.29025	0	0	0	0	0	0	0	0	0	0	0	0	0	0	0	0	0	3.76255	0	0
EPM_000000040324_3	0	0	0	0	0	0	0	0	0	0	0	0	0	0	0	0	0	0	0	0	0	0	0	0	0	0	0	0	0	0	0	0	0	1.13678	0	0	0	0	0	0	0	0	0	0	0	0	0	0	0
EPM_000000040325_3	0	0	5.37813	0	0	4.35373	0	0	2.30491	3.84152	0	0	0	0	0	2.04881	0	0	0	0	6.14644	0	0	0	3.07322	0	0	0	3.07322	3.07322	4.86593	0	0	0	0	0	4.86593	0	0	0	0	0	0	0	0	0	6.40254	0	0
EPM_000000040630_1	0	0	0	30.0498	0	0	0	0	0	0	0	0	0	0	0	0	0	0	0	0	0	0	0	0	0	0	0	0	0	0	0	0	0	0	32.0043	0	0	0	0	0	0	0	0	0	0	0	0	19.7889	0
EPM_000000040804_1	0	0	0	0	0	0	0	0	7.83748	0	0	0	0	0	0	0	0	0	0	0	0	0	0	0	0	0	0	0	0	0	0	0	0	0	0	0	0	0	0	0	0	0	0	0	0	0	0	0	0
EPM_000000041430_2	0	0	0	0	2.71116	0	1.72529	0	0	2.4647	1.72529	0	0	4.18998	0	1.97176	0	0	0	0	2.21823	0	0	0	0	3.2041	3.45057	0	0	0	3.45057	0	2.95763	0	0	0	1.72529	0	0	0	2.21823	0	2.71116	0	0	1.97176	0	0	0
EPM_000000042114_7	0	0	0	25.3693	0	0	0	0	0	0	0	0	0	0	0	0	0	0	0	0	0	0	0	0	0	0	0	0	0	0	0	0	0	0	20.9572	0	0	0	0	0	0	0	0	0	0	0	0	14.7068	0
EPM_000000042243_1	0	7.15188	12.6533	0	0	7.70202	0	0	3.02579	8.80231	0	0	0	0	0	12.9284	9.9026	0	10.7278	0	10.4527	0	0	0	11.8281	3.30087	0	0	16.2293	9.62752	15.129	0	0	6.05159	0	0	13.2035	0	0	15.404	6.60173	0	0	0	0	0	12.3782	4.9513	0
EPM_000000042490_1	0	0	0	0	0	0	0	0	0	0	0	0	0	0	0	0	0	0	0	0	0	0	0	0	0	0	0	0	0	0	0	0	0	2.38298	0	0	0	0	0	0	0	0	0	0	0	0	0	0	0
EPM_000000042537_1	0	0	0	0	0	0	0	0	0	0	0	0	0	0	0	0	0	0	0	0	0	0	0	0	0	0	0	0	0	0	0	0	0	0	0	0	0	0	0	0	3.10071	0	0	0	0	0	0	0	0
EPM_000000042951_13	0	0	0	0	0	0	0	0	0	0	0	0	0	0	0	0	0	0	0	0	0	0	0	0	0	0	0	0	0	0	0	0	0	4.02666	0	0	0	0	0	0	0	0	0	0	0	0	0	0	0
EPM_000000044120_3	0	0	0	0	0	0	0	0	0	0	0	0	0	0	0	0	0	0	0	0	0	0	0	0	0	0	0	0	0	0	0	0	0	0	0	0	0	0	0	0	0	0	0	0	0	0	0	0	0
EPM_000000044441_5	0	0	0	3.01092	0	0	0	0	0	0	0	0	0	0	0	0	0	0	0	0	0	0	0	0	0	0	0	0	0	0	0	0	0	0	0	0	0	0	0	0	0	0	0	0	0	0	0	0	0
EPM_000000045314_2	0	0	1.58395	0	0	0	0	0	0	0	0	0	0	0	0	0	0	0	2.9039	0	0	0	0	0	0	0	0	0	0	0	0	0	0	0	0	0	0	0	0	0	0	0	0	0	0	0	0	0	0
EPM_000000045379_1	0	0	0	0	0	0	0	0	0	0	0	0	0	0	0	0	0	0	0	0	0	0	0	0	0	0	0	0	1.59149	1.59149	0	0	0	0	0	0	0	0	0	0	0	0	0	0	0	0	0	0	0
EPM_000000047232_76	0	2.60595	8.95794	0	0	7.4921	0	0	5.86338	8.14358	0	0	0	0	0	9.7723	6.18912	0	8.6322	0	8.46933	0	0	0	8.14358	5.04902	0	0	4.23466	8.30645	9.44656	0	0	2.76882	0	0	5.86338	0	0	4.56041	6.67774	0	0	0	0	0	6.18912	4.07179	0
EPM_000000047593_4	0	0	0	0	0	0	0	0	0	0	0	0	0	0	0	0	0	0	0	0	0	0	0	0	0	0	0	0	0	0	0	0	0	0	0	0	0	0	0	0	0	0	0	0	0	0	0	0	0
EPM_000000047724_2	0	0	7.00887	0	0	4.79555	4.79555	2.95111	4.05777	7.74665	0	3.31999	8.85332	2.58222	3.31999	5.53332	5.16443	2.21333	2.58222	0	0	0	2.58222	0	2.95111	4.05777	5.53332	0	5.90221	11.0666	3.31999	0	3.68888	5.90221	0	0	5.16443	5.53332	5.53332	7.00887	0	0	0	0	5.90221	4.79555	5.53332	1.84444	5.90221
EPM_000000049023_8	0	0	0	0	1.83835	0	2.57369	0	0	2.94137	0	0	0	3.67671	0	4.41205	0	0	1.47068	0	4.41205	0	0	2.57369	5.14739	0	2.94137	0	3.30904	2.94137	2.94137	0	0	0	0	0	2.94137	2.20602	0	0	0	0	0	0	2.57369	2.20602	5.51506	0	0
EPM_000000049367_2	0	0	0	0	0	0	0	0	0	0	0	0	0	0	0	0	0	0	0	0	0	0	0	0	0	0	0	0	0	0	0	0	0	0	0	0	0	0	0	0	0	0	0	0	0	0	0	0	0
EPM_000000049402_2	0	0	0	0	0	0	0	0	2.82547	5.65094	0	0	0	0	0	1.41273	0	0	2.82547	0	5.44912	0	0	0	4.44002	2.42183	0	0	4.64184	4.64184	4.84366	0	0	3.02729	0	0	2.22001	0	0	5.44912	6.05458	0	0	0	0	0	4.64184	0	0
EPM_000000050020_25	0	0	0	11.8156	0	0	0	0	0	0	0	0	0	0	0	0	0	0	0	0	0	0	0	0	0	0	0	0	0	0	0	0	0	0	10.1277	0	0	0	0	0	0	0	0	0	0	0	0	11.1404	0
EPM_000000050036_1	0	0	1.72911	0	0	0	0	0	2.47016	3.70524	0	0	0	0	0	0	0	0	4.44629	0	0	0	0	0	3.21121	0	0	0	2.47016	0	0	0	0	0	0	0	0	0	0	2.47016	0	0	0	0	0	0	0	0	0
EPM_000000050575_4	0	0	0	0	0	0	0	0	0	0	0	0	0	0	0	0	0	0	0	0	0	0	0	0	0	0	0	0	0	0	0	0	0	0	0	0	0	0	0	0	0	0	0	0	0	0	0	0	0
EPM_000000050985_1	0	0	0	0	0	0	0	0	0	0	0	0	0	0	0	0	0	0	0	0	0	0	0	0	0	0	0	0	0	0	0	0	0	0	0	0	0	0	0	0	0	0	0	0	0	0	1.85233	0	0
EPM_000000051161_4	0	0	0	0	0	3.23849	0	0	0	0	0	0	0	0	0	0	0	0	2.26695	0	1.9431	0	0	0	1.9431	0	0	0	10.0393	4.53389	0	0	0	2.5908	0	0	1.9431	0	0	5.18159	0	0	0	0	0	0	6.15314	0	0
EPM_000000051182_1	0	0	0	0	0	0	0	0	0	0	0	0	0	0	0	0	0	0	0	0	0	0	0	0	0	0	0	0	0	0	0	0	0	2.43506	0	0	0	0	0	0	0	0	0	0	0	0	0	0	0
EPM_000000051917_3	0	0	0	0	0	0	0	0	0	0	0	0	0	0	0	0	0	0	0	0	0	0	0	0	0	0	0	0	0	0	2.3503	0	0	0	0	0	1.64521	0	0	3.05539	0	0	0	0	0	0	0	0	0
EPM_000000052000_1	0	0	0	0	0	0	0	0	0	0	0	0	0	0	0	0	0	0	0	0	0	0	0	0	0	0	0	0	0	0	0	0	0	1.88466	0	0	0	0	0	0	0	0	0	0	0	0	0	0	0
EPM_000000053173_2	0	0	0	0	0	0	0	0	0	0	0	0	0	0	0	0	0	0	0	0	0	0	0	0	0	0	0	0	0	0	0	0	0	3.72302	0	0	0	0	0	0	0	0	0	0	0	0	0	0	0
EPM_000000053323_12	0	0	0	0	0	0	0	0	17.0125	0	0	0	0	0	0	0	0	0	0	0	0	0	0	0	0	0	0	0	0	0	0	0	0	0	0	0	0	0	0	0	0	0	0	0	0	0	0	0	0
EPM_000000053608_12	0	0	0	0	0	0	0	0	13.4546	0	0	0	0	0	0	0	0	0	0	0	0	0	0	0	0	0	0	0	0	0	0	0	0	0	0	0	0	0	0	0	0	0	0	0	0	0	0	0	0
EPM_000000054115_3	0	9.37382	17.3055	0	0	18.3871	0	0	9.01329	24.8767	0	0	0	0	0	15.1423	20.1898	0	15.5029	0	26.6793	0	0	0	20.1898	7.93169	0	0	50.1139	25.5977	19.4687	0	0	17.666	2.88425	0	24.1556	0	0	29.9241	29.203	0	0	0	0	0	37.4953	7.93169	0
EPM_000000054260_9	0	0	0	0	0	3.68888	0	0	0	2.21333	0	0	0	0	0	0	0	0	0	0	1.47555	0	0	0	2.21333	0	0	0	5.16443	2.21333	3.31999	0	0	0	0	0	0	0	0	1.84444	0	0	0	0	0	0	0	0	0
EPM_000000054664_2	0	0	2.1844	0	0	2.45745	0	0	0	0	0	0	0	0	0	0	0	0	0	0	0	0	0	0	1.91135	2.7305	0	0	0	0	3.54964	0	0	0	0	0	0	0	0	2.1844	0	0	0	0	0	0	0	0	0
EPM_000000055281_23	0	0	0	0	0	0	0	0	6.38623	0	0	0	0	0	0	0	0	0	0	0	1.77395	0	0	0	0	4.96707	0	0	0	0	0	0	0	0	0	0	0	0	0	0	0	0	0	1.77395	0	0	0	0	0
EPM_000000055320_5	0	1.82033	0	0	0	0	0	0	0	0	0	0	0	0	0	0	3.45863	0	0	0	0	0	0	0	0	0	0	0	0	3.27659	0	0	0	0	0	0	0	0	0	0	0	0	0	0	0	0	0	0	0
EPM_000000055714_3	0	0	0	0	0	0	0	0	0	0	0	0	0	0	0	0	0	0	0	0	0	0	0	0	0	0	0	0	0	0	0	0	0	0	3.84152	0	0	0	0	0	0	0	0	0	0	0	0	4.53998	0
EPM_000000055785_2	0	0	4.28478	0	0	4.28478	0	0	2.26841	3.78069	0	0	0	0	0	5.29296	2.01637	0	6.55319	0	4.03273	0	0	0	5.29296	5.54501	0	0	4.03273	4.28478	4.78887	0	0	0	0	0	4.78887	0	0	5.79705	6.30114	0	0	0	0	0	0	0	0
EPM_000000055891_1	0	0	0	0	0	0	0	0	0	0	0	0	0	0	0	1.23235	0	0	0	0	0	0	0	0	0	0	0	0	0	0	0	0	0	0	0	0	0	0	0	0	0	0	0	0	0	0	0	0	0
EPM_000000056093_3	0	0	0	12.8235	0	0	0	0	0	0	0	0	0	0	0	0	0	0	0	0	0	0	0	0	0	0	0	0	0	0	0	0	0	0	13.2242	0	0	0	0	0	0	0	0	0	0	0	0	10.8198	0
EPM_000000056177_9	0	6.40254	0	0	0	0	0	0	0	0	0	0	0	0	0	0	0	0	0	0	0	0	0	0	0	0	0	0	0	0	0	0	0	2.72108	0	0	0	0	0	0	0	0	0	0	0	0	2.56102	0	0
EPM_000000056210_3	0	0	3.4384	0	0	3.09456	0	0	0	0	0	0	0	0	0	0	0	0	0	0	0	0	0	0	1.37536	0	0	0	0	0	2.40688	0	0	0	0	0	2.40688	0	0	2.75072	0	0	0	0	0	0	0	0	0
EPM_000000057173_1	0	0	0	0	0	0	0	0	0	0	0	0	0	0	0	0	0	0	0	0	1.98936	0	0	0	0	0	0	0	0	0	2.55775	0	0	1.70517	0	0	0	0	0	3.69453	0	0	0	0	0	0	2.55775	0	0
EPM_000000057579_1	0	0	0	0	0	0	0	0	0	0	0	0	0	0	0	0	2.39579	0	2.15621	0	5.27074	0	0	0	0	1.91663	0	0	5.27074	0	0	0	0	2.63537	0	0	0	0	0	0	0	0	0	0	0	0	3.35411	0	0
EPM_000000058470_2	0	0	0	0	0	0	0	0	0	0	0	0	0	0	0	0	0	0	0	0	0	0	0	0	0	0	0	0	0	0	0	0	0	0	0	0	0	0	0	0	0	0	0	0	0	0	0	2.04411	0
EPM_000000058973_8	0	2.57369	0	0	0	0	0	0	0	0	0	0	0	0	0	0	1.83835	0	1.83835	0	3.67671	0	0	0	0	0	0	0	0	4.04438	1.83835	0	0	0	0	0	0	0	0	5.14739	0	0	0	0	0	0	2.57369	0	0
EPM_000000059801_2	0	0	0	0	0	0	0	0	0	0	0	0	0	0	0	0	0	0	0	0	0	0	0	0	0	0	0	0	0	0	0	0	0	0	0	0	0	0	0	2.84739	1.4237	0	0	0	0	0	1.77962	0	0
EPM_000000059859_2	0	0	0	10.9354	0	0	0	0	0	0	0	0	0	0	0	0	0	0	0	0	0	0	0	0	0	0	0	0	0	0	0	0	0	0	14.011	0	0	0	0	0	0	0	0	0	0	0	0	10.9354	0
EPM_000000060181_4	0	0	0	3.50128	0	0	0	0	0	0	0	0	0	0	0	0	0	0	0	0	0	0	0	0	0	0	0	0	0	0	0	0	0	0	0	0	0	0	0	0	0	0	0	0	0	0	0	0	0
EPM_000000060267_1	0	0	0	0	0	2.34535	0	0	0	2.93169	0	0	0	0	0	0	2.63852	0	5.86338	0	0	0	0	0	2.34535	0	0	0	6.15655	2.05218	2.63852	0	0	2.63852	0	0	2.34535	0	0	3.51803	0	0	0	0	0	0	4.6907	0	0
EPM_000000060673_4	0	0	0	0	0	0	0	0	0	0	0	0	0	0	0	0	0	0	0	0	0	0	0	0	0	0	0	0	2.56102	0	0	0	0	1.92076	0	0	0	0	0	0	0	0	0	0	0	0	0	0	0
EPM_000000060845_2	0	0	0	0	0	0	0	0	0	0	0	0	0	0	0	1.84444	0	0	0	0	0	0	0	0	0	0	0	0	0	0	0	0	0	0	0	0	0	0	0	0	0	0	0	0	0	0	0	0	0
EPM_000000061127_2	0	0	1.74069	0	3.82952	0	0	0	1.39255	3.82952	0	4.87393	0	2.43697	0	0	0	0	2.43697	0	3.82952	4.17766	3.13324	0	0	4.87393	2.78511	3.82952	0	0	4.17766	4.87393	0	0	0	0	3.13324	4.5258	3.13324	6.61463	4.5258	1.39255	0	0	6.26649	4.5258	0	0	3.13324
EPM_000000061667_2	0	0	0	0	0	0	0	0	0	0	0	0	0	0	0	0	0	0	0	0	0	0	0	0	0	0	0	0	0	0	0	0	0	0	0	0	0	0	0	0	0	0	0	0	0	0	0	0	0
EPM_000000061669_2	0	0	0	0	0	0	0	0	0	0	0	0	0	0	0	0	0	0	0	0	0	0	0	0	0	0	0	0	0	0	0	0	0	0	0	0	0	0	0	1.59149	0	0	0	0	0	0	0	0	0
EPM_000000062313_4	0	0	0	0	0	0	0	0	0	0	0	0	0	0	0	0	0	0	0	0	0	0	0	0	0	0	0	0	0	0	0	0	0	0	0	0	0	0	0	0	0	0	0	0	0	0	0	0	0
EPM_000000062410_2	3.51433	0	0	0	3.1629	0	7.02866	0	0	0	3.1629	1.75716	7.38009	0	4.56863	1.75716	0	0	0	0	2.81146	0	0	3.86576	0	0	0	0	0	0	0	0	0	0	0	0	0	3.86576	0	0	0	0	2.46003	0	2.81146	3.1629	2.46003	0	4.92006
EPM_000000063062_3	0	0	0	10.9354	0	0	0	0	0	0	0	0	0	0	0	0	0	0	0	0	0	0	0	0	0	0	0	0	0	0	0	0	0	0	17.77	0	0	0	0	0	0	0	0	0	0	0	0	10.2519	0
EPM_000000063427_25	0	0	0	7.00807	0	0	0	0	0	0	0	0	0	0	0	0	0	0	0	0	0	0	0	0	0	0	0	0	0	0	0	0	0	0	3.14155	0	0	0	0	0	0	0	0	0	0	0	0	4.83315	0
EPM_000000063436_1	0	0	0	0	0	0	0	0	0	0	0	0	0	0	0	0	0	0	0	0	0	0	0	0	0	0	0	0	0	0	0	0	0	0	0	0	0	0	0	0	0	0	0	0	0	0	0	0	0
EPM_000000064114_43	0	2.10197	0	0	0	0	0	3.50328	0	0	0	0	0	0	0	0	0	0	0	0	0	0	0	0	0	0	0	0	0	0	0	0	0	4.43748	0	0	0	0	0	0	0	0	0	0	0	0	0	0	0
EPM_000000064362_2	0	0	0	42.1373	0	0	0	0	10.6786	0	0	0	0	0	0	0	0	0	0	0	0	0	0	0	0	7.79252	0	0	0	0	0	0	0	0	25.6865	0	0	0	0	0	0	0	0	7.2153	0	0	0	23.9548	0
EPM_000000064507_1	0	0	0	1.88289	0	0	0	0	0	0	0	0	0	0	0	0	0	0	0	0	0	0	0	0	0	0	0	0	0	0	0	0	0	0	0	0	0	0	0	0	0	0	0	0	0	0	0	0	0
EPM_000000066601_28	0	0	0	9.97136	0	0	0	0	0	0	0	0	0	0	0	0	0	0	0	0	0	0	0	0	0	0	0	0	0	0	0	0	0	0	11.0029	0	0	0	0	0	0	0	0	0	0	0	0	5.84528	0
EPM_000000066888_4	0	0	0	24.7565	0	0	0	0	0	0	0	0	0	0	0	0	0	0	0	0	0	0	0	0	0	0	0	0	0	0	0	0	0	0	13.7536	0	0	0	0	0	0	0	0	0	0	0	0	4.81376	0
EPM_000000067096_2	0	0	0	0	0	0	0	0	0	0	0	0	0	0	0	0	0	0	0	0	0	0	0	0	0	0	0	0	1.88466	0	0	0	0	0	0	0	0	0	0	0	3.3505	0	0	0	0	0	0	0	0
EPM_000000067519_3	0	2.97078	0	0	0	0	0	0	0	0	0	0	0	0	0	0	0	0	0	0	0	0	0	0	0	0	0	0	0	0	0	0	0	2.37662	0	0	0	0	0	0	0	0	0	0	0	0	0	0	0
EPM_000000067588_2	0	0	0	0	0	0	0	0	2.39293	2.92469	0	0	0	0	0	0	0	0	2.65881	0	0	0	0	0	0	0	0	0	0	0	0	0	0	0	0	0	0	0	0	0	0	0	0	0	0	0	2.39293	0	0
EPM_000000067847_1	0	0	0	0	0	0	0	0	9.70742	0	0	0	0	0	0	0	0	0	0	0	0	0	0	0	0	0	0	0	0	0	0	0	0	0	0	0	0	0	0	0	0	0	0	0	0	0	0	0	0
EPM_000000068347_1	0	0	0	0	0	2.26201	0	0	0	0	0	1.97926	4.80678	0	0	0	0	0	0	0	0	0	0	5.37228	0	0	5.65504	0	2.26201	0	0	2.26201	0	0	0	0	1.97926	0	2.26201	0	0	0	4.24128	0	1.69651	0	0	0	2.54477
EPM_000000069213_6	0	3.55275	0	0	0	0	0	0	0	0	0	0	0	0	0	0	0	0	0	0	0	0	0	0	0	0	0	0	0	0	0	0	0	4.56783	0	0	0	0	0	0	0	0	0	0	0	0	0	0	0
EPM_000000069232_1	5.90221	3.68888	7.74665	1.84444	6.63999	6.63999	7.00887	0	5.16443	7.37776	0	3.31999	9.95998	0	0	7.00887	0	0	4.05777	0	3.68888	0	0	0	4.79555	5.90221	0	0	6.63999	4.05777	7.74665	0	0	4.05777	0	0	5.90221	0	0	4.05777	4.42666	0	0	0	0	0	4.05777	0	0
EPM_000000069606_6	0	3.05217	0	0	0	0	0	0	0	0	0	0	0	0	0	0	0	0	0	0	0	0	0	0	0	0	0	0	0	0	0	0	0	1.52609	0	0	0	0	0	0	0	0	0	0	0	0	0	0	0
EPM_000000070056_4	0	0	0	0	0	2.76075	0	0	2.43595	2.59835	0	0	0	0	0	3.89752	1.94876	0	1.94876	0	0	0	0	0	0	0	0	0	0	0	2.92314	0	0	0	0	0	0	2.92314	0	2.27356	0	0	0	0	0	0	0	0	0
EPM_000000070730_2	0	0	0	0	0	0	3.36133	7.92314	0	0	0	0	0	0	24.2496	0	0	0	0	0	0	0	34.0935	2.16086	0	0	3.36133	0	0	0	2.88114	4.08162	2.16086	0	0	25.9303	0	0	3.12124	0	0	24.7298	4.32172	0	2.64105	1.92076	0	0	0
EPM_000000071684_6	0	2.91634	0	0	0	0	0	0	0	0	0	0	0	0	0	0	0	0	0	0	0	0	0	0	0	0	0	0	0	0	0	0	0	2.33307	0	0	0	0	0	0	0	0	0	0	0	0	0	0	0
EPM_000000071843_2	0	0	0	0	0	0	0	0	0	0	0	0	0	0	0	0	0	0	0	0	0	0	0	0	0	0	0	0	0	0	0	0	0	0	0	0	0	0	0	0	0	0	0	0	0	0	2.78511	1.23782	0
EPM_000000073061_4	0	0	0	0	0	0	0	0	0	0	0	0	0	0	0	0	0	0	0	0	0	0	0	0	0	0	0	0	0	0	0	0	0	3.91978	0	0	0	0	0	0	0	0	0	0	0	0	0	0	0
EPM_000000073609_8	0	1.26596	0	0	0	0	0	0	0	0	0	0	0	0	0	0	0	0	0	0	0	0	0	0	0	0	0	0	0	0	0	0	0	2.8484	0	0	0	0	0	0	0	0	0	0	0	0	0	0	0
EPM_000000074216_6	0	0	0	0	5.03116	0	6.94779	7.18737	0	0	4.79158	5.03116	17.2497	8.62484	6.94779	0	0	8.38526	2.39579	0	0	5.51032	8.38526	9.82274	0	0	7.42695	2.63537	0	0	2.87495	7.18737	7.66653	0	0	5.74989	0	5.27074	8.62484	0	0	5.03116	12.4581	0	7.18737	0	2.87495	0	5.98947
EPM_000000074650_1	8.46108	0	0	0	10.1533	1.69222	7.61497	8.74312	0	4.23054	8.46108	7.0509	18.6144	11.2814	9.02515	0	2.82036	7.89701	2.82036	0	0	5.07665	7.89701	9.30719	3.66647	0	15.512	0	5.35868	2.82036	2.82036	5.92276	7.61497	2.25629	0	5.92276	0	13.8198	9.30719	3.9485	0	7.0509	7.33294	0	7.0509	8.74312	2.53832	0	10.9994
EPM_000000074922_4	0	0	0	0	0	0	0	0	0	0	0	0	0	0	0	0	0	0	3.16489	0	0	0	0	0	0	0	0	0	0	0	0	0	0	3.16489	0	0	0	0	0	1.58245	0	0	0	0	0	0	0	0	0
EPM_000000074953_1	0	0	3.97872	0	0	0	0	0	0	3.18298	0	0	0	0	0	3.97872	2.78511	0	0	0	0	0	0	0	0	0	0	0	3.18298	7.1617	3.58085	0	0	0	0	0	0	0	0	5.17234	3.18298	0	0	0	0	0	3.58085	0	0
EPM_000000075329_6	0	0	0	17.639	0	0	0	0	0	0	0	0	0	0	0	0	0	0	0	0	0	0	0	0	0	0	0	0	0	0	0	0	0	0	11.6046	0	0	0	0	0	0	0	0	0	0	0	0	2.32092	0
EPM_000000075906_25	0	0	2.62901	0	0	1.80744	0	0	0	2.30038	0	0	0	0	0	0	2.4647	0	2.79332	0	1.97176	0	0	0	0	1.80744	0	0	0	4.76508	3.94351	0	0	0	0	0	2.4647	0	0	3.28626	0	0	0	0	0	0	2.4647	0	0
EPM_000000078090_2	0	0	0	0	0	0	0	0	0	0	0	0	0	0	0	0	0	0	0	0	0	0	0	0	0	0	0	0	0	0	0	0	0	0	0	0	0	0	0	0	0	0	0	0	0	0	1.71391	0	0
EPM_000000078111_1	0	0	0	0	0	0	0	0	0	2.21542	0	0	0	0	0	0	0	0	0	0	0	0	0	0	0	0	0	0	0	0	2.53191	0	0	0	0	0	1.58245	0	0	0	0	0	0	0	0	0	0	0	0
EPM_000000078192_5	0	0	2.62514	0	0	2.29699	0	0	2.78921	0	0	0	0	0	0	4.75806	2.95328	0	2.62514	0	4.42992	0	0	0	4.42992	3.28142	0	0	8.03948	4.59399	5.0862	0	0	0	0	0	2.78921	0	0	6.2347	3.60956	0	0	0	0	0	5.57841	2.29699	0
EPM_000000078436_2	0	0	0	5.88159	0	0	0	0	0	0	0	0	0	0	0	0	0	0	0	0	0	0	0	0	0	0	0	0	0	0	0	0	0	0	4.84366	0	0	0	0	0	0	0	0	0	0	0	0	1.90287	0
EPM_000000078440_1	0	0	0	0	0	0	0	0	0	0	0	0	0	0	0	0	0	0	0	0	0	0	0	0	0	0	0	0	0	0	0	0	0	0	0	0	0	0	0	0	1.4051	0	0	0	0	0	0	0	0
EPM_000000079051_1	0	6.35199	2.44307	0	0	6.35199	0	0	0	0	0	0	0	0	0	5.37476	6.35199	0	8.30645	0	11.7268	0	0	0	8.55076	0	0	0	16.8572	8.55076	7.08492	0	0	2.19877	0	0	7.32922	0	0	4.39753	8.06215	0	0	0	0	0	16.1243	0	0
EPM_000000079608_1	0	0	0	0	0	0	0	0	0	0	0	0	0	0	0	0	0	0	0	0	0	0	0	0	0	0	0	0	0	0	0	0	0	0	0	0	0	0	0	0	0	0	0	0	0	0	0	0	0
EPM_000000080442_9	0	4.41205	6.61807	0	0	0	0	0	0	2.20602	0	0	0	0	0	2.94137	0	0	1.47068	0	4.04438	0	0	0	0	2.20602	0	0	1.47068	4.41205	2.57369	0	0	4.41205	0	0	3.30904	0	0	2.57369	1.47068	0	0	0	0	0	0	0	0
EPM_000000080527_2	0	0	0	0	0	0	0	0	0	1.91252	0	0	0	0	0	0	0	0	0	0	0	0	0	0	0	2.39065	0	0	0	1.91252	2.62971	0	0	0	0	0	0	0	0	0	0	0	0	0	0	0	0	0	0
EPM_000000082266_15	0	0	0	5.31312	0	0	0	0	0	0	0	0	0	0	0	0	0	0	0	0	0	0	0	0	0	0	0	0	0	0	0	0	0	0	8.05538	0	0	0	0	0	0	0	0	0	0	0	0	3.59921	0
EPM_000000082422_1	0	4.57378	0	0	0	0	0	0	0	0	0	0	0	0	0	0	0	0	0	0	0	0	0	0	0	1.96019	0	0	0	0	0	0	0	2.94029	0	0	0	0	0	0	0	0	0	0	0	0	0	0	0
EPM_000000082785_13	0	0	0	0	0	0	0	0	10.922	0	0	0	0	0	0	0	0	0	0	0	0	0	0	0	0	0	0	0	0	0	0	0	0	0	0	0	0	0	0	0	0	0	0	0	0	0	0	0	0
EPM_000000082879_1	0	0	0	0	0	0	0	0	0	0	0	0	0	0	0	0	0	0	0	0	0	0	0	0	0	0	0	0	0	0	0	0	0	0	0	0	0	0	0	0	0	0	0	0	0	0	0	0	0
EPM_000000082937_6	0	0	0	0	0	1.2894	0	0	0	0	0	0	0	0	0	0	3.09456	0	2.5788	0	5.1576	0	0	0	0	2.06304	0	0	2.83668	0	0	0	0	0	0	0	2.06304	0	0	0	0	0	0	0	0	0	0	0	0
EPM_000000083618_8	0	0	0	0	0	0	0	0	7.51689	0	0	0	0	0	0	0	0	0	0	0	5.97497	0	0	0	3.08385	0	0	0	0	0	0	0	0	0	0	0	0	0	0	6.36045	5.39674	0	0	0	0	0	0	0	0
EPM_000000084290_3	2.57369	0	0	0	0	0	1.47068	0	0	2.20602	0	1.83835	2.57369	0	0	0	0	0	1.83835	0	0	0	0	0	0	0	0	0	2.57369	0	0	0	0	0	0	0	0	0	0	0	0	0	0	0	0	0	0	0	3.30904
EPM_000000084330_7	0	0	0	0	0	0	0	0	13.2261	0	0	0	0	0	0	0	0	0	0	0	0	0	0	0	0	0	0	0	0	0	0	0	0	0	0	0	0	0	0	0	0	0	0	0	0	0	0	0	0
EPM_000000084658_1	0	0	0	0	0	0	0	0	0	0	0	0	0	0	0	0	0	0	0	0	0	0	0	0	0	0	0	0	0	0	0	0	0	0	0	0	0	0	0	0	0	0	0	0	0	0	0	0	0
EPM_000000086122_1	0	10.6786	0	0	0	2.88612	0	0	0	0	0	0	0	0	0	0	2.59751	0	0	0	0	0	0	0	0	0	0	0	0	0	0	0	0	6.63808	0	0	0	0	0	0	0	0	0	0	0	0	2.59751	0	0
EPM_000000086852_2	0	0	0	0	0	0	0	0	9.73186	0	0	0	0	0	0	0	0	0	0	0	0	0	0	0	0	0	0	0	0	0	0	0	0	0	0	0	0	0	0	0	0	0	0	0	0	0	0	0	0
EPM_000000087137_2	0	0	0	0	0	0	0	0	0	0	0	0	0	0	0	0	0	0	0	0	0	0	0	0	0	0	0	0	0	0	0	0	0	0	3.82952	0	0	0	0	0	0	0	0	0	0	0	0	0	0
EPM_000000087254_1	0	0	0	0	0	0	0	0	0	0	0	0	0	0	0	0	0	0	0	0	0	0	0	0	0	0	0	0	0	2.10197	0	0	0	0	0	0	0	0	0	0	0	0	0	0	0	0	0	0	0
EPM_000000088400_2	0	2.24304	0	0	0	0	0	0	0	0	0	0	0	0	0	0	0	0	0	0	0	0	0	0	0	0	0	0	0	0	0	0	0	0	0	0	0	0	0	0	0	0	0	0	0	0	0	0	0
EPM_000000088417_5	2.58222	0	1.84444	0	4.42666	0	0	0	0	0	3.31999	0	0	3.31999	0	0	0	0	0	0	2.58222	0	0	4.42666	2.95111	0	0	0	3.68888	0	2.21333	0	0	0	0	3.31999	0	3.31999	0	4.42666	2.21333	0	0	0	0	0	0	0	5.53332
EPM_000000089301_1	0	0	0	0	1.93746	0	4.19784	0	0	2.58329	2.58329	0	0	2.58329	0	2.26038	0	0	0	0	0	0	0	4.19784	0	0	4.84366	0	0	0	1.61455	3.22911	3.55202	0	0	0	0	2.58329	0	0	0	0	1.61455	0	2.9062	2.58329	0	0	1.93746
EPM_000000089437_1	0	0	0	0	0	0	0	0	0	0	0	0	0	0	0	0	0	0	1.46104	0	0	0	0	0	0	0	0	0	0	0	2.92208	0	0	0	0	0	2.19156	0	0	0	0	0	0	0	0	0	1.46104	0	0
EPM_000000089843_3	13.8945	0	1.73681	0	15.8794	0	20.5937	10.4209	0	2.72928	6.20291	15.8794	32.5032	34.24	11.4133	2.9774	0	10.1728	0	0	4.21798	12.1577	5.70667	9.67654	1.98493	0	27.2928	4.71421	3.47363	1.4887	3.22551	20.5937	24.0673	0	0	6.20291	1.4887	12.902	14.6389	6.94726	0	5.95479	25.3079	0	18.8568	12.1577	6.69914	0	15.8794
EPM_000000089860_3	0	1.95446	7.16635	0	0	2.93169	0	0	5.21189	5.53764	0	0	0	0	0	7.4921	6.51487	0	22.1505	0	2.2802	0	0	0	2.93169	4.56041	0	0	3.58318	7.4921	7.81784	0	0	3.58318	0	0	10.098	0	0	2.93169	2.2802	0	0	0	0	0	1.62872	2.60595	0
EPM_000000090046_4	0	0	0	0	0	0	0	0	0	0	0	0	0	0	0	0	0	0	0	0	0	0	0	0	0	0	0	0	0	0	0	0	0	0	0	0	0	0	0	0	0	0	0	0	0	0	0	0	0
EPM_000000090267_2	0	0	0	0	0	0	0	0	0	0	0	0	0	0	0	0	0	0	0	0	0	0	0	0	0	0	0	0	0	0	0	0	0	1.97176	0	0	0	0	0	0	0	0	0	0	0	0	0	0	0
EPM_000000090938_2	0	0	11.7681	1.56907	0	7.84537	0	0	0	4.31495	0	0	0	0	0	7.84537	5.88403	0	11.7681	0	9.02217	0	0	0	7.06083	0	0	0	12.1603	5.09949	6.27629	0	0	0	0	0	14.5139	0	0	7.06083	10.199	0	0	0	0	0	15.6907	0	0
EPM_000000090968_1	0	5.34992	5.66462	0	0	4.72052	0	0	4.72052	10.6998	0	0	0	0	0	6.29402	7.23813	0	11.3292	0	6.60872	0	0	0	5.97932	2.83231	0	0	0	4.40582	8.81163	0	0	7.55283	0	0	9.12633	0	0	7.86753	0	0	0	0	0	0	0	0	0
EPM_000000091505_17	0	0	0	5.10248	0	0	0	0	0	0	0	0	0	0	0	0	0	0	0	0	0	0	0	0	0	0	0	0	0	0	0	0	0	0	7.37025	0	0	0	0	0	0	0	0	0	0	0	0	4.53554	0
EPM_000000091506_14	0	0	0	12.549	0	0	0	0	0	0	0	0	0	0	0	0	0	0	0	0	0	0	0	0	0	0	0	0	0	0	0	0	0	0	8.19525	0	0	0	0	0	0	0	0	0	0	0	0	6.14644	0
EPM_000000091722_8	0	0	0	12.704	0	0	0	0	0	0	0	0	0	0	0	0	0	0	0	0	0	0	0	0	0	0	0	0	0	0	0	0	0	0	7.16635	0	0	0	0	0	0	0	0	0	0	0	0	6.84061	0
EPM_000000091794_2	0	0	0	0	0	0	0	0	0	4.16818	0	0	0	0	0	0	0	0	0	0	0	0	0	0	3.03141	4.16818	0	0	0	0	3.41033	0	0	0	0	0	2.65248	0	0	0	6.44174	0	0	0	0	0	3.03141	0	0
EPM_000000091997_1	0	0	0	0	0	1.75716	0	0	0	0	0	0	0	0	0	0	0	0	0	0	0	0	0	0	0	0	0	0	0	0	0	0	0	0	0	0	0	0	0	0	0	0	0	0	0	0	0	0	0
EPM_000000092762_2	0	0	1.90029	0	0	2.37536	0	0	0	1.90029	0	0	0	0	0	0	2.85043	0	4.03811	0	4.75071	0	0	0	4.75071	0	0	0	8.78882	0	0	0	0	0	0	0	2.85043	0	0	4.51318	2.37536	0	0	0	0	0	6.651	0	0
EPM_000000092925_2	0	2.16319	0	0	0	0	0	0	0	0	0	0	0	0	0	0	0	0	0	0	0	0	0	0	0	0	0	0	0	0	0	0	0	2.59583	0	0	0	0	0	0	0	0	0	0	0	0	0	0	0
EPM_000000094210_1	0	0	0	0	0	0	0	0	0	0	0	0	0	0	0	0	0	0	0	0	0	0	0	0	0	0	0	0	0	0	0	0	0	0	0	0	0	0	0	3.34821	0	0	0	0	0	0	0	0	0
EPM_000000096100_2	2.56523	0	0	0	2.93169	0	2.56523	0	0	5.49692	1.46584	2.93169	3.29815	1.46584	3.66461	0	0	0	1.83231	0	0	0	0	3.29815	0	0	0	0	4.03107	2.56523	0	0	0	0	0	0	0	0	4.39753	0	0	0	2.93169	0	4.764	2.19877	0	0	2.19877
EPM_000000096687_2	0	2.41135	0	0	0	0	0	0	0	0	0	0	0	0	0	2.89362	0	0	0	0	0	0	0	0	0	0	0	0	3.85815	0	0	0	0	0	0	0	1.44681	0	0	3.13475	0	0	0	0	0	0	4.82269	0	0
EPM_000000096958_3	0	0	0	0	0	0	0	0	0	0	0	0	0	0	0	0	0	0	1.8974	0	0	0	0	0	0	0	0	0	2.71056	1.62634	0	0	0	0	0	0	0	0	0	0	0	0	0	0	0	0	1.62634	0	0
EPM_000000098163_2	0	0	4.32638	0	0	0	0	0	0	11.8975	0	0	0	0	0	7.30076	3.51518	0	7.57116	0	8.11196	0	0	0	5.13757	2.97438	0	0	7.57116	4.59678	7.03036	0	0	2.43359	0	0	7.30076	0	0	6.48957	7.30076	0	0	0	0	0	7.03036	0	0
EPM_000000098583_2	0	0	0	0	0	4.21116	0	0	0	0	0	0	0	0	0	14.1648	2.67983	0	0	0	0	0	0	0	0	0	0	0	0	0	0	0	0	0	0	0	0	0	0	2.29699	0	0	0	0	0	0	0	0	0
EPM_000000099364_3	0	0	0	13.8597	0	0	0	0	0	0	0	0	0	0	0	0	0	0	0	0	0	0	0	0	0	0	0	0	0	0	0	0	0	0	12.8071	0	0	0	0	0	0	0	0	0	0	0	0	10.3509	0
EPM_000000099562_5	0	0	1.45944	0	0	0	0	0	0	0	0	0	0	0	0	0	0	0	0	0	0	0	0	0	0	0	0	0	0	0	0	0	0	0	0	0	0	0	0	0	0	0	0	0	0	0	0	0	0
EPM_000000100885_4	0	0	0	4.03107	0	0	0	0	0	0	0	0	0	0	0	0	0	0	0	0	0	0	0	0	0	0	0	0	0	0	0	0	0	0	6.22984	0	0	0	0	0	0	0	0	0	0	0	0	2.19877	0
EPM_000000101107_3	0	2.64105	0	0	0	0	0	0	0	0	0	0	0	0	0	0	0	0	0	0	0	0	0	0	0	0	0	0	0	0	0	0	0	2.88114	0	0	0	0	0	0	0	0	0	0	0	0	0	0	0
EPM_000000101298_6	0	0	0	29.8609	0	0	0	0	0	0	0	0	0	0	0	0	0	0	0	0	0	0	0	0	0	0	0	0	0	0	0	0	0	0	48.8111	0	0	0	0	0	0	0	0	0	0	0	0	29.5738	0
EPM_000000101314_9	0	5.31762	0	0	0	0	0	0	0	0	0	0	0	0	0	0	0	0	0	0	0	0	0	0	0	0	0	0	0	0	0	0	0	6.38115	0	0	0	0	0	0	0	0	0	0	0	0	0	0	0
EPM_000000101454_2	0	0	0	0	0	0	0	0	0	0	0	0	0	0	0	0	0	0	0	0	0	0	0	0	0	0	0	0	0	0	0	0	0	4.18998	0	0	0	0	0	0	0	0	0	0	0	0	0	0	0
EPM_000000104054_1	0	0	0	0	0	0	0	0	0	0	0	0	0	0	0	0	0	0	0	0	1.58695	0	0	0	0	0	0	0	0	0	0	0	0	0	0	0	0	0	0	1.90435	0	0	0	0	0	0	0	0	0
EPM_000000105557_7	0	0	0	0	0	0	0	0	0	0	0	0	0	0	0	0	0	0	0	0	0	0	0	0	0	0	0	0	0	0	0	0	0	0	0	0	0	0	0	0	0	0	0	0	0	0	0	0	0
EPM_000000106484_1	0	0	0	0	0	0	0	0	0	0	0	0	0	0	0	0	0	0	0	0	0	0	0	0	0	0	0	0	0	1.65569	0	0	0	0	0	0	0	0	0	0	0	0	0	0	0	0	2.36527	0	0
EPM_000000106570_1	0	0	0	0	0	0	0	0	0	0	0	0	0	0	0	0	0	0	0	0	0	0	0	0	0	0	0	0	0	0	0	0	0	0	0	0	0	0	0	0	0	0	0	0	0	0	0	0	0
EPM_000000107666_2	0	0	0	0	0	0	0	0	0	3.64264	0	0	0	0	0	0	0	0	0	0	0	0	0	0	0	0	0	0	0	0	3.9462	0	0	0	0	0	0	0	0	0	0	0	0	0	0	0	0	0	0
EPM_000000107886_2	0	0	2.65248	0	2.41135	5.06383	3.61702	0	0	3.61702	3.61702	3.37589	0	4.82269	0	6.51064	5.5461	0	9.64539	0	2.65248	0	2.89362	4.58156	4.58156	0	5.30496	0	3.85815	0	3.61702	9.88652	3.13475	1.44681	0	2.89362	5.30496	3.85815	0	2.89362	0	2.65248	7.71631	0	0	2.65248	0	0	0
EPM_000000109103_3	0	0	0	11.0301	0	0	0	0	0	0	0	0	0	0	0	0	0	0	0	0	0	0	0	0	0	0	0	0	0	0	0	0	0	0	11.3978	0	0	0	0	0	0	0	0	0	0	0	0	5.14739	0
EPM_000000110358_2	0	0	0	0	0	0	0	0	0	0	0	0	0	0	0	0	0	0	0	0	0	0	0	0	0	0	0	0	0	0	0	0	0	0	0	0	0	0	0	0	0	0	0	0	0	0	0	0	0
EPM_000000110872_2	0	0	0	0	0	0	0	0	0	0	0	0	0	0	0	0	0	0	0	0	0	0	0	0	0	0	0	0	0	0	0	0	0	0	0	0	0	0	0	0	0	0	0	0	0	0	0	0	0
EPM_000000110874_7	0	0	0	0	0	0	0	0	0	0	0	0	0	0	0	0	0	0	0	0	0	0	0	0	0	0	0	0	0	0	0	0	0	0	0	0	0	0	0	0	0	0	0	0	0	0	0	0	0
EPM_000000111204_2	0	0	0	0	0	0	0	0	0	0	0	0	0	0	0	0	0	0	0	0	0	0	0	0	1.42826	0	0	0	0	0	0	0	0	1.42826	0	0	0	0	0	0	0	0	0	0	0	0	0	0	0
EPM_000000111696_1	0	0	0	0	0	2.54016	0	0	0	0	0	0	0	0	0	0	0	0	0	0	0	0	0	0	0	0	0	0	0	0	0	0	0	0	0	0	0	0	0	2.90304	0	0	0	0	0	0	0	0	0
EPM_000000111749_18	0	4.89689	0	0	0	0	0	0	0	0	0	0	0	0	0	0	0	0	0	0	0	0	0	0	0	0	0	0	0	0	0	0	0	4.48881	0	0	0	0	0	0	0	0	0	0	0	0	0	0	0
EPM_000000111832_11	0	0	0	16.8594	0	0	0	0	0	0	0	0	0	0	0	0	0	0	0	0	0	0	0	0	0	0	0	0	0	0	0	0	0	0	10.5784	0	0	0	0	0	0	0	0	0	0	0	0	5.12393	0
EPM_000000113377_16	0	0	0	0	0	0	0	0	0	4.03882	0	0	0	0	0	4.03882	0	0	0	0	2.69255	0	0	0	0	0	0	0	7.74108	0	2.01941	0	0	2.69255	0	0	0	0	0	3.70225	3.02912	0	0	0	0	0	2.69255	0	0
EPM_000000114523_2	0	0	0	0	0	0	0	0	0	0	0	0	0	0	0	0	0	0	0	0	0	0	0	0	0	0	0	0	0	0	0	0	0	0	0	0	0	0	0	0	0	0	2.8484	0	0	0	0	0	0
EPM_000000114746_1	1.82033	0	0	0	1.45626	0	8.37352	0	0	0	0	0	10.5579	6.91726	2.1844	0	0	2.91253	0	0	0	0	2.54846	4.73286	0	0	9.82978	0	0	0	0	0	3.27659	0	0	0	0	3.27659	0	0	0	0	4.36879	0	2.54846	0	2.1844	0	4.73286
EPM_000000114805_2	0	0	0	0	0	0	0	0	4.74734	0	0	0	0	0	0	0	0	0	0	0	0	0	0	0	0	0	0	0	0	0	0	0	0	0	0	0	0	0	0	0	0	0	0	0	0	0	0	0	0
EPM_000000115280_2	0	0	0	0	2.14239	1.78532	0	0	0	0	0	0	0	2.85652	0	2.85652	0	0	0	0	0	0	0	0	0	0	0	0	0	0	0	0	0	0	0	0	0	0	2.49945	0	0	0	0	0	0	0	0	0	2.49945
EPM_000000115771_165	0	0	1.71769	0	0	1.71769	0	0	2.45384	2.69922	0	0	0	0	0	0	2.45384	0	0	0	3.68076	0	0	0	2.45384	0	0	0	5.64383	6.13459	0	0	0	2.69922	1.71769	0	3.68076	0	0	4.66229	0	0	0	0	0	0	6.87074	0	0
EPM_000000115942_1	0	2.24304	2.99072	0	0	0	0	0	0	0	0	0	0	0	0	3.36456	0	0	4.85992	0	4.11224	0	0	0	0	0	0	0	0	0	2.24304	0	0	0	0	0	2.61688	0	0	0	0	0	0	0	0	0	0	0	0
EPM_000000116103_1	0	0	0	0	0	0	0	0	0	0	0	0	0	0	0	0	0	0	0	0	0	0	0	0	0	0	0	0	0	0	0	0	0	0	2.67065	0	0	0	0	0	0	0	0	0	0	0	0	6.86738	0
EPM_000000116226_4	0	2.53913	2.53913	0	0	2.85652	0	0	0	0	0	0	0	0	0	0	0	0	0	0	1.26956	0	0	0	0	2.22174	0	0	4.76086	6.34782	2.85652	0	0	5.39565	0	0	0	0	0	0	0	0	0	0	0	0	0	2.53913	0
EPM_000000116371_7	0	1.73681	2.48116	0	0	3.96986	0	0	0	0	0	0	0	0	0	1.98493	3.47363	0	2.48116	0	0	0	0	0	0	0	0	0	2.23305	0	2.72928	0	0	0	0	0	3.72174	0	0	0	0	0	0	0	0	0	3.22551	0	0
EPM_000000116790_3	0	0	0	4.80388	0	0	0	0	0	0	0	0	0	0	0	0	0	0	0	0	0	0	0	0	0	0	0	0	0	0	0	0	0	0	5.94766	0	0	0	0	0	0	0	0	0	0	0	0	6.63393	0
EPM_000000117269_2	0	2.13327	3.31842	0	0	2.13327	0	0	0	5.68873	0	0	0	0	0	2.3703	3.55545	0	5.21467	0	3.55545	0	0	0	0	0	0	0	5.92576	5.68873	3.79248	0	0	0	0	0	3.08139	0	0	0	3.31842	0	0	0	0	0	0	0	0
EPM_000000117618_1	0	0	0	0	0	0	0	0	0	0	0	0	0	0	0	0	0	0	0	0	0	0	0	0	0	0	0	0	0	0	0	0	0	2.80262	0	0	0	0	0	0	0	0	0	0	0	0	0	0	0
EPM_000000119298_3	0	0	0	7.26549	0	0	0	0	0	0	0	0	0	0	0	0	0	0	0	0	0	0	0	0	0	0	0	0	0	0	0	0	0	0	6.91952	0	0	0	0	0	0	0	0	0	0	0	0	7.95744	0
EPM_000000119514_1	0	0	0	0	0	0	0	0	0	0	0	0	0	0	0	0	0	0	0	0	0	0	0	0	0	0	0	0	0	0	0	0	0	0	0	0	0	0	0	0	0	0	0	0	0	0	0	0	0
EPM_000000119722_1	0	0	0	0	0	1.79106	0	0	0	0	0	0	0	0	0	0	0	0	2.14928	0	3.22392	0	0	0	0	0	0	0	0	0	0	0	0	0	0	0	3.94034	0	0	0	1.79106	0	0	0	0	0	2.14928	0	0
EPM_000000120308_1	0	0	2.72928	0	0	0	0	0	0	0	0	4.46609	0	1.98493	0	1.98493	0	0	1.4887	0	0	0	0	0	0	0	2.23305	0	0	0	0	2.72928	0	0	0	0	1.4887	0	3.72174	0	0	0	6.94726	0	0	5.21044	0	0	0
EPM_000000120655_1	0	0	0	0	0	0	0	0	0	0	0	0	0	2.20602	0	0	0	0	0	0	0	0	0	0	0	0	0	0	0	0	1.47068	0	2.20602	0	0	0	0	0	0	2.94137	0	0	0	0	0	0	2.94137	0	0
EPM_000000120817_6	0	0	0	0	0	0	0	0	0	0	0	0	0	0	0	0	0	0	0	0	0	0	0	0	0	0	0	0	0	1.3145	1.97176	0	0	0	0	0	2.62901	0	0	0	1.97176	0	0	0	0	0	0	0	0
EPM_000000120912_2	0	0	5.30496	0	0	2.35776	0	0	2.65248	0	0	0	0	0	2.35776	0	2.06304	0	5.8944	0	0	0	0	0	0	0	0	0	0	2.65248	5.8944	3.24192	2.06304	0	0	0	2.35776	1.76832	0	5.30496	2.35776	0	2.06304	0	0	0	0	3.53664	0
EPM_000000121113_1	0	0	0	0	0	0	0	0	0	0	0	0	0	0	0	1.43747	0	0	0	0	0	0	0	0	0	0	0	0	0	0	0	0	0	0	0	0	0	0	0	0	0	0	0	0	0	0	0	0	0
EPM_000000121292_1	0	0	0	0	0	0	0	0	0	0	0	0	0	0	0	0	0	0	0	0	0	0	0	0	0	0	0	0	0	0	0	0	0	0	0	0	0	0	0	2.6018	0	0	0	0	0	0	0	0	0
EPM_000000121639_2	0	0	0	0	0	0	0	0	0	0	0	0	0	0	0	0	0	0	0	0	0	0	0	0	0	0	0	0	0	2.43506	0	0	0	0	0	0	0	0	0	0	0	0	0	0	0	0	0	0	0
EPM_000000121666_4	0	0	0	0	0	3.81759	1.73527	0	0	2.77643	0	0	4.16464	0	0	0	0	0	0	0	0	0	1.38821	0	2.77643	0	0	0	0	4.5117	0	0	0	0	0	0	0	0	2.42938	0	0	0	0	0	0	0	4.16464	0	0
EPM_000000122114_2	0	3.3255	4.75071	0	0	2.61289	0	0	0	4.75071	0	0	0	0	0	2.37536	5.46332	0	5.70086	0	3.08796	0	0	0	0	3.56303	0	0	7.3636	1.66275	3.56303	0	0	3.08796	0	0	4.03811	0	0	4.98825	3.56303	0	0	0	0	0	6.41346	0	0
EPM_000000122161_39	0	4.55258	0	0	0	0	0	0	0	0	0	0	0	0	0	0	0	0	0	0	0	0	0	0	0	0	0	0	0	0	0	0	0	8.83735	0	0	0	0	0	0	0	0	0	0	0	0	0	0	0
EPM_000000122513_4	0	0	0	0	0	0	0	0	0	0	0	0	0	3.21745	0	0	0	0	0	0	0	0	0	0	0	0	0	0	0	0	0	0	0	0	0	0	0	0	1.60873	1.20654	0	0	0	0	0	0	0	0	0
EPM_000000122560_1	0	2.54638	3.50128	0	0	0	0	0	0	0	0	0	0	0	0	2.22808	0	0	3.50128	0	3.81957	0	0	0	3.81957	0	0	0	3.50128	2.22808	0	0	0	0	0	0	3.50128	0	0	1.59149	0	0	0	0	0	0	4.45617	0	0
EPM_000000122790_1	0	0	3.21358	0	0	0	0	0	0	2.41019	0	0	0	0	0	3.74918	0	0	3.74918	0	4.28478	0	0	0	5.35597	1.87459	0	0	5.35597	0	0	0	0	0	0	0	3.48138	0	0	0	2.94578	0	0	0	0	0	6.42717	0	0
EPM_000000122881_3	0	0	2.0576	0	3.23337	2.64548	0	0	0	2.0576	0	0	7.05462	0	0	2.0576	0	0	2.64548	0	0	0	0	0	0	2.35154	5.29097	0	2.0576	0	4.40914	3.52731	2.0576	0	0	0	2.64548	0	0	3.23337	1.76366	0	4.40914	0	2.64548	0	0	0	0
EPM_000000123209_2	0	0	0	0	0	0	1.74615	1.74615	0	0	0	0	0	0	0	0	0	0	0	0	0	0	0	0	0	0	0	0	0	0	0	0	0	0	0	1.39692	0	0	0	0	0	0	0	0	0	0	0	0	0
EPM_000000123324_3	0	0	0	0	0	0	0	0	0	0	0	0	0	0	0	0	0	0	0	0	0	0	0	0	0	0	0	0	0	0	0	0	0	0	0	0	0	0	0	0	0	0	0	0	0	0	0	1.86451	0
EPM_000000123603_10	0	0	0	0	0	0	0	0	0	0	0	0	0	0	0	0	0	0	0	0	0	0	0	0	0	0	0	0	2.57447	0	0	0	0	2.34042	0	0	0	0	0	0	0	0	0	0	0	0	0	0	0
EPM_000000123823_2	0	2.95111	3.68888	0	5.53332	5.53332	12.5422	0	0	0	0	0	15.4933	0	0	5.16443	3.68888	0	0	0	0	6.2711	5.53332	0	0	0	0	0	9.95998	0	4.79555	0	6.2711	5.53332	0	0	2.58222	0	0	0	2.21333	0	0	0	0	0	0	0	0
EPM_000000124033_2	0	0	0	0	0	0	0	0	0	0	0	0	0	0	0	0	0	0	0	0	0	0	0	0	3.79395	0	0	0	3.79395	0	0	0	0	0	0	0	0	0	0	2.41433	0	0	0	0	0	0	2.06943	0	0
EPM_000000124128_2	0	0	2.42183	0	0	5.2473	0	0	0	5.2473	0	0	0	4.84366	0	4.84366	4.84366	0	0	0	4.44002	0	0	0	7.66913	6.05458	2.01819	0	5.65094	4.44002	6.05458	0	0	3.22911	0	0	6.86185	0	0	9.28368	4.84366	0	0	0	0	2.82547	6.45822	0	0
EPM_000000124279_3	0	0	0	0	0	0	0	0	0	0	0	0	0	0	0	0	0	0	0	0	0	0	0	0	0	0	0	0	1.7498	0	0	0	0	0	0	0	0	0	0	0	0	0	0	0	0	0	0	0	0
EPM_000000124291_1	0	0	0	0	0	0	0	0	0	0	0	0	0	0	0	0	0	0	1.99381	0	0	0	0	0	0	0	0	0	0	0	1.99381	0	0	0	0	0	2.99072	0	0	0	0	0	0	0	0	0	0	0	0
EPM_000000125103_1	0	0	0	0	0	0	0	0	0	0	0	0	0	0	0	0	0	0	0	0	0	0	0	0	0	0	0	0	0	0	4.07887	0	0	0	0	0	0	0	0	0	0	0	0	0	0	0	0	0	0
EPM_000000125281_6	0	0	0	0	0	0	0	0	4.51639	0	0	0	0	0	0	0	0	0	0	0	0	0	0	0	0	3.84729	0	0	0	0	0	0	0	0	0	0	0	0	0	0	0	0	0	4.85093	0	0	0	0	0
EPM_000000125489_2	0	0	0	0	0	0	0	0	0	0	0	0	0	0	0	0	0	0	0	0	0	0	0	0	0	0	0	0	0	0	0	0	0	0	0	0	0	0	0	0	0	0	0	0	0	0	0	0	0
EPM_000000125763_2	0	0	0	0	0	0	0	0	1.97759	0	0	0	0	0	0	0	0	0	1.64799	0	0	0	0	0	0	0	0	0	0	0	0	0	0	0	0	0	0	0	0	0	0	0	0	0	0	0	0	0	0
EPM_000000126106_1	0	3.42377	4.47724	0	0	3.1604	0	0	0	0	0	0	0	0	0	4.47724	3.42377	0	3.42377	0	0	0	0	0	1.31683	0	0	0	7.63764	2.10694	3.9505	0	0	0	0	0	5.00397	0	0	5.00397	3.68714	0	0	0	0	0	3.42377	0	0
EPM_000000126200_2	0	0	0	0	0	0	0	0	0	0	0	0	0	0	0	0	0	0	0	0	0	0	0	0	3.25532	0	0	0	3.25532	2.89362	2.89362	0	0	0	0	0	2.89362	0	0	0	0	0	0	0	0	0	3.25532	0	0
EPM_000000127201_24	0	7.15095	0	0	0	0	0	0	0	0	0	0	0	0	0	0	0	0	0	0	0	0	0	0	0	0	0	0	0	0	0	0	0	8.28004	0	0	0	0	0	0	0	0	0	0	0	0	0	0	0
EPM_000000128042_1	0	0	0	0	0	0	0	0	0	0	0	0	0	0	0	0	0	0	0	0	0	0	0	0	0	0	0	0	2.52474	0	0	0	0	0	0	0	0	0	0	0	0	0	0	0	0	0	2.52474	0	0
EPM_000000128889_18	0	83.5532	0	0	0	0	0	0	0	0	0	0	0	0	0	0	0	0	0	0	0	0	0	0	0	0	0	0	0	0	0	0	0	75.1978	0	0	0	0	0	0	0	0	0	0	0	0	9.62127	0	0
EPM_000000129149_3	0	3.09456	0	0	0	0	0	0	0	0	0	0	0	0	0	0	0	0	0	0	0	0	0	0	0	0	0	0	0	0	0	0	0	1.62872	0	0	0	0	0	0	0	0	0	0	0	0	0	0	0
EPM_000000130320_2	0	0	0	0	0	3.51803	0	0	0	0	0	0	0	0	0	0	0	0	0	0	0	0	0	0	0	0	0	0	0	0	2.34535	0	0	0	0	0	0	0	0	3.04896	0	0	0	0	0	0	0	0	0
EPM_000000131050_8	0	3.4384	1.7192	0	0	2.75072	0	0	0	0	0	0	0	0	0	5.84528	0	0	3.78224	0	6.8768	0	0	0	0	2.75072	0	0	4.46992	4.46992	0	0	0	2.06304	0	0	1.37536	0	0	7.22064	0	0	0	0	0	0	1.37536	1.37536	0
EPM_000000132860_2	0	4.40753	0	0	0	0	0	0	0	0	0	0	0	0	0	0	0	0	0	0	0	0	0	0	0	0	0	0	0	0	0	0	0	2.58373	0	0	0	0	0	0	0	0	0	0	0	0	0	0	0
EPM_000000133287_11	0	3.02455	0	0	0	0	0	0	0	0	0	0	0	0	0	0	0	0	0	0	0	0	0	0	0	0	0	0	0	0	0	0	0	3.78069	0	0	0	0	0	0	0	0	0	0	0	0	0	0	0
EPM_000000133339_1	0	5.77889	1.2842	1.60525	0	0	0	0	0	0	0	0	0	0	0	0	0	0	0	0	0	0	0	0	0	0	0	0	0	0	0	0	0	0	2.88945	0	0	0	0	0	0	0	0	0	0	0	0	1.9263	0
EPM_000000133619_3	0	0	0	4.48006	0	0	0	0	0	0	0	0	0	0	0	0	0	0	0	0	0	0	0	0	0	0	0	0	0	0	0	0	0	0	4.18139	0	0	0	0	0	0	0	0	0	0	0	0	1.49335	0
EPM_000000133733_1	0	0	0	0	0	0	0	0	0	0	2.70253	0	0	2.10197	0	0	0	0	0	0	0	0	0	8.10758	0	0	4.50421	0	0	0	0	5.70534	4.50421	0	0	0	0	0	4.20393	0	0	4.20393	5.40506	0	3.60337	2.40225	0	0	0
EPM_000000133925_2	0	0	2.72549	0	0	3.74754	0	0	0	3.74754	0	0	0	0	0	2.72549	0	0	0	0	0	0	0	0	2.72549	4.08823	0	0	0	2.72549	5.11029	0	0	0	0	0	2.04411	0	0	1.36274	0	0	0	0	0	0	0	0	0
EPM_000000135633_3	0	0	0	45.2235	0	0	0	0	0	0	0	0	0	0	0	0	0	0	0	0	0	0	0	0	0	0	0	0	0	0	0	0	0	0	50.3709	0	0	0	0	0	0	0	0	0	0	0	0	41.1791	0
EPM_000000135849_1	0	0	0	0	0	0	0	0	0	0	0	0	0	0	0	0	0	0	0	0	0	0	0	0	0	0	0	0	0	0	0	0	0	0	0	0	0	0	0	0	2.68907	0	0	0	0	0	0	0	0
EPM_000000135890_1	1.85288	0	0	0	3.47414	0	4.16897	0	0	0	4.16897	4.40058	0	5.79024	1.85288	0	0	2.08449	0	0	0	0	0	8.10634	0	0	8.33795	0	1.85288	0	0	8.80116	6.02185	0	0	0	0	3.01092	2.77932	0	0	0	10.1908	0	6.25346	3.24253	1.85288	0	3.01092
EPM_000000136657_2	0	0	0	0	0	0	0	0	0	0	0	0	0	0	0	0	0	0	0	0	0	0	0	0	0	0	0	0	0	0	0	0	0	2.5908	0	0	0	0	0	0	0	0	0	0	0	0	0	0	0
EPM_000000136978_2	2.60813	0	0	0	2.98071	0	2.60813	0	0	0	1.86295	0	1.86295	0	2.23554	0	0	0	0	0	0	3.3533	0	0	0	0	0	0	0	0	0	0	4.09848	0	0	0	0	2.60813	0	2.23554	0	0	0	0	0	0	0	0	0
EPM_000000137440_1	0	0	0	0	0	0	0	0	0	2.42843	0	0	0	0	0	0	2.42843	0	0	0	2.42843	0	0	0	1.82132	0	0	0	1.21421	0	2.42843	0	0	0	0	0	2.12488	0	0	1.21421	0	0	0	0	0	0	0	1.51777	0
EPM_000000138145_2	0	0	0	0	0	0	0	0	0	0	0	0	0	0	0	1.49871	0	0	0	0	0	0	0	0	0	0	0	0	0	0	1.99828	0	0	0	0	0	0	0	0	0	0	0	0	0	0	0	0	0	0
EPM_000000138580_1	0	0	2.28913	0	1.14456	0	0	0	0	1.90761	0	0	1.90761	2.28913	0	4.57826	3.43369	0	6.10434	0	3.05217	3.05217	0	0	0	1.52609	1.90761	0	4.57826	3.05217	3.05217	0	0	0	0	0	4.57826	0	1.52609	7.2489	4.57826	3.05217	0	0	0	0	3.43369	1.52609	2.67065
EPM_000000138961_10	0	0	2.32901	0	0	1.94084	0	0	0	0	0	0	0	0	0	0	0	0	0	0	0	0	0	0	0	0	0	0	0	1.94084	0	0	0	0	0	0	0	0	0	0	0	0	0	0	0	0	0	0	0
EPM_000000138962_1	0	0	0	1.51915	0	0	0	0	0	0	0	0	0	0	0	0	0	0	0	0	0	0	0	0	0	0	0	0	0	0	0	0	0	0	3.0383	0	0	0	0	0	0	0	0	0	0	0	0	0	0
EPM_000000139016_2	3.51131	0	0	0	2.55368	0	2.23447	0	0	0	0	0	1.91526	4.46894	0	0	0	2.23447	0	0	0	0	0	5.42657	0	0	4.46894	0	0	0	0	4.14973	0	0	0	0	0	0	2.23447	0	0	0	3.83052	0	8.29945	0	0	0	5.42657
EPM_000000139826_4	0	0	0	0	0	0	0	0	0	0	0	0	0	0	0	0	0	0	1.91663	0	0	0	0	0	0	0	0	0	0	0	0	0	0	0	0	0	0	0	0	0	0	0	0	0	0	0	0	0	0
EPM_000000140591_2	0	3.52021	0	0	0	0	0	0	0	0	0	0	0	0	0	0	0	0	0	0	0	0	0	0	0	0	0	0	0	0	0	0	0	4.9697	0	0	0	0	0	0	0	0	0	0	0	0	0	0	0
EPM_000000140941_2	0	0	3.36133	0	0	2.64105	0	0	1.92076	3.36133	0	0	0	0	0	3.36133	2.64105	0	4.32172	0	4.80191	0	0	0	4.08162	0	0	0	7.68305	3.36133	2.64105	0	0	0	0	0	6.24248	0	0	3.60143	6.72267	0	0	0	0	0	7.68305	0	0
EPM_000000141650_1	0	0	0	0	0	0	0	0	0	1.2588	0	0	0	0	0	0	0	0	1.2588	0	0	0	0	0	0	1.2588	0	0	0	0	0	0	0	0	0	0	0	0	0	0	0	0	0	0	0	0	0	0	0
EPM_000000141873_1	0	0	0	0	0	0	0	0	0	0	0	0	0	0	0	1.9263	0	0	2.88945	0	0	0	0	0	0	0	0	0	0	0	0	0	0	0	0	0	0	0	0	0	0	0	0	0	0	0	0	0	0
EPM_000000142251_1	0	0	0	0	0	0	0	0	0	1.84139	0	0	0	0	0	0	0	0	0	0	0	0	0	0	0	0	0	0	0	2.14829	0	0	0	0	0	0	0	0	0	0	0	0	0	0	0	0	0	0	0
EPM_000000142441_12	0	0	0	0	0	0	0	0	1.47068	2.57369	0	0	0	0	0	2.94137	0	0	0	0	0	0	0	0	2.20602	0	0	0	4.41205	4.04438	2.57369	0	0	0	0	0	0	0	0	0	2.20602	0	0	0	0	0	2.57369	0	0
EPM_000000142839_2	0	0	1.90842	0	0	0	0	0	0	0	0	0	0	0	0	0	0	0	0	0	0	0	0	0	0	0	0	0	0	0	0	0	0	0	0	0	0	0	0	0	0	0	0	0	0	0	0	0	0
EPM_000000143322_10	0	0	0	0	0	0	0	0	0	0	0	0	0	0	0	0	0	0	0	0	0	0	0	0	0	0	0	0	0	0	0	0	0	0	0	0	0	0	0	0	0	0	0	0	0	0	0	0	0
EPM_000000143599_1	0	2.28131	1.9011	0	0	2.28131	0	0	0	0	0	0	0	0	0	0	0	0	0	0	0	0	0	0	2.66153	0	0	0	0	0	0	0	0	0	0	0	0	0	0	2.28131	2.28131	0	0	0	0	0	1.52088	0	0
EPM_000000143704_1	0	0	0	0	0	0	0	0	4.39228	0	0	0	0	0	0	0	0	0	0	0	0	0	0	0	0	0	0	0	0	0	0	0	0	0	0	0	0	0	0	0	0	0	0	0	0	0	0	0	0
EPM_000000143743_1	0	0	3.92614	0	0	0	0	0	0	0	0	0	0	0	0	0	0	0	0	0	0	0	0	0	0	0	0	0	0	0	0	0	0	0	0	0	0	0	0	0	0	0	0	0	0	0	0	0	0
EPM_000000145277_1	0	0	0	4.52658	0	0	0	0	0	0	0	0	0	0	0	0	0	0	0	0	0	0	0	0	0	0	0	0	0	0	0	0	0	0	0	0	0	0	0	0	0	0	0	0	0	0	0	0	0
EPM_000000145376_12	0	0	0	0	0	0	0	0	0	0	0	0	0	0	0	0	0	0	2.81826	0	0	0	0	0	0	1.49202	0	0	0	0	1.98936	0	0	0	0	0	0	0	0	0	0	0	0	0	0	0	0	0	0
EPM_000000145582_2	0	0	0	0	0	0	0	0	0	0	0	0	0	0	0	0	0	0	0	0	0	0	0	0	0	0	0	0	0	0	0	0	0	0	3.5329	0	0	0	0	0	0	0	0	0	0	0	0	0	0
EPM_000000145609_6	8.08875	8.45643	12.1331	3.30904	5.51506	10.2948	4.77972	0	9.55944	15.8098	0	8.45643	10.6624	4.77972	3.67671	6.98574	9.19177	0	6.2504	0	7.35341	4.41205	0	6.61807	11.0301	6.61807	0	0	13.6038	15.0745	13.9715	0	0	8.8241	2.94137	6.2504	13.2361	8.08875	7.35341	21.3249	12.1331	4.41205	4.04438	0	0	0	10.2948	5.51506	5.51506
EPM_000000145876_2	0	0	0	0	0	5.13046	0	0	3.29815	4.39753	0	0	0	0	0	0	0	0	8.06215	0	9.89445	0	0	0	8.06215	0	0	0	13.5591	3.29815	5.13046	0	0	2.19877	0	0	6.5963	0	0	8.42861	8.42861	0	0	0	0	0	10.2609	0	0
EPM_000000145959_2	0	0	0	0	0	0	0	0	0	2.17021	0	0	0	0	0	0	0	0	0	0	1.80851	0	0	0	0	0	0	0	0	0	0	0	0	0	0	0	1.80851	0	0	0	0	0	0	0	0	0	0	3.25532	0
EPM_000000146183_2	0	0	0	0	0	0	0	0	0	2.95111	0	0	0	0	0	0	0	0	0	0	0	0	2.21333	0	3.31999	0	0	0	4.05777	0	0	0	0	0	0	0	0	0	0	0	0	0	0	0	0	0	0	0	0
EPM_000000146409_5	0	0	0	0	0	0	0	0	0	0	0	0	0	0	0	0	0	0	0	0	0	0	0	0	0	0	0	0	0	0	2.72321	0	0	0	0	0	0	0	0	0	0	0	0	0	0	0	0	0	0
EPM_000000146435_7	0	0	0	0	0	1.46584	0	0	1.83231	3.29815	0	0	0	0	0	1.46584	0	0	0	0	0	0	0	0	4.03107	0	0	0	5.13046	0	0	0	0	1.46584	0	0	0	0	0	4.03107	2.19877	0	0	0	0	0	3.29815	0	0
EPM_000000146441_2	0	0	0	0	0	0	0	0	0	0	0	0	0	0	0	0	0	0	0	0	0	0	0	0	1.79106	0	4.29855	0	0	0	0	0	0	0	0	0	0	0	0	0	0	0	0	0	0	0	0	0	0
EPM_000000146463_1	0	0	0	0	0	0	0	0	0	0	0	0	0	0	0	0	0	0	0	0	0	0	0	0	0	0	0	0	0	0	0	0	0	0	0	0	0	0	0	0	2.20291	0	0	0	0	0	2.51761	0	0
EPM_000000146545_2	0	3.45737	4.99398	0	0	4.22568	0	0	0	0	0	0	0	0	0	0	0	0	7.2989	0	6.91474	0	0	0	0	0	0	0	12.677	6.53059	4.60983	0	0	0	0	0	6.53059	0	0	0	4.22568	0	0	0	0	0	7.68305	0	0
EPM_000000147022_7	0	0	0	3.02383	0	0	0	0	0	0	0	0	0	0	0	0	0	0	0	0	0	0	0	0	0	0	0	0	0	0	0	0	0	0	0	0	0	0	0	0	0	0	0	0	0	0	0	0	0
EPM_000000147628_3	0	0	0	0	0	0	0	0	0	0	0	0	0	0	0	0	0	0	0	0	0	0	0	0	0	0	0	0	0	0	0	0	0	0	6.98459	0	0	0	0	0	0	0	0	0	0	0	0	3.14307	0
EPM_000000147821_20	0	0	0	0	0	1.80331	0	0	0	0	0	0	0	0	0	0	0	0	3.00551	0	1.80331	0	0	0	0	0	0	0	2.40441	0	2.80514	0	0	0	0	0	0	0	0	2.80514	3.60661	0	0	0	0	0	2.20404	0	0
EPM_000000148941_6	0	2.66714	2.46197	0	0	4.10329	0	0	0	3.07746	0	0	0	0	0	2.25681	0	0	3.28263	0	0	0	0	0	0	1.84648	0	0	4.30845	3.28263	3.89812	0	0	2.05164	0	0	3.89812	0	0	5.12911	1.64131	0	0	0	0	0	2.66714	2.05164	0
EPM_000000149973_2	0	0	0	0	0	0	0	0	0	0	0	0	0	0	0	0	0	0	0	0	0	0	0	0	0	0	0	0	0	0	0	0	0	0	2.08883	0	0	0	0	0	0	0	0	0	0	0	0	0	0
EPM_000000149982_1	0	0	0	0	0	0	0	0	0	0	0	0	0	0	0	0	0	0	0	0	0	0	0	0	0	0	0	0	0	0	0	0	0	0	0	0	0	0	0	0	1.63031	0	0	0	0	0	0	0	0
EPM_000000150232_3	0	0	3.176	0	0	1.46584	0	0	0	0	0	0	0	0	0	1.95446	0	0	3.176	0	0	0	0	0	0	0	0	0	1.95446	0	0	0	0	0	0	0	0	0	0	0	0	0	0	0	0	0	0	1.95446	0
EPM_000000150565_29	0	8.75819	0	0	0	0	0	0	0	0	0	0	0	0	0	0	0	0	0	1.40131	0	0	0	0	0	0	0	0	0	0	0	0	0	0	0	0	0	0	0	0	0	0	0	0	0	0	0	0	0
EPM_000000150590_3	0	0	0	0	0	0	0	0	0	0	0	0	0	0	0	0	0	0	0	0	0	0	0	0	0	0	0	0	1.29917	0	2.76075	0	0	0	0	0	0	0	0	0	0	0	0	0	0	0	0	0	0
EPM_000000150683_1	0	0	2.20602	0	0	0	0	0	1.83835	0	0	0	0	0	0	0	0	0	0	0	3.30904	0	0	0	2.20602	0	0	0	1.47068	0	0	0	0	0	0	0	0	0	0	0	2.20602	0	0	0	0	0	0	0	0
EPM_000000150729_2	0	0	0	0	0	0	0	0	0	0	0	0	0	0	0	0	0	0	0	0	0	0	0	0	0	0	0	0	0	2.05353	0	0	0	0	0	0	0	0	0	0	0	0	0	0	0	0	0	0	0
EPM_000000151365_1	0	0	0	0	0	0	0	0	0	0	0	0	0	0	0	0	0	0	2.32533	0	0	0	0	0	0	0	0	0	0	0	0	0	0	0	0	0	0	0	0	0	0	0	0	0	0	0	1.90254	0	0
EPM_000000152082_1	0	0	0	0	0	0	0	0	0	0	0	0	0	0	0	0	0	0	0	0	0	0	0	0	0	0	0	0	0	0	0	0	0	0	0	0	0	0	0	0	0	0	0	0	0	0	0	0	0
EPM_000000152247_2	0	0	0	1.66275	0	0	0	0	0	0	0	0	0	0	0	0	0	0	0	0	0	0	0	0	0	0	0	0	0	0	0	0	0	0	0	0	0	0	0	0	0	0	0	0	0	0	0	0	0
EPM_000000152956_1	0	0	0	0	0	0	0	0	0	0	0	0	0	0	0	0	0	0	0	0	0	0	0	0	0	0	0	0	0	0	0	0	0	1.83633	0	0	1.6323	0	0	0	1.83633	0	0	0	0	0	0	0	0
EPM_000000153626_3	0	0	4.27564	0	0	2.37536	0	0	0	0	0	0	0	0	0	0	2.13782	0	3.80057	0	0	0	0	0	3.56303	0	0	0	6.651	1.90029	3.08796	0	0	3.80057	0	0	0	0	0	0	4.75071	0	0	0	0	0	4.75071	0	0
EPM_000000154970_1	0	0	0	0	0	0	0	0	0	0	0	0	0	0	0	0	0	0	0	0	0	0	0	0	0	0	0	0	0	0	0	0	0	0	0	0	0	0	0	0	0	0	0	0	0	0	0	0	0
EPM_000000155156_1	0	0	2.29699	0	0	3.15837	0	0	0	0	0	0	0	0	0	1.72275	0	0	5.45536	0	0	0	0	0	0	0	0	0	0	0	0	0	0	0	0	0	0	0	0	0	1.72275	0	0	0	0	0	0	0	0
EPM_000000157373_4	0	0	0	4.48376	0	0	0	0	0	0	0	0	0	0	0	0	0	0	0	0	0	0	0	0	0	0	0	0	0	0	0	0	0	0	0	0	0	0	0	0	0	0	0	0	0	0	0	6.20828	0
EPM_000000157401_1	0	0	0	0	0	0	0	0	0	0	0	0	0	0	0	0	0	0	0	0	0	0	0	0	0	0	0	0	0	0	0	0	0	1.90435	0	0	0	0	0	0	0	0	0	0	0	0	0	0	0
EPM_000000158187_8	0	0	0	5.23844	0	0	0	0	0	0	0	0	0	0	0	0	0	0	0	0	0	0	0	0	0	0	0	0	0	0	0	0	0	0	5.9369	0	0	0	0	0	0	0	0	0	0	0	0	0	0
EPM_000000158247_10	0	0	0	0	0	2.85652	0	0	0	4.28478	0	0	0	0	0	5.35597	0	0	0	0	0	0	0	0	2.14239	0	0	0	0	3.21358	4.28478	0	0	0	0	0	4.99891	0	0	7.1413	0	0	0	0	0	0	1.78532	3.21358	0
EPM_000000158477_12	0	0	0	35.7657	0	0	0	0	0	0	0	0	0	0	0	0	0	0	0	0	0	0	0	0	0	0	0	0	0	0	0	0	0	0	24.8135	0	0	0	0	0	0	0	0	0	0	0	0	11.2944	0
EPM_000000158735_9	0	0	0	9.30649	0	0	0	0	0	0	0	0	0	0	0	0	0	0	0	0	0	0	0	0	0	0	0	0	0	0	0	0	0	0	5.20069	0	0	0	0	0	0	0	0	0	0	0	0	4.65325	0
EPM_000000159281_51	0	6.98459	0	0	0	0	0	0	0	0	0	0	11.1753	0	0	0	0	15.0169	0	0	0	0	0	0	0	0	0	0	0	0	0	0	0	8.03228	0	0	0	0	0	0	0	0	0	0	0	0	0	0	0
EPM_000000159286_1	0	0	2.45229	0	0	2.10197	0	0	0	2.80262	0	0	0	0	0	2.80262	0	0	3.15295	0	0	0	0	0	0	0	0	0	4.90459	0	3.15295	0	0	0	0	0	3.50328	0	0	2.45229	0	0	0	0	0	0	3.50328	0	0
EPM_000000159590_39	0	2.03478	0	0	0	0	0	0	0	1.78043	0	0	0	0	0	0	0	0	0	0	0	0	0	0	0	0	0	0	0	0	0	0	0	0	0	0	0	0	0	0	0	0	0	0	0	0	0	0	0
EPM_000000160047_2	0	0	3.30904	0	0	0	0	0	0	0	0	0	0	0	0	0	0	0	0	0	0	0	0	0	0	0	0	0	0	0	0	0	0	0	0	0	0	0	0	0	0	0	0	0	0	0	0	0	0
EPM_000000161347_2	0	2.82752	0	0	0	0	0	0	0	0	0	0	0	0	0	0	0	0	0	0	0	0	0	0	0	0	0	0	2.26201	0	0	0	0	0	0	0	0	0	0	0	0	0	0	0	0	0	0	0	0
EPM_000000163526_1	4.04438	2.57369	2.57369	0	4.77972	3.67671	0	0	0	0	0	0	0	3.67671	0	3.67671	1.83835	0	1.47068	0	4.04438	2.94137	0	2.57369	0	0	2.94137	0	2.20602	1.83835	5.14739	2.20602	4.41205	0	0	1.83835	2.94137	0	1.83835	0	0	0	0	0	4.04438	0	2.57369	0	0
EPM_000000164178_1	0	2.94029	0	0	0	3.26699	0	0	0	0	0	0	0	0	0	0	0	0	0	0	0	0	0	0	0	0	0	0	0	0	0	0	0	0	0	0	0	0	0	0	0	0	0	0	0	0	0	0	0
EPM_000000166767_3	2.89989	0	0	0	4.10818	0	5.79979	0	0	0	2.89989	0	7.49139	3.62487	0	0	0	2.41658	0	0	0	0	0	3.38321	0	0	6.2831	0	0	2.89989	2.41658	6.2831	2.65824	0	0	0	0	0	3.14155	0	0	0	5.79979	0	4.34984	0	0	0	3.38321
EPM_000000166818_3	0	0	0	0	0	3.17165	0	0	3.17165	0	0	0	0	0	0	0	0	0	2.37874	0	0	0	0	0	0	0	0	0	2.77519	2.37874	1.98228	0	0	0	0	0	0	0	0	3.56811	0	0	0	0	0	0	1.98228	0	0
EPM_000000167551_2	0	0	0	0	0	0	0	0	0	0	0	0	0	0	0	0	0	0	3.67671	0	0	0	0	0	0	0	0	0	0	0	0	0	0	0	0	0	0	0	0	0	0	0	0	0	0	0	0	0	0
EPM_000000167650_2	0	0	0	0	0	0	0	0	0	0	0	0	0	0	0	0	0	0	2.15158	0	0	0	0	0	0	0	0	0	0	1.43439	1.67345	0	0	0	0	0	0	0	0	0	0	0	0	0	0	0	3.34691	0	0
EPM_000000167870_2	0	2.19516	0	0	0	3.29274	0	0	0	0	0	0	0	0	0	0	1.64637	0	0	0	0	0	0	0	3.29274	0	0	0	0	0	0	0	0	0	0	0	0	0	0	2.19516	0	0	0	0	0	0	2.74395	1.92076	0
EPM_000000168255_2	0	2.46197	0	0	0	0	0	0	0	0	0	0	0	0	0	0	0	0	0	0	0	0	0	0	0	0	0	0	0	0	0	0	0	0	0	0	0	0	0	0	0	0	0	0	0	0	0	0	0
EPM_000000168876_2	0	0	0	0	3.47054	0	9.37045	5.89991	0	2.08232	5.2058	3.47054	10.7587	7.63518	7.98223	0	0	4.5117	0	0	0	4.85875	7.28813	7.28813	0	0	9.02339	2.77643	0	0	0	6.94107	4.85875	0	0	4.5117	1.38821	5.2058	0	2.42938	0	3.12348	9.02339	0	8.67634	2.42938	0	0	4.16464
EPM_000000169836_3	0	0	5.71304	0	4.64184	0	4.99891	1.42826	0	0	0	1.42826	8.92662	7.85543	4.28478	3.57065	0	6.0701	4.99891	0	0	1.78532	0	11.069	2.14239	0	3.57065	0	0	1.42826	4.28478	0	8.21249	0	0	2.85652	2.49945	5.35597	5.35597	2.85652	0	1.78532	5.35597	0	3.57065	0	4.28478	0	4.64184
EPM_000000170473_2	0	0	0	0	0	0	0	0	0	1.74459	0	0	0	0	0	0	0	0	0	0	0	0	0	0	0	0	0	0	2.99072	0	0	0	0	0	0	0	0	0	0	0	1.74459	0	0	0	0	0	0	0	0
EPM_000000170519_4	0	0	0	23.8986	0	0	0	0	0	0	0	0	0	0	0	0	0	0	0	0	0	0	0	0	0	0	0	0	0	0	0	0	0	0	18.7512	0	0	0	0	0	0	0	0	0	0	0	0	2.94137	0
EPM_000000171641_7	0	0	0	0	0	0	0	0	0	0	0	0	0	0	0	0	0	0	0	0	2.98071	0	0	0	0	0	0	0	0	0	0	0	0	0	0	0	0	0	0	0	0	0	0	0	0	0	0	0	0
EPM_000000173608_2	0	0	0	0	0	0	0	0	0	0	0	0	0	0	0	0	0	0	0	0	0	0	0	0	0	0	0	0	0	0	3.7552	0	0	0	0	0	0	0	0	0	0	0	0	0	0	0	0	0	0
EPM_000000173655_1	0	0	0	0	0	0	0	0	0	0	0	0	0	0	0	0	0	0	0	0	0	0	0	0	0	0	0	0	1.56357	0	0	0	0	0	0	0	0	0	0	0	0	0	0	0	0	0	0	0	0
EPM_000000174201_4	0	0	0	0	0	0	0	0	0	0	0	0	0	0	0	0	0	0	0	0	0	0	0	0	0	2.19877	0	0	0	0	0	0	0	0	0	0	0	0	0	0	0	0	0	0	0	0	0	0	0
EPM_000000174601_1	0	0	0	0	0	2.36312	0	0	2.70071	0	0	0	0	0	0	3.37589	2.36312	0	2.36312	0	0	0	0	0	0	0	0	0	0	3.71347	0	0	0	0	0	0	0	0	0	0	2.36312	0	0	0	0	0	2.70071	0	0
EPM_000000175065_1	0	0	0	0	0	0	0	0	0	0	0	0	0	0	0	0	0	0	0	0	2.74395	0	0	0	0	0	0	0	1.64637	0	0	0	0	0	0	0	0	0	0	0	0	0	0	0	0	0	1.64637	0	0
EPM_000000175515_4	0	0	0	0	0	0	0	0	0	0	0	0	0	0	0	0	0	0	0	0	2.03788	0	0	0	1.35859	0	0	0	0	0	0	0	0	0	0	0	0	0	0	0	0	0	0	0	0	0	0	0	0
EPM_000000176277_1	0	0	0	0	0	0	0	0	1.9011	0	0	0	0	0	0	0	0	0	0	0	0	0	0	0	0	0	0	0	0	0	0	0	0	0	0	0	0	0	0	0	0	0	0	0	0	0	0	0	0
EPM_000000176960_20	0	0	1.78043	0	0	0	0	0	0	0	0	0	0	0	0	0	0	0	0	0	2.54348	0	0	0	0	0	0	0	0	0	2.54348	0	0	0	0	0	0	0	0	0	0	0	0	0	0	0	3.05217	0	0
EPM_000000177072_4	0	0	0	0	0	0	0	0	0	2.91253	0	0	0	0	0	0	0	0	0	0	0	0	0	0	0	0	0	0	0	2.91253	0	0	0	0	0	0	3.27659	0	0	6.91726	2.54846	0	0	0	0	0	1.82033	0	0
EPM_000000178019_1	0	0	0	0	0	0	0	0	0	0	0	0	0	0	0	0	0	0	0	0	0	0	0	0	0	0	0	0	0	0	0	0	0	0	0	0	0	0	0	0	0	0	0	0	0	0	0	0	0
EPM_000000178197_1	0	0	0	0	0	0	0	0	0	0	0	0	0	0	0	0	0	0	0	0	0	0	0	0	0	0	0	0	0	0	1.42521	0	0	0	0	0	0	0	0	0	0	0	0	0	0	0	1.90029	0	0
EPM_000000179353_1	0	0	0	0	0	0	0	0	0	0	0	0	0	0	0	0	0	0	2.66836	0	0	0	0	0	0	0	0	0	0	0	0	0	0	0	0	0	0	0	0	0	0	0	0	0	0	0	0	0	0
EPM_000000180068_1	0	0	0	0	0	0	0	0	0	0	0	0	0	0	0	0	0	0	3.70225	0	0	0	0	0	0	0	0	0	1.68284	0	2.01941	0	0	0	0	0	0	0	0	0	0	0	0	0	0	0	0	0	0
EPM_000000180229_3	0	0	0	0	0	0	0	0	0	0	0	0	0	0	0	0	0	0	0	0	0	0	0	0	0	2.23554	0	0	0	0	0	0	0	0	0	0	5.21625	0	0	0	0	0	0	0	0	0	0	0	0
EPM_000000180369_2	0	0	0	0	0	0	0	0	0	2.44174	0	0	0	0	0	0	0	0	0	0	0	0	0	0	0	0	0	0	0	0	0	0	0	0	0	0	0	0	0	0	0	0	0	0	0	0	0	0	0
EPM_000000181173_2	0	2.40095	2.64105	0	0	4.56181	0	0	0	2.16086	0	0	0	0	0	3.36133	4.32172	0	4.56181	0	1.68067	0	0	0	0	0	0	0	1.68067	0	0	0	0	0	0	0	3.36133	0	0	0	0	0	0	0	0	0	2.40095	0	0
EPM_000000181666_1	0	0	0	0	0	0	0	0	0	0	0	0	0	0	0	0	0	0	0	0	0	0	0	0	0	0	0	0	0	0	0	0	0	0	0	0	0	0	0	0	0	0	0	0	0	0	0	0	0
EPM_000000182014_1	0	0	0	0	0	0	0	0	0	0	0	0	0	0	0	0	0	0	0	0	0	0	0	0	0	0	0	0	0	0	0	0	0	0	0	0	0	0	0	0	0	0	0	0	0	0	0	0	0
EPM_000000182093_2	0	0	3.01092	0	0	0	0	0	0	0	0	0	0	0	0	0	0	0	0	0	0	0	0	0	0	0	0	0	0	0	0	0	0	0	0	0	0	0	0	0	0	0	0	0	0	0	0	0	0
EPM_000000182128_5	0	0	0	0	0	0	0	0	0	0	0	0	0	0	0	0	0	0	0	0	0	0	0	0	0	0	0	0	0	0	0	0	0	0	0	0	0	0	0	0	0	0	0	0	0	0	3.17165	0	0
EPM_000000182211_6	0	2.96845	3.14307	0	0	1.57153	0	0	2.96845	4.88921	0	0	0	0	0	3.31768	2.44461	0	4.19075	0	5.06383	0	0	0	5.58767	0	0	0	8.38151	5.76229	4.53998	0	0	0	0	0	5.76229	0	0	4.53998	2.61922	0	0	0	0	0	4.01614	0	0
EPM_000000182319_9	0	0	0	10.0333	0	0	0	0	0	0	0	0	0	0	0	0	0	0	0	0	0	0	0	0	0	0	0	0	0	0	0	0	0	0	8.30342	0	0	0	0	0	0	0	0	0	0	0	0	16.6068	0
EPM_000000182844_1	0	0	0	0	0	1.91416	0	0	1.91416	0	0	0	0	0	0	1.1485	0	0	0	0	0	0	0	0	0	0	0	0	0	0	0	0	0	0	0	0	0	0	1.53133	0	0	0	0	0	0	0	1.91416	0	0
EPM_000000183741_1	0	0	1.20437	0	0	0	0	0	0	0	0	0	0	0	0	0	0	0	0	0	0	0	0	0	0	0	0	0	0	0	0	0	0	0	0	0	0	0	0	0	0	0	0	0	0	0	0	0	0
EPM_000000184009_1	0	0	0	0	0	0	0	0	0	0	0	0	0	0	0	2.10197	0	0	0	0	0	0	0	0	0	0	0	0	0	0	0	0	0	0	0	0	0	0	0	0	0	0	0	0	0	0	0	0	0
EPM_000000184123_1	0	0	0	0	0	0	0	0	0	0	0	0	0	0	0	0	0	0	0	0	0	0	0	0	0	0	0	0	0	0	0	0	0	1.6669	0	0	0	0	0	0	0	0	0	0	0	0	0	0	0
EPM_000000184246_2	0	0	0	0	0	0	0	0	0	0	0	0	0	0	0	0	0	0	0	0	0	0	0	0	0	0	0	0	0	0	0	0	0	0	0	0	0	0	0	0	0	0	0	0	0	0	2.62471	0	0
EPM_000000184564_3	0	4.1152	3.52731	0	0	3.52731	0	0	0	7.05462	0	0	0	0	0	3.82125	4.70308	0	5.87885	0	11.4638	0	0	0	5.58491	0	0	0	11.4638	4.1152	3.23337	0	0	0	0	0	6.46674	0	0	7.64251	12.6395	0	0	0	0	0	11.1698	0	0
EPM_000000185963_2	0	0	8.08875	0	5.88273	4.41205	11.3978	6.61807	4.04438	4.41205	9.92711	13.2361	10.6624	12.5008	6.2504	8.8241	4.41205	6.98574	4.77972	0	0	4.77972	0	12.5008	4.04438	4.41205	15.0745	5.51506	4.41205	4.41205	10.2948	13.9715	13.6038	4.77972	0	4.04438	6.98574	11.3978	5.88273	6.2504	0	0	16.5452	0	6.98574	12.5008	4.04438	0	8.8241
EPM_000000186040_19	0	3.57594	0	0	0	0	0	0	0	0	0	0	0	0	0	0	0	0	0	0	0	0	0	0	0	0	0	0	0	1.37536	0	0	0	3.57594	0	0	0	0	0	0	0	0	0	0	0	0	0	0	0
EPM_000000186055_6	0	0	0	2.69255	0	0	0	0	0	0	0	0	0	0	0	0	0	0	0	0	0	0	0	0	0	0	0	0	0	0	0	0	0	0	0	0	0	0	0	0	0	0	0	0	0	0	0	1.34627	0
EPM_000000187171_2	0	0	0	0	0	0	0	0	0	0	0	0	0	0	0	0	0	0	0	0	0	0	0	0	0	0	0	0	0	0	0	0	0	0	0	0	0	0	0	0	0	0	0	0	0	0	0	0	0
EPM_000000188360_5	0	0	0	0	0	0	0	0	0	0	0	0	0	0	0	0	0	0	0	0	1.72911	0	0	0	0	0	0	0	0	0	0	0	0	0	0	0	0	0	0	0	0	0	0	0	0	0	0	0	0
EPM_000000188470_11	0	10.2282	0	0	0	0	0	0	0	0	0	0	0	0	0	0	0	0	0	0	0	0	0	0	0	0	0	0	0	0	0	0	0	6.08162	0	0	0	0	0	0	0	0	0	0	0	0	0	0	0
EPM_000000188781_1	0	0	0	0	0	0	0	0	0	0	0	0	0	0	0	0	0	0	0	0	0	0	0	0	0	0	0	0	0	0	0	0	0	0	0	0	0	0	0	0	0	0	0	0	0	0	0	0	0
EPM_000000189710_7	0	0	2.57369	0	0	0	0	0	0	0	0	0	0	0	0	0	0	0	4.41205	0	2.20602	0	0	0	2.20602	0	0	0	0	3.30904	4.04438	0	0	0	0	0	0	0	0	0	0	0	0	0	0	0	0	2.20602	0
EPM_000000189833_2	0	0	0	6.07344	0	0	0	0	0	0	0	0	0	0	0	0	0	0	0	0	0	0	0	0	0	0	0	0	0	0	0	0	0	0	4.85875	0	0	0	0	0	0	0	0	0	0	0	0	3.12348	0
EPM_000000189930_1	0	0	0	4.33239	0	0	0	0	0	0	0	0	0	0	0	0	0	0	0	0	0	0	0	0	0	0	0	0	0	0	0	0	0	0	0	0	0	0	0	0	0	0	0	0	0	0	0	0	0
EPM_000000189991_1	0	0	2.91634	0	0	0	0	0	0	1.7498	0	0	0	0	0	0	0	0	0	0	0	0	0	0	0	2.04144	0	0	0	2.62471	0	0	0	0	0	0	0	0	0	3.49961	0	0	0	0	0	0	0	0	0
EPM_000000191914_1	0	1.97613	0	0	0	0	0	0	0	0	0	0	0	0	0	0	0	0	0	0	0	0	0	0	0	0	0	0	0	0	4.6933	0	0	0	0	0	0	0	0	0	0	0	0	0	0	0	0	0	0
EPM_000000192371_2	0	3.86576	0	0	2.1086	2.46003	2.81146	0	0	0	2.1086	0	3.1629	3.1629	0	0	0	0	3.51433	0	2.81146	0	0	0	0	0	0	0	4.56863	0	1.75716	0	0	1.75716	0	0	0	2.1086	0	2.81146	0	0	0	0	2.46003	0	1.75716	0	3.86576
EPM_000000192376_3	0	0	0	0	0	0	0	0	0	0	0	0	0	0	0	0	0	0	0	0	0	0	0	0	0	0	0	0	0	0	0	0	0	0	0	0	2.27937	0	0	0	0	0	0	0	0	0	0	0	0
EPM_000000192692_1	0	4.61779	0	0	0	0	0	0	0	0	0	0	0	0	0	0	0	0	0	0	0	0	0	0	0	0	0	0	0	0	0	0	0	1.73167	0	0	0	0	0	0	0	0	0	0	0	0	0	0	0
EPM_000000192693_4	0	0	0	0	0	0	0	0	0	0	0	0	0	0	0	0	0	0	0	0	0	0	0	0	0	0	0	0	0	0	0	0	0	0	0	0	0	0	0	0	0	0	0	0	0	0	0	0	0
EPM_000000193026_16	0	0	0	3.8112	0	0	0	0	0	0	0	0	0	0	0	0	0	0	0	0	0	0	0	0	0	0	0	0	0	0	0	0	0	0	2.34535	0	0	0	0	0	0	0	0	0	0	0	0	0	0
EPM_000000193599_1	0	0	2.57369	0	0	0	0	0	0	0	0	0	0	0	0	0	0	0	0	0	0	0	0	0	0	0	0	0	0	0	0	0	0	0	0	0	0	0	0	0	2.57369	0	0	0	0	0	0	0	0
EPM_000000193977_1	0	0	5.51506	0	0	4.41205	6.61807	5.51506	0	2.94137	0	0	0	6.98574	4.41205	4.04438	0	5.14739	2.94137	0	5.51506	0	0	0	1.47068	0	0	2.94137	7.72108	4.04438	5.14739	4.41205	0	2.57369	0	0	2.94137	4.04438	8.8241	0	0	0	8.08875	0	5.14739	0	5.14739	0	0
EPM_000000194270_3	0	2.57369	0	0	0	0	0	0	0	0	0	0	0	0	0	0	0	0	0	0	0	0	0	0	0	0	0	0	0	0	0	0	0	0	0	0	0	0	0	0	0	0	0	0	0	0	0	0	0
EPM_000000195177_11	0	0	0	0	0	0	0	0	0	0	0	0	0	0	0	0	0	0	0	0	2.26935	0	0	0	0	0	0	0	0	3.50717	0	0	0	0	0	0	0	0	0	2.47565	0	0	0	0	0	0	3.09456	0	0
EPM_000000195685_2	0	0	0	39.7568	0	0	0	0	0	0	0	0	0	0	0	0	0	0	0	0	0	0	0	0	0	0	0	0	0	0	0	0	0	0	41.4577	0	0	0	0	0	0	0	0	0	0	0	0	30.6149	0
EPM_000000195798_2	0	0	0	30.8843	0	0	0	0	0	0	0	0	0	0	0	0	0	0	0	0	0	0	0	0	0	0	0	0	0	0	0	0	0	0	36.3994	0	0	0	0	0	0	0	0	0	0	0	0	29.7813	0
EPM_000000195997_1	0	0	0	0	0	0	0	0	4.38236	0	0	0	0	0	0	0	0	0	0	0	0	0	0	0	0	2.53716	0	0	0	0	0	0	0	0	0	0	0	0	0	0	0	0	0	0	0	0	0	0	0
EPM_000000196110_5	0	0	0	5.37228	0	0	0	0	0	0	0	0	0	0	0	0	0	0	0	0	0	0	0	0	0	0	0	0	0	0	0	0	0	0	6.50329	0	0	0	0	0	0	0	0	0	0	0	0	2.26201	0
EPM_000000196245_2	2.48353	0	0	0	2.48353	0	0	0	0	0	0	0	0	1.77395	0	0	0	0	0	0	0	0	0	0	1.41916	0	0	0	0	0	0	0	0	0	0	0	0	0	0	0	0	0	0	0	0	0	0	0	2.12874
EPM_000000196625_1	0	0	0	0	0	0	0	0	0	2.33307	0	0	0	0	0	0	0	0	0	0	0	0	0	0	0	0	0	0	0	0	3.20797	0	0	0	0	0	2.04144	0	0	0	0	0	0	0	0	0	0	0	0
EPM_000000196845_2	0	0	0	0	2.24089	0	5.44216	0	0	0	3.5214	2.56102	10.8843	3.5214	3.5214	0	0	0	0	0	0	0	0	7.0428	0	0	8.64343	0	0	0	0	0	2.88114	0	0	0	0	0	0	0	0	0	11.8447	0	0	0	0	0	0
EPM_000000196920_1	0	0	0	0	0	0	0	0	0	0	0	0	0	0	0	0	0	0	1.95135	0	0	0	0	0	0	1.95135	0	0	0	0	0	0	0	0	0	0	0	0	0	0	0	0	0	0	0	0	0	0	0
EPM_000000197172_9	0	4.41205	0	0	0	0	0	0	0	0	0	0	0	0	0	0	0	0	0	0	0	0	0	0	0	0	0	0	0	0	0	0	0	5.88273	0	0	0	0	0	0	0	0	0	0	0	0	0	0	0
EPM_000000199934_1	0	3.30904	0	0	0	0	0	0	0	0	0	0	0	0	0	0	0	0	0	0	0	0	0	0	0	0	0	0	0	0	0	0	0	0	0	0	0	0	0	0	0	0	0	0	0	0	0	0	0
EPM_000000200158_1	0	0	0	0	0	0	0	0	0	0	0	0	0	0	0	0	0	0	0	0	0	0	0	0	0	0	0	0	0	0	0	0	0	0	0	0	0	0	0	0	0	0	0	0	0	0	0	0	0
EPM_000000200330_5	0	0	3.57273	0	0	3.08554	0	0	0	2.92314	0	0	0	0	0	3.24794	1.94876	0	2.92314	0	0	0	0	0	0	0	0	0	2.43595	4.22232	3.41033	0	0	0	0	0	2.92314	0	0	2.59835	0	0	0	0	0	0	2.27356	0	0
EPM_000000200826_1	2.15368	0	0	0	0	0	2.93684	0	0	0	0	0	6.26526	2.54526	0	0	0	0	0	0	0	0	0	0	0	0	1.37053	0	0	0	0	0	0	0	0	0	0	0	0	0	0	0	0	0	0	0	0	0	0
EPM_000000201818_3	0	0	3.72901	0	0	3.26288	0	0	0	3.96207	0	0	0	0	0	6.29271	0	0	0	0	0	0	0	0	1.86451	0	0	0	4.66126	0	3.72901	0	0	0	0	0	3.96207	0	0	5.82658	0	0	0	0	0	0	3.49595	2.09757	0
EPM_000000201967_6	0	0	0	0	0	0	0	0	0	0	0	0	0	0	0	0	0	0	0	0	0	0	0	0	0	0	0	0	0	0	0	0	0	0	0	0	0	0	0	0	0	0	0	0	0	0	0	0	0
EPM_000000203683_1	0	0	0	0	0	0	0	0	0	0	0	0	0	0	0	0	0	0	0	0	0	0	0	0	0	0	0	0	3.67671	0	0	0	0	0	0	0	1.83835	0	0	2.94137	2.94137	0	0	0	0	0	2.57369	0	0
EPM_000000204335_1	0	0	0	0	0	2.6029	0	0	0	0	0	0	0	0	0	0	0	0	0	0	0	0	0	0	0	0	0	0	0	0	0	0	0	2.08232	0	0	0	0	0	0	0	0	0	0	0	0	0	0	0
EPM_000000206134_1	0	0	0	0	0	0	0	0	0	0	0	0	0	0	0	0	0	0	0	0	0	0	0	0	0	0	0	0	0	0	0	0	0	2.59583	0	0	0	0	0	0	0	0	0	0	0	0	0	0	0
EPM_000000206329_2	0	0	2.85652	0	0	0	0	0	0	3.4913	0	0	0	0	0	0	0	0	0	0	0	0	0	0	0	0	0	0	5.71304	0	3.80869	0	0	1.90435	0	0	0	0	0	2.22174	4.12608	0	0	0	0	0	6.03043	0	0
EPM_000000206349_2	0	0	0	0	0	0	0	0	0	0	0	0	0	0	0	1.47068	0	0	0	0	0	0	0	0	0	0	0	0	0	0	0	0	0	0	0	0	0	0	0	0	1.83835	0	0	0	0	0	0	0	0
EPM_000000206683_4	0	2.9062	1.93746	0	0	1.93746	0	0	0	2.26038	0	0	0	0	0	0	0	0	4.52075	0	0	0	0	0	0	0	0	0	0	0	2.58329	0	0	0	0	0	0	0	0	0	0	0	0	0	0	0	0	0	0
EPM_000000208068_6	0	0	0	0	0	0	0	0	0	0	0	0	0	0	0	0	0	0	0	0	0	0	0	0	0	0	0	0	0	0	0	0	0	0	0	0	0	0	0	2.56523	0	0	0	0	0	0	0	0	0
EPM_000000209084_1	0	0	0	0	0	0	0	0	0	0	0	0	0	0	0	0	0	0	0	0	0	0	0	0	0	0	0	0	0	1.76832	0	0	0	0	0	0	0	0	0	0	4.04188	0	0	0	0	0	0	0	0
EPM_000000209420_1	0	0	0	3.16789	0	0	0	0	0	0	0	0	0	0	0	0	0	0	0	0	0	0	0	0	0	0	0	0	0	0	0	0	0	0	0	0	0	0	0	0	0	0	0	0	0	0	0	0	0
EPM_000000209736_2	0	0	2.16319	0	0	1.80266	0	0	0	2.88425	0	0	4.68691	0	0	0	0	0	0	0	0	0	0	3.60531	3.96585	0	0	0	6.48957	1.44213	0	0	0	2.52372	0	0	0	0	0	1.80266	0	0	0	0	0	0	1.44213	0	0
EPM_000000209776_2	0	0	2.01637	0	3.02455	0	0	0	0	0	3.02455	3.78069	0	0	0	0	0	0	3.78069	0	0	0	0	0	3.27659	0	6.55319	0	4.03273	0	3.02455	2.7725	0	1.51227	0	0	3.52864	0	0	3.52864	0	0	4.03273	0	0	0	2.52046	0	0
EPM_000000210922_2	0	0	0	0	0	0	0	0	1.77234	2.53191	0	0	0	0	0	0	0	0	5.57021	0	3.29149	0	0	0	0	1.26596	0	0	0	3.29149	0	0	0	0	0	0	0	0	0	3.0383	0	0	0	0	0	0	0	0	0
EPM_000000211074_2	0	0	0	0	0	0	0	0	0	0	0	0	0	0	0	0	0	0	0	0	0	0	0	0	0	0	0	0	0	0	0	0	0	0	0	0	0	0	0	0	0	0	0	0	0	0	0	0	0
EPM_000000212078_3	0	0	0	0	0	0	0	0	0	0	0	0	0	0	0	0	0	0	0	0	0	0	0	0	0	0	0	0	0	0	0	0	0	0	0	0	0	0	0	0	0	0	0	0	0	0	0	0	0
EPM_000000212159_2	0	1.98228	1.98228	0	0	2.77519	0	0	0	2.77519	0	0	0	0	0	4.75748	0	0	4.36102	0	1.18937	0	0	0	0	0	0	0	2.37874	0	1.98228	0	0	0	0	0	2.77519	0	0	0	0	0	0	0	0	0	0	2.37874	0
EPM_000000212587_3	0	0	0	0	0	0	0	0	6.18912	0	0	0	0	0	0	0	0	0	0	0	0	0	0	0	0	5.44643	0	0	0	0	0	0	0	0	0	0	0	0	0	0	0	0	0	0	0	0	0	0	0
EPM_000000212945_2	11.2128	0	4.34042	0	6.87234	0	13.7447	13.383	3.97872	0	6.14893	3.61702	22.0638	14.8298	10.1277	5.78723	0	9.40425	0	0	0	6.51064	5.42553	11.2128	0	0	11.5745	0	0	3.97872	5.42553	6.87234	11.2128	3.25532	0	6.51064	4.70213	8.68085	11.2128	5.06383	0	5.06383	10.1277	2.89362	9.76595	0	2.89362	0	17.3617
EPM_000000213312_2	0	0	0	0	0	0	0	0	0	0	0	0	0	0	0	0	0	0	0	0	0	0	0	0	0	0	0	0	3.00079	0	0	0	0	0	0	0	0	0	0	0	0	0	0	0	0	0	0	0	0
EPM_000000213718_1	0	0	0	0	0	1.75786	0	0	0	2.63679	0	0	0	0	0	0	0	0	0	0	0	0	0	0	0	0	0	0	1.75786	0	0	0	0	0	0	0	0	0	0	0	0	0	0	0	0	0	0	0	0
EPM_000000215313_1	0	0	0	0	0	0	0	0	0	0	0	0	0	0	0	0	0	0	0	0	0	0	0	0	0	0	0	0	1.4736	0	0	0	0	0	0	0	0	0	0	0	0	0	0	0	0	0	0	0	0
EPM_000000216297_4	0	0	2.79092	0	0	0	0	0	0	0	0	0	0	0	0	0	0	0	0	0	0	0	0	0	0	0	0	0	0	0	3.0235	0	0	0	0	0	2.79092	0	0	0	2.79092	0	0	0	0	0	0	0	0
EPM_000000216428_1	11.6213	1.60294	1.60294	0	8.01469	0	8.01469	3.60661	0	2.40441	4.80882	10.4191	12.022	6.41175	5.20955	1.60294	2.00367	0	0	0	2.40441	3.20588	3.20588	6.81249	6.41175	0	4.80882	4.80882	5.61028	2.00367	2.00367	4.00735	6.01102	0	0	3.60661	0	12.022	11.6213	8.81616	0	4.80882	3.60661	0	2.40441	6.81249	5.61028	0	11.2206
EPM_000000216587_1	0	0	0	0	0	0	0	0	0	0	0	0	0	0	0	3.22392	2.14928	0	0	0	0	0	0	0	0	0	0	0	0	0	0	0	0	2.8657	0	0	0	0	0	0	0	0	0	0	0	0	0	0	0
EPM_000000216993_3	0	0	0	0	0	0	0	0	0	0	0	0	0	0	0	0	0	0	0	0	0	0	0	0	0	0	0	0	0	1.91476	0	0	0	0	0	0	0	0	0	0	0	0	0	0	0	0	0	0	0
EPM_000000217764_3	0	0	3.3255	1.9953	0	3.65805	0	0	0	4.6557	0	0	0	0	0	0	0	0	3.3255	0	0	0	0	0	3.65805	1.66275	0	0	0	4.98825	0	0	0	1.9953	0	0	0	0	0	5.65335	0	0	0	1.66275	0	0	0	3.3255	0
EPM_000000221184_7	0	0	0	5.18964	0	0	0	0	0	0	0	0	0	0	0	0	0	0	0	0	0	0	0	0	0	0	0	0	0	0	0	0	0	0	7.61147	0	0	0	0	0	0	0	0	0	0	0	0	0	0
EPM_000000221761_1	0	0	0	0	0	0	0	0	3.07322	3.07322	0	0	0	0	0	4.35373	3.07322	0	0	0	0	0	0	0	0	0	0	0	0	0	3.32932	0	0	2.04881	0	0	2.56102	0	0	0	2.81712	0	0	0	0	0	0	0	0
EPM_000000222031_1	0	0	2.48116	0	0	0	0	0	0	0	0	0	0	0	0	0	0	0	2.48116	0	0	0	0	0	0	0	0	0	0	0	0	0	0	0	0	0	0	0	0	3.22551	0	0	0	0	0	0	2.23305	0	0
EPM_000000222312_2	0	0	0	0	0	0	0	0	0	0	0	0	0	0	0	0	0	0	0	0	0	0	0	0	0	0	0	0	0	0	0	0	0	1.77234	0	0	0	0	0	0	0	0	0	0	0	0	2.27872	0	0
EPM_000000222474_1	0	0	0	0	0	5.10093	0	0	0	3.26459	0	0	0	0	0	10.814	2.04037	0	0	0	0	0	0	0	0	0	0	0	0	4.48881	0	0	0	0	0	0	0	0	0	1.83633	0	0	0	0	0	0	0	0	0
EPM_000000222741_1	0	0	0	0	0	0	0	0	4.01244	0	0	0	0	0	0	0	0	0	0	0	0	0	0	0	0	2.83231	0	0	0	0	0	0	0	0	0	0	0	0	0	0	0	0	0	2.12423	0	0	0	0	0
EPM_000000223105_1	0	0	0	0	0	0	0	0	0	0	0	0	0	0	0	0	0	0	0	0	0	0	0	0	0	0	0	0	0	0	0	0	0	0	0	0	0	0	0	0	0	0	0	0	0	0	0	3.79533	0
EPM_000000223162_1	0	2.5908	0	0	0	4.47501	0	0	0	0	0	0	0	0	0	0	0	0	0	0	0	0	0	0	0	0	0	0	0	0	0	0	0	0	0	0	0	0	0	0	0	0	0	0	0	0	0	0	0
EPM_000000223753_1	0	0	0	0	0	0	0	0	0	0	0	0	0	0	0	0	0	0	0	0	0	0	0	0	0	0	0	0	0	0	0	0	0	0	0	0	0	0	0	0	0	0	0	0	0	0	0	1.21092	0
EPM_000000223782_2	0	0	0	0	0	0	0	0	11.535	0	0	0	0	0	0	0	0	0	0	0	0	0	0	0	0	0	0	0	0	0	0	0	0	0	0	0	0	0	0	0	0	0	0	0	0	0	0	0	0
EPM_000000224787_1	0	0	0	0	6.58688	0	0	0	2.0047	0	6.01411	5.44134	0	7.15965	6.58688	0	0	0	0	0	0	0	5.72772	3.72302	0	0	10.3099	0	0	0	0	5.72772	5.44134	0	0	7.15965	0	0	5.44134	0	2.0047	6.01411	5.15495	0	0	0	3.43663	0	8.87797
EPM_000000227739_6	0	1.92908	3.37589	0	0	4.09929	0	0	0	6.75177	0	0	0	0	0	3.61702	5.78723	0	5.5461	0	8.68085	0	0	0	5.30496	2.41135	0	0	11.8156	6.51064	6.2695	0	0	2.65248	0	0	10.8511	0	0	5.5461	3.37589	0	0	0	0	0	9.64539	0	0
EPM_000000228753_1	0	0	0	0	0	0	0	0	0	0	0	0	0	0	0	0	0	0	0	0	0	0	0	0	0	0	0	0	0	0	0	0	0	0	0	0	2.27356	0	0	0	0	0	0	0	0	0	0	0	0
EPM_000000229263_3	0	0	0	0	0	0	0	0	0	2.02553	0	0	0	0	0	1.73617	0	0	0	0	2.31489	0	0	0	3.47234	3.47234	0	0	0	0	0	0	0	0	0	0	0	0	0	2.89362	0	0	0	0	0	0	4.91915	0	0
EPM_000000230630_6	0	0	0	45.7688	0	0	0	0	0	0	0	0	0	0	0	0	0	0	0	0	0	0	0	0	0	0	0	0	0	0	0	0	0	0	35.2067	0	0	0	0	0	0	0	0	0	0	0	0	33.4464	0
EPM_000000230658_1	0	0	0	0	0	0	0	0	0	0	0	0	0	0	0	0	0	0	0	0	0	0	0	0	2.13725	0	0	0	0	0	2.13725	0	0	0	0	0	0	0	0	3.47303	0	0	0	0	0	0	0	0	0
EPM_000000231665_1	0	0	0	0	0	0	0	0	0	0	0	0	5.90482	0	0	0	0	0	0	0	0	0	0	0	0	0	0	0	0	0	0	0	0	0	0	0	0	0	0	0	0	0	0	0	0	0	0	0	0
EPM_000000231989_2	0	0	0	8.49039	0	0	0	0	0	0	0	0	0	0	0	0	0	0	0	0	0	0	0	0	0	0	0	0	0	0	0	0	0	0	4.63112	0	0	0	0	0	0	0	0	0	0	0	0	2.05828	0
EPM_000000232369_12	0	0	0	11.1021	0	0	0	0	0	0	0	0	0	0	0	0	0	0	0	0	0	0	0	0	0	0	0	0	0	0	0	0	0	0	0	0	0	0	0	0	0	0	0	0	0	0	0	1.53133	0
EPM_000000232836_1	0	0	0	0	0	0	0	0	0	0	0	0	0	0	0	0	0	0	0	0	0	0	0	0	0	0	0	0	0	0	0	0	0	0	0	0	0	0	0	0	0	0	0	0	0	0	1.98936	0	0
EPM_000000233289_7	0	3.31725	0	0	0	0	0	0	0	0	0	0	0	0	0	0	0	0	0	0	0	0	0	0	0	0	0	0	0	0	0	0	0	2.76437	0	0	0	0	0	0	0	0	0	0	0	0	0	0	0
EPM_000000233799_8	0	0	0	11.0541	0	0	0	0	0	0	0	0	0	0	0	0	0	0	0	0	0	0	0	0	0	0	0	0	0	0	0	0	0	0	14.3357	0	0	0	0	0	0	0	0	0	0	0	0	21.7627	0
EPM_000000234062_1	0	0	1.47555	0	0	0	0	0	0	3.31999	0	0	0	0	0	0	0	0	0	0	1.84444	0	0	0	1.84444	0	0	0	0	0	0	0	0	0	0	0	0	0	0	2.95111	0	0	0	0	0	0	2.21333	0	0
EPM_000000234256_21	0	0	0	0	0	0	0	0	0	0	0	0	0	0	0	0	0	0	0	0	0	0	0	0	0	0	0	0	0	0	0	0	0	2.66836	0	0	0	0	0	0	0	0	0	0	0	0	0	0	0
EPM_000000235922_1	0	0	0	0	0	0	0	0	0	0	0	0	0	0	0	0	0	0	0	0	0	0	0	0	0	0	0	0	0	0	2.61785	0	0	0	0	0	0	0	0	0	0	0	0	0	0	0	0	0	0
EPM_000000235957_8	0	0	0	0	0	0	0	0	0	3.35411	0	0	0	0	0	0	0	0	0	0	1.67705	0	0	0	2.15621	0	0	0	3.11453	4.31242	6.22905	0	0	0	0	0	0	0	0	3.35411	0	0	0	0	0	0	1.91663	0	0
EPM_000000237024_1	0	0	0	7.2576	0	0	0	0	0	0	0	0	0	0	0	0	0	0	0	0	0	0	0	0	0	0	0	0	0	0	0	0	0	0	10.8864	0	0	0	0	0	0	0	0	0	0	0	0	0	0
EPM_000000237360_3	0	0	4.28478	0	0	3.79038	0	0	0	3.29598	0	0	0	0	0	0	2.96638	0	7.25116	0	2.80159	0	0	0	2.30719	2.80159	0	0	0	4.28478	6.09757	0	0	1.81279	0	0	3.46078	0	0	2.14239	0	0	0	0	0	0	2.14239	0	0
EPM_000000237970_18	0	1.85674	0	0	0	3.37589	0	0	0	0	0	0	0	0	0	0	0	0	0	0	0	0	0	0	0	0	0	0	0	0	0	0	0	0	0	0	0	0	0	0	0	0	0	0	0	0	0	0	0
EPM_000000238257_6	0	3.44905	0	0	0	0	0	0	0	0	0	0	0	0	0	0	0	0	0	0	0	0	0	0	0	0	0	0	0	0	0	0	0	6.89809	0	0	0	0	0	0	0	0	0	0	0	0	0	0	0
EPM_000000239319_36	0	0	3.57447	0	0	5.06383	0	0	4.17021	2.97872	0	0	0	0	0	5.3617	0	0	3.87234	0	4.46808	0	0	0	3.27659	2.38298	0	0	6.85106	6.85106	9.82978	0	0	0	0	0	4.76596	0	0	5.95744	3.57447	0	0	0	0	0	2.38298	0	0
EPM_000000239541_1	0	0	0	0	0	0	0	0	0	0	0	0	0	0	0	0	0	0	0	0	0	0	0	0	0	0	0	0	0	0	0	0	0	0	1.48539	0	0	0	0	0	0	0	0	0	0	0	0	1.18831	0
EPM_000000240058_1	0	0	0	0	0	0	0	0	0	2.45384	0	0	0	0	0	3.68076	0	0	2.45384	0	4.17152	0	0	0	0	0	0	0	7.36151	3.92614	4.90767	0	0	0	0	0	6.13459	0	0	6.13459	4.17152	0	0	0	0	0	5.15306	0	0
EPM_000000241498_3	0	0	0	0	0	0	0	0	0	0	0	0	0	0	0	0	0	0	0	0	0	0	0	0	0	0	0	0	0	0	0	0	0	0	0	0	0	0	0	0	3.1162	0	0	0	0	0	0	0	0
EPM_000000241657_8	0	0	0	0	0	0	0	0	10.03	0	0	0	0	0	0	0	0	0	0	0	0	0	0	0	0	0	0	0	0	0	0	0	0	0	0	0	0	0	0	0	0	0	0	0	0	0	0	0	0
EPM_000000242579_2	0	0	2.59835	0	0	0	0	0	0	1.29917	0	0	0	0	0	0	1.29917	0	0	0	2.59835	0	0	0	2.27356	0	0	0	0	0	1.62397	0	0	0	0	0	2.92314	0	0	0	0	0	0	0	0	0	2.59835	0	0
EPM_000000245182_2	0	0	0	5.36888	0	0	0	0	0	0	0	0	0	0	0	0	0	0	0	0	0	0	0	0	0	0	0	0	0	0	0	0	0	0	0	0	0	0	0	0	0	0	0	0	0	0	0	2.23703	0
EPM_000000245386_2	7.4531	0	0	0	7.06083	0	1.96134	2.74588	0	0	3.92268	5.09949	4.70722	0	3.13815	0	0	0	0	0	0	5.09949	3.13815	2.74588	0	0	1.96134	3.13815	0	0	0	2.35361	3.13815	0	0	0	0	10.5912	6.66856	0	0	0	0	0	2.74588	6.66856	0	0	5.88403
EPM_000000245566_1	0	0	0	0	0	0	0	0	0	0	0	0	0	0	0	0	0	0	0	0	0	0	0	0	0	0	0	0	0	0	0	0	0	3.52067	0	0	0	0	0	0	0	0	0	0	0	0	0	0	0
EPM_000000245623_2	0	0	2.58222	0	0	0	0	0	1.84444	0	0	0	0	0	0	0	1.84444	0	0	0	3.68888	0	0	0	0	1.10666	0	0	0	1.84444	3.68888	0	0	0	0	0	0	0	0	3.31999	0	0	0	0	0	0	0	0	0
EPM_000000246379_192	0	0	0	28.1712	0	0	0	0	0	0	0	0	0	0	0	0	0	0	0	0	0	0	0	0	0	0	0	0	0	0	0	0	0	0	15.3661	0	0	0	0	0	0	0	0	0	0	0	0	6.91474	0
EPM_000000246603_1	0	0	0	0	0	0	0	0	0	2.20602	0	0	0	0	0	0	0	0	0	0	0	0	0	0	0	0	0	0	0	2.94137	0	0	0	0	0	0	1.83835	0	0	0	0	0	0	0	0	0	2.20602	0	0
EPM_000000247825_1	0	0	0	0	0	0	0	3.07746	0	0	0	0	0	0	0	0	0	0	0	0	0	0	0	0	0	0	0	0	0	0	0	0	0	0	0	0	0	0	0	0	0	0	0	0	0	0	0	0	0
EPM_000000248121_3	0	0	0	1.6803	0	0	0	0	0	0	0	0	0	0	0	0	0	0	0	0	0	0	0	0	0	0	0	0	0	0	0	0	0	0	0	0	0	0	0	0	0	0	0	0	0	0	0	0	0
EPM_000000248307_49	0	5.28817	0	0	0	0	0	0	0	0	0	0	0	0	0	0	0	0	0	0	0	0	0	0	0	0	0	0	0	0	0	0	0	8.10853	0	0	0	0	0	0	0	0	0	0	0	0	0	0	0
EPM_000000249821_2	0	0	3.85038	0	0	2.56692	0	0	2.05353	6.1606	0	0	0	0	0	2.82361	0	0	2.56692	0	3.59368	0	0	0	2.82361	3.0803	0	0	2.82361	3.85038	5.13383	0	0	0	0	0	6.1606	0	0	4.87714	2.05353	0	0	0	0	0	2.56692	1.54015	0
EPM_000000250684_2	0	0	1.96596	0	0	3.60425	0	0	0	4.91489	0	0	0	0	0	2.62128	0	0	2.29362	0	5.24255	0	0	0	3.93191	0	0	0	5.24255	3.93191	2.29362	0	0	2.94894	0	0	4.25957	0	0	0	0	0	0	0	0	0	2.62128	0	0
EPM_000000251172_1	0	0	0	0	0	0	0	3.37589	0	0	0	0	4.64184	4.43085	0	0	0	0	0	0	0	0	0	0	0	0	4.00886	0	0	0	0	2.53191	0	0	0	2.74291	0	0	0	0	0	2.32092	0	0	0	0	0	0	0
EPM_000000251672_1	0	2.19516	0	0	0	0	0	0	0	0	0	0	0	0	0	1.92076	0	0	0	0	0	0	0	0	0	0	0	0	0	0	2.74395	0	0	0	0	0	0	0	0	0	0	0	0	0	0	0	0	0	0
EPM_000000252960_3	0	0	1.52192	0	0	0	0	0	0	0	0	0	0	0	0	0	1.8263	0	2.13068	0	0	0	0	0	0	0	0	0	0	0	2.13068	0	0	0	0	0	0	0	0	0	0	0	0	0	0	0	0	0	0
EPM_000000253283_1	10.9938	4.39753	3.29815	0	8.79507	0	13.1926	6.96276	0	0	6.22984	5.13046	24.1864	14.292	12.8261	6.22984	0	12.8261	0	0	4.03107	7.32922	4.764	9.52799	0	0	14.6584	0	6.22984	5.86338	0	8.79507	10.2609	2.93169	0	4.03107	6.5963	10.6274	8.42861	5.86338	0	5.86338	9.89445	0	12.8261	4.764	4.39753	0	15.0249
EPM_000000254208_4	0	0	0	0	0	0	0	0	4.64184	0	0	0	0	0	0	0	0	0	0	0	0	0	0	0	0	6.0701	0	0	0	0	0	0	0	0	0	0	0	0	0	0	0	0	0	2.49945	0	0	0	0	0
EPM_000000254367_2	0	2.13068	0	0	0	0	0	0	2.13068	3.95698	0	0	0	0	0	3.95698	2.43506	0	2.43506	0	4.26136	0	0	0	2.43506	0	0	0	3.34821	2.43506	2.73945	0	0	0	0	0	1.8263	0	0	0	3.34821	0	0	0	0	0	0	2.13068	0
EPM_000000254464_16	0	0	0	0	0	0	0	0	4.19145	0	0	0	0	0	0	0	0	0	0	0	0	0	0	0	0	6.39747	0	0	0	0	0	0	0	0	0	0	0	0	0	0	2.20602	0	0	3.30904	0	0	0	0	0
EPM_000000255160_2	0	0	0	4.21529	0	0	0	0	0	0	0	0	0	0	0	0	0	0	0	0	0	0	0	0	0	0	0	0	0	0	0	0	0	0	6.82476	0	0	0	0	0	0	0	0	0	0	0	0	5.82112	0
EPM_000000255491_6	0	0	0	0	0	0	0	0	0	0	0	0	0	0	0	0	2.10197	0	1.86841	0	0	0	0	0	0	0	0	0	0	0	2.10197	0	0	0	0	0	0	0	0	0	0	0	0	0	0	0	0	0	0
EPM_000000256126_1	0	0	0	0	0	0	0	0	0	0	0	0	0	0	0	0	0	0	0	0	0	0	0	0	0	0	0	0	0	1.76832	0	0	0	0	0	0	0	0	0	0	0	0	0	0	0	0	0	0	0
EPM_000000257714_2	0	0	0	0	0	0	0	0	0	0	0	0	0	0	0	0	0	0	0	0	0	0	0	0	0	0	0	0	0	0	0	0	0	1.92076	0	0	0	0	0	0	0	0	0	0	0	0	0	0	0
EPM_000000258088_2	0	0	0	0	0	0	0	0	0	0	0	0	0	0	0	0	0	0	0	0	0	0	0	0	0	0	0	0	0	0	0	0	0	3.08314	0	0	0	0	0	0	0	0	0	0	0	0	0	0	0
EPM_000000258304_1	0	0	0	0	0	0	0	0	0	0	0	0	0	0	0	0	0	0	0	0	0	0	0	0	0	0	0	0	0	0	0	0	0	0	0	0	0	0	0	0	0	0	0	0	0	0	0	0	0
EPM_000000258843_1	0	5.65504	0	0	0	0	0	0	0	0	0	0	0	0	0	0	0	0	0	0	0	0	0	0	0	0	0	0	0	0	0	0	0	2.82752	0	0	0	0	0	0	0	0	0	0	0	0	0	0	0
EPM_000000258980_1	0	1.88501	0	0	0	0	0	0	0	0	0	0	0	0	0	0	0	0	0	0	0	0	0	0	0	0	0	0	0	0	0	0	0	0	0	0	0	0	0	0	0	0	0	0	0	0	0	0	0
EPM_000000259246_2	0	0	0	0	0	0	0	0	0	0	0	0	0	0	0	0	1.21753	0	0	0	0	0	0	0	0	0	0	0	0	0	0	0	0	1.52192	0	0	0	0	0	0	0	0	0	0	0	0	0	0	0
EPM_000000259315_1	0	0	0	0	0	1.70083	0	0	0	5.10248	0	0	0	0	0	4.81901	0	0	5.66943	0	14.1736	0	0	0	5.66943	0	0	0	12.4727	5.9529	4.53554	0	0	0	0	0	0	0	0	6.51984	4.81901	0	0	0	0	0	9.9215	0	0
EPM_000000260124_2	0	0	2.10638	0	0	0	0	0	0	0	0	0	0	0	0	0	0	0	0	0	0	0	0	0	0	0	0	0	0	0	0	0	0	0	0	0	0	0	0	0	0	0	0	0	0	0	0	0	0
EPM_000000260159_4	20.2219	4.41205	2.94137	0	20.5896	0	24.2663	11.0301	0	5.51506	5.88273	13.6038	49.6355	19.1189	15.4422	0	3.30904	8.08875	0	0	0	16.5452	11.7655	18.7512	3.30904	3.30904	23.5309	4.77972	4.04438	6.98574	3.67671	13.6038	13.6038	0	0	11.0301	0	20.2219	20.9572	5.51506	4.41205	9.92711	14.7068	0	12.1331	13.6038	4.04438	0	29.7813
EPM_000000260344_2	0	0	0	6.59475	0	0	0	0	0	0	0	0	0	0	0	0	0	0	0	0	0	0	0	0	0	0	0	0	0	0	0	0	0	0	9.42108	0	0	0	0	0	0	0	0	0	0	0	0	3.5329	0
EPM_000000260711_80	0	0	0	0	0	0	0	0	1.80778	0	0	0	0	0	0	0	0	0	0	0	0	0	0	0	0	0	0	0	0	0	0	0	0	0	0	0	0	0	0	1.80778	0	0	0	0	0	0	0	0	0
EPM_000000261842_2	0	0	0	7.34533	0	0	0	0	0	0	0	0	0	0	0	0	0	0	0	0	0	0	0	0	0	0	0	0	0	0	0	0	0	0	4.89689	0	0	0	0	0	0	0	0	0	0	0	0	0	0
EPM_000000261894_2	0	0	0	0	1.7485	0	0	0	0	0	0	0	0	4.49613	0	0	0	0	0	0	3.24721	0	0	6.24463	0	0	3.24721	0	1.99828	0	0	5.24549	3.49699	0	0	0	0	3.24721	0	0	0	0	0	0	2.99742	0	3.24721	0	0
EPM_000000262410_5	0	0	0	0	0	0	0	0	0	0	0	0	0	0	0	0	0	0	0	0	0	0	0	0	0	0	0	0	0	0	0	0	0	0	0	0	0	0	0	0	0	0	0	0	0	0	0	0	0
EPM_000000263767_1	0	2.86468	9.54893	0	0	10.5038	0	0	0	5.72936	0	0	0	0	0	5.72936	9.54893	0	9.86723	0	33.4213	0	0	0	14.6417	0	0	0	28.6468	7.00255	8.91234	0	0	0	0	0	15.5966	0	0	8.91234	14.3234	0	0	0	0	0	17.8247	0	0
EPM_000000264468_35	0	0	0	0	0	2.58222	0	0	0	2.58222	0	0	0	0	0	4.05777	1.84444	0	2.21333	0	3.31999	0	0	0	2.21333	0	0	0	0	0	0	0	0	0	0	0	0	0	0	3.68888	0	0	0	0	0	0	1.84444	0	0
EPM_000000265075_2	0	0	1.73681	0	0	0	0	0	1.24058	0	0	0	0	0	0	0	0	0	2.48116	0	0	0	0	0	0	2.9774	0	0	0	0	1.98493	0	0	0	0	0	0	0	0	0	0	0	0	0	0	0	0	0	0
EPM_000000265564_1	0	0	0	0	0	0	0	0	0	1.62397	0	0	0	0	0	0	0	0	0	0	0	0	0	0	0	0	0	0	0	0	1.94876	0	0	0	0	0	0	0	0	0	0	0	0	0	0	0	0	0	0
EPM_000000266897_4	0	0	2.57369	0	0	1.83835	0	0	0	4.04438	0	0	0	0	0	0	0	0	0	0	0	0	0	0	0	0	0	0	4.41205	0	1.47068	0	0	0	0	0	1.47068	0	0	2.94137	0	0	0	0	0	0	3.30904	0	0
EPM_000000266907_2	0	0	0	0	0	0	0	0	0	0	0	0	0	0	0	0	0	0	0	0	0	0	0	0	0	0	0	0	0	0	0	0	0	0	0	0	0	0	0	0	0	0	0	0	0	0	0	0	0
EPM_000000267242_2	0	0	0	0	0	0	0	0	0	1.70865	0	0	0	0	0	0	0	0	0	0	0	0	0	0	0	0	0	0	0	0	1.36692	0	0	0	0	0	0	0	0	2.39212	0	0	0	0	0	0	0	0	0
EPM_000000267304_3	0	0	0	0	0	0	0	0	0	0	0	0	0	0	0	0	0	0	0	0	1.47068	0	0	0	0	0	0	0	3.67671	0	0	0	0	0	0	0	0	0	0	4.04438	4.04438	0	0	0	0	0	0	0	0
EPM_000000268861_2	0	0	0	39.8519	0	0	0	0	0	0	0	0	0	0	0	0	0	0	0	0	0	0	0	0	0	0	0	0	0	0	0	0	0	0	48.0034	0	0	0	0	0	0	0	0	0	0	0	0	42.2068	0
EPM_000000269746_1	0	0	0	0	0	0	0	0	0	0	0	0	0	0	0	0	3.48138	0	0	0	3.71347	0	0	0	0	0	0	0	4.17766	0	0	0	0	0	0	0	0	0	0	1.85674	0	0	0	0	0	0	0	0	0
EPM_000000269908_3	0	2.95111	4.42666	0	0	0	0	0	0	4.79555	0	0	0	0	0	0	3.31999	0	0	0	2.21333	0	0	0	0	0	0	0	0	0	2.21333	0	0	3.68888	0	0	0	0	0	0	0	0	0	0	0	0	2.95111	3.31999	0
EPM_000000269938_2	0	0	0	0	0	0	0	0	0	2.56523	0	0	8.06215	0	0	0	0	3.29815	0	0	0	0	0	2.56523	0	0	1.83231	0	0	0	0	0	0	0	0	0	0	0	4.39753	0	0	0	0	0	0	3.66461	0	0	4.03107
EPM_000000270552_2	0	0	0	3.26288	0	0	0	0	0	0	0	0	0	0	0	0	0	0	0	0	0	0	0	0	0	0	0	0	0	0	0	0	0	0	1.63144	0	0	0	0	0	0	0	0	0	0	0	0	0	0
EPM_000000270684_2	0	0	0	0	0	0	0	0	2.39212	0	0	0	0	0	0	0	0	0	4.10077	0	0	0	0	0	0	0	0	0	0	0	0	0	0	0	0	0	0	0	0	2.73385	0	0	0	0	0	0	0	0	0
EPM_000000270707_2	0	0	0	0	0	0	0	0	0	2.17374	0	0	0	0	0	0	0	0	0	0	0	0	0	0	0	0	0	0	0	0	0	0	0	0	0	0	0	0	0	0	0	0	0	0	0	0	0	0	0
EPM_000000271063_2	0	0	2.93169	0	0	0	0	0	0	0	0	0	0	0	0	0	0	0	0	0	0	0	0	0	0	0	0	0	1.46584	0	0	0	0	0	0	0	0	0	0	0	0	0	0	0	0	0	0	0	0
EPM_000000271114_2	0	0	0	0	0	0	0	0	0	0	0	0	0	0	0	0	0	0	0	0	0	0	0	0	1.4051	0	0	0	0	0	1.60583	0	0	0	0	0	0	0	0	0	0	0	0	0	0	0	0	0	0
EPM_000000271159_5	0	3.74605	0	0	0	0	0	0	0	0	0	0	0	0	0	0	0	0	0	0	0	0	0	0	0	0	0	0	0	1.30297	0	0	0	2.76882	0	0	0	0	0	0	0	0	0	0	0	0	0	0	0
EPM_000000272525_2	0	0	0	0	0	0	0	0	0	0	0	0	0	0	0	0	0	0	0	0	0	0	0	0	0	0	0	0	0	0	0	0	0	0	0	0	0	0	0	1.9815	0	0	0	0	0	0	0	0	0
EPM_000000273341_1	0	0	0	0	0	0	0	0	0	0	0	0	0	0	0	1.3145	0	0	0	0	0	0	0	0	0	1.97176	0	0	0	0	0	0	0	0	0	0	0	0	0	0	0	0	0	0	0	0	0	0	0
EPM_000000273423_1	0	0	0	0	5.37476	0	8.30645	0	0	0	0	0	0	7.81784	0	0	0	0	0	0	0	0	0	8.79507	0	0	9.52799	0	0	0	0	8.79507	0	0	0	0	0	4.64184	3.66461	0	0	0	8.79507	0	7.08492	0	2.68738	0	0
EPM_000000273664_2	0	0	0	0	0	0	0	0	0	0	0	0	0	0	0	0	0	0	0	0	0	0	0	0	0	0	0	0	0	0	0	0	0	0	0	0	0	0	0	1.84444	0	0	0	0	0	0	0	0	0
EPM_000000274022_1	0	0	2.60813	0	0	2.98071	0	0	0	4.09848	0	0	0	0	0	1.49036	3.72589	0	2.23554	0	0	0	0	0	0	0	0	0	0	4.09848	4.84366	0	0	0	2.23554	0	2.60813	0	0	3.72589	2.23554	0	0	0	0	0	2.60813	0	0
EPM_000000274610_1	0	0	0	0	0	0	0	0	0	3.15593	0	0	0	0	0	0	0	0	4.73389	0	0	0	0	0	0	1.89356	0	0	0	0	0	0	0	0	0	0	1.89356	0	0	0	2.20915	0	0	0	0	0	0	1.89356	0
EPM_000000274811_1	0	0	0	0	0	0	0	0	0	0	0	0	0	0	0	0	0	0	0	0	0	0	0	0	0	0	0	0	0	0	0	0	0	3.44549	0	0	0	0	0	0	0	0	0	0	0	0	0	0	0
EPM_000000274938_1	0	0	0	0	0	0	0	0	0	0	0	0	0	0	0	0	0	0	0	0	0	0	0	0	1.66586	0	0	0	0	0	0	0	0	0	0	0	0	0	0	0	0	0	0	0	0	0	0	2.08232	0
EPM_000000275513_2	0	0	0	0	0	0	0	0	4.96873	0	0	0	0	0	0	0	0	0	0	0	0	0	0	0	0	0	0	0	0	0	0	0	0	0	0	0	0	0	0	0	0	0	0	0	0	0	0	0	0
EPM_000000276153_1	0	0	0	3.09456	0	0	0	0	0	0	0	0	0	0	0	0	0	0	0	0	0	0	0	0	0	0	0	0	0	0	0	0	0	0	0	0	0	0	0	0	0	0	0	0	0	0	0	0	0
EPM_000000276402_2	0	0	0	0	0	0	0	0	0	0	0	0	0	0	0	0	0	0	0	0	0	0	0	0	0	0	0	0	0	0	0	0	0	0	0	0	0	0	0	0	0	0	0	0	0	0	5.24549	0	0
EPM_000000277417_7	0	0	3.34691	0	0	3.82504	0	0	0	0	0	0	0	0	0	4.7813	2.86878	0	5.02036	0	2.15158	0	0	0	2.39065	0	0	0	3.34691	3.10784	2.15158	0	0	0	0	0	2.39065	0	0	2.86878	3.34691	0	0	0	0	0	2.86878	0	0
EPM_000000278164_1	0	0	0	0	0	0	0	0	0	0	0	0	0	0	0	0	0	0	0	0	0	0	0	0	0	0	0	0	0	0	0	0	0	0	1.70343	0	0	0	0	0	0	0	0	0	0	0	0	2.04411	0
EPM_000000278604_1	0	4.78815	0	0	0	0	0	0	0	0	0	0	0	0	0	0	0	0	0	0	0	0	0	0	0	0	0	0	0	1.91526	0	0	0	0	0	0	0	0	0	0	0	0	0	0	0	0	0	0	0
EPM_000000278659_1	0	0	0	0	0	0	0	0	0	0	0	0	0	0	0	0	0	0	0	0	0	0	0	0	4.24128	1.41376	0	0	0	0	0	0	0	0	0	0	0	0	0	3.67577	0	0	0	0	0	0	0	0	0
EPM_000000280320_2	0	0	0	0	0	0	0	0	0	0	0	0	0	0	0	0	0	0	0	0	0	0	0	0	2.69526	0	0	0	0	0	0	0	0	0	0	0	0	0	0	0	0	0	0	0	0	0	0	0	0
[truncated: 2,029 more rows]
[truncated: 8 more columns]

## Sheet: phage_contig_RPKM
phage_contig	WAM_MAR	EPM_14A2	EPR_9A	EPM_13A2	WAR_PST	EPR_11A	WAM_IPI	WAM_PPR	EPM_12A2	EPR_13B	WAM_SGN	WAR_PBL	WAM_SIS	WAR_ROL	WAR_SCR	EPR_10B	EPR_11C	WAM_MYS	EPR_8B	WAM_TWN	EPR_14C	WAM_PJN	WAM_CCR	WAR_ALR	EPR_15B	EPM_12A3	WAR_SIS	WAM_PBL	EPR_15A	EPR_13C	EPR_10A	WAR_PSK	WAR_IPI	EPM_14A3	EPM_13A3	WAR_PPR	EPR_8A	WAR_MAR	WAM_PST	EPR_14E	EPR_14B	WAR_CCR	WAM_ALR	EPM_12A1	WAR_SGL	WAR_RNW	EPM_14A4	EPM_13A4	WAR_PJN
[truncated: 3,836 more rows]
[truncated: 8 more columns]

[truncated: 9 more sheets: COG85_RPKM, COG86_RPKM, COG12_RPKM, TerL_Tara_RPKM, MCP_Tara_RPKM, phage_contig_Tara_RPKM, COG85_Tara_RPKM, COG86_Tara_RPKM, COG12_Tara_RPKM]
