# Supplementary material for: Contrasting drivers of abundant phage and prokaryotic communities revealed in diverse coastal ecosystems
Source: ISME Commun. 2023 Dec 4;3:127. doi: 10.1038/s43705-023-00333-6 (PMC10695958; doi:10.1038/s43705-023-00333-6)
Supplement: Supplementary file 5 — Supplementary Dataset 4 [file 43705_2023_333_MOESM5_ESM.xlsx]

## Sheet: Descriptions
Sheet	Description
Sequence_present	Table of the number of genes or contig predictions with the number detected in at least one sample based on read mapping results	Sequence_present	Table of the number of genes or contig predictions with the number detected in at least one sample based on read mapping results	Sequence_present	Table of the number of genes or contig predictions with the number detected in at least one sample based on read mapping results	Sequence_present	Table of the number of genes or contig predictions with the number detected in at least one sample based on read mapping results	Sequence_present	Table of the number of genes or contig predictions with the number detected in at least one sample based on read mapping results	Sequence_present	Table of the number of genes or contig predictions with the number detected in at least one sample based on read mapping results	Sequence_present	Table of the number of genes or contig predictions with the number detected in at least one sample based on read mapping results	Sequence_present	Table of the number of genes or contig predictions with the number detected in at least one sample based on read mapping results	Sequence_present	Table of the number of genes or contig predictions with the number detected in at least one sample based on read mapping results	Sequence_present	Table of the number of genes or contig predictions with the number detected in at least one sample based on read mapping results	Sequence_present	Table of the number of genes or contig predictions with the number detected in at least one sample based on read mapping results	Sequence_present	Table of the number of genes or contig predictions with the number detected in at least one sample based on read mapping results	Sequence_present	Table of the number of genes or contig predictions with the number detected in at least one sample based on read mapping results	Sequence_present	Table of the number of genes or contig predictions with the number detected in at least one sample based on read mapping results	Sequence_present	Table of the number of genes or contig predictions with the number detected in at least one sample based on read mapping results	Sequence_present	Table of the number of genes or contig predictions with the number detected in at least one sample based on read mapping results	Sequence_present	Table of the number of genes or contig predictions with the number detected in at least one sample based on read mapping results	Sequence_present	Table of the number of genes or contig predictions with the number detected in at least one sample based on read mapping results	Sequence_present	Table of the number of genes or contig predictions with the number detected in at least one sample based on read mapping results	Sequence_present	Table of the number of genes or contig predictions with the number detected in at least one sample based on read mapping results	Sequence_present	Table of the number of genes or contig predictions with the number detected in at least one sample based on read mapping results	Sequence_present	Table of the number of genes or contig predictions with the number detected in at least one sample based on read mapping results	Sequence_present	Table of the number of genes or contig predictions with the number detected in at least one sample based on read mapping results	Sequence_present	Table of the number of genes or contig predictions with the number detected in at least one sample based on read mapping results	Sequence_present	Table of the number of genes or contig predictions with the number detected in at least one sample based on read mapping results
PERMANOVAs	Output from PERMANOVA tests of the phage and prokaryotic genes of different variables/sample types using the RPKM values for the genes in each sample (Supplemental dataset 3)
Mantel_tests	Output from the mantel tests of all phage-prokaryotic gene combinations of different sample types using the RPKM values for the genes in each sample (Supplemental dataset 3)
ShanDivCorrelations	Outputs of the correlation tests of the phage Shannon's diversity against prokaryotic Shannon's diversity of all gene combinations
ShanDiv_EnviroCorr	Correlogram outputs of each phage and prokaryotic sequence against the available environmental parameters
DistanceDecay	Pearson correlation outputs of Bray Curtis distances of samples against their distance from each other for each environment comparison and sequence
BrayCurtisPearson	Pearson correlation outputs of each phage and each prokaryote sequence's Bray Curtis distances against each other in each environment comparison
[truncated: 5,000 more columns]

## Sheet: Sequences_present
Sequence	Number_predicted	Number_unique	Number_present_one_sample	Percent_present_one_sample
phage_contig	3885	3885	3836	98.7387
MCP	3749	3722	2601	69.8818
TerL	5369	5350	3873	72.3925
COG85	2962	2985	1666	55.8124
COG86	780	780	485	62.1795
COG12	620	618	474	76.699

## Sheet: PERMANOVAs
PERMANOVAs
Gene	Sample_type	R2	p_value
TerL	WA_habitats	0.06427	0.073
MCP	WA_habitats	0.06349	0.077
Contig	WA_habitats	0.0989	0.037
COG85	WA_habitats	0.21833	0.001
COG86	WA_habitats	0.20409	0.001
COG12	WA_habitats	0.14138	0.001
TerL	reefs_oceans	0.64021	0.001
MCP	reefs_oceans	0.63168	0.001
Contig	reefs_oceans	0.80288	0.001
COG85	reefs_oceans	0.35544	0.001
COG86	reefs_oceans	0.34636	0.001
COG12	reefs_oceans	0.31895	0.001
TerL	EPM_rivers	0.65616	0.001
MCP	EPM_rivers	0.61774	0.002
Contig	EPM_rivers	0.71812	0.002
COG85	EPM_rivers	0.60664	0.001
COG86	EPM_rivers	0.60315	0.001
COG12	EPM_rivers	0.58068	0.001

## Sheet: Mantel_tests
Samples	Phage_gene	Prok_gene	Rstat	pvalue
WAR	TerL	COG12	0.4252	0.0004
WAR	TerL	COG85	0.7412	0.0001
WAR	TerL	COG86	0.7114	0.0001
WAR	MCP	COG12	0.3607	0.0117
WAR	MCP	COG85	0.7904	0.0001
WAR	MCP	COG86	0.7346	0.0001
WAR	contig	COG12	0.4083	0.0011
WAR	contig	COG85	0.796	0.0001
WAR	contig	COG86	0.734	0.0001
WAM	TerL	COG12	0.1587	0.143
WAM	TerL	COG85	0.2544	0.0349
WAM	TerL	COG86	0.3038	0.0186
WAM	MCP	COG12	0.179	0.1248
WAM	MCP	COG85	0.3136	0.0174
WAM	MCP	COG86	0.3732	0.0072
WAM	contig	COG12	0.1518	0.1647
WAM	contig	COG85	0.288	0.0259
WAM	contig	COG86	0.3429	0.0113
WA	TerL	COG12	0.4392	0.0001
WA	TerL	COG85	0.5535	0.0001
WA	TerL	COG86	0.5402	0.0001
WA	MCP	COG12	0.4374	0.0002
WA	MCP	COG85	0.5852	0.0001
WA	MCP	COG86	0.5755	0.0001
WA	contig	COG12	0.4523	0.0001
WA	contig	COG85	0.5866	0.0001
WA	contig	COG86	0.5637	0.0001
EPR	TerL	COG12	0.4735	0.0002
EPR	TerL	COG85	0.5535	0.0001
EPR	TerL	COG86	0.4068	0.0008
EPR	MCP	COG12	0.4219	0.0002
EPR	MCP	COG85	0.4631	0.0002
EPR	MCP	COG86	0.3951	0.0006
EPR	contig	COG12	0.571	0.0001
EPR	contig	COG85	0.6801	0.0001
EPR	contig	COG86	0.5872	0.0001
EPM	TerL	COG12	0.9231	0.0001
EPM	TerL	COG85	0.9408	0.0001
EPM	TerL	COG86	0.8579	0.0001
EPM	MCP	COG12	0.95	0.0001
EPM	MCP	COG85	0.9411	0.0001
EPM	MCP	COG86	0.8698	0.0001
EPM	contig	COG12	0.9729	0.0001
EPM	contig	COG85	0.9666	0.0001
EPM	contig	COG86	0.9143	0.0001

## Sheet: ShanDivCorrelations
Sample_type	Phage_gene	Prok_gene	cor	p_value
all	TerL	COG85	-0.206127	0.124
all	MCP	COG85	-0.198628	0.1386
all	contig	COG85	-0.0394048	0.771
all	TerL	COG86	0.197382	0.1411
all	MCP	COG86	0.215963	0.1066
all	contig	COG86	0.386083	0.003015
all	TerL	COG12	-0.0734348	0.5872
all	MCP	COG12	-0.0702264	0.6037
all	contig	COG12	0.071874	0.5952
WA	TerL	COG85	-0.466078	0.01082
WA	MCP	COG85	-0.465221	0.01099
WA	contig	COG85	-0.468326	0.0104
WA	TerL	COG86	-0.199791	0.2988
WA	MCP	COG86	-0.159415	0.4088
WA	contig	COG86	-0.214369	0.2641
WA	TerL	COG12	-0.219664	0.2522
WA	MCP	COG12	-0.221188	0.2489
WA	contig	COG12	-0.212536	0.2683
WAM	TerL	COG85	-0.420585	0.1343
WAM	MCP	COG85	-0.426675	0.1281
WAM	contig	COG85	-0.435231	0.1199
WAM	TerL	COG86	-0.25941	0.3705
WAM	MCP	COG86	-0.227452	0.4342
WAM	contig	COG86	-0.258115	0.3729
WAM	TerL	COG12	-0.22777	0.4335
WAM	MCP	COG12	-0.234026	0.4207
WAM	contig	COG12	-0.178508	0.5415
WAR	TerL	COG85	-0.624645	0.01279
WAR	MCP	COG85	-0.578667	0.02383
WAR	contig	COG85	-0.588137	0.02111
WAR	TerL	COG86	-0.574403	0.02512
WAR	MCP	COG86	-0.525039	0.04447
WAR	contig	COG86	-0.554729	0.03185
WAR	TerL	COG12	-0.458433	0.08568
WAR	MCP	COG12	-0.461389	0.0842
WAR	contig	COG12	-0.490395	0.06347
EP	TerL	COG85	0.666043	0.0001094
EP	MCP	COG85	0.758791	0
EP	contig	COG85	0.754275	0
EP	TerL	COG86	0.777914	0
EP	MCP	COG86	0.842236	0
EP	contig	COG86	0.902549	0
EP	TerL	COG12	0.802594	0
EP	MCP	COG12	0.875369	0
EP	contig	COG12	0.851707	0
EPM	TerL	COG85	0.851525	0.0004405
EPM	MCP	COG85	0.920619	0
EPM	contig	COG85	0.825781	0.000936
EPM	TerL	COG86	0.879851	0.0001606
EPM	MCP	COG86	0.918967	0
EPM	contig	COG86	0.941447	0
EPM	TerL	COG12	0.855036	0.0003932
EPM	MCP	COG12	0.924671	0
EPM	contig	COG12	0.827409	0.0008957
EPR	TerL	COG85	-0.210568	0.4338
EPR	MCP	COG85	0.0121648	0.9643
EPR	contig	COG85	0.64532	0.006941
EPR	TerL	COG86	-0.268685	0.3143
EPR	MCP	COG86	-0.0109154	0.968
EPR	contig	COG86	0.549474	0.02747
EPR	TerL	COG12	-0.604666	0.01309
EPR	MCP	COG12	-0.342422	0.1942
EPR	contig	COG12	0.289301	0.2771

## Sheet: ShanDiv_EnviroCorr
dataset	var1	var2	correlation	pvalue	direction	signif
EPR	S	terl_shan_div	-0.151648	0.575039	N	no
EPR	O	terl_shan_div	-0.156572	0.562538	N	no
EPR	pH	terl_shan_div	-0.221884	0.408853	N	no
EPR	T	terl_shan_div	-0.22717	0.397489	N	no
EPR	S	cog85_shan_div	-0.454119	0.0772312	N	no
EPR	O	cog85_shan_div	-0.593239	0.0154224	N	yes
EPR	pH	cog85_shan_div	-0.0510128	0.851175	N	no
EPR	T	cog85_shan_div	0.325082	0.219237	P	no
WA	T	cog85_shan_div	-0.567163	0.00133502	N	yes
WA	S	cog85_shan_div	0.453654	0.0134458	P	no
WA	O	cog85_shan_div	-0.360277	0.0548775	N	no
WA	pH	cog85_shan_div	-0.270076	0.156508	N	no
WA	pH	terl_shan_div	0.676767	5.55e-05	P	yes
WA	O	terl_shan_div	0.658883	0.000101703	P	yes
WA	S	terl_shan_div	-0.439173	0.0171479	N	no
WA	T	terl_shan_div	0.192047	0.318259	P	no
WAR	S	terl_shan_div	-0.791163	0.000443076	N	yes
WAR	O	terl_shan_div	0.421696	0.117442	P	no
WAR	pH	terl_shan_div	0.318229	0.247707	P	no
WAR	T	terl_shan_div	0.240312	0.388289	P	no
WAR	S	cog85_shan_div	0.51441	0.0497746	P	yes
WAR	O	cog85_shan_div	-0.420244	0.118844	N	no
WAR	pH	cog85_shan_div	-0.357124	0.1913	N	no
WAR	T	cog85_shan_div	-0.683413	0.00497282	N	yes
WAM	S	terl_shan_div	-0.400112	0.000443076	N	yes
WAM	O	terl_shan_div	0.660251	0.117442	P	no
WAM	pH	terl_shan_div	0.720574	0.247707	P	no
WAM	T	terl_shan_div	0.280325	0.388289	P	no
WAM	S	cog85_shan_div	0.438026	0.0497746	P	yes
WAM	O	cog85_shan_div	-0.336725	0.118844	N	no
WAM	pH	cog85_shan_div	-0.234785	0.1913	N	no
WAM	T	cog85_shan_div	-0.565586	0.00497282	N	yes

## Sheet: DistanceDecay
dataset	gene	r	Slope	Pvalue	Signif
EP	TerL	-0.0612	-6010	0.105	NA
EP	MCP	-0.0611	-6360	0.106	NA
EP	Contig	-0.0573	-3950	0.129	NA
EP	COG85	0.0335	4070	0.376	NA
EP	COG12	0.00841	967	0.824	NA
EP	COG86	0.0052	604	0.891	NA
EPM	COG85	0.446	32700	1.04e-06	**
EPM	COG86	0.444	34300	1.18e-06	**
EPM	TerL	0.441	29600	1.39e-06	**
EPM	MCP	0.439	30000	1.64e-06	**
EPM	COG12	0.301	21000	0.00138	**
EPM	Contig	0.26	12400	0.00614	**
EPR	Contig	0.17	114000	0.00815	**
EPR	COG12	0.16	69800	0.0134	NA
EPR	COG86	0.132	52900	0.0412	NA
EPR	COG85	0.106	35600	0.101	NA
EPR	MCP	0.0258	15600	0.691	NA
EPR	TerL	0.0141	9620	0.827	NA
WA	MCP	0.718	76500	9.9e-121	**
WA	Contig	0.695	59900	2.53e-110	**
WA	TerL	0.685	74700	1.08e-105	**
WA	COG86	0.314	28400	9.45e-19	**
WA	COG85	0.278	22600	6.45e-15	**
WA	COG12	0.104	8820	0.00407	**
WAM	MCP	0.667	72900	2.1e-21	**
WAM	TerL	0.653	68200	2.75e-20	**
WAM	Contig	0.651	57600	3.37e-20	**
WAM	COG85	0.319	25500	5e-05	**
WAM	COG86	0.278	24400	0.00045	**
WAM	COG12	0.12	10400	0.136	NA
WAR	MCP	0.844	95200	3.42e-58	**
WAR	TerL	0.816	100000	2.04e-51	**
WAR	Contig	0.806	73200	2.6e-49	**
WAR	COG85	0.561	64100	8.62e-19	**
WAR	COG86	0.512	57800	1.98e-15	**
WAR	COG12	0.172	20000	0.0124	NA

## Sheet: BrayCurtisPearson
phage_sequence	prokaryote_sequence	cor	p	dataset	significance
TerL_BrayDistance	cog12_BrayDistance	0.209828	0.00107487	EPR	high	low 0.01 - 0.05
TerL_BrayDistance	cog86_BrayDistance	0.295992	3.06327e-06	EPR	high	high < 0.01
TerL_BrayDistance	COG85_BrayDistance	0.348044	3.06228e-08	EPR	high
mcp_BrayDistance	cog12_BrayDistance	0.0985849	0.127757	EPR	no
mcp_BrayDistance	cog86_BrayDistance	0.14344	0.0262792	EPR	low
mcp_BrayDistance	COG85_BrayDistance	0.159877	0.0131442	EPR	high
contig_BrayDistance	cog12_BrayDistance	0.469168	1.55431e-14	EPR	high
contig_BrayDistance	cog86_BrayDistance	0.471693	1.06581e-14	EPR	high
contig_BrayDistance	COG85_BrayDistance	0.488914	8.88178e-16	EPR	high
TerL_BrayDistance	cog12_BrayDistance	0.23366	0.379777	WA	no
TerL_BrayDistance	COG85_BrayDistance	0.39825	0.0360433	WA	low
TerL_BrayDistance	cog86_BrayDistance	0.47167	9.61287e-05	WA	high
mcp_BrayDistance	cog12_BrayDistance	0.208359	0.666668	WA	no
mcp_BrayDistance	COG85_BrayDistance	0.391246	0.00717972	WA	high
mcp_BrayDistance	cog86_BrayDistance	0.48772	3.02544e-06	WA	high
contig_BrayDistance	cog12_BrayDistance	0.201654	0.886636	WA	no
contig_BrayDistance	COG85_BrayDistance	0.373501	0.0369349	WA	low
contig_BrayDistance	cog86_BrayDistance	0.448882	5.50334e-05	WA	high
TerL_BrayDistance	cog12_BrayDistance	0.070802	0.379777	WAM	no
TerL_BrayDistance	COG85_BrayDistance	0.168006	0.0360433	WAM	low
TerL_BrayDistance	cog86_BrayDistance	0.307151	9.61287e-05	WAM	high
mcp_BrayDistance	cog12_BrayDistance	0.0347547	0.666668	WAM	no
mcp_BrayDistance	COG85_BrayDistance	0.214458	0.00717972	WAM	high
mcp_BrayDistance	cog86_BrayDistance	0.363858	3.02544e-06	WAM	high
contig_BrayDistance	cog12_BrayDistance	0.0115062	0.886636	WAM	no
contig_BrayDistance	COG85_BrayDistance	0.167219	0.0369349	WAM	low
contig_BrayDistance	cog86_BrayDistance	0.317088	5.50334e-05	WAM	high
TerL_BrayDistance	cog12_BrayDistance	0.179904	0.379777	WAR	no
TerL_BrayDistance	COG85_BrayDistance	0.523064	0.0360433	WAR	low
TerL_BrayDistance	cog86_BrayDistance	0.613264	9.61287e-05	WAR	high
mcp_BrayDistance	cog12_BrayDistance	0.188268	0.666668	WAR	no
mcp_BrayDistance	COG85_BrayDistance	0.517736	0.00717972	WAR	high
mcp_BrayDistance	cog86_BrayDistance	0.621573	3.02544e-06	WAR	high
contig_BrayDistance	cog12_BrayDistance	0.173177	0.886636	WAR	no
contig_BrayDistance	COG85_BrayDistance	0.520533	0.0369349	WAR	low
contig_BrayDistance	cog86_BrayDistance	0.61843	5.50334e-05	WAR	high
