# Supplementary material for: Contrasting drivers of abundant phage and prokaryotic communities revealed in diverse coastal ecosystems
Source: ISME Commun. 2023 Dec 4;3:127. doi: 10.1038/s43705-023-00333-6 (PMC10695958; doi:10.1038/s43705-023-00333-6)
Supplement: Supplementary file 6 — Supplementary Dataset 5 [file 43705_2023_333_MOESM6_ESM.xlsx]

## Sheet: Descriptions
Sheet	Description
TerL_seq_info	Rows are sequences and columns are information; see below for columnn descriptions
COG85_seq_info	Rows are sequences and columns are information; see below for columnn descriptions
	Column	Description
	RefSeq_hit	accession of hit to RefSeq 207
	RefSeq_ID	percent identity of hit to RefSeq 207
	Refseq_Cover	coverage of query protein to hit from RefSeq 207
	RefSeq_aln_len	length of alignment to RefSeq 207 hit
	RefSeq_Evalue	E value of RefSeq 207 hit
	RefSeq_taxa	RefSeq 207 accession taxa name
	hit_kindom	Kingdom of RefSeq 207 hit
	hit_phylum	Phylum of RefSeq 207 hit
	hit_class	Class of RefSeq 207 hit
	hit_order	Order of RefSeq 207 hit
	hit_family	Family of RefSeq 207 hit
	hit_genus	Genus of RefSeq 207 hit
	centrifuge_taxon	Lowest taxon designated by centrifuge output of contig in which the sequence was found
	SCG_full_taxa	Full taxonomy of homlogy of sequence to single-cell genomes
	Binned_status	Whether the contig on which the sequence was found belonged to a bin
	total_samp	Total number of samples sequence was detected
	wa_samp	Total number WA samples a sequence was detected
	ep_samp	Total number EP samples a sequence was detected
	reef_samp	Total number reef samples a sequence was detected
	mangrove_samp	Total number mangrove samples a sequence was detected
	wam_samp	Total number WAM samples a sequence was detected
	war_samp	Total number WAR samples a sequence was detected
	epm_samp	Total number EPM samples a sequence was detected
	epr_samp	Total number EPR samples a sequence was detected
	rpkm_sum	Sum RPKM of sequence in all samples
	wa_rpkmsum	Sum RPKM of sequence in WA samples
	ep_rpkmsum	Sum RPKM of sequence in EP samples
	reef_rpkmsum	Sum RPKM of sequence in reef samples
	mangrove_rpkmsum	Sum RPKM of sequence in mangrove samples
	wam_rpkmsum	Sum RPKM of sequence in WAM samples
	war_rpkmsum	Sum RPKM of sequence in WAR samples
	epm_rpkmsum	Sum RPKM of sequence in EPM samples
	epr_rpkmsum	Sum RPKM of sequence in EPR samples
	rpkm_mean	Average RPKM of sequence in all samples
	wa_rpkmmean	Average RPKM of sequence in WA samples
	ep_rpkmmean	Average RPKM of sequence in EP samples
	reef_rpkmmean	Average RPKM of sequence in reef samples
	mangrove_rpkmmean	Average RPKM of sequence in mangrove samples
	wam_rpkmmean	Average RPKM of sequence in WAM samples
	war_rpkmmean	Average RPKM of sequence in WAR samples
	epm_rpkmmean	Average RPKM of sequence in EPM samples
	epr_rpkmmean	Average RPKM of sequence in EPR samples
	ocean	ocean from which the sequence's reads were assembled
	ocean_pres	ocean(s) that the sequence was detected
	habitat_pres	habitat(s) that the sequence was detected
	all_envfit_sig	envfit significance when compared with all samples (** = 0.01, ***0.001
	all_envfit_vector_len	length of envfit vector when compared with all samples
	all_pvalue	p value of envfit test when compared with all samples
	all_r2	r2 value of envfit test when compared with all sample
	wa_envfit_sig	envfit significance when compared with WA samples (** = 0.01, ***0.001
	wa_envfit_vector_len	length of envfit vector when compared with WA samples
	wa_pvalue	p value of envfit test when compared with WA samples
	wa_r2	r2 value of envfit test when compared with WA sample
	ep_envfit_sig	envfit significance when compared with EP samples (** = 0.01, ***0.001
	ep_envfit_vector_len	length of envfit vector when compared with EP samples
	ep_pvalue	p value of envfit test when compared with EP samples
	ep_r2	r2 value of envfit test when compared with EP sample
	c_domain	centrifuge domain
	c_phylum	centrifuge phylum
	c_class	centrifuge class
	c_order	centrifuge order
	c_family	centrifuge family
	c_genus	centrifuge genus
	t_domain	single cell genome homology domain
	t_phylum	single cell genome homology phylum
	t_class	single cell genome homology class
	t_order	single cell genome homology order
	t_family	single cell genome homology family
	t_genus	single cell genome homology genus
	t_species	single cell genome homology species
	consen_tool	tool (centriuge or single cell genome homology) used to classify contig that sequence was found (see Methods)
	consen_domain	consensus domain
	consen_phylum	consensus phylum
	consen_class	consensus class
	consen_order	consensus order
	consen_family	consensus family
	consen_genus	consensus genus
	consen_spp	consensus species
TerL_tara_stats	Statistics of TerL sequences in Tara Oceans metagenomes
COG85_tara_stats	Statistics of COG85 sequences in Tara Oceans metagenomes

## Sheet: TerL_seq_info
sequence	RefSeq_hit	RefSeq_ID	Refseq_Cover	RefSeq_aln_len	RefSeq_Evalue	RefSeq_taxa	hit_kindom	hit_phylum	hit_class	hit_order	hit_family	hit_genus	hit_confidence	hit_genus_medium	Centrifuge_taxon	SCG_full_taxa	Binned_status	total_samp	wa_samp	ep_samp	reef_samp	mangrove_samp	wam_samp	war_samp	epm_samp	epr_samp	rpkm_sum	wa_rpkmsum	ep_rpkmsum	reef_rpkmsum	mangrove_rpkmsum	wam_rpkmsum	war_rpkmsum	epm_rpkmsum	epr_rpkmsum	rpkm_mean	wa_rpkmmean	ep_rpkmmean	reef_rpkmmean	mangrove_rpkmmean	wam_rpkmmean	war_rpkmmean	epm_rpkmmean	epr_rpkmmean	ocean	ocean_pres	habitat_pres	all_envfit_sig	all_envfit_vector_len
EPM_000000265187_1	YP_009807551.1	85.08	0.996622	295	3.5e-194	Synechococcus T7-like phage S-TIP37, Viruses, Duplodnaviria, Heunggongvirae, Uroviricota, Caudoviricetes, Caudovirales, Autographiviridae, Igirivirus, Synechococcus virus STIP37,	Bacteria	Cyanobacteria	Unclassified_Synechococcales	Synechococcales	Synechococcaceae	Synechococcus	high	Synechococcus	Igirivirus	NA;NA;NA;NA;NA;NA;NA	unbinned	31	8	23	22	9	2	6	7	16	258.563	28.9802	229.583	215.657	42.9057	6.77458	22.2056	36.1311	193.452	4.5362	0.999316	8.19939	6.95669	1.65022	0.483899	1.48037	3.01092	12.0907	EastPacific	both_oceans	both_habitats	**	0.1192
EPR_000000089520_1	YP_009820987.1	81.3	0.997904	476	6.4e-297	Synechococcus phage S-B28, Viruses, Duplodnaviria, Heunggongvirae, Uroviricota, Caudoviricetes, Caudovirales, Autographiviridae, Qadamvirus, Qadamvirus SB28,	Bacteria	Cyanobacteria	Unclassified_Synechococcales	Synechococcales	Synechococcaceae	Synechococcus	high	Synechococcus	Pedosvirus	NA;NA;NA;NA;NA;NA;NA	unbinned	19	0	19	14	5	0	0	5	14	81.0425	0	81.0425	64.4603	16.5822	0	0	16.5822	64.4603	1.4218	0	2.89437	2.07936	0.637776	0	0	1.38185	4.02877	EastPacific	EP_only	both_habitats	***	0.03379
EPM_000000143645_3	YP_009820987.1	81.9	0.998246	569	0	Synechococcus phage S-B28, Viruses, Duplodnaviria, Heunggongvirae, Uroviricota, Caudoviricetes, Caudovirales, Autographiviridae, Qadamvirus, Qadamvirus SB28,	Bacteria	Cyanobacteria	Unclassified_Synechococcales	Synechococcales	Synechococcaceae	Synechococcus	high	Synechococcus	Krakvirus	NA;NA;NA;NA;NA;NA;NA	unbinned	28	8	20	20	8	3	5	5	15	146.194	25.408	120.786	116.095	30.0987	9.38141	16.0266	20.7173	100.068	2.5648	0.876137	4.31377	3.745	1.15764	0.670101	1.06844	1.72644	6.25427	EastPacific	both_oceans	both_habitats	**	0.18946
WA_000000082642_1	WP_091834827.1	54.69	0.15311	64	1.7e-16	Propionispira arboris, cellular organisms, Bacteria, Terrabacteria group, Firmicutes, Negativicutes, Selenomonadales, Selenomonadaceae, Propionispira,	Bacteria	Firmicutes	Negativicutes	Selenomonadales	Selenomonadaceae	Propionispira	low	no_hit	Unknown_Siphoviridae	NA;NA;NA;NA;NA;NA;NA	unbinned	41	19	22	24	17	10	9	7	15	207.084	97.2788	109.805	134.858	72.2262	50.1052	47.1736	22.1209	87.6842	3.63305	3.35444	3.92161	4.35025	2.77793	3.57895	3.1449	1.84341	5.48026	WesternAtlantic	both_oceans	both_habitats	NA	0
WA_000000284824_10	YP_007673192.1	93.23	0.998267	576	0	Viruses; Duplodnaviria; Heunggongvirae; Uroviricota; Caudoviricetes; Caudovirales; Autographiviridae; Sednavirus; Sednavirus SRIP2; Synechococcus phage S-RIP2	Bacteria	Cyanobacteria	Unclassified_Synechococcales	Synechococcales	Synechococcaceae	Synechococcus	high	Synechococcus	Unknown_Caudoviricetes	NA;NA;NA;NA;NA;NA;NA	unbinned	44	23	21	29	15	10	13	5	16	213.348	106.191	107.157	153.495	59.8532	41.5111	64.6801	18.3421	88.8145	3.74294	3.66177	3.82702	4.95144	2.30205	2.96508	4.31201	1.52851	5.5509	WesternAtlantic	both_oceans	both_habitats	NA	0
EPR_000000044518_2	YP_009778013.1	88.47	1	399	7.4e-266	uncultured phage_MedDCM-OCT-S45-C4, Viruses, Duplodnaviria, Heunggongvirae, Uroviricota, Caudoviricetes, Caudovirales, Autographiviridae, Ashivirus, Ashivirus S45C4,	uncultured phage_MedDCM	uncultured phage_MedDCM	uncultured phage_MedDCM	uncultured phage_MedDCM	uncultured phage_MedDCM	uncultured phage_MedDCM	high	uncultured phage_MedDCM	Thermus	NA;NA;NA;NA;NA;NA;NA	unbinned	28	7	21	20	8	3	4	5	16	218.341	95.2101	123.131	165.571	52.7704	37.4139	57.7962	15.3565	107.775	3.83055	3.28311	4.39753	5.34099	2.02963	2.67242	3.85308	1.27971	6.73591	EastPacific	both_oceans	both_habitats	NA	0
WA_000000347002_1	WP_091834827.1	54.69	0.202532	64	7.9e-16	Propionispira arboris, cellular organisms, Bacteria, Terrabacteria group, Firmicutes, Negativicutes, Selenomonadales, Selenomonadaceae, Propionispira,	Bacteria	Firmicutes	Negativicutes	Selenomonadales	Selenomonadaceae	Propionispira	low	no_hit	Unknown_Siphoviridae	NA;NA;NA;NA;NA;NA;NA	unbinned	24	4	20	17	7	2	2	5	15	114.225	13.0442	101.18	94.1295	20.0951	4.58308	8.46108	15.512	85.6684	2.00394	0.449799	3.61359	3.03644	0.772887	0.327363	0.564072	1.29266	5.35428	WesternAtlantic	both_oceans	both_habitats	**	0.45885
EPM_000000041486_2	YP_007674510.1	84.83	0.992079	501	0	Synechococcus phage S-SKS1, Viruses, Duplodnaviria, Heunggongvirae, Uroviricota, Caudoviricetes, Caudovirales, Myoviridae, Llyrvirus, Llyrvirus SSKS1,	Bacteria	Cyanobacteria	Unclassified_Synechococcales	Synechococcales	Synechococcaceae	Synechococcus	high	Synechococcus	Unknown_Gammaproteobacteria	NA;NA;NA;NA;NA;NA;NA	unbinned	18	0	18	13	5	0	0	5	13	97.9475	0	97.9475	81.4023	16.5452	0	0	16.5452	81.4023	1.71838	0	3.49812	2.62588	0.636353	0	0	1.37877	5.08764	EastPacific	EP_only	both_habitats	**	0.74084
EPM_000000138393_8	YP_004324193.1	81.25	0.985507	544	0	Viruses; Duplodnaviria; Heunggongvirae; Uroviricota; Caudoviricetes; Caudovirales; Myoviridae; Synechococcus phage S-SSM7	Bacteria	Cyanobacteria	Unclassified_Synechococcales	Synechococcales	Synechococcaceae	Synechococcus	high	Synechococcus	Unknown_Myoviridae	NA;NA;NA;NA;NA;NA;NA	unbinned	16	0	16	13	3	0	0	3	13	58.3258	0	58.3258	50.4548	7.87095	0	0	7.87095	50.4548	1.02326	0	2.08306	1.62757	0.302729	0	0	0.655913	3.15343	EastPacific	EP_only	both_habitats	**	1.07309
EPM_000000071813_2	YP_009807551.1	88.19	0.998267	576	0	Synechococcus T7-like phage S-TIP37, Viruses, Duplodnaviria, Heunggongvirae, Uroviricota, Caudoviricetes, Caudovirales, Autographiviridae, Igirivirus, Synechococcus virus STIP37,	Bacteria	Cyanobacteria	Unclassified_Synechococcales	Synechococcales	Synechococcaceae	Synechococcus	high	Synechococcus	Igirivirus	NA;NA;NA;NA;NA;NA;NA	unbinned	18	0	18	16	2	0	0	2	16	70.0862	0	70.0862	62.9424	7.14377	0	0	7.14377	62.9424	1.22958	0	2.50308	2.0304	0.27476	0	0	0.595314	3.9339	EastPacific	EP_only	both_habitats	**	0.94974
EPM_000000050786_3	YP_007517946.1	77.17	0.968847	311	7.2e-181	Pelagibacter phage HTVC008M, Viruses, Duplodnaviria, Heunggongvirae, Uroviricota, Caudoviricetes, Caudovirales, Myoviridae, unclassified Myoviridae,	Bacteria	Proteobacteria	Alphaproteobacteria	Pelagibacterales	Pelagibacteraceae	Pelagibacter	high	Pelagibacter	Candidatus Pelagibacter	NA;NA;NA;NA;NA;NA;NA	unbinned	19	1	18	16	3	0	1	3	15	65.5931	2.08232	63.5108	57.6109	7.98223	0	2.08232	7.98223	55.5286	1.15076	0.0718042	2.26824	1.85842	0.307009	0	0.138821	0.665186	3.47054	EastPacific	both_oceans	both_habitats	***	0.9443
EPM_000000283471_21	YP_004324193.1	82.35	0.987296	544	0	Viruses; Duplodnaviria; Heunggongvirae; Uroviricota; Caudoviricetes; Caudovirales; Myoviridae; Synechococcus phage S-SSM7	Bacteria	Cyanobacteria	Unclassified_Synechococcales	Synechococcales	Synechococcaceae	Synechococcus	high	Synechococcus	Unknown_Myoviridae	NA;NA;NA;NA;NA;NA;NA	unbinned	23	0	23	16	7	0	0	7	16	165.186	0	165.186	134.453	30.7322	0	0	30.7322	134.453	2.89799	0	5.89948	4.33721	1.18201	0	0	2.56102	8.40334	EastPacific	EP_only	both_habitats	***	1.1258
EPM_000000239319_26	WP_112259662.1	25.32	0.724138	462	3.7e-21	Phytoactinopolyspora halophila, cellular organisms, Bacteria, Terrabacteria group, Actinobacteria, Actinomycetia, Jiangellales, Jiangellaceae, Phytoactinopolyspora,	Bacteria	Actinobacteria	Actinomycetia	Jiangellales	Jiangellaceae	Phytoactinopolyspora	low	no_hit	Unknown_Siphoviridae	NA;NA;NA;NA;NA;NA;NA	unbinned	21	0	21	16	5	0	0	5	16	86.4343	0	86.4343	72.4651	13.9692	0	0	13.9692	72.4651	1.51639	0	3.08694	2.33758	0.537276	0	0	1.1641	4.52907	EastPacific	EP_only	both_habitats	***	1.17156
EPM_000000013347_5	YP_009800323.1	52.94	0.156682	68	1e-14	Aeromonas phage AhSzw-1, Viruses, Duplodnaviria, Heunggongvirae, Uroviricota, Caudoviricetes, Caudovirales, Demerecviridae, Shenzhenvirus, Shenzhenvirus AhSzw1,	Bacteria	Proteobacteria	Gammaproteobacteria	Aeromonadales	Aeromonadaceae	Aeromonas	low	no_hit	Unknown_Viruses	NA;NA;NA;NA;NA;NA;NA	unbinned	19	0	19	14	5	0	0	5	14	92.1523	0	92.1523	75.4674	16.685	0	0	16.685	75.4674	1.61671	0	3.29115	2.43443	0.641729	0	0	1.39041	4.71671	EastPacific	EP_only	both_habitats	**	1.21648
EPR_000000080342_1	WP_157618753.1	58.33	0.315789	144	1e-45	Vibrio sp. HI00D65, cellular organisms, Bacteria, Proteobacteria, Gammaproteobacteria, Vibrionales, Vibrionaceae, Vibrio, unclassified Vibrio,	Bacteria	Proteobacteria	Gammaproteobacteria	Vibrionales	Vibrionaceae	Vibrio	low	no_hit	Unknown_Siphoviridae	NA;NA;NA;NA;NA;NA;NA	unbinned	20	0	20	15	5	0	0	5	15	58.3895	0	58.3895	47.1513	11.2381	0	0	11.2381	47.1513	1.02438	0	2.08534	1.52101	0.432236	0	0	0.936512	2.94696	EastPacific	EP_only	both_habitats	***	1.25204
EPR_000000116880_10	WP_112259662.1	25.32	0.720749	462	2.8e-21	Phytoactinopolyspora halophila, cellular organisms, Bacteria, Terrabacteria group, Actinobacteria, Actinomycetia, Jiangellales, Jiangellaceae, Phytoactinopolyspora,	Bacteria	Actinobacteria	Actinomycetia	Jiangellales	Jiangellaceae	Phytoactinopolyspora	low	no_hit	Unknown_Siphoviridae	NA;NA;NA;NA;NA;NA;NA	unbinned	16	0	16	14	2	0	0	2	14	66.2169	0	66.2169	61.6981	4.51874	0	0	4.51874	61.6981	1.1617	0	2.36489	1.99026	0.173798	0	0	0.376561	3.85613	EastPacific	EP_only	both_habitats	NA	0
EPM_000000021024_14	WP_012519351.1	70.77	0.190058	65	1.1e-22	Alteromonas mediterranea, cellular organisms, Bacteria, Proteobacteria, Gammaproteobacteria, Alteromonadales, Alteromonadaceae, Alteromonas/Salinimonas group, Alteromonas,	Bacteria	Proteobacteria	Gammaproteobacteria	Alteromonadales	Alteromonadaceae	Alteromonas	low	no_hit	Unknown_Siphoviridae	NA;NA;NA;NA;NA;NA;NA	unbinned	22	0	22	15	7	0	0	7	15	111.404	0	111.404	81.1101	30.2941	0	0	30.2941	81.1101	1.95446	0	3.97872	2.61645	1.16516	0	0	2.52451	5.06938	EastPacific	EP_only	both_habitats	***	1.08422
EPM_000000119550_3	WP_175269278.1	54.69	0.199377	64	3.8e-12	Mucilaginibacter humi, cellular organisms, Bacteria, FCB group, Bacteroidetes/Chlorobi group, Bacteroidetes, Sphingobacteriia, Sphingobacteriales, Sphingobacteriaceae, Mucilaginibacter,	Bacteria	Bacteroidetes	Sphingobacteriia	Sphingobacteriales	Sphingobacteriaceae	Mucilaginibacter	low	no_hit	Unknown_Viruses	NA;NA;NA;NA;NA;NA;NA	unbinned	2	0	2	0	2	0	0	2	0	7.98223	0	7.98223	0	7.98223	0	0	7.98223	0	0.140039	0	0.28508	0	0.307009	0	0	0.665186	0	EastPacific	EP_only	mangrove_only	NA	0
EPR_000000015268_3	WP_186441604.1	71.32	0.232014	129	4e-51	Aminobacter sp. J44, cellular organisms, Bacteria, Proteobacteria, Alphaproteobacteria, Hyphomicrobiales, Phyllobacteriaceae, Aminobacter, unclassified Aminobacter,	Bacteria	Proteobacteria	Alphaproteobacteria	Hyphomicrobiales	Phyllobacteriaceae	Aminobacter	low	no_hit	Ensifer	NA;NA;NA;NA;NA;NA;NA	unbinned	47	26	21	31	16	11	15	5	16	225.213	147.27	77.9429	157.489	67.7241	54.4999	92.7701	13.2242	64.7186	3.9511	5.07827	2.78367	5.08028	2.60477	3.89285	6.18467	1.10202	4.04491	EastPacific	both_oceans	both_habitats	**	1.25751
EPM_000000058183_8	WP_200857586.1	55.14	0.202652	107	1.2e-29	Klebsiella pneumoniae, cellular organisms, Bacteria, Proteobacteria, Gammaproteobacteria, Enterobacterales, Enterobacteriaceae, Klebsiella/Raoultella group, Klebsiella,	Bacteria	Proteobacteria	Gammaproteobacteria	Enterobacterales	Enterobacteriaceae	Klebsiella	low	no_hit	Unknown_Myoviridae	NA;NA;NA;NA;NA;NA;NA	unbinned	18	0	18	15	3	0	0	3	15	70.2606	0	70.2606	60.344	9.91666	0	0	9.91666	60.344	1.23264	0	2.50931	1.94658	0.38141	0	0	0.826389	3.7715	EastPacific	EP_only	both_habitats	***	1.17919
EPM_000000208930_1	WP_200857586.1	44.55	0.188082	101	9.9e-19	Klebsiella pneumoniae, cellular organisms, Bacteria, Proteobacteria, Gammaproteobacteria, Enterobacterales, Enterobacteriaceae, Klebsiella/Raoultella group, Klebsiella,	Bacteria	Proteobacteria	Gammaproteobacteria	Enterobacterales	Enterobacteriaceae	Klebsiella	low	no_hit	Unknown_Ackermannviridae	NA;NA;NA;NA;NA;NA;NA	unbinned	2	0	2	0	2	0	0	2	0	4.56405	0	4.56405	0	4.56405	0	0	4.56405	0	0.080071	0	0.163002	0	0.17554	0	0	0.380337	0	EastPacific	EP_only	mangrove_only	NA	0
EPR_000000149351_21	YP_010114608.1	53.5	1.0038	529	4.5e-206	Flavobacterium phage vB_FspM_immuto_2-6A, Viruses, Duplodnaviria, Heunggongvirae, Uroviricota, Caudoviricetes, Caudovirales, Myoviridae, unclassified Myoviridae,	Bacteria	Bacteroidetes	Flavobacteriia	Flavobacteriales	Flavobacteriaceae	Flavobacterium	medium	Flavobacterium	Candidatus Pelagibacter	NA;NA;NA;NA;NA;NA;NA	unbinned	17	0	17	14	3	0	0	3	14	58.9787	0	58.9787	52.6369	6.3418	0	0	6.3418	52.6369	1.03471	0	2.10638	1.69796	0.243915	0	0	0.528483	3.28981	EastPacific	EP_only	both_habitats	**	1.28345
EPM_000000233799_11	WP_217581021.1	65.54	0.276119	148	8.6e-55	Lysinibacillus sp. GbtcB16, cellular organisms, Bacteria, Terrabacteria group, Firmicutes, Bacilli, Bacillales, Bacillaceae, Lysinibacillus, unclassified Lysinibacillus,	Bacteria	Firmicutes	Bacilli	Bacillales	Bacillaceae	Lysinibacillus	low	no_hit	Unknown_Siphoviridae	NA;NA;NA;NA;NA;NA;NA	unbinned	3	0	3	0	3	0	0	3	0	38.6589	0	38.6589	0	38.6589	0	0	38.6589	0	0.678227	0	1.38068	0	1.48688	0	0	3.22158	0	EastPacific	EP_only	mangrove_only	NA	0
EPM_000000287326_1	WP_200857586.1	56.07	0.198148	107	4.9e-32	Klebsiella pneumoniae, cellular organisms, Bacteria, Proteobacteria, Gammaproteobacteria, Enterobacterales, Enterobacteriaceae, Klebsiella/Raoultella group, Klebsiella,	Bacteria	Proteobacteria	Gammaproteobacteria	Enterobacterales	Enterobacteriaceae	Klebsiella	low	no_hit	Unknown_Myoviridae	NA;NA;NA;NA;NA;NA;NA	unbinned	3	0	3	0	3	0	0	3	0	22.0745	0	22.0745	0	22.0745	0	0	22.0745	0	0.387273	0	0.788376	0	0.849021	0	0	1.83954	0	EastPacific	EP_only	mangrove_only	NA	0
EPM_000000119641_1	YP_009189452.1	47.06	0.868085	408	1.1e-121	Viruses; Duplodnaviria; Heunggongvirae; Uroviricota; Caudoviricetes; Caudovirales; Ackermannviridae; unclassified Ackermannviridae; Sinorhizobium phage phiM9	Bacteria	Proteobacteria	Alphaproteobacteria	Hyphomicrobiales	Rhizobiaceae	Sinorhizobium	medium	Sinorhizobium	Muricauda	NA;NA;NA;NA;NA;NA;NA	unbinned	3	0	3	0	3	0	0	3	0	11.6145	0	11.6145	0	11.6145	0	0	11.6145	0	0.203763	0	0.414803	0	0.446711	0	0	0.967874	0	EastPacific	EP_only	mangrove_only	NA	0
EPM_000000075950_6	WP_124981551.1	47.65	1	533	6.6e-167	Nonlabens xiamenensis, cellular organisms, Bacteria, FCB group, Bacteroidetes/Chlorobi group, Bacteroidetes, Flavobacteriia, Flavobacteriales, Flavobacteriaceae, Nonlabens,	Bacteria	Bacteroidetes	Flavobacteriia	Flavobacteriales	Flavobacteriaceae	Nonlabens	medium	Nonlabens	Muricauda	NA;NA;NA;NA;NA;NA;NA	unbinned	3	0	3	0	3	0	0	3	0	30.934	0	30.934	0	30.934	0	0	30.934	0	0.542702	0	1.10479	0	1.18977	0	0	2.57783	0	EastPacific	EP_only	mangrove_only	NA	0
EPM_000000030594_24	WP_174825400.1	78.79	0.0783848	33	1.5e-08	unclassified Ruegeria, cellular organisms, Bacteria, Proteobacteria, Alphaproteobacteria, Rhodobacterales, Roseobacteraceae, Ruegeria,	Bacteria	Proteobacteria	Alphaproteobacteria	Rhodobacterales	Roseobacteraceae	Ruegeria	low	no_hit	Unknown_Rhodobacteraceae	Bacteria;Proteobacteria;Alphaproteobacteria;Rhodobacterales;Rhodobacteraceae;None;None	EPM_MAG_00001	3	0	3	0	3	0	0	3	0	13.2309	0	13.2309	0	13.2309	0	0	13.2309	0	0.232121	0	0.472532	0	0.508881	0	0	1.10258	0	EastPacific	EP_only	mangrove_only	NA	0
EPM_000000049123_8	WP_214680615.1	73.33	0.178147	75	5.9e-29	Bacteria; Proteobacteria; Gammaproteobacteria; Enterobacterales; Enterobacteriaceae; Escherichia	Bacteria	Proteobacteria	Gammaproteobacteria	Enterobacterales	Enterobacteriaceae	Escherichia	low	no_hit	Unknown_Enterobacteriaceae	NA;NA;NA;NA;NA;NA;NA	unbinned	3	0	3	0	3	0	0	3	0	56.099	0	56.099	0	56.099	0	0	56.099	0	0.984194	0	2.00354	0	2.15766	0	0	4.67492	0	EastPacific	EP_only	mangrove_only	**	1.41421
EPM_000000013293_5	WP_197465833.1	63.25	0.479508	234	4e-110	Bacteria; Proteobacteria; Gammaproteobacteria; Vibrionales; Vibrionaceae; Vibrio	Bacteria	Proteobacteria	Gammaproteobacteria	Vibrionales	Vibrionaceae	Vibrio	low	no_hit	Unknown_Rhodothermaceae	NA;NA;NA;NA;NA;NA;NA	unbinned	3	0	3	0	3	0	0	3	0	15.9801	0	15.9801	0	15.9801	0	0	15.9801	0	0.280353	0	0.570718	0	0.61462	0	0	1.33168	0	EastPacific	EP_only	mangrove_only	NA	0
EPM_000000155716_1	YP_010114608.1	47.13	0.914563	471	7.7e-156	Flavobacterium phage vB_FspM_immuto_2-6A, Viruses, Duplodnaviria, Heunggongvirae, Uroviricota, Caudoviricetes, Caudovirales, Myoviridae, unclassified Myoviridae,	Bacteria	Bacteroidetes	Flavobacteriia	Flavobacteriales	Flavobacteriaceae	Flavobacterium	medium	Flavobacterium	Unknown_Viruses	NA;NA;NA;NA;NA;NA;NA	unbinned	3	0	3	0	3	0	0	3	0	15.7913	0	15.7913	0	15.7913	0	0	15.7913	0	0.27704	0	0.563974	0	0.607357	0	0	1.31594	0	EastPacific	EP_only	mangrove_only	NA	0
EPM_000000288007_2	YP_214360.1	46.29	0.953445	512	1.3e-156	Prochlorococcus phage P-SSM2, Viruses, Duplodnaviria, Heunggongvirae, Uroviricota, Caudoviricetes, Caudovirales, Myoviridae, Salacisavirus, Salacisavirus pssm2,	Bacteria	Cyanobacteria	Unclassified_Synechococcales	Synechococcales	Prochlorococcaceae	Prochlorococcus	medium	Prochlorococcus	Unknown_Viruses	NA;NA;NA;NA;NA;NA;NA	unbinned	3	0	3	0	3	0	0	3	0	20.7457	0	20.7457	0	20.7457	0	0	20.7457	0	0.363959	0	0.740917	0	0.79791	0	0	1.72881	0	EastPacific	EP_only	mangrove_only	NA	0
EPM_000000030358_112	WP_200857586.1	54.21	0.203422	107	7.4e-31	Klebsiella pneumoniae, cellular organisms, Bacteria, Proteobacteria, Gammaproteobacteria, Enterobacterales, Enterobacteriaceae, Klebsiella/Raoultella group, Klebsiella,	Bacteria	Proteobacteria	Gammaproteobacteria	Enterobacterales	Enterobacteriaceae	Klebsiella	low	no_hit	Unknown_Caudoviricetes	NA;NA;NA;NA;NA;NA;NA	unbinned	3	0	3	0	3	0	0	3	0	68.4098	0	68.4098	0	68.4098	0	0	68.4098	0	1.20017	0	2.44321	0	2.63115	0	0	5.70082	0	EastPacific	EP_only	mangrove_only	NA	0
EPM_000000206436_3	WP_072595663.1	55.42	0.952038	397	5.8e-146	Tardibacter chloracetimidivorans, cellular organisms, Bacteria, Proteobacteria, Alphaproteobacteria, Sphingomonadales, Sphingomonadaceae, Tardibacter,	Bacteria	Proteobacteria	Alphaproteobacteria	Sphingomonadales	Sphingomonadaceae	Tardibacter	medium	Tardibacter	Unknown_Siphoviridae	NA;NA;NA;NA;NA;NA;NA	unbinned	3	0	3	0	3	0	0	3	0	8.81616	0	8.81616	0	8.81616	0	0	8.81616	0	0.154669	0	0.314863	0	0.339083	0	0	0.73468	0	EastPacific	EP_only	mangrove_only	NA	0
EPM_000000145842_2	YP_002564203.1	67.78	0.110429	90	3.7e-31	Mycobacterium phage Phlyer, Viruses, Duplodnaviria, Heunggongvirae, Uroviricota, Caudoviricetes, Caudovirales, Siphoviridae, Bclasvirinae, Pipefishvirus, unclassified Pipefishvirus,	Bacteria	Actinobacteria	Actinomycetia	Corynebacteriales	Mycobacteriaceae	Mycobacterium	low	no_hit	Unknown_Rhodobacteraceae	NA;NA;NA;NA;NA;NA;NA	unbinned	3	0	3	0	3	0	0	3	0	43.4681	0	43.4681	0	43.4681	0	0	43.4681	0	0.762599	0	1.55243	0	1.67185	0	0	3.62235	0	EastPacific	EP_only	mangrove_only	**	1.41421
EPM_000000072801_2	WP_216071885.1	63.33	0.116505	60	7.2e-15	Bacteria; Proteobacteria; Gammaproteobacteria; Moraxellales; Moraxellaceae; Acinetobacter	Bacteria	Proteobacteria	Gammaproteobacteria	Moraxellales	Moraxellaceae	Acinetobacter	low	no_hit	Unknown_Rhodobacteraceae	NA;NA;NA;NA;NA;NA;NA	unbinned	3	0	3	0	3	0	0	3	0	162.455	0	162.455	0	162.455	0	0	162.455	0	2.8501	0	5.80198	0	6.24829	0	0	13.538	0	EastPacific	EP_only	mangrove_only	NA	0
EPM_000000274873_1	WP_199152435.1	70.73	0.112022	41	1.8e-09	Bacteria; Proteobacteria; Alphaproteobacteria; Hyphomicrobiales; Rhizobiaceae; Rhizobium/Agrobacterium group; Rhizobium	Bacteria	Proteobacteria	Alphaproteobacteria	Hyphomicrobiales	Rhizobiaceae	Rhizobium	low	no_hit	Unknown_Proteobacteria	NA;NA;NA;NA;NA;NA;NA	unbinned	3	0	3	0	3	0	0	3	0	12.7841	0	12.7841	0	12.7841	0	0	12.7841	0	0.224282	0	0.456575	0	0.491696	0	0	1.06534	0	EastPacific	EP_only	mangrove_only	NA	0
EPM_000000083018_2	WP_207763119.1	64.15	0.125592	53	6.7e-10	Avibacterium paragallinarum, cellular organisms, Bacteria, Proteobacteria, Gammaproteobacteria, Pasteurellales, Pasteurellaceae, Avibacterium,	Bacteria	Proteobacteria	Gammaproteobacteria	Pasteurellales	Pasteurellaceae	Avibacterium	low	no_hit	Unknown_Pasteurellaceae	NA;NA;NA;NA;NA;NA;NA	unbinned	3	0	3	0	3	0	0	3	0	16.6314	0	16.6314	0	16.6314	0	0	16.6314	0	0.29178	0	0.59398	0	0.639671	0	0	1.38595	0	EastPacific	EP_only	mangrove_only	NA	0
EPM_000000014424_5	WP_132223735.1	28.05	0.97852	410	8.7e-27	Laceyella sacchari, cellular organisms, Bacteria, Terrabacteria group, Firmicutes, Bacilli, Bacillales, Thermoactinomycetaceae, Laceyella,	Bacteria	Firmicutes	Bacilli	Bacillales	Thermoactinomycetaceae	Laceyella	low	no_hit	Unknown_Viruses	NA;NA;NA;NA;NA;NA;NA	unbinned	3	0	3	0	3	0	0	3	0	35.6281	0	35.6281	0	35.6281	0	0	35.6281	0	0.625054	0	1.27243	0	1.37031	0	0	2.96901	0	EastPacific	EP_only	mangrove_only	**	1.41421
EPM_000000011402_2	WP_216071885.1	66.67	0.117188	60	2.4e-16	Bacteria; Proteobacteria; Gammaproteobacteria; Moraxellales; Moraxellaceae; Acinetobacter	Bacteria	Proteobacteria	Gammaproteobacteria	Moraxellales	Moraxellaceae	Acinetobacter	low	no_hit	Unknown_Rhodobacteraceae	NA;NA;NA;NA;NA;NA;NA	unbinned	3	0	3	0	3	0	0	3	0	52.4383	0	52.4383	0	52.4383	0	0	52.4383	0	0.91997	0	1.8728	0	2.01686	0	0	4.36986	0	EastPacific	EP_only	mangrove_only	**	1.41421
EPM_000000188445_5	WP_046501642.1	55.68	0.958549	370	3.7e-140	Kiloniella litopenaei, cellular organisms, Bacteria, Proteobacteria, Alphaproteobacteria, Rhodospirillales, Kiloniellaceae, Kiloniella,	Bacteria	Proteobacteria	Alphaproteobacteria	Rhodospirillales	Kiloniellaceae	Kiloniella	medium	Kiloniella	Unknown_Podoviridae	NA;NA;NA;NA;NA;NA;NA	unbinned	3	0	3	0	3	0	0	3	0	32.6132	0	32.6132	0	32.6132	0	0	32.6132	0	0.572161	0	1.16476	0	1.25435	0	0	2.71776	0	EastPacific	EP_only	mangrove_only	**	1.41421
EPM_000000200287_7	WP_038356635.1	73.77	0.375385	122	2.3e-55	Vibrio cholerae, cellular organisms, Bacteria, Proteobacteria, Gammaproteobacteria, Vibrionales, Vibrionaceae, Vibrio,	Bacteria	Proteobacteria	Gammaproteobacteria	Vibrionales	Vibrionaceae	Vibrio	low	no_hit	Unknown_Podoviridae	NA;NA;NA;NA;NA;NA;NA	unbinned	3	0	3	0	3	0	0	3	0	37.706	0	37.706	0	37.706	0	0	37.706	0	0.66151	0	1.34664	0	1.45023	0	0	3.14217	0	EastPacific	EP_only	mangrove_only	NA	0
EPM_000000068800_2	WP_072595663.1	56.68	0.952038	397	4.1e-148	Tardibacter chloracetimidivorans, cellular organisms, Bacteria, Proteobacteria, Alphaproteobacteria, Sphingomonadales, Sphingomonadaceae, Tardibacter,	Bacteria	Proteobacteria	Alphaproteobacteria	Sphingomonadales	Sphingomonadaceae	Tardibacter	medium	Tardibacter	Unknown_Caudoviricetes	NA;NA;NA;NA;NA;NA;NA	unbinned	3	0	3	0	3	0	0	3	0	9.08332	0	9.08332	0	9.08332	0	0	9.08332	0	0.159356	0	0.324404	0	0.349358	0	0	0.756943	0	EastPacific	EP_only	mangrove_only	**	1.4142
EPM_000000012903_2	WP_216071850.1	59.22	0.42823	179	6.4e-64	Acinetobacter baylyi, cellular organisms, Bacteria, Proteobacteria, Gammaproteobacteria, Moraxellales, Moraxellaceae, Acinetobacter,	Bacteria	Proteobacteria	Gammaproteobacteria	Moraxellales	Moraxellaceae	Acinetobacter	low	no_hit	Unknown_Flavobacteriia	NA;NA;NA;NA;NA;NA;NA	unbinned	3	0	3	0	3	0	0	3	0	27.4513	0	27.4513	0	27.4513	0	0	27.4513	0	0.481601	0	0.980403	0	1.05582	0	0	2.28761	0	EastPacific	EP_only	mangrove_only	NA	0
EPM_000000185197_2	WP_216071850.1	55.31	0.42823	179	5.1e-61	Acinetobacter baylyi, cellular organisms, Bacteria, Proteobacteria, Gammaproteobacteria, Moraxellales, Moraxellaceae, Acinetobacter,	Bacteria	Proteobacteria	Gammaproteobacteria	Moraxellales	Moraxellaceae	Acinetobacter	low	no_hit	Unknown_Flavobacteriia	NA;NA;NA;NA;NA;NA;NA	unbinned	3	0	3	0	3	0	0	3	0	56.2351	0	56.2351	0	56.2351	0	0	56.2351	0	0.986581	0	2.0084	0	2.16289	0	0	4.68626	0	EastPacific	EP_only	mangrove_only	NA	0
EPM_000000006948_2	YP_010091783.1	42.75	0.215107	131	1.3e-23	Cronobacter phage Pet-CM3-4, Viruses, Duplodnaviria, Heunggongvirae, Uroviricota, Caudoviricetes, Caudovirales, Myoviridae, Tevenvirinae, Karamvirus, unclassified Karamvirus,	Bacteria	Bacteroidetes	Flavobacteriia	Flavobacteriales	Flavobacteriaceae	Cronobacter	low	no_hit	Unknown_Viruses	NA;NA;NA;NA;NA;NA;NA	unbinned	3	0	3	0	3	0	0	3	0	20.1223	0	20.1223	0	20.1223	0	0	20.1223	0	0.353022	0	0.718653	0	0.773934	0	0	1.67686	0	EastPacific	EP_only	mangrove_only	NA	0
EPM_000000084049_2	WP_216071885.1	65	0.116959	60	1.1e-15	Bacteria; Proteobacteria; Gammaproteobacteria; Moraxellales; Moraxellaceae; Acinetobacter	Bacteria	Proteobacteria	Gammaproteobacteria	Moraxellales	Moraxellaceae	Acinetobacter	low	no_hit	Unknown_Rhodobacteraceae	NA;NA;NA;NA;NA;NA;NA	unbinned	3	0	3	0	3	0	0	3	0	97.0715	0	97.0715	0	97.0715	0	0	97.0715	0	1.70301	0	3.46684	0	3.73352	0	0	8.08929	0	EastPacific	EP_only	mangrove_only	**	1.4142
EPM_000000137695_1	WP_199152435.1	70.73	0.0796117	41	3.1e-09	Bacteria; Proteobacteria; Alphaproteobacteria; Hyphomicrobiales; Rhizobiaceae; Rhizobium/Agrobacterium group; Rhizobium	Bacteria	Proteobacteria	Alphaproteobacteria	Hyphomicrobiales	Rhizobiaceae	Rhizobium	low	no_hit	Unknown_Proteobacteria	NA;NA;NA;NA;NA;NA;NA	unbinned	3	0	3	0	3	0	0	3	0	29.4194	0	29.4194	0	29.4194	0	0	29.4194	0	0.516129	0	1.05069	0	1.13151	0	0	2.45161	0	EastPacific	EP_only	mangrove_only	NA	0
WA_000000137765_1	YP_009791281.1	99.45	1	364	1.6e-273	Synechococcus phage Bellamy, Viruses, Duplodnaviria, Heunggongvirae, Uroviricota, Caudoviricetes, Caudovirales, Myoviridae, Bellamyvirus, Bellamyvirus bellamy,	Bacteria	Cyanobacteria	Unclassified_Synechococcales	Synechococcales	Synechococcaceae	Synechococcus	high	Synechococcus	Bellamyvirus	NA;NA;NA;NA;NA;NA;NA	unbinned	49	29	20	31	18	14	15	4	16	395.118	303.913	91.2046	228.93	166.188	149.661	154.252	16.527	74.6776	6.93189	10.4798	3.25731	7.38482	6.39185	10.6901	10.2835	1.37725	4.66735	WesternAtlantic	both_oceans	both_habitats	***	1.35942
EPM_000000320545_11	WP_200857586.1	59.43	0.198131	106	2.4e-34	Klebsiella pneumoniae, cellular organisms, Bacteria, Proteobacteria, Gammaproteobacteria, Enterobacterales, Enterobacteriaceae, Klebsiella/Raoultella group, Klebsiella,	Bacteria	Proteobacteria	Gammaproteobacteria	Enterobacterales	Enterobacteriaceae	Klebsiella	low	no_hit	Unknown_Gammaproteobacteria	NA;NA;NA;NA;NA;NA;NA	unbinned	3	0	3	0	3	0	0	3	0	32.9007	0	32.9007	0	32.9007	0	0	32.9007	0	0.577205	0	1.17502	0	1.26541	0	0	2.74172	0	EastPacific	EP_only	mangrove_only	**	1.41418
EPM_000000021928_4	YP_009611774.1	51.61	0.840077	436	7.8e-148	Agrobacterium phage Atu_ph07, Viruses, Duplodnaviria, Heunggongvirae, Uroviricota, Caudoviricetes, Caudovirales, Myoviridae, Polybotosvirus, Polybotosvirus Atuph07,	Bacteria	Proteobacteria	Alphaproteobacteria	Hyphomicrobiales	Rhizobiaceae	Agrobacterium	medium	Agrobacterium	Unknown_Betaproteobacteria	NA;NA;NA;NA;NA;NA;NA	unbinned	3	0	3	0	3	0	0	3	0	60.9611	0	60.9611	0	60.9611	0	0	60.9611	0	1.06949	0	2.17718	0	2.34466	0	0	5.08009	0	EastPacific	EP_only	mangrove_only	NA	0
EPM_000000306632_8	WP_214680615.1	66.67	0.177725	75	9.6e-25	Bacteria; Proteobacteria; Gammaproteobacteria; Enterobacterales; Enterobacteriaceae; Escherichia	Bacteria	Proteobacteria	Gammaproteobacteria	Enterobacterales	Enterobacteriaceae	Escherichia	low	no_hit	Pedobacter	Bacteria;Proteobacteria;Gammaproteobacteria;Chromatiales;Sedimenticolaceae;VMDJ01;VMDJ01 sp008080925	EPM_MAG_00033	3	0	3	0	3	0	0	3	0	13.4635	0	13.4635	0	13.4635	0	0	13.4635	0	0.236203	0	0.480841	0	0.517829	0	0	1.12196	0	EastPacific	EP_only	mangrove_only	**	1.41417
EPM_000000262049_2	WP_188904158.1	73.77	0.0931298	61	5.3e-21	Bacteria; Proteobacteria; Alphaproteobacteria; Rhodospirillales; Acetobacteraceae; Caldovatus	Bacteria	Proteobacteria	Betaproteobacteria	Burkholderiales	Comamonadaceae	Caldovatus	low	no_hit	Clostridium	NA;NA;NA;NA;NA;NA;NA	unbinned	3	0	3	0	3	0	0	3	0	10.205	0	10.205	0	10.205	0	0	10.205	0	0.179034	0	0.364463	0	0.392499	0	0	0.850414	0	EastPacific	EP_only	mangrove_only	**	1.41419
EPM_000000002502_2	YP_006560377.1	50.28	0.997167	352	2.5e-116	Nonlabens phage P12024S, Viruses, Duplodnaviria, Heunggongvirae, Uroviricota, Caudoviricetes, Caudovirales, Siphoviridae, Inhavirus, Inhavirus P12024L,	Bacteria	Bacteroidetes	Flavobacteriia	Flavobacteriales	Flavobacteriaceae	Nonlabens	medium	Nonlabens	Efquatrovirus	NA;NA;NA;NA;NA;NA;NA	unbinned	3	0	3	0	3	0	0	3	0	39.4491	0	39.4491	0	39.4491	0	0	39.4491	0	0.692089	0	1.4089	0	1.51727	0	0	3.28742	0	EastPacific	EP_only	mangrove_only	**	1.41417
EPM_000000259561_7	WP_200857586.1	44.55	0.177504	101	1.5e-18	Klebsiella pneumoniae, cellular organisms, Bacteria, Proteobacteria, Gammaproteobacteria, Enterobacterales, Enterobacteriaceae, Klebsiella/Raoultella group, Klebsiella,	Bacteria	Proteobacteria	Gammaproteobacteria	Enterobacterales	Enterobacteriaceae	Klebsiella	low	no_hit	Unknown_Viruses	NA;NA;NA;NA;NA;NA;NA	unbinned	3	0	3	0	3	0	0	3	0	9.59368	0	9.59368	0	9.59368	0	0	9.59368	0	0.16831	0	0.342632	0	0.368988	0	0	0.799474	0	EastPacific	EP_only	mangrove_only	**	1.41416
EPM_000000125999_1	WP_179077948.1	68.79	0.265651	157	1.4e-69	Bacteria; Proteobacteria; Gammaproteobacteria; Xanthomonadales; Xanthomonadaceae; Xylella	Bacteria	Proteobacteria	Gammaproteobacteria	Xanthomonadales	Xanthomonadaceae	Xylella	low	no_hit	Pseudoalteromonas	NA;NA;NA;NA;NA;NA;NA	unbinned	3	0	3	0	3	0	0	3	0	51.0838	0	51.0838	0	51.0838	0	0	51.0838	0	0.896208	0	1.82442	0	1.96476	0	0	4.25699	0	EastPacific	EP_only	mangrove_only	**	1.41415
EPM_000000180201_1	WP_188904158.1	71.67	0.163934	60	1.3e-19	Bacteria; Proteobacteria; Alphaproteobacteria; Rhodospirillales; Acetobacteraceae; Caldovatus	Bacteria	Proteobacteria	Betaproteobacteria	Burkholderiales	Comamonadaceae	Caldovatus	low	no_hit	Actinomadura	NA;NA;NA;NA;NA;NA;NA	unbinned	3	0	3	0	3	0	0	3	0	9.74026	0	9.74026	0	9.74026	0	0	9.74026	0	0.170882	0	0.347866	0	0.374625	0	0	0.811688	0	EastPacific	EP_only	mangrove_only	NA	0
EPM_000000016888_6	WP_088605449.1	46.14	0.997859	466	1.1e-125	Candidimonas nitroreducens, cellular organisms, Bacteria, Proteobacteria, Betaproteobacteria, Burkholderiales, Alcaligenaceae, Candidimonas,	Bacteria	Proteobacteria	Betaproteobacteria	Burkholderiales	Alcaligenaceae	Candidimonas	medium	Candidimonas	Unknown_Viruses	NA;NA;NA;NA;NA;NA;NA	unbinned	3	0	3	0	3	0	0	3	0	46.5178	0	46.5178	0	46.5178	0	0	46.5178	0	0.816102	0	1.66135	0	1.78915	0	0	3.87649	0	EastPacific	EP_only	mangrove_only	NA	0
EPM_000000071848_6	WP_129762220.1	60.61	0.15493	66	3.6e-17	Salipiger sp. IMCC34102, cellular organisms, Bacteria, Proteobacteria, Alphaproteobacteria, Rhodobacterales, Roseobacteraceae, Salipiger, unclassified Salipiger,	Bacteria	Proteobacteria	Alphaproteobacteria	Rhodobacterales	Roseobacteraceae	Salipiger	low	no_hit	Unknown_Viruses	NA;NA;NA;NA;NA;NA;NA	unbinned	3	0	3	0	3	0	0	3	0	12.0296	0	12.0296	0	12.0296	0	0	12.0296	0	0.211045	0	0.429627	0	0.462676	0	0	1.00246	0	EastPacific	EP_only	mangrove_only	NA	0
EPM_000000257873_22	YP_010114608.1	76.15	0.990476	520	5.8e-307	Flavobacterium phage vB_FspM_immuto_2-6A, Viruses, Duplodnaviria, Heunggongvirae, Uroviricota, Caudoviricetes, Caudovirales, Myoviridae, unclassified Myoviridae,	Bacteria	Bacteroidetes	Flavobacteriia	Flavobacteriales	Flavobacteriaceae	Flavobacterium	high	Flavobacterium	Unknown_Caudoviricetes	NA;NA;NA;NA;NA;NA;NA	unbinned	3	0	3	0	3	0	0	3	0	118.831	0	118.831	0	118.831	0	0	118.831	0	2.08476	0	4.24397	0	4.57043	0	0	9.9026	0	EastPacific	EP_only	mangrove_only	NA	0
EPM_000000121160_32	YP_006560377.1	48.64	1.00248	405	1.3e-139	Nonlabens phage P12024S, Viruses, Duplodnaviria, Heunggongvirae, Uroviricota, Caudoviricetes, Caudovirales, Siphoviridae, Inhavirus, Inhavirus P12024L,	Bacteria	Bacteroidetes	Flavobacteriia	Flavobacteriales	Flavobacteriaceae	Nonlabens	medium	Nonlabens	Unknown_Viruses	NA;NA;NA;NA;NA;NA;NA	unbinned	3	0	3	0	3	0	0	3	0	22.0602	0	22.0602	0	22.0602	0	0	22.0602	0	0.387022	0	0.787866	0	0.848471	0	0	1.83835	0	EastPacific	EP_only	mangrove_only	NA	0
EPM_000000203797_14	WP_197465833.1	50.81	0.469466	246	3.1e-78	Bacteria; Proteobacteria; Gammaproteobacteria; Vibrionales; Vibrionaceae; Vibrio	Bacteria	Proteobacteria	Gammaproteobacteria	Vibrionales	Vibrionaceae	Vibrio	low	no_hit	Unknown_Rhodobacteraceae	NA;NA;NA;NA;NA;NA;NA	unbinned	3	0	3	0	3	0	0	3	0	13.394	0	13.394	0	13.394	0	0	13.394	0	0.234983	0	0.478358	0	0.515155	0	0	1.11617	0	EastPacific	EP_only	mangrove_only	NA	0
EPM_000000116378_9	YP_008320314.1	61.97	1	447	2.5e-206	Viruses; Duplodnaviria; Heunggongvirae; Uroviricota; Caudoviricetes; Caudovirales; Podoviridae; Puniceispirillum phage HMO-2011	Bacteria	Proteobacteria	Alphaproteobacteria	Puniceispirillales	Puniceispirillaceae	Puniceispirillum	medium	Puniceispirillum	Unknown_Gammaproteobacteria	NA;NA;NA;NA;NA;NA;NA	unbinned	3	0	3	0	3	0	0	3	0	30.1564	0	30.1564	0	30.1564	0	0	30.1564	0	0.52906	0	1.07701	0	1.15986	0	0	2.51303	0	EastPacific	EP_only	mangrove_only	NA	0
EPM_000000219298_2	WP_216071850.1	60.34	0.432367	179	7e-66	Acinetobacter baylyi, cellular organisms, Bacteria, Proteobacteria, Gammaproteobacteria, Moraxellales, Moraxellaceae, Acinetobacter,	Bacteria	Proteobacteria	Gammaproteobacteria	Moraxellales	Moraxellaceae	Acinetobacter	low	no_hit	Unknown_Flavobacteriia	NA;NA;NA;NA;NA;NA;NA	unbinned	3	0	3	0	3	0	0	3	0	41.9784	0	41.9784	0	41.9784	0	0	41.9784	0	0.736463	0	1.49923	0	1.61455	0	0	3.4982	0	EastPacific	EP_only	mangrove_only	NA	0
EPM_000000094994_2	WP_179077948.1	68.33	0.198675	120	7.8e-48	Bacteria; Proteobacteria; Gammaproteobacteria; Xanthomonadales; Xanthomonadaceae; Xylella	Bacteria	Proteobacteria	Gammaproteobacteria	Xanthomonadales	Xanthomonadaceae	Xylella	low	no_hit	Marinosulfonomonas	NA;NA;NA;NA;NA;NA;NA	unbinned	3	0	3	0	3	0	0	3	0	7.74665	0	7.74665	0	7.74665	0	0	7.74665	0	0.135906	0	0.276666	0	0.297948	0	0	0.645554	0	EastPacific	EP_only	mangrove_only	**	1.41407
EPM_000000238966_84	WP_037189705.1	84.14	0.992322	517	0	Proteobacteria, cellular organisms, Bacteria,	Bacteria	Proteobacteria	Unknown_Proteobacteria	Unknown_Proteobacteria	Unknown_Proteobacteria	Unknown_Proteobacteria	high	Proteobacteria	Pseudorhizobium	NA;NA;NA;NA;NA;NA;NA	unbinned	3	0	3	0	3	0	0	3	0	31.4327	0	31.4327	0	31.4327	0	0	31.4327	0	0.55145	0	1.1226	0	1.20895	0	0	2.61939	0	EastPacific	EP_only	mangrove_only	NA	0
EPM_000000002181_11	YP_010091783.1	43.51	0.214754	131	1.8e-23	Cronobacter phage Pet-CM3-4, Viruses, Duplodnaviria, Heunggongvirae, Uroviricota, Caudoviricetes, Caudovirales, Myoviridae, Tevenvirinae, Karamvirus, unclassified Karamvirus,	Bacteria	Bacteroidetes	Flavobacteriia	Flavobacteriales	Flavobacteriaceae	Cronobacter	low	no_hit	Unknown_Viruses	NA;NA;NA;NA;NA;NA;NA	unbinned	3	0	3	0	3	0	0	3	0	10.7752	0	10.7752	0	10.7752	0	0	10.7752	0	0.189038	0	0.384827	0	0.414429	0	0	0.89793	0	EastPacific	EP_only	mangrove_only	**	1.41412
EPM_000000043793_4	YP_008320314.1	80	0.94898	465	2.9e-290	Viruses; Duplodnaviria; Heunggongvirae; Uroviricota; Caudoviricetes; Caudovirales; Podoviridae; Puniceispirillum phage HMO-2011	Bacteria	Proteobacteria	Alphaproteobacteria	Puniceispirillales	Puniceispirillaceae	Puniceispirillum	high	Puniceispirillum	Unknown_Podoviridae	NA;NA;NA;NA;NA;NA;NA	unbinned	3	0	3	0	3	0	0	3	0	25.0091	0	25.0091	0	25.0091	0	0	25.0091	0	0.438756	0	0.893182	0	0.961889	0	0	2.08409	0	EastPacific	EP_only	mangrove_only	NA	0
EPM_000000088250_6	WP_038356635.1	73.77	0.375385	122	2.3e-55	Vibrio cholerae, cellular organisms, Bacteria, Proteobacteria, Gammaproteobacteria, Vibrionales, Vibrionaceae, Vibrio,	Bacteria	Proteobacteria	Gammaproteobacteria	Vibrionales	Vibrionaceae	Vibrio	low	no_hit	Unknown_Podoviridae	NA;NA;NA;NA;NA;NA;NA	unbinned	3	0	3	0	3	0	0	3	0	31.1932	0	31.1932	0	31.1932	0	0	31.1932	0	0.547249	0	1.11404	0	1.19974	0	0	2.59943	0	EastPacific	EP_only	mangrove_only	NA	0
EPM_000000156706_3	WP_216071885.1	61.67	0.114504	60	4.7e-14	Bacteria; Proteobacteria; Gammaproteobacteria; Moraxellales; Moraxellaceae; Acinetobacter	Bacteria	Proteobacteria	Gammaproteobacteria	Moraxellales	Moraxellaceae	Acinetobacter	low	no_hit	Unknown_Rhodobacteraceae	NA;NA;NA;NA;NA;NA;NA	unbinned	3	0	3	0	3	0	0	3	0	19.1343	0	19.1343	0	19.1343	0	0	19.1343	0	0.33569	0	0.683368	0	0.735935	0	0	1.59453	0	EastPacific	EP_only	mangrove_only	NA	0
EPM_000000088771_5	WP_161672691.1	58.93	0.96401	375	2.4e-156	Pannonibacter sp. XCT-34, cellular organisms, Bacteria, Proteobacteria, Alphaproteobacteria, Hyphomicrobiales, Stappiaceae, Pannonibacter, unclassified Pannonibacter,	Bacteria	Proteobacteria	Alphaproteobacteria	Hyphomicrobiales	Stappiaceae	Pannonibacter	medium	Pannonibacter	Unknown_Caudoviricetes	NA;NA;NA;NA;NA;NA;NA	unbinned	3	0	3	0	3	0	0	3	0	25.4884	0	25.4884	0	25.4884	0	0	25.4884	0	0.447164	0	0.910299	0	0.980322	0	0	2.12403	0	EastPacific	EP_only	mangrove_only	NA	0
EPM_000000200692_3	WP_216071850.1	55.31	0.517341	179	3.5e-61	Acinetobacter baylyi, cellular organisms, Bacteria, Proteobacteria, Gammaproteobacteria, Moraxellales, Moraxellaceae, Acinetobacter,	Bacteria	Proteobacteria	Gammaproteobacteria	Moraxellales	Moraxellaceae	Acinetobacter	medium	Acinetobacter	Unknown_Flavobacteriia	NA;NA;NA;NA;NA;NA;NA	unbinned	3	0	3	0	3	0	0	3	0	35.7395	0	35.7395	0	35.7395	0	0	35.7395	0	0.627009	0	1.27641	0	1.3746	0	0	2.97829	0	EastPacific	EP_only	mangrove_only	NA	0
EPM_000000219349_1	WP_216071850.1	54.75	0.575563	179	1.2e-62	Acinetobacter baylyi, cellular organisms, Bacteria, Proteobacteria, Gammaproteobacteria, Moraxellales, Moraxellaceae, Acinetobacter,	Bacteria	Proteobacteria	Gammaproteobacteria	Moraxellales	Moraxellaceae	Acinetobacter	medium	Acinetobacter	Unknown_Flavobacteriia	NA;NA;NA;NA;NA;NA;NA	unbinned	3	0	3	0	3	0	0	3	0	29.0152	0	29.0152	0	29.0152	0	0	29.0152	0	0.509039	0	1.03626	0	1.11597	0	0	2.41794	0	EastPacific	EP_only	mangrove_only	NA	0
EPM_000000195118_7	YP_010091783.1	44.27	0.214754	131	3.9e-24	Cronobacter phage Pet-CM3-4, Viruses, Duplodnaviria, Heunggongvirae, Uroviricota, Caudoviricetes, Caudovirales, Myoviridae, Tevenvirinae, Karamvirus, unclassified Karamvirus,	Bacteria	Bacteroidetes	Flavobacteriia	Flavobacteriales	Flavobacteriaceae	Cronobacter	low	no_hit	Unknown_Viruses	NA;NA;NA;NA;NA;NA;NA	unbinned	3	0	3	0	3	0	0	3	0	78.3482	0	78.3482	0	78.3482	0	0	78.3482	0	1.37453	0	2.79815	0	3.01339	0	0	6.52902	0	EastPacific	EP_only	mangrove_only	NA	0
EPM_000000170588_2	WP_051299005.1	68	0.986842	525	1.7e-273	Marinobacterium litorale, cellular organisms, Bacteria, Proteobacteria, Gammaproteobacteria, Oceanospirillales, Oceanospirillaceae, Marinobacterium,	Bacteria	Proteobacteria	Gammaproteobacteria	Oceanospirillales	Oceanospirillaceae	Marinobacterium	high	Marinobacterium	Unknown_Podoviridae	NA;NA;NA;NA;NA;NA;NA	unbinned	3	0	3	0	3	0	0	3	0	59.0526	0	59.0526	0	59.0526	0	0	59.0526	0	1.03601	0	2.10902	0	2.27125	0	0	4.92105	0	EastPacific	EP_only	mangrove_only	NA	0
EPM_000000001792_8	WP_216071885.1	60	0.116054	60	6.3e-14	Bacteria; Proteobacteria; Gammaproteobacteria; Moraxellales; Moraxellaceae; Acinetobacter	Bacteria	Proteobacteria	Gammaproteobacteria	Moraxellales	Moraxellaceae	Acinetobacter	low	no_hit	Unknown_Rhodobacteraceae	NA;NA;NA;NA;NA;NA;NA	unbinned	3	0	3	0	3	0	0	3	0	32.5378	0	32.5378	0	32.5378	0	0	32.5378	0	0.570838	0	1.16206	0	1.25145	0	0	2.71148	0	EastPacific	EP_only	mangrove_only	NA	0
EPM_000000170421_7	WP_051299005.1	70.45	0.926829	494	3.2e-270	Marinobacterium litorale, cellular organisms, Bacteria, Proteobacteria, Gammaproteobacteria, Oceanospirillales, Oceanospirillaceae, Marinobacterium,	Bacteria	Proteobacteria	Gammaproteobacteria	Oceanospirillales	Oceanospirillaceae	Marinobacterium	high	Marinobacterium	Unknown	NA;NA;NA;NA;NA;NA;NA	unbinned	3	0	3	0	3	0	0	3	0	56.6427	0	56.6427	0	56.6427	0	0	56.6427	0	0.993731	0	2.02295	0	2.17856	0	0	4.72022	0	EastPacific	EP_only	mangrove_only	NA	0
EPM_000000255160_3	WP_049364080.1	62.07	0.487395	174	1.1e-64	Haemophilus, cellular organisms, Bacteria, Proteobacteria, Gammaproteobacteria, Pasteurellales, Pasteurellaceae,	Bacteria	Proteobacteria	Gammaproteobacteria	Pasteurellales	Pasteurellaceae	Haemophilus	low	no_hit	Unknown_Viruses	NA;NA;NA;NA;NA;NA;NA	unbinned	3	0	3	0	3	0	0	3	0	11.5461	0	11.5461	0	11.5461	0	0	11.5461	0	0.202563	0	0.412361	0	0.444081	0	0	0.962175	0	EastPacific	EP_only	mangrove_only	NA	0
EPM_000000098750_1	WP_169701403.1	48.29	0.997382	381	1.3e-121	Planktomarina temperata, cellular organisms, Bacteria, Proteobacteria, Alphaproteobacteria, Rhodobacterales, Rhodobacteraceae, Planktomarina,	Bacteria	Proteobacteria	Alphaproteobacteria	Rhodobacterales	Rhodobacteraceae	Planktomarina	medium	Planktomarina	Unknown_Rhodobacteraceae	NA;NA;NA;NA;NA;NA;NA	unbinned	3	0	3	0	3	0	0	3	0	9.33229	0	9.33229	0	9.33229	0	0	9.33229	0	0.163724	0	0.333296	0	0.358934	0	0	0.777691	0	EastPacific	EP_only	mangrove_only	NA	0
EPM_000000029489_3	YP_009611774.1	51.11	0.870406	450	3.7e-150	Agrobacterium phage Atu_ph07, Viruses, Duplodnaviria, Heunggongvirae, Uroviricota, Caudoviricetes, Caudovirales, Myoviridae, Polybotosvirus, Polybotosvirus Atuph07,	Bacteria	Proteobacteria	Alphaproteobacteria	Hyphomicrobiales	Rhizobiaceae	Agrobacterium	medium	Agrobacterium	Unknown_Caudoviricetes	NA;NA;NA;NA;NA;NA;NA	unbinned	3	0	3	0	3	0	0	3	0	80.5903	0	80.5903	0	80.5903	0	0	80.5903	0	1.41386	0	2.87822	0	3.09963	0	0	6.71586	0	EastPacific	EP_only	mangrove_only	NA	0
EPM_000000027672_12	WP_069729496.1	70.77	0.938628	520	3.6e-286	Pantoea brenneri, cellular organisms, Bacteria, Proteobacteria, Gammaproteobacteria, Enterobacterales, Erwiniaceae, Pantoea,	Bacteria	Proteobacteria	Gammaproteobacteria	Enterobacterales	Erwiniaceae	Pantoea	high	Pantoea	Unknown_Podoviridae	NA;NA;NA;NA;NA;NA;NA	unbinned	3	0	3	0	3	0	0	3	0	77.2188	0	77.2188	0	77.2188	0	0	77.2188	0	1.35472	0	2.75781	0	2.96995	0	0	6.4349	0	EastPacific	EP_only	mangrove_only	NA	0
EPM_000000246379_178	WP_124981551.1	46.68	0.983209	527	3.8e-153	Nonlabens xiamenensis, cellular organisms, Bacteria, FCB group, Bacteroidetes/Chlorobi group, Bacteroidetes, Flavobacteriia, Flavobacteriales, Flavobacteriaceae, Nonlabens,	Bacteria	Bacteroidetes	Flavobacteriia	Flavobacteriales	Flavobacteriaceae	Nonlabens	medium	Nonlabens	Candidatus Puniceispirillum	NA;NA;NA;NA;NA;NA;NA	unbinned	3	0	3	0	3	0	0	3	0	50.0903	0	50.0903	0	50.0903	0	0	50.0903	0	0.878778	0	1.78894	0	1.92655	0	0	4.17419	0	EastPacific	EP_only	mangrove_only	NA	0
EPM_000000175132_37	YP_009611774.1	54.12	0.815739	425	5.4e-149	Agrobacterium phage Atu_ph07, Viruses, Duplodnaviria, Heunggongvirae, Uroviricota, Caudoviricetes, Caudovirales, Myoviridae, Polybotosvirus, Polybotosvirus Atuph07,	Bacteria	Proteobacteria	Alphaproteobacteria	Hyphomicrobiales	Rhizobiaceae	Agrobacterium	medium	Agrobacterium	Unknown_Caudoviricetes	NA;NA;NA;NA;NA;NA;NA	unbinned	3	0	3	0	3	0	0	3	0	21.5966	0	21.5966	0	21.5966	0	0	21.5966	0	0.378888	0	0.771307	0	0.830638	0	0	1.79972	0	EastPacific	EP_only	mangrove_only	**	1.41399
EPM_000000179775_2	WP_076815010.1	47.46	0.115234	59	1.2e-07	Achromobacter insolitus, cellular organisms, Bacteria, Proteobacteria, Betaproteobacteria, Burkholderiales, Alcaligenaceae, Achromobacter,	Bacteria	Proteobacteria	Betaproteobacteria	Burkholderiales	Alcaligenaceae	Achromobacter	low	no_hit	Unknown_Alphaproteobacteria	NA;NA;NA;NA;NA;NA;NA	unbinned	3	0	3	0	3	0	0	3	0	18.7124	0	18.7124	0	18.7124	0	0	18.7124	0	0.328288	0	0.668301	0	0.719709	0	0	1.55937	0	EastPacific	EP_only	mangrove_only	NA	0
EPM_000000178154_3	WP_216071885.1	63.33	0.113852	60	4e-15	Bacteria; Proteobacteria; Gammaproteobacteria; Moraxellales; Moraxellaceae; Acinetobacter	Bacteria	Proteobacteria	Gammaproteobacteria	Moraxellales	Moraxellaceae	Acinetobacter	low	no_hit	Unknown_Caudoviricetes	NA;NA;NA;NA;NA;NA;NA	unbinned	3	0	3	0	3	0	0	3	0	35.5141	0	35.5141	0	35.5141	0	0	35.5141	0	0.623054	0	1.26836	0	1.36593	0	0	2.9595	0	EastPacific	EP_only	mangrove_only	NA	0
EPM_000000118421_1	WP_216071850.1	57.22	0.498615	180	6.7e-61	Acinetobacter baylyi, cellular organisms, Bacteria, Proteobacteria, Gammaproteobacteria, Moraxellales, Moraxellaceae, Acinetobacter,	Bacteria	Proteobacteria	Gammaproteobacteria	Moraxellales	Moraxellaceae	Acinetobacter	low	no_hit	Unknown_Flavobacteriia	NA;NA;NA;NA;NA;NA;NA	unbinned	3	0	3	0	3	0	0	3	0	31.4771	0	31.4771	0	31.4771	0	0	31.4771	0	0.55223	0	1.12418	0	1.21066	0	0	2.62309	0	EastPacific	EP_only	mangrove_only	NA	0
EPM_000000192542_4	WP_216071850.1	56.42	0.42823	179	1.4e-61	Acinetobacter baylyi, cellular organisms, Bacteria, Proteobacteria, Gammaproteobacteria, Moraxellales, Moraxellaceae, Acinetobacter,	Bacteria	Proteobacteria	Gammaproteobacteria	Moraxellales	Moraxellaceae	Acinetobacter	low	no_hit	Unknown_Flavobacteriia	NA;NA;NA;NA;NA;NA;NA	unbinned	3	0	3	0	3	0	0	3	0	22.1209	0	22.1209	0	22.1209	0	0	22.1209	0	0.388087	0	0.790033	0	0.850805	0	0	1.84341	0	EastPacific	EP_only	mangrove_only	NA	0
EPM_000000032905_1	WP_169701403.1	47.45	0.997788	451	4.4e-147	Planktomarina temperata, cellular organisms, Bacteria, Proteobacteria, Alphaproteobacteria, Rhodobacterales, Rhodobacteraceae, Planktomarina,	Bacteria	Proteobacteria	Alphaproteobacteria	Rhodobacterales	Rhodobacteraceae	Planktomarina	medium	Planktomarina	Unknown_Rhodobacteraceae	NA;NA;NA;NA;NA;NA;NA	unbinned	3	0	3	0	3	0	0	3	0	12.8164	0	12.8164	0	12.8164	0	0	12.8164	0	0.224849	0	0.457729	0	0.492939	0	0	1.06803	0	EastPacific	EP_only	mangrove_only	NA	0
EPM_000000118806_4	WP_115628191.1	67.18	0.951477	451	6.1e-228	Buttiauxella agrestis, cellular organisms, Bacteria, Proteobacteria, Gammaproteobacteria, Enterobacterales, Enterobacteriaceae, Buttiauxella,	Bacteria	Proteobacteria	Gammaproteobacteria	Enterobacterales	Enterobacteriaceae	Buttiauxella	high	Buttiauxella	Unknown_Rhodothermaceae	NA;NA;NA;NA;NA;NA;NA	unbinned	3	0	3	0	3	0	0	3	0	39.25	0	39.25	0	39.25	0	0	39.25	0	0.688597	0	1.40179	0	1.50962	0	0	3.27083	0	EastPacific	EP_only	mangrove_only	NA	0
EPM_000000111832_15	YP_009800323.1	52.94	0.181818	68	3.6e-14	Aeromonas phage AhSzw-1, Viruses, Duplodnaviria, Heunggongvirae, Uroviricota, Caudoviricetes, Caudovirales, Demerecviridae, Shenzhenvirus, Shenzhenvirus AhSzw1,	Bacteria	Proteobacteria	Gammaproteobacteria	Aeromonadales	Aeromonadaceae	Aeromonas	low	no_hit	Unknown_Bacteroidetes	NA;NA;NA;NA;NA;NA;NA	unbinned	3	0	3	0	3	0	0	3	0	28.8936	0	28.8936	0	28.8936	0	0	28.8936	0	0.506905	0	1.03191	0	1.11129	0	0	2.4078	0	EastPacific	EP_only	mangrove_only	NA	0
EPM_000000091506_37	YP_009143009.1	57.36	0.960145	530	3.5e-222	Sinorhizobium phage phiM12, Viruses, Duplodnaviria, Heunggongvirae, Uroviricota, Caudoviricetes, Caudovirales, Myoviridae, Emdodecavirus, Emdodecavirus M12,	Bacteria	Proteobacteria	Alphaproteobacteria	Hyphomicrobiales	Rhizobiaceae	Sinorhizobium	medium	Sinorhizobium	Unknown_Caudoviricetes	NA;NA;NA;NA;NA;NA;NA	unbinned	3	0	3	0	3	0	0	3	0	23.8147	0	23.8147	0	23.8147	0	0	23.8147	0	0.417801	0	0.850524	0	0.915949	0	0	1.98456	0	EastPacific	EP_only	mangrove_only	NA	0
EPM_000000290509_1	WP_146803771.1	69.17	1.00269	373	3.3e-190	Halomonas pacifica, cellular organisms, Bacteria, Proteobacteria, Gammaproteobacteria, Oceanospirillales, Halomonadaceae, Halomonas,	Bacteria	Proteobacteria	Gammaproteobacteria	Oceanospirillales	Halomonadaceae	Halomonas	high	Halomonas	Unknown_Podoviridae	NA;NA;NA;NA;NA;NA;NA	unbinned	2	0	2	0	2	0	0	2	0	18.2679	0	18.2679	0	18.2679	0	0	18.2679	0	0.320489	0	0.652425	0	0.702611	0	0	1.52232	0	EastPacific	EP_only	mangrove_only	NA	0
EPR_000000089968_1	YP_009820987.1	80.84	0.953488	287	4.3e-177	Synechococcus phage S-B28, Viruses, Duplodnaviria, Heunggongvirae, Uroviricota, Caudoviricetes, Caudovirales, Autographiviridae, Qadamvirus, Qadamvirus SB28,	Bacteria	Cyanobacteria	Unclassified_Synechococcales	Synechococcales	Synechococcaceae	Synechococcus	high	Synechococcus	Unknown_Autographiviridae	NA;NA;NA;NA;NA;NA;NA	unbinned	19	0	19	16	3	0	0	3	16	111.034	0	111.034	101.781	9.25284	0	0	9.25284	101.781	1.94797	0	3.9655	3.28327	0.355879	0	0	0.77107	6.36133	EastPacific	EP_only	both_habitats	**	1.28047
EPM_000000193026_20	WP_207912345.1	75	0.233184	104	4.7e-46	Bacteria; Actinobacteria; Frankiales; Frankiaceae; Frankia; unclassified Frankia	Bacteria	Actinobacteria	Actinobacteria_class	Frankiales	Frankiaceae	Frankia	low	no_hit	Alteraurantiacibacter	Bacteria;Proteobacteria;Alphaproteobacteria;Sphingomonadales;Sphingomonadaceae;Alteraurantiacibacter;Alteraurantiacibacter aquimixticola	EPM_MAG_00049	2	0	2	0	2	0	0	2	0	8.74248	0	8.74248	0	8.74248	0	0	8.74248	0	0.153377	0	0.312232	0	0.336249	0	0	0.72854	0	EastPacific	EP_only	mangrove_only	NA	0
EPM_000000262564_3	WP_131727412.1	64.62	0.109612	65	1.6e-18	Bacteria; Proteobacteria; Alphaproteobacteria; Rhodobacterales; Roseobacteraceae; Thalassobius	Bacteria	Proteobacteria	Alphaproteobacteria	Rhodobacterales	Roseobacteraceae	Thalassobius	low	no_hit	Sinorhizobium	Bacteria;Proteobacteria;Gammaproteobacteria;Burkholderiales;Methylophilaceae;Methylopumilus;None	EPM_MAG_00039	2	0	2	0	2	0	0	2	0	14.4656	0	14.4656	0	14.4656	0	0	14.4656	0	0.253783	0	0.51663	0	0.556371	0	0	1.20547	0	EastPacific	EP_only	mangrove_only	NA	0
EPM_000000042682_2	YP_009611774.1	52.04	0.851638	442	2.4e-149	Agrobacterium phage Atu_ph07, Viruses, Duplodnaviria, Heunggongvirae, Uroviricota, Caudoviricetes, Caudovirales, Myoviridae, Polybotosvirus, Polybotosvirus Atuph07,	Bacteria	Proteobacteria	Alphaproteobacteria	Hyphomicrobiales	Rhizobiaceae	Agrobacterium	medium	Agrobacterium	Unknown_Betaproteobacteria	NA;NA;NA;NA;NA;NA;NA	unbinned	2	0	2	0	2	0	0	2	0	7.08351	0	7.08351	0	7.08351	0	0	7.08351	0	0.124272	0	0.252982	0	0.272443	0	0	0.590292	0	EastPacific	EP_only	mangrove_only	NA	0
EPM_000000217776_5	WP_012519351.1	70.77	0.118613	65	1.5e-23	Alteromonas mediterranea, cellular organisms, Bacteria, Proteobacteria, Gammaproteobacteria, Alteromonadales, Alteromonadaceae, Alteromonas/Salinimonas group, Alteromonas,	Bacteria	Proteobacteria	Gammaproteobacteria	Alteromonadales	Alteromonadaceae	Alteromonas	low	no_hit	Unknown_Gammaproteobacteria	NA;NA;NA;NA;NA;NA;NA	unbinned	2	0	2	0	2	0	0	2	0	10.9778	0	10.9778	0	10.9778	0	0	10.9778	0	0.192593	0	0.392064	0	0.422223	0	0	0.914816	0	EastPacific	EP_only	mangrove_only	NA	0
EPM_000000242203_2	YP_010114608.1	46.76	0.910646	479	3.8e-156	Flavobacterium phage vB_FspM_immuto_2-6A, Viruses, Duplodnaviria, Heunggongvirae, Uroviricota, Caudoviricetes, Caudovirales, Myoviridae, unclassified Myoviridae,	Bacteria	Bacteroidetes	Flavobacteriia	Flavobacteriales	Flavobacteriaceae	Flavobacterium	medium	Flavobacterium	Candidatus Pelagibacter	NA;NA;NA;NA;NA;NA;NA	unbinned	2	0	2	0	2	0	0	2	0	7.41283	0	7.41283	0	7.41283	0	0	7.41283	0	0.13005	0	0.264744	0	0.285109	0	0	0.617736	0	EastPacific	EP_only	mangrove_only	NA	0
EPM_000000087398_3	WP_181286030.1	55.32	0.0848375	47	5.5e-08	Brevibacillus brevis, cellular organisms, Bacteria, Terrabacteria group, Firmicutes, Bacilli, Bacillales, Paenibacillaceae, Brevibacillus,	Bacteria	Firmicutes	Bacilli	Bacillales	Paenibacillaceae	Brevibacillus	low	no_hit	Unknown_Siphoviridae	NA;NA;NA;NA;NA;NA;NA	unbinned	3	0	3	0	3	0	0	3	0	7.64144	0	7.64144	0	7.64144	0	0	7.64144	0	0.13406	0	0.272909	0	0.293902	0	0	0.636787	0	EastPacific	EP_only	mangrove_only	NA	0
EPM_000000006323_9	YP_009611775.1	48.08	0.105691	52	3e-07	Viruses; Duplodnaviria; Heunggongvirae; Uroviricota; Caudoviricetes; Caudovirales; Myoviridae; Polybotosvirus; Polybotosvirus Atuph07; Agrobacterium phage Atu_ph07	Bacteria	Proteobacteria	Alphaproteobacteria	Hyphomicrobiales	Rhizobiaceae	Agrobacterium	low	no_hit	Cymopoleiavirus	NA;NA;NA;NA;NA;NA;NA	unbinned	2	0	2	0	2	0	0	2	0	16.9823	0	16.9823	0	16.9823	0	0	16.9823	0	0.297936	0	0.606512	0	0.653167	0	0	1.4152	0	EastPacific	EP_only	mangrove_only	NA	0
EPM_000000217297_17	WP_023171658.1	44.32	1.02564	440	1.3e-102	Gloeobacter kilaueensis, cellular organisms, Bacteria, Terrabacteria group, Cyanobacteria/Melainabacteria group, Cyanobacteria, Gloeobacteria, Gloeobacterales, Gloeobacteraceae, Gloeobacter,	Bacteria	Cyanobacteria	Gloeobacteria	Gloeobacterales	Gloeobacteraceae	Gloeobacter	medium	Gloeobacter	Schizotequatrovirus	NA;NA;NA;NA;NA;NA;NA	unbinned	2	0	2	0	2	0	0	2	0	24.4102	0	24.4102	0	24.4102	0	0	24.4102	0	0.42825	0	0.871795	0	0.938856	0	0	2.03419	0	EastPacific	EP_only	mangrove_only	NA	0
EPM_000000148938_4	WP_194831645.1	50.75	0.0711253	67	2.7e-09	Bacteria; Proteobacteria; Gammaproteobacteria; Pseudomonadales; Pseudomonadaceae; Pseudomonas	Bacteria	Proteobacteria	Gammaproteobacteria	Pseudomonadales	Pseudomonadaceae	Pseudomonas	low	no_hit	Unknown_Candidatus_Thorarchaeota	NA;NA;NA;NA;NA;NA;NA	unbinned	2	0	2	0	2	0	0	2	0	11.3533	0	11.3533	0	11.3533	0	0	11.3533	0	0.199181	0	0.405475	0	0.436665	0	0	0.946108	0	EastPacific	EP_only	mangrove_only	NA	0
EPM_000000144523_1	no_hit	no_hit	no_hit	no_hit	no_hit	no_hit	no_hit	no_hit	no_hit	no_hit	no_hit	no_hit	no_hit	no_hit	Unknown_Caudoviricetes	NA;NA;NA;NA;NA;NA;NA	unbinned	2	0	2	0	2	0	0	2	0	4.7406	0	4.7406	0	4.7406	0	0	4.7406	0	0.0831685	0	0.169307	0	0.182331	0	0	0.39505	0	EastPacific	EP_only	mangrove_only	NA	0
EPM_000000299444_3	WP_216071850.1	51.96	0.427208	179	3.1e-55	Acinetobacter baylyi, cellular organisms, Bacteria, Proteobacteria, Gammaproteobacteria, Moraxellales, Moraxellaceae, Acinetobacter,	Bacteria	Proteobacteria	Gammaproteobacteria	Moraxellales	Moraxellaceae	Acinetobacter	low	no_hit	Unknown_Rhodospirillaceae	NA;NA;NA;NA;NA;NA;NA	unbinned	2	0	2	0	2	0	0	2	0	13.8258	0	13.8258	0	13.8258	0	0	13.8258	0	0.242558	0	0.493779	0	0.531762	0	0	1.15215	0	EastPacific	EP_only	mangrove_only	NA	0
EPM_000000061185_1	YP_008320314.1	78.28	0.954825	465	7.1e-284	Viruses; Duplodnaviria; Heunggongvirae; Uroviricota; Caudoviricetes; Caudovirales; Podoviridae; Puniceispirillum phage HMO-2011	Bacteria	Proteobacteria	Alphaproteobacteria	Puniceispirillales	Puniceispirillaceae	Puniceispirillum	high	Puniceispirillum	Unknown_Podoviridae	NA;NA;NA;NA;NA;NA;NA	unbinned	2	0	2	0	2	0	0	2	0	7.54895	0	7.54895	0	7.54895	0	0	7.54895	0	0.132438	0	0.269605	0	0.290344	0	0	0.629079	0	EastPacific	EP_only	mangrove_only	NA	0
EPM_000000082266_19	YP_006906397.1	50.58	0.988532	431	2.7e-139	Pectobacterium phage My1, Viruses, Duplodnaviria, Heunggongvirae, Uroviricota, Caudoviricetes, Caudovirales, Demerecviridae, Mccorquodalevirinae, Myunavirus, Myunavirus My1,	Bacteria	Proteobacteria	Gammaproteobacteria	Enterobacterales	Pectobacteriaceae	Pectobacterium	medium	Pectobacterium	Unknown_Bacteroidetes	NA;NA;NA;NA;NA;NA;NA	unbinned	3	0	3	0	3	0	0	3	0	18.9081	0	18.9081	0	18.9081	0	0	18.9081	0	0.33172	0	0.675288	0	0.727233	0	0	1.57567	0	EastPacific	EP_only	mangrove_only	NA	0
EPM_000000164989_3	WP_211230514.1	72.34	0.132022	47	2.2e-11	Bacteria; Proteobacteria; Alphaproteobacteria; Rhodospirillales; Rhodospirillaceae; Inquilinus	Bacteria	Proteobacteria	Alphaproteobacteria	Rhodospirillales	Rhodospirillaceae	Inquilinus	low	no_hit	Unknown_Caudoviricetes	NA;NA;NA;NA;NA;NA;NA	unbinned	2	0	2	0	2	0	0	2	0	17.5243	0	17.5243	0	17.5243	0	0	17.5243	0	0.307443	0	0.625866	0	0.67401	0	0	1.46035	0	EastPacific	EP_only	mangrove_only	NA	0
EPM_000000109179_10	WP_216071850.1	53.07	0.454315	179	5.1e-58	Acinetobacter baylyi, cellular organisms, Bacteria, Proteobacteria, Gammaproteobacteria, Moraxellales, Moraxellaceae, Acinetobacter,	Bacteria	Proteobacteria	Gammaproteobacteria	Moraxellales	Moraxellaceae	Acinetobacter	low	no_hit	Unknown_Flavobacteriia	NA;NA;NA;NA;NA;NA;NA	unbinned	2	0	2	0	2	0	0	2	0	11.0273	0	11.0273	0	11.0273	0	0	11.0273	0	0.193462	0	0.393833	0	0.424128	0	0	0.918943	0	EastPacific	EP_only	mangrove_only	NA	0
EPM_000000225243_4	WP_037189705.1	83.27	0.990476	520	0	Proteobacteria, cellular organisms, Bacteria,	Bacteria	Proteobacteria	Unknown_Proteobacteria	Unknown_Proteobacteria	Unknown_Proteobacteria	Unknown_Proteobacteria	high	Proteobacteria	Salinivibrio	NA;NA;NA;NA;NA;NA;NA	unbinned	2	0	2	0	2	0	0	2	0	9.97333	0	9.97333	0	9.97333	0	0	9.97333	0	0.174971	0	0.35619	0	0.38359	0	0	0.831111	0	EastPacific	EP_only	mangrove_only	NA	0
EPM_000000270877_1	YP_009611774.1	54.04	1.01989	359	1.6e-139	Agrobacterium phage Atu_ph07, Viruses, Duplodnaviria, Heunggongvirae, Uroviricota, Caudoviricetes, Caudovirales, Myoviridae, Polybotosvirus, Polybotosvirus Atuph07,	Bacteria	Proteobacteria	Alphaproteobacteria	Hyphomicrobiales	Rhizobiaceae	Agrobacterium	medium	Agrobacterium	Unknown_Myoviridae	NA;NA;NA;NA;NA;NA;NA	unbinned	2	0	2	0	2	0	0	2	0	4.74734	0	4.74734	0	4.74734	0	0	4.74734	0	0.0832866	0	0.169548	0	0.18259	0	0	0.395612	0	EastPacific	EP_only	mangrove_only	NA	0
EPM_000000097352_1	YP_006906397.1	51.44	1	383	4.4e-127	Pectobacterium phage My1, Viruses, Duplodnaviria, Heunggongvirae, Uroviricota, Caudoviricetes, Caudovirales, Demerecviridae, Mccorquodalevirinae, Myunavirus, Myunavirus My1,	Bacteria	Proteobacteria	Gammaproteobacteria	Enterobacterales	Pectobacteriaceae	Pectobacterium	medium	Pectobacterium	Candidatus Endolissoclinum	NA;NA;NA;NA;NA;NA;NA	unbinned	2	0	2	0	2	0	0	2	0	8.43531	0	8.43531	0	8.43531	0	0	8.43531	0	0.147988	0	0.301261	0	0.324435	0	0	0.702942	0	EastPacific	EP_only	mangrove_only	NA	0
EPM_000000239255_1	WP_066018763.1	52.74	0.94335	383	1.3e-129	Endozoicomonas atrinae, cellular organisms, Bacteria, Proteobacteria, Gammaproteobacteria, Oceanospirillales, Endozoicomonadaceae, Endozoicomonas,	Bacteria	Proteobacteria	Gammaproteobacteria	Oceanospirillales	Endozoicomonadaceae	Endozoicomonas	medium	Endozoicomonas	Unknown_Siphoviridae	NA;NA;NA;NA;NA;NA;NA	unbinned	2	0	2	0	2	0	0	2	0	5.2135	0	5.2135	0	5.2135	0	0	5.2135	0	0.0914649	0	0.186196	0	0.200519	0	0	0.434458	0	EastPacific	EP_only	mangrove_only	NA	0
EPM_000000299972_5	WP_146803771.1	72.03	0.990762	429	5.1e-225	Halomonas pacifica, cellular organisms, Bacteria, Proteobacteria, Gammaproteobacteria, Oceanospirillales, Halomonadaceae, Halomonas,	Bacteria	Proteobacteria	Gammaproteobacteria	Oceanospirillales	Halomonadaceae	Halomonas	high	Halomonas	Scytonema	NA;NA;NA;NA;NA;NA;NA	unbinned	2	0	2	0	2	0	0	2	0	5.14569	0	5.14569	0	5.14569	0	0	5.14569	0	0.0902753	0	0.183775	0	0.197911	0	0	0.428808	0	EastPacific	EP_only	mangrove_only	NA	0
EPM_000000251706_1	YP_009822284.1	85.38	0.986047	424	1e-275	Synechococcus phage S-CBP3, Viruses, Duplodnaviria, Heunggongvirae, Uroviricota, Caudoviricetes, Caudovirales, Autographiviridae, Lirvirus, Lirvirus SCBP3,	Bacteria	Cyanobacteria	Unclassified_Synechococcales	Synechococcales	Synechococcaceae	Synechococcus	high	Synechococcus	Unknown_Siphoviridae	NA;NA;NA;NA;NA;NA;NA	unbinned	17	0	17	14	3	0	0	3	14	79.0193	0	79.0193	67.6198	11.3995	0	0	11.3995	67.6198	1.3863	0	2.82212	2.18128	0.438442	0	0	0.949958	4.22624	EastPacific	EP_only	both_habitats	**	1.3099
EPM_000000189150_3	YP_007677685.1	86.78	0.997602	416	6.5e-280	Prochlorococcus phage P-GSP1, Viruses, Duplodnaviria, Heunggongvirae, Uroviricota, Caudoviricetes, Caudovirales, Autographiviridae, Lingvirus, Lingvirus PGSP1,	Bacteria	Cyanobacteria	Unclassified_Synechococcales	Synechococcales	Prochlorococcaceae	Prochlorococcus	high	Prochlorococcus	Lingvirus	NA;NA;NA;NA;NA;NA;NA	unbinned	17	0	17	15	2	0	0	2	15	126.632	0	126.632	118.083	8.549	0	0	8.549	118.083	2.22162	0	4.52258	3.80913	0.328808	0	0	0.712417	7.3802	EastPacific	EP_only	both_habitats	NA	0
EPR_000000024349_3	YP_007676457.1	92.94	0.97254	425	8.4e-302	Synechococcus phage S-RIP1, Viruses, Duplodnaviria, Heunggongvirae, Uroviricota, Caudoviricetes, Caudovirales, Autographiviridae, Kajamvirus, Kajamvirus SRIP1,	Bacteria	Cyanobacteria	Unclassified_Synechococcales	Synechococcales	Synechococcaceae	Synechococcus	high	Synechococcus	Kajamvirus	NA;NA;NA;NA;NA;NA;NA	unbinned	42	25	17	29	13	11	14	2	15	177.431	125.68	51.7507	117.777	59.6535	54.0451	71.6352	5.60845	46.1422	3.11282	4.3338	1.84824	3.79927	2.29437	3.86036	4.77568	0.467371	2.88389	EastPacific	both_oceans	both_habitats	***	1.01713
EPM_000000124395_1	WP_197465833.1	75.64	0.583541	234	3.9e-131	Bacteria; Proteobacteria; Gammaproteobacteria; Vibrionales; Vibrionaceae; Vibrio	Bacteria	Proteobacteria	Gammaproteobacteria	Vibrionales	Vibrionaceae	Vibrio	high	Vibrio	Unknown_Rhodospirillaceae	NA;NA;NA;NA;NA;NA;NA	unbinned	17	0	17	15	2	0	0	2	15	68.8984	0	68.8984	61.3973	7.50103	0	0	7.50103	61.3973	1.20874	0	2.46066	1.98056	0.288501	0	0	0.625086	3.83733	EastPacific	EP_only	both_habitats	NA	0
EPM_000000003082_4	YP_008320314.1	71.58	1	482	5.7e-268	Viruses; Duplodnaviria; Heunggongvirae; Uroviricota; Caudoviricetes; Caudovirales; Podoviridae; Puniceispirillum phage HMO-2011	Bacteria	Proteobacteria	Alphaproteobacteria	Puniceispirillales	Puniceispirillaceae	Puniceispirillum	high	Puniceispirillum	Unknown_Rhodobacteraceae	NA;NA;NA;NA;NA;NA;NA	unbinned	17	0	17	16	1	0	0	1	16	67.2586	0	67.2586	65.6407	1.6179	0	0	1.6179	65.6407	1.17997	0	2.40209	2.11744	0.0622271	0	0	0.134825	4.10254	EastPacific	EP_only	both_habitats	**	1.37719
EPR_000000155490_8	YP_009820987.1	84.04	0.998168	545	0	Synechococcus phage S-B28, Viruses, Duplodnaviria, Heunggongvirae, Uroviricota, Caudoviricetes, Caudovirales, Autographiviridae, Qadamvirus, Qadamvirus SB28,	Bacteria	Cyanobacteria	Unclassified_Synechococcales	Synechococcales	Synechococcaceae	Synechococcus	high	Synechococcus	Unknown_Siphoviridae	NA;NA;NA;NA;NA;NA;NA	unbinned	17	0	17	15	2	0	0	2	15	75.0856	0	75.0856	69.1686	5.91707	0	0	5.91707	69.1686	1.31729	0	2.68163	2.23124	0.22758	0	0	0.493089	4.32303	EastPacific	EP_only	both_habitats	**	1.40798
EPM_000000116938_1	YP_004322266.1	92.16	0.991667	357	1.1e-255	Synechococcus phage S-SM2, Viruses, Duplodnaviria, Heunggongvirae, Uroviricota, Caudoviricetes, Caudovirales, Myoviridae, Bellamyvirus, unclassified Bellamyvirus,	Bacteria	Cyanobacteria	Unclassified_Synechococcales	Synechococcales	Synechococcaceae	Synechococcus	high	Synechococcus	Bellamyvirus	NA;NA;NA;NA;NA;NA;NA	unbinned	51	26	25	30	21	12	14	9	16	599.417	265.513	333.903	394.866	204.551	124.711	140.803	79.8397	254.064	10.5161	9.15563	11.9251	12.7376	7.86733	8.90792	9.38684	6.65331	15.879	EastPacific	both_oceans	both_habitats	NA	0
EPM_000000160814_2	WP_126146915.1	53.85	0.847025	299	5.5e-111	Synechococcus elongatus, cellular organisms, Bacteria, Terrabacteria group, Cyanobacteria/Melainabacteria group, Cyanobacteria, Synechococcales, Synechococcaceae, Synechococcus,	Bacteria	Cyanobacteria	Unclassified_Synechococcales	Synechococcales	Synechococcaceae	Synechococcus	medium	Synechococcus	Unknown_Bacteroidetes	NA;NA;NA;NA;NA;NA;NA	unbinned	25	0	25	16	9	0	0	9	16	327.901	0	327.901	266.991	60.9094	0	0	60.9094	266.991	5.75265	0	11.7107	8.61263	2.34267	0	0	5.07578	16.687	EastPacific	EP_only	both_habitats	***	1.38108
EPM_000000107508_1	WP_216071850.1	53.07	0.42823	179	1.5e-57	Acinetobacter baylyi, cellular organisms, Bacteria, Proteobacteria, Gammaproteobacteria, Moraxellales, Moraxellaceae, Acinetobacter,	Bacteria	Proteobacteria	Gammaproteobacteria	Moraxellales	Moraxellaceae	Acinetobacter	low	no_hit	Unknown_Rhodospirillaceae	NA;NA;NA;NA;NA;NA;NA	unbinned	4	0	4	0	4	0	0	4	0	17.5901	0	17.5901	0	17.5901	0	0	17.5901	0	0.308599	0	0.628219	0	0.676544	0	0	1.46584	0	EastPacific	EP_only	mangrove_only	**	1.35466
WA_000000119360_1	YP_007674510.1	85.94	0.996055	505	0	Synechococcus phage S-SKS1, Viruses, Duplodnaviria, Heunggongvirae, Uroviricota, Caudoviricetes, Caudovirales, Myoviridae, Llyrvirus, Llyrvirus SSKS1,	Bacteria	Cyanobacteria	Unclassified_Synechococcales	Synechococcales	Synechococcaceae	Synechococcus	high	Synechococcus	Llyrvirus	NA;NA;NA;NA;NA;NA;NA	unbinned	24	6	18	17	7	3	3	4	14	161.283	96.4624	64.821	123.05	38.2334	28.5652	67.8972	9.66822	55.1528	2.82953	3.32629	2.31504	3.96936	1.47052	2.04037	4.52648	0.805685	3.44705	WesternAtlantic	both_oceans	both_habitats	NA	0
EPR_000000104603_1	YP_007674510.1	83.88	0.995349	428	6.1e-275	Synechococcus phage S-SKS1, Viruses, Duplodnaviria, Heunggongvirae, Uroviricota, Caudoviricetes, Caudovirales, Myoviridae, Llyrvirus, Llyrvirus SSKS1,	Bacteria	Cyanobacteria	Unclassified_Synechococcales	Synechococcales	Synechococcaceae	Synechococcus	high	Synechococcus	Bellamyvirus	NA;NA;NA;NA;NA;NA;NA	unbinned	21	0	21	16	5	0	0	5	16	100.264	0	100.264	84.2009	16.0629	0	0	16.0629	84.2009	1.75901	0	3.58085	2.71616	0.617805	0	0	1.33858	5.26255	EastPacific	EP_only	both_habitats	**	1.39352
EPM_000000043511_3	YP_009810942.1	84.69	0.986577	294	8.2e-187	Synechococcus phage S-T4, Viruses, Duplodnaviria, Heunggongvirae, Uroviricota, Caudoviricetes, Caudovirales, Myoviridae, Tamkungvirus, Tamkungvirus ST4,	Bacteria	Cyanobacteria	Unclassified_Synechococcales	Synechococcales	Synechococcaceae	Synechococcus	high	Synechococcus	Unknown_Myoviridae	NA;NA;NA;NA;NA;NA;NA	unbinned	18	0	18	14	4	0	0	4	14	75.5156	0	75.5156	62.4312	13.0844	0	0	13.0844	62.4312	1.32484	0	2.69699	2.01391	0.503246	0	0	1.09037	3.90195	EastPacific	EP_only	both_habitats	**	1.40674
WA_000000345460_2	YP_004322266.1	92.88	0.994555	548	0	Synechococcus phage S-SM2, Viruses, Duplodnaviria, Heunggongvirae, Uroviricota, Caudoviricetes, Caudovirales, Myoviridae, Bellamyvirus, unclassified Bellamyvirus,	Bacteria	Cyanobacteria	Unclassified_Synechococcales	Synechococcales	Synechococcaceae	Synechococcus	high	Synechococcus	Unknown_Siphoviridae	NA;NA;NA;NA;NA;NA;NA	unbinned	48	27	21	30	18	13	14	5	16	271.94	150.628	121.311	185.808	86.131	64.4972	86.131	21.6338	99.6775	4.77087	5.19408	4.33255	5.99382	3.31273	4.60694	5.74207	1.80282	6.22984	WesternAtlantic	both_oceans	both_habitats	NA	0
EPM_000000264468_43	WP_157618753.1	58.33	0.315789	144	1e-45	Vibrio sp. HI00D65, cellular organisms, Bacteria, Proteobacteria, Gammaproteobacteria, Vibrionales, Vibrionaceae, Vibrio, unclassified Vibrio,	Bacteria	Proteobacteria	Gammaproteobacteria	Vibrionales	Vibrionaceae	Vibrio	low	no_hit	Unknown_Siphoviridae	NA;NA;NA;NA;NA;NA;NA	unbinned	18	0	18	14	4	0	0	4	14	53.259	0	53.259	44.9526	8.30645	0	0	8.30645	44.9526	0.934369	0	1.90211	1.45008	0.319479	0	0	0.692205	2.80954	EastPacific	EP_only	both_habitats	**	1.37845
EPM_000000203095_4	YP_005087347.1	86.45	1	332	5.7e-209	Cyanophage P-SSP2, Viruses, Duplodnaviria, Heunggongvirae, Uroviricota, Caudoviricetes, Caudovirales, Autographiviridae, Tritonvirus, Tritonvirus PSSP2,	Bacteria	Cyanobacteria	Unclassified_Synechococcales	Synechococcales	Synechococcaceae	Synechococcus	high	Synechococcus	Unknown_Siphoviridae	NA;NA;NA;NA;NA;NA;NA	unbinned	15	0	15	13	2	0	0	2	13	74.1576	0	74.1576	69.1243	5.03332	0	0	5.03332	69.1243	1.30101	0	2.64849	2.22982	0.193589	0	0	0.419444	4.32027	EastPacific	EP_only	both_habitats	**	1.41314
EPM_000000217074_2	WP_168607418.1	67.95	0.978774	415	5.2e-223	Bacteria; Proteobacteria; Alphaproteobacteria; Pelagibacterales; Pelagibacteraceae; Candidatus Pelagibacter	Bacteria	Proteobacteria	Alphaproteobacteria	Pelagibacterales	Pelagibacteraceae	Pelagibacter	high	Pelagibacter	Candidatus Pelagibacter	NA;NA;NA;NA;NA;NA;NA	unbinned	20	5	15	15	5	3	2	2	13	58.0668	9.45885	48.608	48.3452	9.72159	6.56864	2.8902	3.15295	45.455	1.01872	0.326167	1.736	1.55952	0.373907	0.469189	0.19268	0.262746	2.84094	EastPacific	both_oceans	both_habitats	NA	0
EPM_000000318274_3	WP_158211992.1	80	0.157593	55	3.3e-20	unclassified Acidovorax, cellular organisms, Bacteria, Proteobacteria, Betaproteobacteria, Burkholderiales, Comamonadaceae, Acidovorax,	Bacteria	Proteobacteria	Betaproteobacteria	Burkholderiales	Comamonadaceae	Acidovorax	low	no_hit	Unknown_Gammaproteobacteria	NA;NA;NA;NA;NA;NA;NA	unbinned	14	0	14	14	0	0	0	0	14	57.1386	0	57.1386	57.1386	0	0	0	0	57.1386	1.00243	0	2.04066	1.84318	0	0	0	0	3.57116	EastPacific	EP_only	reef_only	NA	0
WA_000000182860_4	YP_004322266.1	88.65	0.994624	370	1.1e-253	Synechococcus phage S-SM2, Viruses, Duplodnaviria, Heunggongvirae, Uroviricota, Caudoviricetes, Caudovirales, Myoviridae, Bellamyvirus, unclassified Bellamyvirus,	Bacteria	Cyanobacteria	Unclassified_Synechococcales	Synechococcales	Synechococcaceae	Synechococcus	high	Synechococcus	Bellamyvirus	NA;NA;NA;NA;NA;NA;NA	unbinned	51	28	23	31	20	13	15	7	16	619.312	443.82	175.492	382.727	236.584	201.845	241.975	34.7389	140.753	10.8651	15.3041	6.26756	12.346	9.09939	14.4175	16.1316	2.89491	8.79704	WesternAtlantic	both_oceans	both_habitats	**	1.40739
EPR_000000219164_1	WP_181565910.1	68.33	0.174419	60	2.5e-15	Campylobacter hyointestinalis, cellular organisms, Bacteria, Proteobacteria, delta/epsilon subdivisions, Epsilonproteobacteria, Campylobacterales, Campylobacteraceae, Campylobacter,	Bacteria	Proteobacteria	Epsilonproteobacteria	Campylobacterales	Campylobacteraceae	Campylobacter	low	no_hit	Desulfovibrio	NA;NA;NA;NA;NA;NA;NA	unbinned	18	0	18	16	2	0	0	2	16	77.7239	0	77.7239	70.923	6.80084	0	0	6.80084	70.923	1.36358	0	2.77585	2.28784	0.261571	0	0	0.566737	4.43269	EastPacific	EP_only	both_habitats	**	1.41284
EPR_000000045217_1	WP_186441604.1	64.18	0.186111	67	7.9e-16	Aminobacter sp. J44, cellular organisms, Bacteria, Proteobacteria, Alphaproteobacteria, Hyphomicrobiales, Phyllobacteriaceae, Aminobacter, unclassified Aminobacter,	Bacteria	Proteobacteria	Alphaproteobacteria	Hyphomicrobiales	Phyllobacteriaceae	Aminobacter	low	no_hit	Desulfovibrio	NA;NA;NA;NA;NA;NA;NA	unbinned	16	0	16	14	2	0	0	2	14	85.4099	0	85.4099	76.7451	8.66477	0	0	8.66477	76.7451	1.49842	0	3.05035	2.47565	0.33326	0	0	0.722064	4.79657	EastPacific	EP_only	both_habitats	**	1.40491
EPR_000000092943_1	WP_181565910.1	69.35	0.119002	62	1.3e-16	Campylobacter hyointestinalis, cellular organisms, Bacteria, Proteobacteria, delta/epsilon subdivisions, Epsilonproteobacteria, Campylobacterales, Campylobacteraceae, Campylobacter,	Bacteria	Proteobacteria	Epsilonproteobacteria	Campylobacterales	Campylobacteraceae	Campylobacter	low	no_hit	Desulfovibrio	NA;NA;NA;NA;NA;NA;NA	unbinned	12	0	12	11	1	0	0	1	11	35.2816	0	35.2816	30.7912	4.49038	0	0	4.49038	30.7912	0.618975	0	1.26006	0.993264	0.172707	0	0	0.374198	1.92445	EastPacific	EP_only	both_habitats	NA	0
EPM_000000184524_1	YP_009820987.1	78.29	1	410	2.2e-244	Synechococcus phage S-B28, Viruses, Duplodnaviria, Heunggongvirae, Uroviricota, Caudoviricetes, Caudovirales, Autographiviridae, Qadamvirus, Qadamvirus SB28,	Bacteria	Cyanobacteria	Unclassified_Synechococcales	Synechococcales	Synechococcaceae	Synechococcus	high	Synechococcus	Unknown_Bacteria	NA;NA;NA;NA;NA;NA;NA	unbinned	16	1	15	13	3	0	1	3	12	60.0496	1.90202	58.1476	50.5395	9.51012	0	1.90202	9.51012	48.6375	1.0535	0.065587	2.0767	1.63031	0.365774	0	0.126802	0.79251	3.03984	EastPacific	both_oceans	both_habitats	NA	0
EPR_000000213818_2	YP_005087347.1	82.01	0.998273	578	0	Cyanophage P-SSP2, Viruses, Duplodnaviria, Heunggongvirae, Uroviricota, Caudoviricetes, Caudovirales, Autographiviridae, Tritonvirus, Tritonvirus PSSP2,	Bacteria	Cyanobacteria	Unclassified_Synechococcales	Synechococcales	Synechococcaceae	Synechococcus	high	Synechococcus	Unknown_Siphoviridae	NA;NA;NA;NA;NA;NA;NA	unbinned	16	0	16	15	1	0	0	1	15	70.6137	0	70.6137	66.3808	4.23298	0	0	4.23298	66.3808	1.23884	0	2.52192	2.14131	0.162807	0	0	0.352748	4.1488	EastPacific	EP_only	both_habitats	**	1.40907
EPM_000000246719_20	YP_008320314.1	83.76	0.979339	474	7.2e-316	Viruses; Duplodnaviria; Heunggongvirae; Uroviricota; Caudoviricetes; Caudovirales; Podoviridae; Puniceispirillum phage HMO-2011	Bacteria	Proteobacteria	Alphaproteobacteria	Puniceispirillales	Puniceispirillaceae	Puniceispirillum	high	Puniceispirillum	Unknown_Siphoviridae	NA;NA;NA;NA;NA;NA;NA	unbinned	15	0	15	13	2	0	0	2	13	51.0986	0	51.0986	44.4236	6.67505	0	0	6.67505	44.4236	0.896467	0	1.82495	1.43302	0.256733	0	0	0.556254	2.77647	EastPacific	EP_only	both_habitats	**	1.40996
EPM_000000007367_3	WP_197465833.1	71.24	0.476483	233	5.1e-120	Bacteria; Proteobacteria; Gammaproteobacteria; Vibrionales; Vibrionaceae; Vibrio	Bacteria	Proteobacteria	Gammaproteobacteria	Vibrionales	Vibrionaceae	Vibrio	low	no_hit	Unknown_Gammaproteobacteria	NA;NA;NA;NA;NA;NA;NA	unbinned	25	0	25	16	9	0	0	9	16	200.71	0	200.71	156.285	44.425	0	0	44.425	156.285	3.52123	0	7.16821	5.04145	1.70865	0	0	3.70208	9.7678	EastPacific	EP_only	both_habitats	***	1.38161
EPM_000000025900_1	YP_009791281.1	89.39	0.990654	424	5.8e-289	Synechococcus phage Bellamy, Viruses, Duplodnaviria, Heunggongvirae, Uroviricota, Caudoviricetes, Caudovirales, Myoviridae, Bellamyvirus, Bellamyvirus bellamy,	Bacteria	Cyanobacteria	Unclassified_Synechococcales	Synechococcales	Synechococcaceae	Synechococcus	high	Synechococcus	Unknown_Myoviridae	NA;NA;NA;NA;NA;NA;NA	unbinned	45	21	24	27	18	10	11	8	16	610.12	269.4	340.72	383.928	226.192	139.516	129.885	86.6766	254.043	10.7039	9.28967	12.1686	12.3848	8.6997	9.9654	8.65899	7.22305	15.8777	EastPacific	both_oceans	both_habitats	NA	0
EPR_000000170908_5	YP_009800323.1	58.82	0.156682	68	5.1e-17	Aeromonas phage AhSzw-1, Viruses, Duplodnaviria, Heunggongvirae, Uroviricota, Caudoviricetes, Caudovirales, Demerecviridae, Shenzhenvirus, Shenzhenvirus AhSzw1,	Bacteria	Proteobacteria	Gammaproteobacteria	Aeromonadales	Aeromonadaceae	Aeromonas	low	no_hit	Unknown_Viruses	NA;NA;NA;NA;NA;NA;NA	unbinned	13	0	13	12	1	0	0	1	12	38.5038	0	38.5038	34.3967	4.10707	0	0	4.10707	34.3967	0.675505	0	1.37513	1.10957	0.157964	0	0	0.342256	2.14979	EastPacific	EP_only	both_habitats	NA	0
EPM_000000117627_1	WP_186441604.1	68.22	0.224739	129	3.8e-49	Aminobacter sp. J44, cellular organisms, Bacteria, Proteobacteria, Alphaproteobacteria, Hyphomicrobiales, Phyllobacteriaceae, Aminobacter, unclassified Aminobacter,	Bacteria	Proteobacteria	Alphaproteobacteria	Hyphomicrobiales	Phyllobacteriaceae	Aminobacter	low	no_hit	Unknown_Siphoviridae	NA;NA;NA;NA;NA;NA;NA	unbinned	15	0	15	14	1	0	0	1	14	60.5542	0	60.5542	56.4784	4.07576	0	0	4.07576	56.4784	1.06235	0	2.16265	1.82189	0.15676	0	0	0.339647	3.5299	EastPacific	EP_only	both_habitats	**	1.4141
EPR_000000038097_14	YP_008320314.1	49.6	0.831683	504	1.3e-163	Viruses; Duplodnaviria; Heunggongvirae; Uroviricota; Caudoviricetes; Caudovirales; Podoviridae; Puniceispirillum phage HMO-2011	Bacteria	Proteobacteria	Alphaproteobacteria	Puniceispirillales	Puniceispirillaceae	Puniceispirillum	medium	Puniceispirillum	Unknown_Siphoviridae	NA;NA;NA;NA;NA;NA;NA	unbinned	13	0	13	12	1	0	0	1	12	42.6498	0	42.6498	40.6276	2.02219	0	0	2.02219	40.6276	0.748242	0	1.52321	1.31057	0.0777765	0	0	0.168516	2.53923	EastPacific	EP_only	both_habitats	NA	0
EPR_000000211847_1	WP_197520302.1	66.67	0.0625	39	3e-07	Paraburkholderia tropica, cellular organisms, Bacteria, Proteobacteria, Betaproteobacteria, Burkholderiales, Burkholderiaceae, Paraburkholderia,	Bacteria	Proteobacteria	Betaproteobacteria	Burkholderiales	Burkholderiaceae	Paraburkholderia	low	no_hit	Unknown_Siphoviridae	NA;NA;NA;NA;NA;NA;NA	unbinned	15	0	15	14	1	0	0	1	14	58.023	0	58.023	54.4524	3.57065	0	0	3.57065	54.4524	1.01795	0	2.07225	1.75653	0.137333	0	0	0.297554	3.40327	EastPacific	EP_only	both_habitats	**	1.40521
EPR_000000138554_1	WP_169692023.1	69.64	0.163743	56	1.2e-17	Bacteria; Proteobacteria; Alphaproteobacteria; Hyphomicrobiales; Rhizobiaceae; Rhizobium/Agrobacterium group; Rhizobium	Bacteria	Proteobacteria	Alphaproteobacteria	Hyphomicrobiales	Rhizobiaceae	Rhizobium	low	no_hit	Unknown_Caudoviricetes	NA;NA;NA;NA;NA;NA;NA	unbinned	15	0	15	14	1	0	0	1	14	73.9437	0	73.9437	69.7091	4.23466	0	0	4.23466	69.7091	1.29726	0	2.64085	2.24868	0.162872	0	0	0.352889	4.35682	EastPacific	EP_only	both_habitats	NA	0
EPM_000000237970_14	YP_006906397.1	51.5	0.995402	433	3.7e-141	Pectobacterium phage My1, Viruses, Duplodnaviria, Heunggongvirae, Uroviricota, Caudoviricetes, Caudovirales, Demerecviridae, Mccorquodalevirinae, Myunavirus, Myunavirus My1,	Bacteria	Proteobacteria	Gammaproteobacteria	Enterobacterales	Pectobacteriaceae	Pectobacterium	medium	Pectobacterium	Unknown_Bacteroidetes	NA;NA;NA;NA;NA;NA;NA	unbinned	25	0	25	16	9	0	0	9	16	192.332	0	192.332	151.356	40.9763	0	0	40.9763	151.356	3.37425	0	6.86901	4.88245	1.57601	0	0	3.41469	9.45975	EastPacific	EP_only	both_habitats	***	1.38433
EPM_000000281561_1	YP_007674510.1	83.98	1	387	2.5e-248	Synechococcus phage S-SKS1, Viruses, Duplodnaviria, Heunggongvirae, Uroviricota, Caudoviricetes, Caudovirales, Myoviridae, Llyrvirus, Llyrvirus SSKS1,	Bacteria	Cyanobacteria	Unclassified_Synechococcales	Synechococcales	Synechococcaceae	Synechococcus	high	Synechococcus	Unknown_Myoviridae	NA;NA;NA;NA;NA;NA;NA	unbinned	13	0	13	12	1	0	0	1	12	46.0586	0	46.0586	42.6042	3.45439	0	0	3.45439	42.6042	0.808045	0	1.64495	1.37433	0.132861	0	0	0.287866	2.66276	EastPacific	EP_only	both_habitats	NA	0
EPR_000000083378_1	WP_143090196.1	55.56	0.0875486	45	1.7e-07	Sphingomonas rubra, cellular organisms, Bacteria, Proteobacteria, Alphaproteobacteria, Sphingomonadales, Sphingomonadaceae, Sphingomonas,	Bacteria	Proteobacteria	Alphaproteobacteria	Sphingomonadales	Sphingomonadaceae	Sphingomonas	low	no_hit	Unknown_Caudoviricetes	NA;NA;NA;NA;NA;NA;NA	unbinned	14	0	14	13	1	0	0	1	13	39.8801	0	39.8801	37.7127	2.1674	0	0	2.1674	37.7127	0.699651	0	1.42429	1.21654	0.0833614	0	0	0.180616	2.35704	EastPacific	EP_only	both_habitats	**	1.40461
EPM_000000002064_1	YP_010097722.1	80.48	0.994681	374	1e-235	Synechococcus virus S-PRM1, Viruses, Duplodnaviria, Heunggongvirae, Uroviricota, Caudoviricetes, Caudovirales, Myoviridae, Kanaloavirus, unclassified Kanaloavirus,	Bacteria	Cyanobacteria	Unclassified_Synechococcales	Synechococcales	Synechococcaceae	Synechococcus	high	Synechococcus	Unknown_Gammaproteobacteria	NA;NA;NA;NA;NA;NA;NA	unbinned	20	0	20	14	6	0	0	6	14	90.0715	0	90.0715	73.7757	16.2958	0	0	16.2958	73.7757	1.5802	0	3.21684	2.37986	0.626763	0	0	1.35799	4.61098	EastPacific	EP_only	both_habitats	**	1.41355
EPM_000000224544_11	WP_146605084.1	25.7	0.943434	467	2.3e-23	Jiangella anatolica, cellular organisms, Bacteria, Terrabacteria group, Actinobacteria, Actinomycetia, Jiangellales, Jiangellaceae, Jiangella,	Bacteria	Actinobacteria	Actinomycetia	Jiangellales	Jiangellaceae	Jiangella	low	no_hit	Unknown_Siphoviridae	NA;NA;NA;NA;NA;NA;NA	unbinned	18	0	18	15	3	0	0	3	15	104.427	0	104.427	91.1489	13.2785	0	0	13.2785	91.1489	1.83206	0	3.72955	2.94029	0.510711	0	0	1.10654	5.69681	EastPacific	EP_only	both_habitats	**	1.39489
EPM_000000184823_1	no_hit	no_hit	no_hit	no_hit	no_hit	no_hit	no_hit	no_hit	no_hit	no_hit	no_hit	no_hit	no_hit	no_hit	Unknown_Siphoviridae	NA;NA;NA;NA;NA;NA;NA	unbinned	15	1	14	14	1	1	0	0	14	45.2106	1.73055	43.4801	43.4801	1.73055	1.73055	0	0	43.4801	0.793169	0.0596742	1.55286	1.40258	0.0665597	0.123611	0	0	2.71751	EastPacific	both_oceans	both_habitats	**	1.41421
EPR_000000079241_1	WP_126146915.1	51.33	0.908096	415	2.8e-143	Synechococcus elongatus, cellular organisms, Bacteria, Terrabacteria group, Cyanobacteria/Melainabacteria group, Cyanobacteria, Synechococcales, Synechococcaceae, Synechococcus,	Bacteria	Cyanobacteria	Unclassified_Synechococcales	Synechococcales	Synechococcaceae	Synechococcus	medium	Synechococcus	Unknown_Bacteroidetes	NA;NA;NA;NA;NA;NA;NA	unbinned	20	0	20	16	4	0	0	4	16	92.6337	0	92.6337	81.1764	11.4573	0	0	11.4573	81.1764	1.62515	0	3.30835	2.61859	0.440666	0	0	0.954777	5.07352	EastPacific	EP_only	both_habitats	**	1.40971
EPM_000000202789_1	YP_009820987.1	83.16	0.971014	469	6.9e-301	Synechococcus phage S-B28, Viruses, Duplodnaviria, Heunggongvirae, Uroviricota, Caudoviricetes, Caudovirales, Autographiviridae, Qadamvirus, Qadamvirus SB28,	Bacteria	Cyanobacteria	Unclassified_Synechococcales	Synechococcales	Synechococcaceae	Synechococcus	high	Synechococcus	Unknown_Siphoviridae	NA;NA;NA;NA;NA;NA;NA	unbinned	18	0	18	15	3	0	0	3	15	97.7958	0	97.7958	83.0342	14.7616	0	0	14.7616	83.0342	1.71572	0	3.49271	2.67852	0.567755	0	0	1.23014	5.18964	EastPacific	EP_only	both_habitats	***	1.4131
EPM_000000128181_1	WP_200857586.1	57.14	0.205882	77	5.4e-20	Klebsiella pneumoniae, cellular organisms, Bacteria, Proteobacteria, Gammaproteobacteria, Enterobacterales, Enterobacteriaceae, Klebsiella/Raoultella group, Klebsiella,	Bacteria	Proteobacteria	Gammaproteobacteria	Enterobacterales	Enterobacteriaceae	Klebsiella	low	no_hit	Muricauda	NA;NA;NA;NA;NA;NA;NA	unbinned	6	0	6	0	6	0	0	6	0	42.2979	0	42.2979	0	42.2979	0	0	42.2979	0	0.742068	0	1.51064	0	1.62684	0	0	3.52482	0	EastPacific	EP_only	mangrove_only	**	0.71368
EPM_000000135647_1	YP_008320314.1	73.29	1	423	1.9e-243	Viruses; Duplodnaviria; Heunggongvirae; Uroviricota; Caudoviricetes; Caudovirales; Podoviridae; Puniceispirillum phage HMO-2011	Bacteria	Proteobacteria	Alphaproteobacteria	Puniceispirillales	Puniceispirillaceae	Puniceispirillum	high	Puniceispirillum	Unknown_Podoviridae	NA;NA;NA;NA;NA;NA;NA	unbinned	3	0	3	0	3	0	0	3	0	10.0079	0	10.0079	0	10.0079	0	0	10.0079	0	0.175578	0	0.357427	0	0.384921	0	0	0.833995	0	EastPacific	EP_only	mangrove_only	**	1.08946
EPM_000000248307_22	WP_062915211.1	60.26	0.989316	463	8.6e-200	Paraburkholderia caribensis, cellular organisms, Bacteria, Proteobacteria, Betaproteobacteria, Burkholderiales, Burkholderiaceae, Paraburkholderia,	Bacteria	Proteobacteria	Betaproteobacteria	Burkholderiales	Burkholderiaceae	Paraburkholderia	medium	Paraburkholderia	Unknown_Siphoviridae	NA;NA;NA;NA;NA;NA;NA	unbinned	3	0	3	0	3	0	0	3	0	19.5195	0	19.5195	0	19.5195	0	0	19.5195	0	0.342448	0	0.697127	0	0.750752	0	0	1.62663	0	EastPacific	EP_only	mangrove_only	**	1.08913
EPM_000000076121_4	YP_010114608.1	42.11	0.844444	456	3.8e-125	Flavobacterium phage vB_FspM_immuto_2-6A, Viruses, Duplodnaviria, Heunggongvirae, Uroviricota, Caudoviricetes, Caudovirales, Myoviridae, unclassified Myoviridae,	Bacteria	Bacteroidetes	Flavobacteriia	Flavobacteriales	Flavobacteriaceae	Flavobacterium	medium	Flavobacterium	Unknown_Methylococcaceae	NA;NA;NA;NA;NA;NA;NA	unbinned	3	0	3	0	3	0	0	3	0	12.9972	0	12.9972	0	12.9972	0	0	12.9972	0	0.22802	0	0.464184	0	0.499891	0	0	1.0831	0	EastPacific	EP_only	mangrove_only	**	1.0882
EPM_000000239109_1	WP_169701403.1	49.24	0.977667	394	1e-127	Planktomarina temperata, cellular organisms, Bacteria, Proteobacteria, Alphaproteobacteria, Rhodobacterales, Rhodobacteraceae, Planktomarina,	Bacteria	Proteobacteria	Alphaproteobacteria	Rhodobacterales	Rhodobacteraceae	Planktomarina	medium	Planktomarina	Unknown_Rhodobacteraceae	Bacteria;Proteobacteria;Gammaproteobacteria;Pseudomonadales;Litoricolaceae;HIMB30;None	EPM_Bin_00074	3	0	3	0	3	0	0	3	0	16.5862	0	16.5862	0	16.5862	0	0	16.5862	0	0.290987	0	0.592366	0	0.637932	0	0	1.38219	0	EastPacific	EP_only	mangrove_only	**	1.08672
EPM_000000127201_15	YP_009143009.1	60.94	0.951673	512	2.2e-235	Sinorhizobium phage phiM12, Viruses, Duplodnaviria, Heunggongvirae, Uroviricota, Caudoviricetes, Caudovirales, Myoviridae, Emdodecavirus, Emdodecavirus M12,	Bacteria	Proteobacteria	Alphaproteobacteria	Hyphomicrobiales	Rhizobiaceae	Sinorhizobium	medium	Sinorhizobium	Unknown_Caudoviricetes	NA;NA;NA;NA;NA;NA;NA	unbinned	3	0	3	0	3	0	0	3	0	22.7778	0	22.7778	0	22.7778	0	0	22.7778	0	0.399611	0	0.813493	0	0.87607	0	0	1.89815	0	EastPacific	EP_only	mangrove_only	NA	0
EPR_000000094132_4	YP_009213610.1	90.31	0.998175	547	0	Viruses; Duplodnaviria; Heunggongvirae; Uroviricota; Caudoviricetes; Caudovirales; Myoviridae; Prochlorococcus phage P-TIM68	Bacteria	Cyanobacteria	Unclassified_Synechococcales	Synechococcales	Prochlorococcaceae	Prochlorococcus	high	Prochlorococcus	Unknown_Siphoviridae	NA;NA;NA;NA;NA;NA;NA	unbinned	25	0	25	16	9	0	0	9	16	307.378	0	307.378	250.456	56.9219	0	0	56.9219	250.456	5.3926	0	10.9778	8.07923	2.1893	0	0	4.74349	15.6535	EastPacific	EP_only	both_habitats	***	1.41421
EPM_000000311957_1	YP_004322266.1	83.42	0.994845	386	2e-246	Synechococcus phage S-SM2, Viruses, Duplodnaviria, Heunggongvirae, Uroviricota, Caudoviricetes, Caudovirales, Myoviridae, Bellamyvirus, unclassified Bellamyvirus,	Bacteria	Cyanobacteria	Unclassified_Synechococcales	Synechococcales	Synechococcaceae	Synechococcus	high	Synechococcus	Bellamyvirus	NA;NA;NA;NA;NA;NA;NA	unbinned	21	0	21	16	5	0	0	5	16	107.959	0	107.959	93.3154	14.6433	0	0	14.6433	93.3154	1.89401	0	3.85567	3.01017	0.563205	0	0	1.22028	5.83221	EastPacific	EP_only	both_habitats	***	1.41347
EPM_000000107100_14	YP_008320314.1	66.92	1.00384	523	5.4e-266	Viruses; Duplodnaviria; Heunggongvirae; Uroviricota; Caudoviricetes; Caudovirales; Podoviridae; Puniceispirillum phage HMO-2011	Bacteria	Proteobacteria	Alphaproteobacteria	Puniceispirillales	Puniceispirillaceae	Puniceispirillum	medium	Puniceispirillum	Unknown_Podoviridae	NA;NA;NA;NA;NA;NA;NA	unbinned	5	0	5	1	4	0	0	4	1	64.7898	0	64.7898	4.49038	60.2994	0	0	60.2994	4.49038	1.13666	0	2.31392	0.144851	2.31921	0	0	5.02495	0.280649	EastPacific	EP_only	both_habitats	**	1.09474
EPM_000000192205_1	YP_007676457.1	92.37	1	380	4.1e-268	Synechococcus phage S-RIP1, Viruses, Duplodnaviria, Heunggongvirae, Uroviricota, Caudoviricetes, Caudovirales, Autographiviridae, Kajamvirus, Kajamvirus SRIP1,	Bacteria	Cyanobacteria	Unclassified_Synechococcales	Synechococcales	Synechococcaceae	Synechococcus	high	Synechococcus	Kajamvirus	NA;NA;NA;NA;NA;NA;NA	unbinned	47	25	22	30	17	11	14	6	16	332.747	240.692	92.0551	231.31	101.436	89.4165	151.275	12.0199	80.0351	5.83766	8.29972	3.28768	7.46162	3.9014	6.3869	10.085	1.00166	5.0022	EastPacific	both_oceans	both_habitats	***	0.64644
EPR_000000148922_2	YP_004322266.1	94.49	1	345	4.8e-250	Synechococcus phage S-SM2, Viruses, Duplodnaviria, Heunggongvirae, Uroviricota, Caudoviricetes, Caudovirales, Myoviridae, Bellamyvirus, unclassified Bellamyvirus,	Bacteria	Cyanobacteria	Unclassified_Synechococcales	Synechococcales	Synechococcaceae	Synechococcus	high	Synechococcus	Bellamyvirus	NA;NA;NA;NA;NA;NA;NA	unbinned	19	1	18	15	4	0	1	4	14	70.0716	2.26038	67.8113	61.0301	9.0415	0	2.26038	9.0415	58.7698	1.22933	0.077944	2.42183	1.96871	0.34775	0	0.150692	0.753458	3.67311	EastPacific	both_oceans	both_habitats	**	1.39847
EPM_000000065309_26	WP_202074545.1	46.12	0.494005	206	8.1e-51	Parasutterella sp. NM82_D38, cellular organisms, Bacteria, Proteobacteria, Betaproteobacteria, Burkholderiales, Sutterellaceae, Parasutterella, unclassified Parasutterella,	Bacteria	Proteobacteria	Betaproteobacteria	Burkholderiales	Sutterellaceae	Parasutterella	low	no_hit	Unknown_Siphoviridae	NA;NA;NA;NA;NA;NA;NA	unbinned	19	4	15	13	6	3	1	3	12	55.5685	12.022	43.5465	39.5391	16.0294	9.08332	2.93872	6.94607	36.6004	0.974886	0.414553	1.55523	1.27546	0.616515	0.648808	0.195915	0.578839	2.28753	EastPacific	both_oceans	both_habitats	NA	0
EPM_000000089979_1	YP_009134097.1	92.82	0.892308	348	2.1e-241	Viruses; Duplodnaviria; Heunggongvirae; Uroviricota; Caudoviricetes; Caudovirales; Myoviridae; Synechococcus phage ACG-2014j	Bacteria	Cyanobacteria	Unclassified_Synechococcales	Synechococcales	Synechococcaceae	Synechococcus	high	Synechococcus	Unknown_Siphoviridae	NA;NA;NA;NA;NA;NA;NA	unbinned	15	0	15	14	1	0	0	1	14	51.703	0	51.703	44.276	7.42695	0	0	7.42695	44.276	0.90707	0	1.84654	1.42826	0.285652	0	0	0.618912	2.76725	EastPacific	EP_only	both_habitats	NA	0
EPM_000000075266_3	YP_007677139.1	77.96	0.993651	313	3e-183	Prochlorococcus phage P-SSP3, Viruses, Duplodnaviria, Heunggongvirae, Uroviricota, Caudoviricetes, Caudovirales, Autographiviridae, Tritonvirus, Tritonvirus PSSP3,	Bacteria	Cyanobacteria	Unclassified_Synechococcales	Synechococcales	Prochlorococcaceae	Prochlorococcus	high	Prochlorococcus	Unknown_Siphoviridae	NA;NA;NA;NA;NA;NA;NA	unbinned	18	0	18	14	4	0	0	4	14	80.6354	0	80.6354	70.0255	10.6099	0	0	10.6099	70.0255	1.41466	0	2.87984	2.25889	0.408074	0	0	0.88416	4.37659	EastPacific	EP_only	both_habitats	***	1.41006
WA_000000072452_4	WP_197465833.1	83.33	0.47561	234	1.4e-141	Bacteria; Proteobacteria; Gammaproteobacteria; Vibrionales; Vibrionaceae; Vibrio	Bacteria	Proteobacteria	Gammaproteobacteria	Vibrionales	Vibrionaceae	Vibrio	low	no_hit	Candidatus Pelagibacter	NA;NA;NA;NA;NA;NA;NA	unbinned	53	29	24	31	22	14	15	8	16	1004.22	891.687	112.536	528.717	475.506	449.013	442.673	26.4925	86.0439	17.6179	30.7478	4.01916	17.0554	18.2887	32.0724	29.5116	2.20771	5.37774	WesternAtlantic	both_oceans	both_habitats	***	1.30695
EPM_000000045454_3	YP_008320314.1	47.29	0.812183	480	2.1e-144	Viruses; Duplodnaviria; Heunggongvirae; Uroviricota; Caudoviricetes; Caudovirales; Podoviridae; Puniceispirillum phage HMO-2011	Bacteria	Proteobacteria	Alphaproteobacteria	Puniceispirillales	Puniceispirillaceae	Puniceispirillum	medium	Puniceispirillum	Unknown_Bacteria	NA;NA;NA;NA;NA;NA;NA	unbinned	21	0	21	16	5	0	0	5	16	66.3524	0	66.3524	52.7803	13.5721	0	0	13.5721	52.7803	1.16408	0	2.36973	1.70259	0.522003	0	0	1.13101	3.29877	EastPacific	EP_only	both_habitats	***	1.41298
EPM_000000019231_1	WP_169701403.1	50.17	0.925806	287	1.7e-94	Planktomarina temperata, cellular organisms, Bacteria, Proteobacteria, Alphaproteobacteria, Rhodobacterales, Rhodobacteraceae, Planktomarina,	Bacteria	Proteobacteria	Alphaproteobacteria	Rhodobacterales	Rhodobacteraceae	Planktomarina	medium	Planktomarina	Unknown_Rhodobacteraceae	NA;NA;NA;NA;NA;NA;NA	unbinned	7	1	6	0	7	1	0	6	0	54.624	1.79684	52.8272	0	54.624	1.79684	0	52.8272	0	0.958316	0.0619601	1.88668	0	2.10092	0.128346	0	4.40226	0	EastPacific	both_oceans	mangrove_only	**	0.47277
WA_000000559245_1	YP_004322266.1	88.65	0.994624	370	1.1e-253	Synechococcus phage S-SM2, Viruses, Duplodnaviria, Heunggongvirae, Uroviricota, Caudoviricetes, Caudovirales, Myoviridae, Bellamyvirus, unclassified Bellamyvirus,	Bacteria	Cyanobacteria	Unclassified_Synechococcales	Synechococcales	Synechococcaceae	Synechococcus	high	Synechococcus	Bellamyvirus	NA;NA;NA;NA;NA;NA;NA	unbinned	48	24	24	31	17	9	15	8	16	389.016	204.241	184.775	267.729	121.287	80.5584	123.683	40.7284	144.047	6.82485	7.0428	6.59912	8.63644	4.66488	5.75417	8.24551	3.39404	9.00293	WesternAtlantic	both_oceans	both_habitats	NA	0
WA_000000365462_1	YP_004322266.1	94.4	1	339	5.4e-245	Synechococcus phage S-SM2, Viruses, Duplodnaviria, Heunggongvirae, Uroviricota, Caudoviricetes, Caudovirales, Myoviridae, Bellamyvirus, unclassified Bellamyvirus,	Bacteria	Cyanobacteria	Unclassified_Synechococcales	Synechococcales	Synechococcaceae	Synechococcus	high	Synechococcus	Bellamyvirus	NA;NA;NA;NA;NA;NA;NA	unbinned	47	28	19	29	18	13	15	5	14	606.644	531.717	74.9267	338.156	268.487	253.699	278.018	14.7882	60.1386	10.6429	18.3351	2.67595	10.9083	10.3264	18.1214	18.5345	1.23235	3.75866	WesternAtlantic	both_oceans	both_habitats	***	1.3608
EPM_000000145284_2	WP_186441604.1	71.32	0.231183	129	1.4e-50	Aminobacter sp. J44, cellular organisms, Bacteria, Proteobacteria, Alphaproteobacteria, Hyphomicrobiales, Phyllobacteriaceae, Aminobacter, unclassified Aminobacter,	Bacteria	Proteobacteria	Alphaproteobacteria	Hyphomicrobiales	Phyllobacteriaceae	Aminobacter	low	no_hit	Brucella	NA;NA;NA;NA;NA;NA;NA	unbinned	28	12	16	21	7	4	8	3	13	103.618	45.52	58.0979	81.2572	22.3607	14.5744	30.9456	7.78632	50.3116	1.81786	1.56966	2.07492	2.6212	0.860027	1.04103	2.06304	0.64886	3.14447	EastPacific	both_oceans	both_habitats	NA	0
EPM_000000050690_1	YP_009791281.1	79.07	0.994859	387	3.5e-238	Synechococcus phage Bellamy, Viruses, Duplodnaviria, Heunggongvirae, Uroviricota, Caudoviricetes, Caudovirales, Myoviridae, Bellamyvirus, Bellamyvirus bellamy,	Bacteria	Cyanobacteria	Unclassified_Synechococcales	Synechococcales	Synechococcaceae	Synechococcus	high	Synechococcus	Unknown_Siphoviridae	NA;NA;NA;NA;NA;NA;NA	unbinned	18	0	18	14	4	0	0	4	14	92.5027	0	92.5027	77.3243	15.1785	0	0	15.1785	77.3243	1.62285	0	3.30367	2.49433	0.583787	0	0	1.26487	4.83277	EastPacific	EP_only	both_habitats	**	1.39355
EPM_000000139052_2	WP_215333716.1	64.72	0.997093	343	7e-153	Bacteria; Proteobacteria; Betaproteobacteria; Burkholderiales; Burkholderiaceae; Polynucleobacter	Bacteria	Proteobacteria	Betaproteobacteria	Burkholderiales	Burkholderiaceae	Polynucleobacter	medium	Polynucleobacter	Unknown_Siphoviridae	NA;NA;NA;NA;NA;NA;NA	unbinned	17	0	17	14	3	0	0	3	14	81.2862	0	81.2862	71.5707	9.71548	0	0	9.71548	71.5707	1.42607	0	2.90308	2.30873	0.373672	0	0	0.809624	4.47317	EastPacific	EP_only	both_habitats	**	1.40607
WA_000000006065_1	WP_091834827.1	54.69	0.114901	64	3.2e-15	Propionispira arboris, cellular organisms, Bacteria, Terrabacteria group, Firmicutes, Negativicutes, Selenomonadales, Selenomonadaceae, Propionispira,	Bacteria	Firmicutes	Negativicutes	Selenomonadales	Selenomonadaceae	Propionispira	low	no_hit	Pelodictyon	NA;NA;NA;NA;NA;NA;NA	unbinned	42	22	20	26	16	12	10	4	16	252.41	102.004	150.406	176.207	76.2029	58.8022	43.2016	17.4007	133.005	4.42824	3.51737	5.37163	5.68409	2.93088	4.20016	2.88011	1.45005	8.31281	WesternAtlantic	both_oceans	both_habitats	NA	0
EPM_000000155915_8	YP_214360.1	85.74	0.99274	547	0	Prochlorococcus phage P-SSM2, Viruses, Duplodnaviria, Heunggongvirae, Uroviricota, Caudoviricetes, Caudovirales, Myoviridae, Salacisavirus, Salacisavirus pssm2,	Bacteria	Cyanobacteria	Unclassified_Synechococcales	Synechococcales	Prochlorococcaceae	Prochlorococcus	high	Prochlorococcus	Unknown_Euryarchaeota	NA;NA;NA;NA;NA;NA;NA	unbinned	14	0	14	13	1	0	0	1	13	44.683	0	44.683	40.4371	4.2459	0	0	4.2459	40.4371	0.783912	0	1.59582	1.30442	0.163304	0	0	0.353825	2.52732	EastPacific	EP_only	both_habitats	**	1.39019
EPM_000000147821_4	YP_010114608.1	54.01	0.996198	524	8.5e-206	Flavobacterium phage vB_FspM_immuto_2-6A, Viruses, Duplodnaviria, Heunggongvirae, Uroviricota, Caudoviricetes, Caudovirales, Myoviridae, unclassified Myoviridae,	Bacteria	Bacteroidetes	Flavobacteriia	Flavobacteriales	Flavobacteriaceae	Flavobacterium	medium	Flavobacterium	Candidatus Pelagibacter	NA;NA;NA;NA;NA;NA;NA	unbinned	17	0	17	14	3	0	0	3	14	64.8093	0	64.8093	53.5842	11.2251	0	0	11.2251	53.5842	1.13701	0	2.31462	1.72852	0.431736	0	0	0.935428	3.34901	EastPacific	EP_only	both_habitats	***	1.40848
EPM_000000316574_15	YP_003097347.1	95.04	0.989091	544	0	Viruses; Duplodnaviria; Heunggongvirae; Uroviricota; Caudoviricetes; Caudovirales; Myoviridae; Cymopoleiavirus; unclassified Cymopoleiavirus; Synechococcus phage S-RSM4	Bacteria	Cyanobacteria	Unclassified_Synechococcales	Synechococcales	Synechococcaceae	Synechococcus	high	Synechococcus	Unknown_Siphoviridae	NA;NA;NA;NA;NA;NA;NA	unbinned	15	0	15	13	2	0	0	2	13	61.3736	0	61.3736	53.2715	8.10212	0	0	8.10212	53.2715	1.07673	0	2.19191	1.71843	0.31162	0	0	0.675177	3.32947	EastPacific	EP_only	both_habitats	NA	0
WA_000000469323_1	WP_197465833.1	71.26	0.525157	167	3.2e-84	Bacteria; Proteobacteria; Gammaproteobacteria; Vibrionales; Vibrionaceae; Vibrio	Bacteria	Proteobacteria	Gammaproteobacteria	Vibrionales	Vibrionaceae	Vibrio	high	Vibrio	Unknown_Flavobacteriia	NA;NA;NA;NA;NA;NA;NA	unbinned	19	0	19	13	6	0	0	6	13	69.3649	0	69.3649	53.6001	15.7647	0	0	15.7647	53.6001	1.21693	0	2.47732	1.72904	0.606336	0	0	1.31373	3.35001	WesternAtlantic	EP_only	both_habitats	***	1.41103
EPM_000000086678_1	WP_181565910.1	66.67	0.227405	78	4.9e-25	Campylobacter hyointestinalis, cellular organisms, Bacteria, Proteobacteria, delta/epsilon subdivisions, Epsilonproteobacteria, Campylobacterales, Campylobacteraceae, Campylobacter,	Bacteria	Proteobacteria	Epsilonproteobacteria	Campylobacterales	Campylobacteraceae	Campylobacter	low	no_hit	Desulfovibrio	NA;NA;NA;NA;NA;NA;NA	unbinned	15	0	15	13	2	0	0	2	13	74.0529	0	74.0529	65.6083	8.44463	0	0	8.44463	65.6083	1.29917	0	2.64475	2.1164	0.324794	0	0	0.70372	4.10052	EastPacific	EP_only	both_habitats	**	1.34304
WA_000000296628_1	YP_004322266.1	94.1	0.992366	390	4e-281	Synechococcus phage S-SM2, Viruses, Duplodnaviria, Heunggongvirae, Uroviricota, Caudoviricetes, Caudovirales, Myoviridae, Bellamyvirus, unclassified Bellamyvirus,	Bacteria	Cyanobacteria	Unclassified_Synechococcales	Synechococcales	Synechococcaceae	Synechococcus	high	Synechococcus	Unknown_Siphoviridae	NA;NA;NA;NA;NA;NA;NA	unbinned	52	28	24	31	21	13	15	8	16	439.38	267.88	171.5	286.023	153.358	121.042	146.838	32.3157	139.184	7.70843	9.23725	6.125	9.22653	5.89838	8.64587	9.78921	2.69298	8.69903	WesternAtlantic	both_oceans	both_habitats	***	0.36285
EPM_000000154412_1	YP_214360.1	85.71	0.995012	399	4.6e-262	Prochlorococcus phage P-SSM2, Viruses, Duplodnaviria, Heunggongvirae, Uroviricota, Caudoviricetes, Caudovirales, Myoviridae, Salacisavirus, Salacisavirus pssm2,	Bacteria	Cyanobacteria	Unclassified_Synechococcales	Synechococcales	Prochlorococcaceae	Prochlorococcus	high	Prochlorococcus	Unknown	NA;NA;NA;NA;NA;NA;NA	unbinned	17	0	17	15	2	0	0	2	15	86.4008	0	86.4008	78.3441	8.05666	0	0	8.05666	78.3441	1.5158	0	3.08574	2.52723	0.309872	0	0	0.671389	4.89651	EastPacific	EP_only	both_habitats	NA	0
EPR_000000086006_3	WP_197465833.1	68.97	0.486577	145	3e-66	Bacteria; Proteobacteria; Gammaproteobacteria; Vibrionales; Vibrionaceae; Vibrio	Bacteria	Proteobacteria	Gammaproteobacteria	Vibrionales	Vibrionaceae	Vibrio	low	no_hit	Unknown_Viruses	NA;NA;NA;NA;NA;NA;NA	unbinned	21	0	21	15	6	0	0	6	15	105.797	0	105.797	88.2262	17.5705	0	0	17.5705	88.2262	1.85608	0	3.77845	2.84601	0.675787	0	0	1.46421	5.51413	EastPacific	EP_only	both_habitats	***	1.38992
EPR_000000119298_2	YP_005087411.1	78.4	0.972881	574	0	Cyanophage 9515-10a, Viruses, Duplodnaviria, Heunggongvirae, Uroviricota, Caudoviricetes, Caudovirales, Autographiviridae, Tangaroavirus, Tangaroavirus tv951510a,	Bacteria	Cyanobacteria	Unclassified_Synechococcales	Synechococcales	Prochlorococcaceae	Prochlorococcus	high	Prochlorococcus	Unknown_Actinomycetia	NA;NA;NA;NA;NA;NA;NA	unbinned	20	0	20	16	4	0	0	4	16	138.972	0	138.972	119.901	19.0709	0	0	19.0709	119.901	2.43811	0	4.96329	3.86778	0.733496	0	0	1.58924	7.49382	EastPacific	EP_only	both_habitats	**	1.36565
EPR_000000035985_21	YP_010114608.1	53.45	0.990512	522	6e-198	Flavobacterium phage vB_FspM_immuto_2-6A, Viruses, Duplodnaviria, Heunggongvirae, Uroviricota, Caudoviricetes, Caudovirales, Myoviridae, unclassified Myoviridae,	Bacteria	Bacteroidetes	Flavobacteriia	Flavobacteriales	Flavobacteriaceae	Flavobacterium	medium	Flavobacterium	Candidatus Pelagibacter	NA;NA;NA;NA;NA;NA;NA	unbinned	19	0	19	15	4	0	0	4	15	71.6623	0	71.6623	58.1331	13.5292	0	0	13.5292	58.1331	1.25723	0	2.55937	1.87526	0.520352	0	0	1.12743	3.63332	EastPacific	EP_only	both_habitats	***	1.38715
EPM_000000062146_2	YP_010114608.1	53.82	0.996198	524	8.4e-204	Flavobacterium phage vB_FspM_immuto_2-6A, Viruses, Duplodnaviria, Heunggongvirae, Uroviricota, Caudoviricetes, Caudovirales, Myoviridae, unclassified Myoviridae,	Bacteria	Bacteroidetes	Flavobacteriia	Flavobacteriales	Flavobacteriaceae	Flavobacterium	medium	Flavobacterium	Unknown_Siphoviridae	NA;NA;NA;NA;NA;NA;NA	unbinned	16	0	16	15	1	0	0	1	15	45.5359	0	45.5359	43.2062	2.32975	0	0	2.32975	43.2062	0.798876	0	1.62628	1.39375	0.0896056	0	0	0.194145	2.70039	EastPacific	EP_only	both_habitats	**	1.3701
EPR_000000217005_1	YP_007672692.1	81.09	0.975728	402	1.2e-248	Viruses; Duplodnaviria; Heunggongvirae; Uroviricota; Caudoviricetes; Caudovirales; Autographiviridae; Tangaroavirus; Tangaroavirus PSSP1; Prochlorococcus phage P-SSP10	Bacteria	Cyanobacteria	Unclassified_Synechococcales	Synechococcales	Prochlorococcaceae	Prochlorococcus	high	Prochlorococcus	Unknown_Actinomycetia	NA;NA;NA;NA;NA;NA;NA	unbinned	19	0	19	16	3	0	0	3	16	107.078	0	107.078	91.9355	15.1423	0	0	15.1423	91.9355	1.87856	0	3.82421	2.96566	0.582397	0	0	1.26186	5.74597	EastPacific	EP_only	both_habitats	**	1.36955
EPM_000000290035_1	YP_004322538.1	86.63	1	404	3.9e-266	Prochlorococcus phage P-HM1, Viruses, Duplodnaviria, Heunggongvirae, Uroviricota, Caudoviricetes, Caudovirales, Myoviridae, Eurybiavirus, unclassified Eurybiavirus,	Bacteria	Cyanobacteria	Unclassified_Synechococcales	Synechococcales	Prochlorococcaceae	Prochlorococcus	high	Prochlorococcus	Eurybiavirus	NA;NA;NA;NA;NA;NA;NA	unbinned	17	0	17	13	4	0	0	4	13	72.523	0	72.523	60.9414	11.5816	0	0	11.5816	60.9414	1.27233	0	2.59011	1.96585	0.445447	0	0	0.965136	3.80884	EastPacific	EP_only	both_habitats	**	1.3832
EPM_000000047261_3	WP_101746748.1	47.22	0.195298	108	1.2e-21	Endozoicomonas acroporae, cellular organisms, Bacteria, Proteobacteria, Gammaproteobacteria, Oceanospirillales, Endozoicomonadaceae, Endozoicomonas,	Bacteria	Proteobacteria	Gammaproteobacteria	Oceanospirillales	Endozoicomonadaceae	Endozoicomonas	low	no_hit	Unknown_Siphoviridae	NA;NA;NA;NA;NA;NA;NA	unbinned	4	0	4	0	4	0	0	4	0	10.0727	0	10.0727	0	10.0727	0	0	10.0727	0	0.176714	0	0.35974	0	0.387412	0	0	0.839393	0	EastPacific	EP_only	mangrove_only	NA	0
EPM_000000190437_7	WP_216071850.1	58.66	0.42823	179	3.6e-62	Acinetobacter baylyi, cellular organisms, Bacteria, Proteobacteria, Gammaproteobacteria, Moraxellales, Moraxellaceae, Acinetobacter,	Bacteria	Proteobacteria	Gammaproteobacteria	Moraxellales	Moraxellaceae	Acinetobacter	low	no_hit	Unknown_Viruses	NA;NA;NA;NA;NA;NA;NA	unbinned	5	0	5	1	4	0	0	4	1	34.3807	0	34.3807	2.13214	32.2486	0	0	32.2486	2.13214	0.603171	0	1.22788	0.0687786	1.24033	0	0	2.68738	0.133259	EastPacific	EP_only	both_habitats	***	0.88959
EPM_000000200834_1	WP_212715414.1	73.81	0.0913043	42	4.9e-09	Tatumella sp. JGM82, cellular organisms, Bacteria, Proteobacteria, Gammaproteobacteria, Enterobacterales, Erwiniaceae, Tatumella, unclassified Tatumella,	Bacteria	Proteobacteria	Gammaproteobacteria	Enterobacterales	Erwiniaceae	Tatumella	low	no_hit	Unknown_Caudoviricetes	NA;NA;NA;NA;NA;NA;NA	unbinned	5	0	5	1	4	0	0	4	1	87.4281	0	87.4281	2.66401	84.7641	0	0	84.7641	2.66401	1.53383	0	3.12243	0.0859359	3.26016	0	0	7.06367	0.166501	EastPacific	EP_only	both_habitats	***	0.89093
EPM_000000171680_1	WP_197465833.1	71.85	0.545872	238	5.2e-123	Bacteria; Proteobacteria; Gammaproteobacteria; Vibrionales; Vibrionaceae; Vibrio	Bacteria	Proteobacteria	Gammaproteobacteria	Vibrionales	Vibrionaceae	Vibrio	high	Vibrio	Unknown_Siphoviridae	NA;NA;NA;NA;NA;NA;NA	unbinned	23	0	23	16	7	0	0	7	16	101.95	0	101.95	76.1432	25.8069	0	0	25.8069	76.1432	1.7886	0	3.64108	2.45623	0.992575	0	0	2.15058	4.75895	EastPacific	EP_only	both_habitats	***	1.41379
EPM_000000125281_2	YP_009808589.1	50.82	0.981609	427	1.5e-140	Vibrio phage vB_VpS_PG07, Viruses, Duplodnaviria, Heunggongvirae, Uroviricota, Caudoviricetes, Caudovirales, Demerecviridae, Pogseptimavirus, Pogseptimavirus PG07,	Bacteria	Proteobacteria	Gammaproteobacteria	Vibrionales	Vibrionaceae	Vibrio	medium	Vibrio	Unknown_Bacteroidetes	Bacteria;Bacteroidota;Bacteroidia;Flavobacteriales;Schleiferiaceae;UBA10364;UBA10364 sp003445735	EPM_MAG_00061	4	0	4	0	4	0	0	4	0	22.2808	0	22.2808	0	22.2808	0	0	22.2808	0	0.390892	0	0.795744	0	0.856956	0	0	1.85674	0	EastPacific	EP_only	mangrove_only	***	0.89683
EPR_000000070282_2	YP_003097347.1	91.54	0.989091	544	0	Viruses; Duplodnaviria; Heunggongvirae; Uroviricota; Caudoviricetes; Caudovirales; Myoviridae; Cymopoleiavirus; unclassified Cymopoleiavirus; Synechococcus phage S-RSM4	Bacteria	Cyanobacteria	Unclassified_Synechococcales	Synechococcales	Synechococcaceae	Synechococcus	high	Synechococcus	Unknown_Siphoviridae	NA;NA;NA;NA;NA;NA;NA	unbinned	19	0	19	16	3	0	0	3	16	127.811	0	127.811	107.961	19.8502	0	0	19.8502	107.961	2.2423	0	4.56468	3.48261	0.763469	0	0	1.65418	6.74755	EastPacific	EP_only	both_habitats	NA	0
WA_000000544132_2	YP_009822284.1	83.83	0.979472	334	1.1e-214	Synechococcus phage S-CBP3, Viruses, Duplodnaviria, Heunggongvirae, Uroviricota, Caudoviricetes, Caudovirales, Autographiviridae, Lirvirus, Lirvirus SCBP3,	Bacteria	Cyanobacteria	Unclassified_Synechococcales	Synechococcales	Synechococcaceae	Synechococcus	high	Synechococcus	Unknown_Siphoviridae	NA;NA;NA;NA;NA;NA;NA	unbinned	22	0	22	16	6	0	0	6	16	581.523	0	581.523	488.741	92.7824	0	0	92.7824	488.741	10.2022	0	20.7687	15.7658	3.56855	0	0	7.73187	30.5463	WesternAtlantic	EP_only	both_habitats	***	1.36786
WA_000000532986_1	YP_214228.1	76.07	0.990881	326	9.2e-185	Prochlorococcus phage P-SSP7, Viruses, Duplodnaviria, Heunggongvirae, Uroviricota, Caudoviricetes, Caudovirales, Autographiviridae, Tiamatvirus, Tiamatvirus PSSP7,	Bacteria	Cyanobacteria	Unclassified_Synechococcales	Synechococcales	Prochlorococcaceae	Prochlorococcus	high	Prochlorococcus	Cheungvirus	NA;NA;NA;NA;NA;NA;NA	unbinned	23	0	23	16	7	0	0	7	16	306.446	0	306.446	251.929	54.517	0	0	54.517	251.929	5.37625	0	10.9445	8.12675	2.09681	0	0	4.54308	15.7456	WesternAtlantic	EP_only	both_habitats	***	1.36572
EPR_000000034524_6	YP_009791281.1	82.45	0.987616	319	3.6e-202	Synechococcus phage Bellamy, Viruses, Duplodnaviria, Heunggongvirae, Uroviricota, Caudoviricetes, Caudovirales, Myoviridae, Bellamyvirus, Bellamyvirus bellamy,	Bacteria	Cyanobacteria	Unclassified_Synechococcales	Synechococcales	Synechococcaceae	Synechococcus	high	Synechococcus	Unknown_Gammaproteobacteria	NA;NA;NA;NA;NA;NA;NA	unbinned	24	1	23	17	7	0	1	7	16	200.39	2.06943	198.32	159.691	40.6988	0	2.06943	40.6988	157.621	3.51561	0.0713596	7.08286	5.15132	1.56534	0	0.137962	3.39156	9.85134	EastPacific	both_oceans	both_habitats	***	1.39266
EPM_000000203097_1	YP_009322539.1	82.03	1	345	2.5e-217	Viruses; Duplodnaviria; Heunggongvirae; Uroviricota; Caudoviricetes; Caudovirales; Myoviridae; Kanaloavirus; Kanaloavirus scam9; Synechococcus phage S-CAM9	Bacteria	Cyanobacteria	Unclassified_Synechococcales	Synechococcales	Synechococcaceae	Synechococcus	high	Synechococcus	Unknown_Siphoviridae	NA;NA;NA;NA;NA;NA;NA	unbinned	15	0	15	13	2	0	0	2	13	135.623	0	135.623	109.467	26.1558	0	0	26.1558	109.467	2.37934	0	4.84366	3.53119	1.00599	0	0	2.17965	6.84167	EastPacific	EP_only	both_habitats	**	1.34559
EPR_000000023646_3	YP_009822284.1	83	0.983003	347	1.2e-219	Synechococcus phage S-CBP3, Viruses, Duplodnaviria, Heunggongvirae, Uroviricota, Caudoviricetes, Caudovirales, Autographiviridae, Lirvirus, Lirvirus SCBP3,	Bacteria	Cyanobacteria	Unclassified_Synechococcales	Synechococcales	Synechococcaceae	Synechococcus	high	Synechococcus	Unknown_Siphoviridae	NA;NA;NA;NA;NA;NA;NA	unbinned	25	0	25	16	9	0	0	9	16	329.479	0	329.479	264.467	65.0121	0	0	65.0121	264.467	5.78033	0	11.7671	8.53118	2.50047	0	0	5.41767	16.5292	EastPacific	EP_only	both_habitats	***	1.3789
EPM_000000023584_1	YP_005087411.1	84.3	1	554	0	Cyanophage 9515-10a, Viruses, Duplodnaviria, Heunggongvirae, Uroviricota, Caudoviricetes, Caudovirales, Autographiviridae, Tangaroavirus, Tangaroavirus tv951510a,	Bacteria	Cyanobacteria	Unclassified_Synechococcales	Synechococcales	Prochlorococcaceae	Prochlorococcus	high	Prochlorococcus	Unknown_Actinomycetia	NA;NA;NA;NA;NA;NA;NA	unbinned	25	0	25	16	9	0	0	9	16	342.86	0	342.86	272.88	69.9795	0	0	69.9795	272.88	6.01508	0	12.245	8.80258	2.69152	0	0	5.83163	17.055	EastPacific	EP_only	both_habitats	**	1.35848
EPM_000000270539_1	YP_004322266.1	84.81	1	349	3.8e-224	Synechococcus phage S-SM2, Viruses, Duplodnaviria, Heunggongvirae, Uroviricota, Caudoviricetes, Caudovirales, Myoviridae, Bellamyvirus, unclassified Bellamyvirus,	Bacteria	Cyanobacteria	Unclassified_Synechococcales	Synechococcales	Synechococcaceae	Synechococcus	high	Synechococcus	Bellamyvirus	NA;NA;NA;NA;NA;NA;NA	unbinned	21	0	21	16	5	0	0	5	16	90.3364	0	90.3364	73.4183	16.9181	0	0	16.9181	73.4183	1.58485	0	3.2263	2.36833	0.650697	0	0	1.40984	4.58864	EastPacific	EP_only	both_habitats	***	1.36585
WA_000000019208_2	YP_008320314.1	69.14	0.986513	512	6.4e-268	Viruses; Duplodnaviria; Heunggongvirae; Uroviricota; Caudoviricetes; Caudovirales; Podoviridae; Puniceispirillum phage HMO-2011	Bacteria	Proteobacteria	Alphaproteobacteria	Puniceispirillales	Puniceispirillaceae	Puniceispirillum	high	Puniceispirillum	Unknown_Podoviridae	NA;NA;NA;NA;NA;NA;NA	unbinned	49	26	23	29	20	13	13	7	16	352.243	143.602	208.641	261.446	90.7977	53.4483	90.1537	37.3494	171.292	6.17971	4.95179	7.45148	8.43373	3.49222	3.81773	6.01025	3.11245	10.7058	WesternAtlantic	both_oceans	both_habitats	NA	0
EPM_000000308489_1	YP_009213610.1	91.45	0.997059	339	9.1e-241	Viruses; Duplodnaviria; Heunggongvirae; Uroviricota; Caudoviricetes; Caudovirales; Myoviridae; Prochlorococcus phage P-TIM68	Bacteria	Cyanobacteria	Unclassified_Synechococcales	Synechococcales	Prochlorococcaceae	Prochlorococcus	high	Prochlorococcus	Unknown_Myoviridae	NA;NA;NA;NA;NA;NA;NA	unbinned	22	0	22	16	6	0	0	6	16	127.132	0	127.132	106.817	20.3149	0	0	20.3149	106.817	2.23038	0	4.54042	3.44571	0.781342	0	0	1.69291	6.67606	EastPacific	EP_only	both_habitats	***	1.375
EPR_000000063068_1	WP_197465833.1	64.93	0.589385	211	1.9e-97	Bacteria; Proteobacteria; Gammaproteobacteria; Vibrionales; Vibrionaceae; Vibrio	Bacteria	Proteobacteria	Gammaproteobacteria	Vibrionales	Vibrionaceae	Vibrio	medium	Vibrio	Unknown_Rhodospirillaceae	NA;NA;NA;NA;NA;NA;NA	unbinned	19	0	19	15	4	0	0	4	15	96.1562	0	96.1562	82.7752	13.381	0	0	13.381	82.7752	1.68695	0	3.43415	2.67017	0.514652	0	0	1.11508	5.17345	EastPacific	EP_only	both_habitats	***	1.35899
EPR_000000109997_1	WP_197465833.1	66.38	0.60567	235	5.8e-114	Bacteria; Proteobacteria; Gammaproteobacteria; Vibrionales; Vibrionaceae; Vibrio	Bacteria	Proteobacteria	Gammaproteobacteria	Vibrionales	Vibrionaceae	Vibrio	medium	Vibrio	Unknown_Bacteria	NA;NA;NA;NA;NA;NA;NA	unbinned	20	0	20	15	5	0	0	5	15	99.345	0	99.345	82.1175	17.2275	0	0	17.2275	82.1175	1.74289	0	3.54804	2.64895	0.662594	0	0	1.43562	5.13235	EastPacific	EP_only	both_habitats	**	1.37456
WA_000000405968_1	WP_181565910.1	65	0.231884	80	1.9e-25	Campylobacter hyointestinalis, cellular organisms, Bacteria, Proteobacteria, delta/epsilon subdivisions, Epsilonproteobacteria, Campylobacterales, Campylobacteraceae, Campylobacter,	Bacteria	Proteobacteria	Epsilonproteobacteria	Campylobacterales	Campylobacteraceae	Campylobacter	low	no_hit	Desulfovibrio	NA;NA;NA;NA;NA;NA;NA	unbinned	21	0	21	16	5	0	0	5	16	135.945	0	135.945	114.31	21.635	0	0	21.635	114.31	2.38501	0	4.85519	3.68743	0.832116	0	0	1.80292	7.1444	WesternAtlantic	EP_only	both_habitats	***	1.36444
EPM_000000231224_1	WP_126146915.1	51.54	0.932238	454	4.5e-157	Synechococcus elongatus, cellular organisms, Bacteria, Terrabacteria group, Cyanobacteria/Melainabacteria group, Cyanobacteria, Synechococcales, Synechococcaceae, Synechococcus,	Bacteria	Cyanobacteria	Unclassified_Synechococcales	Synechococcales	Synechococcaceae	Synechococcus	medium	Synechococcus	Unknown_Bacteroidetes	NA;NA;NA;NA;NA;NA;NA	unbinned	23	0	23	16	7	0	0	7	16	143.201	0	143.201	114.836	28.3658	0	0	28.3658	114.836	2.5123	0	5.11433	3.70437	1.09099	0	0	2.36381	7.17722	EastPacific	EP_only	both_habitats	***	1.388
EPR_000000203843_4	YP_007673755.1	97.25	1	436	1.1e-321	Prochlorococcus phage MED4-213, Viruses, Duplodnaviria, Heunggongvirae, Uroviricota, Caudoviricetes, Caudovirales, Myoviridae, Eurybiavirus, Eurybiavirus MED4213,	Bacteria	Cyanobacteria	Unclassified_Synechococcales	Synechococcales	Prochlorococcaceae	Prochlorococcus	high	Prochlorococcus	Eurybiavirus	NA;NA;NA;NA;NA;NA;NA	unbinned	21	0	21	16	5	0	0	5	16	156.63	0	156.63	124.691	31.9393	0	0	31.9393	124.691	2.7479	0	5.59394	4.02229	1.22843	0	0	2.66161	7.79318	EastPacific	EP_only	both_habitats	**	1.33493
EPR_000000091573_2	YP_005087411.1	81.59	0.975728	402	6.9e-250	Cyanophage 9515-10a, Viruses, Duplodnaviria, Heunggongvirae, Uroviricota, Caudoviricetes, Caudovirales, Autographiviridae, Tangaroavirus, Tangaroavirus tv951510a,	Bacteria	Cyanobacteria	Unclassified_Synechococcales	Synechococcales	Prochlorococcaceae	Prochlorococcus	high	Prochlorococcus	Unknown_Autographiviridae	NA;NA;NA;NA;NA;NA;NA	unbinned	16	0	16	13	3	0	0	3	13	81.6604	0	81.6604	69.7628	11.8975	0	0	11.8975	69.7628	1.43264	0	2.91644	2.25041	0.457598	0	0	0.991461	4.36018	EastPacific	EP_only	both_habitats	**	1.32238
EPM_000000053038_2	YP_007674510.1	84.25	0.994778	381	1.5e-247	Synechococcus phage S-SKS1, Viruses, Duplodnaviria, Heunggongvirae, Uroviricota, Caudoviricetes, Caudovirales, Myoviridae, Llyrvirus, Llyrvirus SSKS1,	Bacteria	Cyanobacteria	Unclassified_Synechococcales	Synechococcales	Synechococcaceae	Synechococcus	high	Synechococcus	Unknown_Myoviridae	NA;NA;NA;NA;NA;NA;NA	unbinned	22	0	22	15	7	0	0	7	15	85.8074	0	85.8074	63.992	21.8154	0	0	21.8154	63.992	1.50539	0	3.06455	2.06426	0.839056	0	0	1.81795	3.9995	EastPacific	EP_only	both_habitats	***	1.41243
EPR_000000078821_8	YP_007677269.1	97.27	0.998182	549	0	Synechococcus phage S-SSM4, Viruses, Duplodnaviria, Heunggongvirae, Uroviricota, Caudoviricetes, Caudovirales, Myoviridae, unclassified Myoviridae,	Bacteria	Cyanobacteria	Unclassified_Synechococcales	Synechococcales	Synechococcaceae	Synechococcus	high	Synechococcus	Unknown_Myoviridae	NA;NA;NA;NA;NA;NA;NA	unbinned	20	0	20	15	5	0	0	5	15	82.2366	0	82.2366	69.4757	12.7608	0	0	12.7608	69.4757	1.44275	0	2.93702	2.24115	0.490802	0	0	1.0634	4.34223	EastPacific	EP_only	both_habitats	**	1.36453
EPM_000000310343_1	WP_197520302.1	66.67	0.0989848	39	1.6e-07	Paraburkholderia tropica, cellular organisms, Bacteria, Proteobacteria, Betaproteobacteria, Burkholderiales, Burkholderiaceae, Paraburkholderia,	Bacteria	Proteobacteria	Betaproteobacteria	Burkholderiales	Burkholderiaceae	Paraburkholderia	low	no_hit	Unknown_Siphoviridae	NA;NA;NA;NA;NA;NA;NA	unbinned	19	0	19	15	4	0	0	4	15	113.383	0	113.383	91.3288	22.0546	0	0	22.0546	91.3288	1.98918	0	4.04941	2.94609	0.848255	0	0	1.83789	5.70805	EastPacific	EP_only	both_habitats	***	1.35297
EPM_000000111426_1	WP_197465833.1	72.53	0.512088	233	5.7e-123	Bacteria; Proteobacteria; Gammaproteobacteria; Vibrionales; Vibrionaceae; Vibrio	Bacteria	Proteobacteria	Gammaproteobacteria	Vibrionales	Vibrionaceae	Vibrio	high	Vibrio	Unknown_Viruses	NA;NA;NA;NA;NA;NA;NA	unbinned	23	0	23	15	8	0	0	8	15	106.018	0	106.018	79.3296	26.688	0	0	26.688	79.3296	1.85996	0	3.78634	2.55902	1.02646	0	0	2.224	4.9581	EastPacific	EP_only	both_habitats	***	1.40839
EPR_000000011803_1	YP_004322538.1	96.79	0.998217	560	0	Prochlorococcus phage P-HM1, Viruses, Duplodnaviria, Heunggongvirae, Uroviricota, Caudoviricetes, Caudovirales, Myoviridae, Eurybiavirus, unclassified Eurybiavirus,	Bacteria	Cyanobacteria	Unclassified_Synechococcales	Synechococcales	Prochlorococcaceae	Prochlorococcus	high	Prochlorococcus	Eurybiavirus	NA;NA;NA;NA;NA;NA;NA	unbinned	18	0	18	15	3	0	0	3	15	136.227	0	136.227	111.603	24.6241	0	0	24.6241	111.603	2.38995	0	4.86525	3.60009	0.947081	0	0	2.05201	6.97517	EastPacific	EP_only	both_habitats	**	1.32322
EPM_000000036904_2	YP_009820987.1	86.24	0.99308	574	0	Synechococcus phage S-B28, Viruses, Duplodnaviria, Heunggongvirae, Uroviricota, Caudoviricetes, Caudovirales, Autographiviridae, Qadamvirus, Qadamvirus SB28,	Bacteria	Cyanobacteria	Unclassified_Synechococcales	Synechococcales	Synechococcaceae	Synechococcus	high	Synechococcus	Ashivirus	NA;NA;NA;NA;NA;NA;NA	unbinned	17	0	17	15	2	0	0	2	15	65.7246	0	65.7246	60.3279	5.39674	0	0	5.39674	60.3279	1.15306	0	2.34731	1.94606	0.207567	0	0	0.449729	3.77049	EastPacific	EP_only	both_habitats	**	1.35413
EPM_000000011309_4	YP_007675008.1	78.99	0.92	414	2.7e-247	Viruses; Duplodnaviria; Heunggongvirae; Uroviricota; Caudoviricetes; Caudovirales; Siphoviridae; Cyanophage KBS-S-2A	Bacteria	Cyanobacteria	Unclassified_Synechococcales	Synechococcales	Synechococcaceae	Synechococcus	high	Synechococcus	Unknown_Siphoviridae	NA;NA;NA;NA;NA;NA;NA	unbinned	19	0	19	16	3	0	0	3	16	109.176	0	109.176	90.6088	18.5674	0	0	18.5674	90.6088	1.91537	0	3.89915	2.92286	0.71413	0	0	1.54728	5.66305	EastPacific	EP_only	both_habitats	***	1.336
EPM_000000013196_3	WP_216259007.1	64.43	0.973034	433	3.7e-201	Polynucleobacter sp. UB-Piko-W3, cellular organisms, Bacteria, Proteobacteria, Betaproteobacteria, Burkholderiales, Burkholderiaceae, Polynucleobacter, unclassified Polynucleobacter,	Bacteria	Proteobacteria	Betaproteobacteria	Burkholderiales	Burkholderiaceae	Polynucleobacter	medium	Polynucleobacter	Unknown_Siphoviridae	NA;NA;NA;NA;NA;NA;NA	unbinned	22	0	22	16	6	0	0	6	16	136.94	0	136.94	112.906	24.0333	0	0	24.0333	112.906	2.40245	0	4.8907	3.64214	0.924356	0	0	2.00277	7.05664	EastPacific	EP_only	both_habitats	***	1.35659
EPM_000000119187_14	WP_210340506.1	55.38	0.137421	65	1.2e-12	Bacteria; Proteobacteria; Alphaproteobacteria; Hyphomicrobiales; Bradyrhizobiaceae; Bradyrhizobium; unclassified Bradyrhizobium	Bacteria	Proteobacteria	Alphaproteobacteria	Hyphomicrobiales	Bradyrhizobiaceae	Bradyrhizobium	low	no_hit	Unknown_Viruses	NA;NA;NA;NA;NA;NA;NA	unbinned	21	0	21	16	5	0	0	5	16	106.458	0	106.458	90.2068	16.2514	0	0	16.2514	90.2068	1.86769	0	3.80208	2.9099	0.625052	0	0	1.35428	5.63792	EastPacific	EP_only	both_habitats	***	1.34402
EPR_000000201482_22	YP_007517946.1	65.75	0.990876	543	4.1e-277	Pelagibacter phage HTVC008M, Viruses, Duplodnaviria, Heunggongvirae, Uroviricota, Caudoviricetes, Caudovirales, Myoviridae, unclassified Myoviridae,	Bacteria	Proteobacteria	Alphaproteobacteria	Pelagibacterales	Pelagibacteraceae	Pelagibacter	medium	Pelagibacter	Unknown_Viruses	NA;NA;NA;NA;NA;NA;NA	unbinned	24	0	24	16	8	0	0	8	16	230.94	0	230.94	176.661	54.2791	0	0	54.2791	176.661	4.05158	0	8.24786	5.69874	2.08766	0	0	4.52326	11.0413	EastPacific	EP_only	both_habitats	***	1.37822
EPM_000000054787_1	WP_197465833.1	72.27	0.494802	238	6.4e-123	Bacteria; Proteobacteria; Gammaproteobacteria; Vibrionales; Vibrionaceae; Vibrio	Bacteria	Proteobacteria	Gammaproteobacteria	Vibrionales	Vibrionaceae	Vibrio	low	no_hit	Unknown_Flavobacteriia	NA;NA;NA;NA;NA;NA;NA	unbinned	25	0	25	16	9	0	0	9	16	174.634	0	174.634	136.881	37.7524	0	0	37.7524	136.881	3.06375	0	6.23692	4.41552	1.45201	0	0	3.14603	8.55508	EastPacific	EP_only	both_habitats	***	1.38067
EPR_000000150612_2	YP_007674073.1	74.94	1	447	7.8e-257	Prochlorococcus phage MED4-184, Viruses, Duplodnaviria, Heunggongvirae, Uroviricota, Caudoviricetes, Caudovirales, Siphoviridae, unclassified Siphoviridae,	Bacteria	Cyanobacteria	Unclassified_Synechococcales	Synechococcales	Prochlorococcaceae	Prochlorococcus	high	Prochlorococcus	Unknown_Siphoviridae	NA;NA;NA;NA;NA;NA;NA	unbinned	19	0	19	15	4	0	0	4	15	95.4537	0	95.4537	78.0079	17.4459	0	0	17.4459	78.0079	1.67463	0	3.40906	2.51638	0.670994	0	0	1.45382	4.87549	EastPacific	EP_only	both_habitats	***	1.3071
EPM_000000174601_10	YP_009791281.1	90.24	0.989071	543	0	Synechococcus phage Bellamy, Viruses, Duplodnaviria, Heunggongvirae, Uroviricota, Caudoviricetes, Caudovirales, Myoviridae, Bellamyvirus, Bellamyvirus bellamy,	Bacteria	Cyanobacteria	Unclassified_Synechococcales	Synechococcales	Synechococcaceae	Synechococcus	high	Synechococcus	Bellamyvirus	NA;NA;NA;NA;NA;NA;NA	unbinned	17	0	17	13	4	0	0	4	13	60.6737	0	60.6737	48.7013	11.9724	0	0	11.9724	48.7013	1.06445	0	2.16692	1.57101	0.460477	0	0	0.9977	3.04383	EastPacific	EP_only	both_habitats	***	1.28254
EPM_000000016344_4	WP_143090196.1	57.78	0.0984683	45	2.7e-07	Sphingomonas rubra, cellular organisms, Bacteria, Proteobacteria, Alphaproteobacteria, Sphingomonadales, Sphingomonadaceae, Sphingomonas,	Bacteria	Proteobacteria	Alphaproteobacteria	Sphingomonadales	Sphingomonadaceae	Sphingomonas	low	no_hit	Pseudodesulfovibrio	NA;NA;NA;NA;NA;NA;NA	unbinned	17	0	17	13	4	0	0	4	13	55.3364	0	55.3364	42.904	12.4324	0	0	12.4324	42.904	0.970815	0	1.9763	1.384	0.47817	0	0	1.03603	2.6815	EastPacific	EP_only	both_habitats	***	1.26527
EPR_000000086558_2	YP_007517946.1	60.88	0.983278	294	1.2e-132	Pelagibacter phage HTVC008M, Viruses, Duplodnaviria, Heunggongvirae, Uroviricota, Caudoviricetes, Caudovirales, Myoviridae, unclassified Myoviridae,	Bacteria	Proteobacteria	Alphaproteobacteria	Pelagibacterales	Pelagibacteraceae	Pelagibacter	medium	Pelagibacter	Unknown_Caudoviricetes	NA;NA;NA;NA;NA;NA;NA	unbinned	31	26	5	19	12	11	15	1	4	204.179	191.884	12.2954	124.072	80.1067	78.6164	113.267	1.49036	10.8051	3.58209	6.61667	0.439123	4.00233	3.08103	5.61545	7.55114	0.124196	0.675318	EastPacific	both_oceans	both_habitats	***	1.35971
WA_000000311597_2	YP_008320314.1	50.83	0.778135	484	3.4e-165	Viruses; Duplodnaviria; Heunggongvirae; Uroviricota; Caudoviricetes; Caudovirales; Podoviridae; Puniceispirillum phage HMO-2011	Bacteria	Proteobacteria	Alphaproteobacteria	Puniceispirillales	Puniceispirillaceae	Puniceispirillum	medium	Puniceispirillum	Unknown_Siphoviridae	NA;NA;NA;NA;NA;NA;NA	unbinned	18	16	2	10	8	8	8	0	2	60.538	56.9559	3.58213	27.4033	33.1347	33.1347	23.8212	0	3.58213	1.06207	1.96399	0.127933	0.883977	1.27441	2.36676	1.58808	0	0.223883	WesternAtlantic	both_oceans	both_habitats	***	1.39997
WA_000000027478_11	WP_109151555.1	50.64	0.485417	233	1.4e-70	Azospirillum sp. TSO5, cellular organisms, Bacteria, Proteobacteria, Alphaproteobacteria, Rhodospirillales, Azospirillaceae, Azospirillum, unclassified Azospirillum,	Bacteria	Proteobacteria	Alphaproteobacteria	Rhodospirillales	Azospirillaceae	Azospirillum	low	no_hit	Unknown_Flavobacteriia	NA;NA;NA;NA;NA;NA;NA	unbinned	29	29	0	15	14	14	15	0	0	447.009	447.009	0	232.788	214.221	214.221	232.788	0	0	7.84227	15.4141	0	7.5093	8.23927	15.3015	15.5192	0	0	WesternAtlantic	WA_only	both_habitats	***	1.32289
WA_000000037480_18	WP_199152435.1	70.73	0.0665584	41	1.6e-09	Bacteria; Proteobacteria; Alphaproteobacteria; Hyphomicrobiales; Rhizobiaceae; Rhizobium/Agrobacterium group; Rhizobium	Bacteria	Proteobacteria	Alphaproteobacteria	Hyphomicrobiales	Rhizobiaceae	Rhizobium	low	no_hit	Unknown_Viruses	NA;NA;NA;NA;NA;NA;NA	unbinned	24	24	0	13	11	11	13	0	0	164.394	164.394	0	95.6702	68.7234	68.7234	95.6702	0	0	2.8841	5.66874	0	3.08613	2.64321	4.90881	6.37801	0	0	WesternAtlantic	WA_only	both_habitats	***	1.38141
WA_000000073650_2	WP_052409534.1	48.78	0.971983	451	3.1e-152	Paraburkholderia oxyphila, cellular organisms, Bacteria, Proteobacteria, Betaproteobacteria, Burkholderiales, Burkholderiaceae, Paraburkholderia,	Bacteria	Proteobacteria	Betaproteobacteria	Burkholderiales	Burkholderiaceae	Paraburkholderia	medium	Paraburkholderia	Unknown_Siphoviridae	NA;NA;NA;NA;NA;NA;NA	unbinned	17	17	0	12	5	5	12	0	0	54.2615	54.2615	0	37.4549	16.8067	16.8067	37.4549	0	0	0.951957	1.87109	0	1.20822	0.64641	1.20048	2.49699	0	0	WesternAtlantic	WA_only	both_habitats	***	1.40638
WA_000000136604_2	YP_007673192.1	82.15	0.996546	577	0	Viruses; Duplodnaviria; Heunggongvirae; Uroviricota; Caudoviricetes; Caudovirales; Autographiviridae; Sednavirus; Sednavirus SRIP2; Synechococcus phage S-RIP2	Bacteria	Cyanobacteria	Unclassified_Synechococcales	Synechococcales	Synechococcaceae	Synechococcus	high	Synechococcus	Unknown_Bacteria	NA;NA;NA;NA;NA;NA;NA	unbinned	24	24	0	14	10	10	14	0	0	78.5025	78.5025	0	49.2564	29.246	29.246	49.2564	0	0	1.37724	2.70698	0	1.58892	1.12485	2.089	3.28376	0	0	WesternAtlantic	WA_only	both_habitats	***	1.35633
WA_000000168292_4	YP_008320314.1	54.01	0.811644	474	2e-173	Viruses; Duplodnaviria; Heunggongvirae; Uroviricota; Caudoviricetes; Caudovirales; Podoviridae; Puniceispirillum phage HMO-2011	Bacteria	Proteobacteria	Alphaproteobacteria	Puniceispirillales	Puniceispirillaceae	Puniceispirillum	medium	Puniceispirillum	Candidatus Endolissoclinum	NA;NA;NA;NA;NA;NA;NA	unbinned	21	21	0	12	9	9	12	0	0	71.726	71.726	0	39.4875	32.2385	32.2385	39.4875	0	0	1.25835	2.47331	0	1.27379	1.23994	2.30275	2.6325	0	0	WesternAtlantic	WA_only	both_habitats	***	1.39342
WA_000000425014_1	WP_112259662.1	28.95	0.713311	418	4.9e-24	Phytoactinopolyspora halophila, cellular organisms, Bacteria, Terrabacteria group, Actinobacteria, Actinomycetia, Jiangellales, Jiangellaceae, Phytoactinopolyspora,	Bacteria	Actinobacteria	Actinomycetia	Jiangellales	Jiangellaceae	Phytoactinopolyspora	low	no_hit	Unknown_Siphoviridae	NA;NA;NA;NA;NA;NA;NA	unbinned	23	23	0	13	10	10	13	0	0	92.2031	92.2031	0	52.2801	39.923	39.923	52.2801	0	0	1.6176	3.17942	0	1.68646	1.5355	2.85164	3.48534	0	0	WesternAtlantic	WA_only	both_habitats	***	1.36646
WA_000000242383_1	WP_176550810.1	63.58	0.435484	162	1.1e-64	Escherichia fergusonii, cellular organisms, Bacteria, Proteobacteria, Gammaproteobacteria, Enterobacterales, Enterobacteriaceae, Escherichia,	Bacteria	Proteobacteria	Gammaproteobacteria	Enterobacterales	Enterobacteriaceae	Escherichia	low	no_hit	Unknown_Siphoviridae	NA;NA;NA;NA;NA;NA;NA	unbinned	22	22	0	12	10	10	12	0	0	84.4516	84.4516	0	48.8142	35.6374	35.6374	48.8142	0	0	1.48161	2.91212	0	1.57465	1.37067	2.54553	3.25428	0	0	WesternAtlantic	WA_only	both_habitats	***	1.36599
WA_000000495705_1	WP_057269296.1	50.26	0.458034	191	6.4e-63	Acidovorax sp. Root219, cellular organisms, Bacteria, Proteobacteria, Betaproteobacteria, Burkholderiales, Comamonadaceae, Acidovorax, unclassified Acidovorax,	Bacteria	Proteobacteria	Betaproteobacteria	Burkholderiales	Comamonadaceae	Acidovorax	low	no_hit	Unknown_Siphoviridae	NA;NA;NA;NA;NA;NA;NA	unbinned	5	4	1	3	2	2	2	0	1	13.3578	10.6863	2.67156	7.48038	5.87744	5.87744	4.80882	0	2.67156	0.234348	0.368492	0.095413	0.241303	0.226055	0.419817	0.320588	0	0.166973	WesternAtlantic	both_oceans	both_habitats	NA	0
WA_000000410632_13	WP_068432438.1	25.91	0.302983	193	9.1e-06	Magnetospirillum sp. XM-1, cellular organisms, Bacteria, Proteobacteria, Alphaproteobacteria, Rhodospirillales, Rhodospirillaceae, Magnetospirillum, unclassified Magnetospirillum,	Bacteria	Proteobacteria	Alphaproteobacteria	Rhodospirillales	Rhodospirillaceae	Magnetospirillum	low	no_hit	Unknown_Siphoviridae	NA;NA;NA;NA;NA;NA;NA	unbinned	7	7	0	2	5	5	2	0	0	26.9329	26.9329	0	7.34533	19.5876	19.5876	7.34533	0	0	0.472507	0.92872	0	0.236946	0.753367	1.39911	0.489689	0	0	WesternAtlantic	WA_only	both_habitats	NA	0
WA_000000386581_62	YP_009797323.1	32	0.475543	175	3.2e-16	Faecalibacterium phage FP_Mushu, Viruses, Duplodnaviria, Heunggongvirae, Uroviricota, Caudoviricetes, Caudovirales, Myoviridae, Mushuvirus, Mushuvirus mushu,	Bacteria	Firmicutes	Clostridia	Eubacteriales	Oscillospiraceae	Faecalibacterium	low	no_hit	Unknown_Viruses	NA;NA;NA;NA;NA;NA;NA	unbinned	24	24	0	13	11	11	13	0	0	177.399	177.399	0	108.074	69.3249	69.3249	108.074	0	0	3.11226	6.11721	0	3.48626	2.66634	4.95178	7.20495	0	0	WesternAtlantic	WA_only	both_habitats	***	1.37615
EPM_000000070466_3	WP_036060959.1	42.65	0.173469	68	7.4e-07	Bacteria; Spirochaetes; Leptospirales; Leptospiraceae; Leptospira	Bacteria	Spirochaetes	Spirochaetes_class	Leptospirales	Leptospiraceae	Leptospira	low	no_hit	Unknown_Firmicutes	NA;NA;NA;NA;NA;NA;NA	unbinned	20	17	3	12	8	8	9	0	3	79.5744	67.9225	11.652	54.5653	25.0091	25.0091	42.9134	0	11.652	1.39604	2.34215	0.416142	1.76017	0.961889	1.78636	2.86089	0	0.728248	EastPacific	both_oceans	both_habitats	***	1.41047
WA_000000077919_1	WP_197465833.1	76.07	0.541667	234	5.3e-133	Bacteria; Proteobacteria; Gammaproteobacteria; Vibrionales; Vibrionaceae; Vibrio	Bacteria	Proteobacteria	Gammaproteobacteria	Vibrionales	Vibrionaceae	Vibrio	high	Vibrio	Unknown_Rhodospirillaceae	NA;NA;NA;NA;NA;NA;NA	unbinned	28	28	0	15	13	13	15	0	0	192.636	192.636	0	106.762	85.8741	85.8741	106.762	0	0	3.37959	6.64264	0	3.44395	3.30285	6.13386	7.11749	0	0	WesternAtlantic	WA_only	both_habitats	***	1.33971
WA_000000000973_1	YP_009810942.1	82.74	1	423	6.3e-270	Synechococcus phage S-T4, Viruses, Duplodnaviria, Heunggongvirae, Uroviricota, Caudoviricetes, Caudovirales, Myoviridae, Tamkungvirus, Tamkungvirus ST4,	Bacteria	Cyanobacteria	Unclassified_Synechococcales	Synechococcales	Synechococcaceae	Synechococcus	high	Synechococcus	Unknown_Siphoviridae	NA;NA;NA;NA;NA;NA;NA	unbinned	28	27	1	15	13	13	14	0	1	241.507	239.927	1.5802	145.905	95.6022	95.6022	144.325	0	1.5802	4.23697	8.27335	0.0564358	4.70662	3.67701	6.82873	9.62167	0	0.0987626	WesternAtlantic	both_oceans	both_habitats	***	1.35866
WA_000000080409_56	WP_198184714.1	43.56	0.835443	264	2.2e-62	Bacteria; Proteobacteria; Alphaproteobacteria; Rhodospirillales; Acetobacteraceae	Bacteria	Proteobacteria	Alphaproteobacteria	Rhodospirillales	Acetobacteraceae	Unknown_Acetobacteraceae	medium	Acetobacteraceae	Unknown_Viruses	NA;NA;NA;NA;NA;NA;NA	unbinned	25	25	0	13	12	12	13	0	0	160.761	160.761	0	77.5599	83.2006	83.2006	77.5599	0	0	2.82036	5.54347	0	2.50193	3.20002	5.9429	5.17066	0	0	WesternAtlantic	WA_only	both_habitats	***	1.37075
WA_000000106339_1	WP_197465833.1	60	0.491632	235	1.9e-96	Bacteria; Proteobacteria; Gammaproteobacteria; Vibrionales; Vibrionaceae; Vibrio	Bacteria	Proteobacteria	Gammaproteobacteria	Vibrionales	Vibrionaceae	Vibrio	low	no_hit	Unknown_Betaproteobacteria	NA;NA;NA;NA;NA;NA;NA	unbinned	34	28	6	21	13	13	15	0	6	455.172	434.197	20.9757	254.272	200.9	200.9	233.296	0	20.9757	7.98548	14.9723	0.749132	8.20232	7.72694	14.35	15.5531	0	1.31098	WesternAtlantic	both_oceans	both_habitats	***	1.32447
WA_000000302461_1	WP_112259662.1	25.25	0.728571	408	4.8e-20	Phytoactinopolyspora halophila, cellular organisms, Bacteria, Terrabacteria group, Actinobacteria, Actinomycetia, Jiangellales, Jiangellaceae, Phytoactinopolyspora,	Bacteria	Actinobacteria	Actinomycetia	Jiangellales	Jiangellaceae	Phytoactinopolyspora	low	no_hit	Unknown_Siphoviridae	NA;NA;NA;NA;NA;NA;NA	unbinned	18	18	0	10	8	8	10	0	0	73.2085	73.2085	0	41.3787	31.8298	31.8298	41.3787	0	0	1.28436	2.52443	0	1.3348	1.22422	2.27356	2.75858	0	0	WesternAtlantic	WA_only	both_habitats	***	1.39568
WA_000000231735_26	WP_163656255.1	59.21	0.156701	76	3.1e-21	Orrella amnicola, cellular organisms, Bacteria, Proteobacteria, Betaproteobacteria, Burkholderiales, Alcaligenaceae, Orrella,	Bacteria	Proteobacteria	Betaproteobacteria	Burkholderiales	Alcaligenaceae	Orrella	low	no_hit	Unknown_Caudoviricetes	NA;NA;NA;NA;NA;NA;NA	unbinned	23	23	0	13	10	10	13	0	0	198.231	198.231	0	127.253	70.9771	70.9771	127.253	0	0	3.47773	6.83554	0	4.10495	2.72989	5.06979	8.48357	0	0	WesternAtlantic	WA_only	both_habitats	***	1.38763
WA_000000465808_1	WP_217258863.1	60.99	0.989339	464	1.6e-204	Burkholderia multivorans, cellular organisms, Bacteria, Proteobacteria, Betaproteobacteria, Burkholderiales, Burkholderiaceae, Burkholderia, Burkholderia cepacia complex,	Bacteria	Proteobacteria	Betaproteobacteria	Burkholderiales	Burkholderiaceae	Burkholderia	medium	Burkholderia	Unknown_Siphoviridae	NA;NA;NA;NA;NA;NA;NA	unbinned	25	25	0	15	10	10	15	0	0	88.6008	88.6008	0	54.8707	33.7301	33.7301	54.8707	0	0	1.5544	3.0552	0	1.77002	1.29731	2.40929	3.65805	0	0	WesternAtlantic	WA_only	both_habitats	***	1.34403
WA_000000217272_1	YP_009810942.1	80.22	0.997783	450	4.1e-277	Synechococcus phage S-T4, Viruses, Duplodnaviria, Heunggongvirae, Uroviricota, Caudoviricetes, Caudovirales, Myoviridae, Tamkungvirus, Tamkungvirus ST4,	Bacteria	Cyanobacteria	Unclassified_Synechococcales	Synechococcales	Synechococcaceae	Synechococcus	high	Synechococcus	Tamkungvirus	NA;NA;NA;NA;NA;NA;NA	unbinned	18	18	0	11	7	7	11	0	0	373.241	373.241	0	221.079	152.162	152.162	221.079	0	0	6.54809	12.8704	0	7.13159	5.85238	10.8687	14.7386	0	0	WesternAtlantic	WA_only	both_habitats	NA	0
WA_000000012260_6	YP_009791281.1	84.1	0.987365	547	0	Synechococcus phage Bellamy, Viruses, Duplodnaviria, Heunggongvirae, Uroviricota, Caudoviricetes, Caudovirales, Myoviridae, Bellamyvirus, Bellamyvirus bellamy,	Bacteria	Cyanobacteria	Unclassified_Synechococcales	Synechococcales	Synechococcaceae	Synechococcus	high	Synechococcus	Unknown_Myoviridae	NA;NA;NA;NA;NA;NA;NA	unbinned	23	23	0	12	11	11	12	0	0	595.228	595.228	0	325.968	269.26	269.26	325.968	0	0	10.4426	20.5251	0	10.5151	10.3562	19.2329	21.7312	0	0	WesternAtlantic	WA_only	both_habitats	NA	0
WA_000000317443_1	WP_157618753.1	68.07	0.259259	119	1.9e-49	Vibrio sp. HI00D65, cellular organisms, Bacteria, Proteobacteria, Gammaproteobacteria, Vibrionales, Vibrionaceae, Vibrio, unclassified Vibrio,	Bacteria	Proteobacteria	Gammaproteobacteria	Vibrionales	Vibrionaceae	Vibrio	low	no_hit	Unknown_Rhodospirillaceae	NA;NA;NA;NA;NA;NA;NA	unbinned	18	18	0	11	7	7	11	0	0	66.7454	66.7454	0	38.591	28.1544	28.1544	38.591	0	0	1.17097	2.30157	0	1.24487	1.08286	2.01103	2.57273	0	0	WesternAtlantic	WA_only	both_habitats	***	1.38916
WA_000000565599_7	YP_008320314.1	54.84	0.810105	465	1.5e-173	Viruses; Duplodnaviria; Heunggongvirae; Uroviricota; Caudoviricetes; Caudovirales; Podoviridae; Puniceispirillum phage HMO-2011	Bacteria	Proteobacteria	Alphaproteobacteria	Puniceispirillales	Puniceispirillaceae	Puniceispirillum	medium	Puniceispirillum	Candidatus Endolissoclinum	NA;NA;NA;NA;NA;NA;NA	unbinned	29	29	0	15	14	14	15	0	0	226.884	226.884	0	121.108	105.776	105.776	121.108	0	0	3.98042	7.82359	0	3.90672	4.0683	7.55541	8.07389	0	0	WesternAtlantic	WA_only	both_habitats	***	1.33715
WA_000000111936_6	WP_112259662.1	25.38	0.723173	465	1.1e-21	Phytoactinopolyspora halophila, cellular organisms, Bacteria, Terrabacteria group, Actinobacteria, Actinomycetia, Jiangellales, Jiangellaceae, Phytoactinopolyspora,	Bacteria	Actinobacteria	Actinomycetia	Jiangellales	Jiangellaceae	Phytoactinopolyspora	low	no_hit	Unknown_Siphoviridae	NA;NA;NA;NA;NA;NA;NA	unbinned	29	28	1	16	13	13	15	0	1	483.214	481.308	1.90583	275.652	207.562	207.562	273.746	0	1.90583	8.47743	16.5968	0.0680652	8.89199	7.98315	14.8258	18.2497	0	0.119114	WesternAtlantic	both_oceans	both_habitats	***	1.3219
WA_000000065843_23	YP_007674510.1	83.55	0.996357	547	0	Synechococcus phage S-SKS1, Viruses, Duplodnaviria, Heunggongvirae, Uroviricota, Caudoviricetes, Caudovirales, Myoviridae, Llyrvirus, Llyrvirus SSKS1,	Bacteria	Cyanobacteria	Unclassified_Synechococcales	Synechococcales	Synechococcaceae	Synechococcus	high	Synechococcus	Llyrvirus	NA;NA;NA;NA;NA;NA;NA	unbinned	23	23	0	14	9	9	14	0	0	120.13	120.13	0	74.2695	45.8604	45.8604	74.2695	0	0	2.10754	4.14241	0	2.39579	1.76386	3.27574	4.9513	0	0	WesternAtlantic	WA_only	both_habitats	***	1.38022
WA_000000088640_3	WP_069625052.1	60.47	0.168297	86	8.7e-21	Methyloceanibacter marginalis, cellular organisms, Bacteria, Proteobacteria, Alphaproteobacteria, Hyphomicrobiales, Hyphomicrobiaceae, Methyloceanibacter,	Bacteria	Proteobacteria	Alphaproteobacteria	Hyphomicrobiales	Hyphomicrobiaceae	Methyloceanibacter	low	no_hit	Unknown_Siphoviridae	NA;NA;NA;NA;NA;NA;NA	unbinned	22	22	0	12	10	10	12	0	0	110.968	110.968	0	64.0956	46.8726	46.8726	64.0956	0	0	1.94681	3.82649	0	2.0676	1.80279	3.34804	4.27304	0	0	WesternAtlantic	WA_only	both_habitats	***	1.35954
WA_000000048815_2	WP_178380235.1	66.67	0.0716561	45	1.6e-07	Bacteria; Proteobacteria; Betaproteobacteria; Burkholderiales; Burkholderiaceae; Ralstonia	Bacteria	Proteobacteria	Betaproteobacteria	Burkholderiales	Burkholderiaceae	Ralstonia	low	no_hit	Unknown_Siphoviridae	NA;NA;NA;NA;NA;NA;NA	unbinned	28	28	0	15	13	13	15	0	0	191.232	191.232	0	106.615	84.6175	84.6175	106.615	0	0	3.35495	6.59421	0	3.43918	3.25452	6.04411	7.10764	0	0	WesternAtlantic	WA_only	both_habitats	***	1.27236
WA_000000125219_29	WP_157618753.1	56.59	0.265979	129	3.8e-41	Vibrio sp. HI00D65, cellular organisms, Bacteria, Proteobacteria, Gammaproteobacteria, Vibrionales, Vibrionaceae, Vibrio, unclassified Vibrio,	Bacteria	Proteobacteria	Gammaproteobacteria	Vibrionales	Vibrionaceae	Vibrio	low	no_hit	Unknown_Viruses	NA;NA;NA;NA;NA;NA;NA	unbinned	17	17	0	11	6	6	11	0	0	62.9376	62.9376	0	41.5756	21.362	21.362	41.5756	0	0	1.10417	2.17026	0	1.34115	0.821617	1.52586	2.77171	0	0	WesternAtlantic	WA_only	both_habitats	***	1.40438
WA_000000520992_9	WP_216071885.1	68.33	0.118577	60	2.6e-19	Bacteria; Proteobacteria; Gammaproteobacteria; Moraxellales; Moraxellaceae; Acinetobacter	Bacteria	Proteobacteria	Gammaproteobacteria	Moraxellales	Moraxellaceae	Acinetobacter	low	no_hit	Unknown_Caudoviricetes	NA;NA;NA;NA;NA;NA;NA	unbinned	30	29	1	16	14	14	15	0	1	510.346	507.924	2.42183	265.961	244.385	244.385	263.539	0	2.42183	8.95343	17.5146	0.086494	8.57939	9.39941	17.4561	17.5693	0	0.151364	WesternAtlantic	both_oceans	both_habitats	***	1.36458
WA_000000223705_4	YP_009810942.1	81.06	0.998182	549	0	Synechococcus phage S-T4, Viruses, Duplodnaviria, Heunggongvirae, Uroviricota, Caudoviricetes, Caudovirales, Myoviridae, Tamkungvirus, Tamkungvirus ST4,	Bacteria	Cyanobacteria	Unclassified_Synechococcales	Synechococcales	Synechococcaceae	Synechococcus	high	Synechococcus	Tamkungvirus	NA;NA;NA;NA;NA;NA;NA	unbinned	6	6	0	3	3	3	3	0	0	95.8076	95.8076	0	64.6144	31.1932	31.1932	64.6144	0	0	1.68084	3.30371	0	2.08434	1.19974	2.22808	4.30763	0	0	WesternAtlantic	WA_only	both_habitats	NA	0
WA_000000346277_1	YP_008320314.1	48.68	1.05882	378	7.2e-124	Viruses; Duplodnaviria; Heunggongvirae; Uroviricota; Caudoviricetes; Caudovirales; Podoviridae; Puniceispirillum phage HMO-2011	Bacteria	Proteobacteria	Alphaproteobacteria	Puniceispirillales	Puniceispirillaceae	Puniceispirillum	medium	Puniceispirillum	Unknown_Rhodospirillaceae	NA;NA;NA;NA;NA;NA;NA	unbinned	31	29	2	17	14	14	15	0	2	360.425	355.432	4.99291	227.177	133.248	133.248	222.184	0	4.99291	6.32325	12.2563	0.178318	7.3283	5.12493	9.51773	14.8123	0	0.312057	WesternAtlantic	both_oceans	both_habitats	***	1.35118
WA_000000122235_18	YP_009800323.1	54.41	0.157044	68	1.4e-14	Aeromonas phage AhSzw-1, Viruses, Duplodnaviria, Heunggongvirae, Uroviricota, Caudoviricetes, Caudovirales, Demerecviridae, Shenzhenvirus, Shenzhenvirus AhSzw1,	Bacteria	Proteobacteria	Gammaproteobacteria	Aeromonadales	Aeromonadaceae	Aeromonas	low	no_hit	Unknown_Viruses	NA;NA;NA;NA;NA;NA;NA	unbinned	12	12	0	8	4	4	8	0	0	43.7384	43.7384	0	26.243	17.4954	17.4954	26.243	0	0	0.76734	1.50822	0	0.846549	0.672898	1.24967	1.74954	0	0	WesternAtlantic	WA_only	both_habitats	**	1.40866
WA_000000468694_4	YP_009810942.1	81.17	0.996357	547	0	Synechococcus phage S-T4, Viruses, Duplodnaviria, Heunggongvirae, Uroviricota, Caudoviricetes, Caudovirales, Myoviridae, Tamkungvirus, Tamkungvirus ST4,	Bacteria	Cyanobacteria	Unclassified_Synechococcales	Synechococcales	Synechococcaceae	Synechococcus	high	Synechococcus	Bellamyvirus	NA;NA;NA;NA;NA;NA;NA	unbinned	24	23	1	14	10	10	13	0	1	162.743	159.903	2.84091	107.346	55.3977	55.3977	104.505	0	2.84091	2.85515	5.51388	0.101461	3.46277	2.13068	3.95698	6.96699	0	0.177557	WesternAtlantic	both_oceans	both_habitats	***	1.38138
EPM_000000238489_2	WP_069625053.1	51.3	0.225049	115	5.8e-32	Methyloceanibacter marginalis, cellular organisms, Bacteria, Proteobacteria, Alphaproteobacteria, Hyphomicrobiales, Hyphomicrobiaceae, Methyloceanibacter,	Bacteria	Proteobacteria	Alphaproteobacteria	Hyphomicrobiales	Hyphomicrobiaceae	Methyloceanibacter	low	no_hit	Unknown_Viruses	NA;NA;NA;NA;NA;NA;NA	unbinned	30	24	6	19	11	11	13	0	6	148.902	137.348	11.5546	90.039	58.8633	58.8633	78.4844	0	11.5546	2.61232	4.73613	0.412666	2.90448	2.26397	4.20452	5.23229	0	0.722165	EastPacific	both_oceans	both_habitats	***	1.38263
WA_000000058057_1	YP_010114608.1	52.09	1.00262	382	4.2e-135	Flavobacterium phage vB_FspM_immuto_2-6A, Viruses, Duplodnaviria, Heunggongvirae, Uroviricota, Caudoviricetes, Caudovirales, Myoviridae, unclassified Myoviridae,	Bacteria	Bacteroidetes	Flavobacteriia	Flavobacteriales	Flavobacteriaceae	Flavobacterium	medium	Flavobacterium	Unknown_Siphoviridae	NA;NA;NA;NA;NA;NA;NA	unbinned	16	14	2	8	8	8	6	0	2	55.5559	50.2927	5.26319	30.4095	25.1464	25.1464	25.1464	0	5.26319	0.974665	1.73423	0.187971	0.980953	0.967168	1.79617	1.67642	0	0.328949	WesternAtlantic	both_oceans	both_habitats	**	1.39245
WA_000000266804_5	YP_007005955.1	23.54	0.742342	412	3.8e-14	Bacillus phage BCD7, Viruses, Duplodnaviria, Heunggongvirae, Uroviricota, Caudoviricetes, Caudovirales, Myoviridae, Becedseptimavirus, Becedseptimavirus BCD7,	Bacteria	Firmicutes	Bacilli	Bacillales	Bacillaceae	Bacillus	low	no_hit	Unknown_Siphoviridae	NA;NA;NA;NA;NA;NA;NA	unbinned	21	21	0	13	8	8	13	0	0	93.1379	93.1379	0	55.2003	37.9377	37.9377	55.2003	0	0	1.634	3.21165	0	1.78065	1.45914	2.70983	3.68002	0	0	WesternAtlantic	WA_only	both_habitats	***	1.40047
WA_000000332267_2	YP_009834234.1	74.86	0.98895	358	1.6e-210	Lentibacter virus vB_LenP_ICBM2, Viruses, Duplodnaviria, Heunggongvirae, Uroviricota, Caudoviricetes, Caudovirales, Zobellviridae, Cobavirinae, Siovirus, unclassified Siovirus,	Bacteria	Proteobacteria	Alphaproteobacteria	Rhodobacterales	Roseobacteraceae	Lentibacter	high	Lentibacter	Unknown_Podoviridae	NA;NA;NA;NA;NA;NA;NA	unbinned	13	13	0	8	5	5	8	0	0	44.0077	44.0077	0	24.9275	19.0803	19.0803	24.9275	0	0	0.772066	1.51751	0	0.804112	0.733857	1.36288	1.66183	0	0	WesternAtlantic	WA_only	both_habitats	***	1.40708
WA_000000342914_4	YP_009213610.1	50.98	0.916968	508	4.6e-185	Viruses; Duplodnaviria; Heunggongvirae; Uroviricota; Caudoviricetes; Caudovirales; Myoviridae; Prochlorococcus phage P-TIM68	Bacteria	Cyanobacteria	Unclassified_Synechococcales	Synechococcales	Prochlorococcaceae	Prochlorococcus	medium	Prochlorococcus	Candidatus Endolissoclinum	NA;NA;NA;NA;NA;NA;NA	unbinned	12	12	0	7	5	5	7	0	0	44.2399	44.2399	0	30.1636	14.0763	14.0763	30.1636	0	0	0.776139	1.52552	0	0.973019	0.541398	1.00545	2.01091	0	0	WesternAtlantic	WA_only	both_habitats	**	1.4133
WA_000000063043_11	WP_069625052.1	52.34	0.230603	107	3.1e-24	Methyloceanibacter marginalis, cellular organisms, Bacteria, Proteobacteria, Alphaproteobacteria, Hyphomicrobiales, Hyphomicrobiaceae, Methyloceanibacter,	Bacteria	Proteobacteria	Alphaproteobacteria	Hyphomicrobiales	Hyphomicrobiaceae	Methyloceanibacter	low	no_hit	Unknown_Siphoviridae	NA;NA;NA;NA;NA;NA;NA	unbinned	20	20	0	11	9	9	11	0	0	81.3923	81.3923	0	43.4572	37.9351	37.9351	43.4572	0	0	1.42794	2.80663	0	1.40185	1.45904	2.70965	2.89715	0	0	WesternAtlantic	WA_only	both_habitats	***	1.39689
WA_000000321444_9	WP_174214200.1	63.04	0.223301	92	1.5e-26	Pseudophaeobacter sp. EL27, cellular organisms, Bacteria, Proteobacteria, Alphaproteobacteria, Rhodobacterales, Rhodobacteraceae, Pseudophaeobacter, unclassified Pseudophaeobacter,	Bacteria	Proteobacteria	Alphaproteobacteria	Rhodobacterales	Rhodobacteraceae	Pseudophaeobacter	low	no_hit	Unknown_Viruses	NA;NA;NA;NA;NA;NA;NA	unbinned	10	10	0	8	2	2	8	0	0	24.6063	24.6063	0	18.9279	5.67837	5.67837	18.9279	0	0	0.431689	0.848492	0	0.610577	0.218399	0.405598	1.26186	0	0	WesternAtlantic	WA_only	both_habitats	NA	0
WA_000000007696_4	WP_157618753.1	64.93	0.273469	134	1.7e-57	Vibrio sp. HI00D65, cellular organisms, Bacteria, Proteobacteria, Gammaproteobacteria, Vibrionales, Vibrionaceae, Vibrio, unclassified Vibrio,	Bacteria	Proteobacteria	Gammaproteobacteria	Vibrionales	Vibrionaceae	Vibrio	low	no_hit	Unknown_Viruses	NA;NA;NA;NA;NA;NA;NA	unbinned	11	11	0	6	5	5	6	0	0	33.6486	33.6486	0	20.6894	12.9593	12.9593	20.6894	0	0	0.590327	1.1603	0	0.667399	0.498433	0.925662	1.37929	0	0	WesternAtlantic	WA_only	both_habitats	NA	0
WA_000000021252_31	WP_094263840.1	25.2	0.985972	492	3.2e-14	Paludifilum halophilum, cellular organisms, Bacteria, Terrabacteria group, Firmicutes, Bacilli, Bacillales, Thermoactinomycetaceae, Paludifilum,	Bacteria	Firmicutes	Bacilli	Bacillales	Thermoactinomycetaceae	Paludifilum	low	no_hit	Unknown_Viruses	NA;NA;NA;NA;NA;NA;NA	unbinned	23	23	0	13	10	10	13	0	0	135.739	135.739	0	83.2741	52.4649	52.4649	83.2741	0	0	2.38139	4.68066	0	2.68626	2.01788	3.74749	5.55161	0	0	WesternAtlantic	WA_only	both_habitats	***	1.37362
WA_000000259687_1	WP_083795409.1	38.25	0.867679	400	8.7e-75	Thermosinus carboxydivorans, cellular organisms, Bacteria, Terrabacteria group, Firmicutes, Negativicutes, Selenomonadales, Sporomusaceae, Thermosinus,	Bacteria	Firmicutes	Negativicutes	Selenomonadales	Sporomusaceae	Thermosinus	medium	Thermosinus	Unknown_Viruses	NA;NA;NA;NA;NA;NA;NA	unbinned	24	24	0	15	9	9	15	0	0	161.186	161.186	0	110.196	50.9898	50.9898	110.196	0	0	2.82782	5.55813	0	3.55471	1.96115	3.64213	7.3464	0	0	WesternAtlantic	WA_only	both_habitats	***	1.37215
WA_000000217032_2	WP_158211992.1	66.84	0.374016	190	1.8e-79	unclassified Acidovorax, cellular organisms, Bacteria, Proteobacteria, Betaproteobacteria, Burkholderiales, Comamonadaceae, Acidovorax,	Bacteria	Proteobacteria	Betaproteobacteria	Burkholderiales	Comamonadaceae	Acidovorax	low	no_hit	Unknown_Gammaproteobacteria	NA;NA;NA;NA;NA;NA;NA	unbinned	23	23	0	14	9	9	14	0	0	116.229	116.229	0	73.4654	42.7634	42.7634	73.4654	0	0	2.0391	4.00789	0	2.36985	1.64475	3.05453	4.89769	0	0	WesternAtlantic	WA_only	both_habitats	***	1.38425
WA_000000319896_2	YP_008320314.1	84.82	1.00203	494	0	Viruses; Duplodnaviria; Heunggongvirae; Uroviricota; Caudoviricetes; Caudovirales; Podoviridae; Puniceispirillum phage HMO-2011	Bacteria	Proteobacteria	Alphaproteobacteria	Puniceispirillales	Puniceispirillaceae	Puniceispirillum	high	Puniceispirillum	Unknown_Podoviridae	NA;NA;NA;NA;NA;NA;NA	unbinned	29	28	1	16	13	13	15	0	1	298.509	296.701	1.80778	183.941	114.568	114.568	182.133	0	1.80778	5.237	10.2311	0.0645634	5.93359	4.40645	8.18342	12.1422	0	0.112986	WesternAtlantic	both_oceans	both_habitats	***	1.36122
WA_000000087683_7	WP_084630956.1	42.03	0.495215	207	3e-32	Desulfovibrio aminophilus, cellular organisms, Bacteria, Proteobacteria, delta/epsilon subdivisions, Deltaproteobacteria, Desulfovibrionales, Desulfovibrionaceae, Desulfovibrio,	Bacteria	Proteobacteria	Deltaproteobacteria	Desulfovibrionales	Desulfovibrionaceae	Desulfovibrio	low	no_hit	Unknown_Siphoviridae	NA;NA;NA;NA;NA;NA;NA	unbinned	27	27	0	15	12	12	15	0	0	345.673	345.673	0	191.359	154.313	154.313	191.359	0	0	6.06444	11.9198	0	6.17288	5.93513	11.0224	12.7573	0	0	WesternAtlantic	WA_only	both_habitats	***	1.29696
WA_000000126325_1	YP_009810942.1	81.56	0.997783	450	2.7e-281	Synechococcus phage S-T4, Viruses, Duplodnaviria, Heunggongvirae, Uroviricota, Caudoviricetes, Caudovirales, Myoviridae, Tamkungvirus, Tamkungvirus ST4,	Bacteria	Cyanobacteria	Unclassified_Synechococcales	Synechococcales	Synechococcaceae	Synechococcus	high	Synechococcus	Tamkungvirus	NA;NA;NA;NA;NA;NA;NA	unbinned	15	15	0	9	6	6	9	0	0	171.923	171.923	0	113.38	58.5428	58.5428	113.38	0	0	3.0162	5.92838	0	3.65743	2.25165	4.18163	7.55869	0	0	WesternAtlantic	WA_only	both_habitats	NA	0
WA_000000005878_51	WP_130062197.1	40.34	0.903797	357	4.1e-76	Bacteroides faecis, cellular organisms, Bacteria, FCB group, Bacteroidetes/Chlorobi group, Bacteroidetes, Bacteroidia, Bacteroidales, Bacteroidaceae, Bacteroides,	Bacteria	Bacteroidetes	Bacteroidia	Bacteroidales	Bacteroidaceae	Bacteroides	medium	Bacteroides	Unknown_Viruses	NA;NA;NA;NA;NA;NA;NA	unbinned	17	17	0	9	8	8	9	0	0	71.0731	71.0731	0	33.8443	37.2288	37.2288	33.8443	0	0	1.2469	2.4508	0	1.09175	1.43188	2.6592	2.25629	0	0	WesternAtlantic	WA_only	both_habitats	**	1.40174
WA_000000481897_2	WP_197465833.1	87.98	0.573003	208	1.7e-135	Bacteria; Proteobacteria; Gammaproteobacteria; Vibrionales; Vibrionaceae; Vibrio	Bacteria	Proteobacteria	Gammaproteobacteria	Vibrionales	Vibrionaceae	Vibrio	high	Vibrio	Unknown_Podoviridae	NA;NA;NA;NA;NA;NA;NA	unbinned	32	27	5	19	13	12	15	1	4	239.381	227.412	11.969	139.946	99.4352	97.9007	129.511	1.53449	10.4346	4.19967	7.84179	0.427466	4.51438	3.82443	6.99291	8.63408	0.127874	0.65216	WesternAtlantic	both_oceans	both_habitats	***	1.29859
WA_000000130193_2	WP_200857586.1	52.34	0.20381	107	2.4e-27	Klebsiella pneumoniae, cellular organisms, Bacteria, Proteobacteria, Gammaproteobacteria, Enterobacterales, Enterobacteriaceae, Klebsiella/Raoultella group, Klebsiella,	Bacteria	Proteobacteria	Gammaproteobacteria	Enterobacterales	Enterobacteriaceae	Klebsiella	low	no_hit	Unknown_Myoviridae	NA;NA;NA;NA;NA;NA;NA	unbinned	18	18	0	12	6	6	12	0	0	64.9327	64.9327	0	48.5935	16.3393	16.3393	48.5935	0	0	1.13917	2.23906	0	1.56753	0.628434	1.16709	3.23956	0	0	WesternAtlantic	WA_only	both_habitats	***	1.38099
WA_000000165498_7	YP_195134.1	60.39	0.943223	515	1.2e-234	Synechococcus phage S-PM2, Viruses, Duplodnaviria, Heunggongvirae, Uroviricota, Caudoviricetes, Caudovirales, Myoviridae, Nodensvirus, Nodensvirus spm2,	Bacteria	Cyanobacteria	Unclassified_Synechococcales	Synechococcales	Synechococcaceae	Synechococcus	medium	Synechococcus	Unknown_Bacteria	NA;NA;NA;NA;NA;NA;NA	unbinned	27	27	0	15	12	12	15	0	0	182.613	182.613	0	98.5499	84.0633	84.0633	98.5499	0	0	3.20374	6.297	0	3.17903	3.2332	6.00452	6.56999	0	0	WesternAtlantic	WA_only	both_habitats	***	1.38266
EPM_000000136390_2	YP_195134.1	54.9	0.978417	408	2.6e-157	Synechococcus phage S-PM2, Viruses, Duplodnaviria, Heunggongvirae, Uroviricota, Caudoviricetes, Caudovirales, Myoviridae, Nodensvirus, Nodensvirus spm2,	Bacteria	Cyanobacteria	Unclassified_Synechococcales	Synechococcales	Synechococcaceae	Synechococcus	medium	Synechococcus	Unknown_Caudoviricetes	NA;NA;NA;NA;NA;NA;NA	unbinned	25	21	4	16	9	9	12	0	4	109.534	100.451	9.08332	67.8577	41.6764	41.6764	58.7744	0	9.08332	1.92165	3.46382	0.324404	2.18896	1.60294	2.97689	3.91829	0	0.567707	EastPacific	both_oceans	both_habitats	***	1.39791
WA_000000415039_1	WP_197465833.1	70.17	0.56	238	2.9e-120	Bacteria; Proteobacteria; Gammaproteobacteria; Vibrionales; Vibrionaceae; Vibrio	Bacteria	Proteobacteria	Gammaproteobacteria	Vibrionales	Vibrionaceae	Vibrio	high	Vibrio	Unknown_Flavobacteriia	NA;NA;NA;NA;NA;NA;NA	unbinned	23	23	0	13	10	10	13	0	0	116.385	116.385	0	62.9106	53.474	53.474	62.9106	0	0	2.04184	4.01326	0	2.02937	2.05669	3.81957	4.19404	0	0	WesternAtlantic	WA_only	both_habitats	***	1.37529
WA_000000011445_4	YP_007675579.1	94.17	0.998182	549	0	Viruses; Duplodnaviria; Heunggongvirae; Uroviricota; Caudoviricetes; Caudovirales; Myoviridae; Nerrivikvirus; Nerrivikvirus srim2	Bacteria	Cyanobacteria	Unclassified_Synechococcales	Synechococcales	Synechococcaceae	Synechococcus	high	Synechococcus	Tefnutvirus	NA;NA;NA;NA;NA;NA;NA	unbinned	27	27	0	14	13	13	14	0	0	201.135	201.135	0	114.24	86.8953	86.8953	114.24	0	0	3.52869	6.9357	0	3.68516	3.34213	6.20681	7.616	0	0	WesternAtlantic	WA_only	both_habitats	***	1.32656
WA_000000343851_1	YP_009807551.1	88.02	0.997938	484	0	Synechococcus T7-like phage S-TIP37, Viruses, Duplodnaviria, Heunggongvirae, Uroviricota, Caudoviricetes, Caudovirales, Autographiviridae, Igirivirus, Synechococcus virus STIP37,	Bacteria	Cyanobacteria	Unclassified_Synechococcales	Synechococcales	Synechococcaceae	Synechococcus	high	Synechococcus	Unknown_Siphoviridae	NA;NA;NA;NA;NA;NA;NA	unbinned	28	28	0	15	13	13	15	0	0	375.329	375.329	0	220.971	154.358	154.358	220.971	0	0	6.58472	12.9424	0	7.12809	5.93685	11.0256	14.7314	0	0	WesternAtlantic	WA_only	both_habitats	***	1.2734
WA_000000162647_1	YP_008320314.1	68.09	0.984674	514	4.8e-267	Viruses; Duplodnaviria; Heunggongvirae; Uroviricota; Caudoviricetes; Caudovirales; Podoviridae; Puniceispirillum phage HMO-2011	Bacteria	Proteobacteria	Alphaproteobacteria	Puniceispirillales	Puniceispirillaceae	Puniceispirillum	high	Puniceispirillum	Unknown_Podoviridae	NA;NA;NA;NA;NA;NA;NA	unbinned	20	20	0	12	8	8	12	0	0	102.441	102.441	0	59.1168	43.3239	43.3239	59.1168	0	0	1.7972	3.53244	0	1.90699	1.6663	3.09456	3.94112	0	0	WesternAtlantic	WA_only	both_habitats	***	1.39589
WA_000000285949_43	YP_007675579.1	71.74	0.981982	545	1.4e-301	Viruses; Duplodnaviria; Heunggongvirae; Uroviricota; Caudoviricetes; Caudovirales; Myoviridae; Nerrivikvirus; Nerrivikvirus srim2	Bacteria	Cyanobacteria	Unclassified_Synechococcales	Synechococcales	Synechococcaceae	Synechococcus	high	Synechococcus	Unknown_Flavobacteriia	NA;NA;NA;NA;NA;NA;NA	unbinned	5	5	0	3	2	2	3	0	0	36.3318	36.3318	0	22.2808	14.051	14.051	22.2808	0	0	0.6374	1.25282	0	0.718737	0.540422	1.00364	1.48539	0	0	WesternAtlantic	WA_only	both_habitats	NA	0
WA_000000120227_3	YP_009810942.1	92.35	0.998182	549	0	Synechococcus phage S-T4, Viruses, Duplodnaviria, Heunggongvirae, Uroviricota, Caudoviricetes, Caudovirales, Myoviridae, Tamkungvirus, Tamkungvirus ST4,	Bacteria	Cyanobacteria	Unclassified_Synechococcales	Synechococcales	Synechococcaceae	Synechococcus	high	Synechococcus	Tamkungvirus	NA;NA;NA;NA;NA;NA;NA	unbinned	17	17	0	9	8	8	9	0	0	77.983	77.983	0	33.6238	44.3591	44.3591	33.6238	0	0	1.36812	2.68907	0	1.08464	1.70612	3.16851	2.24159	0	0	WesternAtlantic	WA_only	both_habitats	***	0.54022
WA_000000054516_5	WP_197465833.1	74.79	0.479508	234	1.5e-129	Bacteria; Proteobacteria; Gammaproteobacteria; Vibrionales; Vibrionaceae; Vibrio	Bacteria	Proteobacteria	Gammaproteobacteria	Vibrionales	Vibrionaceae	Vibrio	low	no_hit	Unknown_Rhodospirillaceae	NA;NA;NA;NA;NA;NA;NA	unbinned	16	14	2	9	7	7	7	0	2	52.2778	48.6252	3.6526	31.7319	20.5459	20.5459	28.0793	0	3.6526	0.917154	1.67673	0.13045	1.02361	0.790225	1.46756	1.87196	0	0.228287	WesternAtlantic	both_oceans	both_habitats	**	1.41045
WA_000000062875_29	WP_197465833.1	53.56	0.474206	239	9e-85	Bacteria; Proteobacteria; Gammaproteobacteria; Vibrionales; Vibrionaceae; Vibrio	Bacteria	Proteobacteria	Gammaproteobacteria	Vibrionales	Vibrionaceae	Vibrio	low	no_hit	Unknown_Siphoviridae	NA;NA;NA;NA;NA;NA;NA	unbinned	28	28	0	15	13	13	15	0	0	174.622	174.622	0	106.983	67.6383	67.6383	106.983	0	0	3.06354	6.02144	0	3.45108	2.60147	4.83131	7.13223	0	0	WesternAtlantic	WA_only	both_habitats	***	1.32189
WA_000000241418_1	WP_069625052.1	56	0.147059	75	5e-17	Methyloceanibacter marginalis, cellular organisms, Bacteria, Proteobacteria, Alphaproteobacteria, Hyphomicrobiales, Hyphomicrobiaceae, Methyloceanibacter,	Bacteria	Proteobacteria	Alphaproteobacteria	Hyphomicrobiales	Hyphomicrobiaceae	Methyloceanibacter	low	no_hit	Unknown_Siphoviridae	NA;NA;NA;NA;NA;NA;NA	unbinned	19	19	0	10	9	9	10	0	0	70.556	70.556	0	35.8241	34.7319	34.7319	35.8241	0	0	1.23782	2.43297	0	1.15562	1.33584	2.48085	2.38827	0	0	WesternAtlantic	WA_only	both_habitats	***	1.36847
WA_000000195916_9	WP_201272760.1	67.24	0.0996564	58	3.4e-17	Bacteria; Proteobacteria; Alphaproteobacteria; Hyphomicrobiales; Rhizobiaceae; Sinorhizobium/Ensifer group; Sinorhizobium	Bacteria	Proteobacteria	Alphaproteobacteria	Hyphomicrobiales	Rhizobiaceae	Sinorhizobium	low	no_hit	Unknown_Siphoviridae	NA;NA;NA;NA;NA;NA;NA	unbinned	17	17	0	11	6	6	11	0	0	60.2961	60.2961	0	37.5176	22.7785	22.7785	37.5176	0	0	1.05783	2.07918	0	1.21024	0.876097	1.62704	2.50117	0	0	WesternAtlantic	WA_only	both_habitats	***	1.40977
WA_000000562273_3	YP_007674073.1	74.7	0.997596	415	2e-236	Prochlorococcus phage MED4-184, Viruses, Duplodnaviria, Heunggongvirae, Uroviricota, Caudoviricetes, Caudovirales, Siphoviridae, unclassified Siphoviridae,	Bacteria	Cyanobacteria	Unclassified_Synechococcales	Synechococcales	Prochlorococcaceae	Prochlorococcus	high	Prochlorococcus	Unknown_Gammaproteobacteria	NA;NA;NA;NA;NA;NA;NA	unbinned	23	23	0	13	10	10	13	0	0	98.8177	98.8177	0	49.8105	49.0071	49.0071	49.8105	0	0	1.73364	3.40751	0	1.60679	1.88489	3.50051	3.3207	0	0	WesternAtlantic	WA_only	both_habitats	***	1.38594
WA_000000006266_1	YP_007517946.1	64.64	0.989071	543	1.1e-271	Pelagibacter phage HTVC008M, Viruses, Duplodnaviria, Heunggongvirae, Uroviricota, Caudoviricetes, Caudovirales, Myoviridae, unclassified Myoviridae,	Bacteria	Proteobacteria	Alphaproteobacteria	Pelagibacterales	Pelagibacteraceae	Pelagibacter	medium	Pelagibacter	Unknown_Verrucomicrobia	NA;NA;NA;NA;NA;NA;NA	unbinned	18	18	0	11	7	7	11	0	0	80.3571	80.3571	0	56.6153	23.7419	23.7419	56.6153	0	0	1.40977	2.77094	0	1.8263	0.913149	1.69585	3.77435	0	0	WesternAtlantic	WA_only	both_habitats	***	1.37579
WA_000000023605_1	WP_091908968.1	38.3	0.257534	94	6.3e-09	Chitinasiproducens palmae, cellular organisms, Bacteria, Proteobacteria, Betaproteobacteria, Burkholderiales, Burkholderiaceae, Chitinasiproducens,	Bacteria	Proteobacteria	Betaproteobacteria	Burkholderiales	Burkholderiaceae	Chitinasiproducens	low	no_hit	Unknown_Viruses	NA;NA;NA;NA;NA;NA;NA	unbinned	16	16	0	11	5	5	11	0	0	70.8104	70.8104	0	47.3086	23.5017	23.5017	47.3086	0	0	1.24229	2.44174	0	1.52609	0.903912	1.67869	3.15391	0	0	WesternAtlantic	WA_only	both_habitats	***	1.4106
WA_000000100941_5	WP_204741950.1	52.83	0.52649	159	4.3e-48	Intestinimonas butyriciproducens, cellular organisms, Bacteria, Terrabacteria group, Firmicutes, Clostridia, Eubacteriales, Eubacteriales incertae sedis, Intestinimonas,	Bacteria	Firmicutes	Clostridia	Eubacteriales	Eubacteriales_family	Intestinimonas	medium	Intestinimonas	Unknown	NA;NA;NA;NA;NA;NA;NA	unbinned	18	18	0	11	7	7	11	0	0	70.8265	70.8265	0	45.7421	25.0844	25.0844	45.7421	0	0	1.24257	2.44229	0	1.47555	0.964784	1.79174	3.04948	0	0	WesternAtlantic	WA_only	both_habitats	***	1.4099
WA_000000160297_12	WP_195171067.1	41.12	0.509524	214	8e-40	Bacteria; Chloroflexi; Anaerolineae; Anaerolineales; Anaerolineaceae; Anaerolinea; unclassified Anaerolinea	Bacteria	Chloroflexi	Anaerolineae	Anaerolineales	Anaerolineaceae	Anaerolinea	medium	Anaerolinea	Unknown_Siphoviridae	NA;NA;NA;NA;NA;NA;NA	unbinned	29	29	0	15	14	14	15	0	0	455.166	455.166	0	299.73	155.435	155.435	299.73	0	0	7.98536	15.6954	0	9.66872	5.97828	11.1025	19.982	0	0	WesternAtlantic	WA_only	both_habitats	***	1.32436
WA_000000194662_10	YP_008320314.1	62.13	0.752	470	5.8e-211	Viruses; Duplodnaviria; Heunggongvirae; Uroviricota; Caudoviricetes; Caudovirales; Podoviridae; Puniceispirillum phage HMO-2011	Bacteria	Proteobacteria	Alphaproteobacteria	Puniceispirillales	Puniceispirillaceae	Puniceispirillum	medium	Puniceispirillum	Unknown_Podoviridae	NA;NA;NA;NA;NA;NA;NA	unbinned	19	19	0	12	7	7	12	0	0	66.3078	66.3078	0	48.8396	17.4682	17.4682	48.8396	0	0	1.16329	2.28648	0	1.57547	0.671853	1.24773	3.25597	0	0	WesternAtlantic	WA_only	both_habitats	***	1.37285
WA_000000439824_2	YP_009778074.1	91.38	0.998168	545	0	uncultured phage_MedDCM-OCT-S28-C3, Viruses, Duplodnaviria, Heunggongvirae, Uroviricota, Caudoviricetes, Caudovirales, Autographiviridae, Pedosvirus, Pedosvirus S28C3,	uncultured phage_MedDCM	uncultured phage_MedDCM	uncultured phage_MedDCM	uncultured phage_MedDCM	uncultured phage_MedDCM	uncultured phage_MedDCM	high	uncultured phage_MedDCM	Pedosvirus	NA;NA;NA;NA;NA;NA;NA	unbinned	28	28	0	15	13	13	15	0	0	530.088	530.088	0	287.896	242.192	242.192	287.896	0	0	9.29979	18.2789	0	9.28698	9.31507	17.2994	19.1931	0	0	WesternAtlantic	WA_only	both_habitats	***	1.29936
WA_000000001094_74	YP_004324193.1	84.77	0.987319	545	0	Viruses; Duplodnaviria; Heunggongvirae; Uroviricota; Caudoviricetes; Caudovirales; Myoviridae; Synechococcus phage S-SSM7	Bacteria	Cyanobacteria	Unclassified_Synechococcales	Synechococcales	Synechococcaceae	Synechococcus	high	Synechococcus	Unknown_Myoviridae	NA;NA;NA;NA;NA;NA;NA	unbinned	6	4	2	4	2	1	3	1	1	20.5856	16.1455	4.44002	14.3292	6.2564	4.2382	11.9073	2.01819	2.42183	0.36115	0.556743	0.158572	0.462231	0.240631	0.302729	0.793822	0.168183	0.151364	WesternAtlantic	both_oceans	both_habitats	NA	0
WA_000000151871_6	WP_173488455.1	66.22	0.261023	148	2.9e-53	Aliiroseovarius sp. xm-a-104, cellular organisms, Bacteria, Proteobacteria, Alphaproteobacteria, Rhodobacterales, Rhodobacteraceae, Aliiroseovarius, unclassified Aliiroseovarius,	Bacteria	Proteobacteria	Alphaproteobacteria	Rhodobacterales	Rhodobacteraceae	Aliiroseovarius	low	no_hit	Unknown_Viruses	NA;NA;NA;NA;NA;NA;NA	unbinned	26	26	0	14	12	12	14	0	0	190.193	190.193	0	118.085	72.1082	72.1082	118.085	0	0	3.33671	6.55837	0	3.80918	2.77339	5.15059	7.8723	0	0	WesternAtlantic	WA_only	both_habitats	***	1.3861
WA_000000451910_2	WP_204741950.1	47.26	0.360215	201	3.3e-46	Intestinimonas butyriciproducens, cellular organisms, Bacteria, Terrabacteria group, Firmicutes, Clostridia, Eubacteriales, Eubacteriales incertae sedis, Intestinimonas,	Bacteria	Firmicutes	Clostridia	Eubacteriales	Eubacteriales_family	Intestinimonas	low	no_hit	Unknown_Siphoviridae	NA;NA;NA;NA;NA;NA;NA	unbinned	28	28	0	15	13	13	15	0	0	272.721	272.721	0	155.726	116.994	116.994	155.726	0	0	4.78457	9.40416	0	5.02343	4.49978	8.35674	10.3818	0	0	WesternAtlantic	WA_only	both_habitats	***	1.30947
WA_000000210260_1	YP_008320314.1	70.38	1	530	1.2e-276	Viruses; Duplodnaviria; Heunggongvirae; Uroviricota; Caudoviricetes; Caudovirales; Podoviridae; Puniceispirillum phage HMO-2011	Bacteria	Proteobacteria	Alphaproteobacteria	Puniceispirillales	Puniceispirillaceae	Puniceispirillum	high	Puniceispirillum	Unknown_Podoviridae	NA;NA;NA;NA;NA;NA;NA	unbinned	28	28	0	15	13	13	15	0	0	483.242	483.242	0	302.683	180.559	180.559	302.683	0	0	8.47793	16.6635	0	9.76397	6.94457	12.8971	20.1789	0	0	WesternAtlantic	WA_only	both_habitats	***	1.34959
WA_000000059914_30	YP_009611774.1	52.67	0.814745	431	1.1e-149	Agrobacterium phage Atu_ph07, Viruses, Duplodnaviria, Heunggongvirae, Uroviricota, Caudoviricetes, Caudovirales, Myoviridae, Polybotosvirus, Polybotosvirus Atuph07,	Bacteria	Proteobacteria	Alphaproteobacteria	Hyphomicrobiales	Rhizobiaceae	Agrobacterium	medium	Agrobacterium	Unknown_Verrucomicrobia	NA;NA;NA;NA;NA;NA;NA	unbinned	18	18	0	12	6	6	12	0	0	73.7079	73.7079	0	52.6485	21.0594	21.0594	52.6485	0	0	1.29312	2.54165	0	1.69834	0.809977	1.50424	3.5099	0	0	WesternAtlantic	WA_only	both_habitats	***	1.39807
WA_000000056825_8	WP_108892093.1	31.1	0.329317	164	4.1e-07	Staphylococcus haemolyticus, cellular organisms, Bacteria, Terrabacteria group, Firmicutes, Bacilli, Bacillales, Staphylococcaceae, Staphylococcus,	Bacteria	Firmicutes	Bacilli	Bacillales	Staphylococcaceae	Staphylococcus	low	no_hit	Unknown_Bacteria	NA;NA;NA;NA;NA;NA;NA	unbinned	24	23	1	15	9	9	14	0	1	124.603	121.023	3.57925	85.902	38.7007	38.7007	82.3228	0	3.57925	2.18601	4.17322	0.12783	2.77103	1.48849	2.76433	5.48819	0	0.223703	WesternAtlantic	both_oceans	both_habitats	***	1.36129
WA_000000216261_1	YP_007673192.1	80.64	0.998008	501	1.6e-313	Viruses; Duplodnaviria; Heunggongvirae; Uroviricota; Caudoviricetes; Caudovirales; Autographiviridae; Sednavirus; Sednavirus SRIP2; Synechococcus phage S-RIP2	Bacteria	Cyanobacteria	Unclassified_Synechococcales	Synechococcales	Synechococcaceae	Synechococcus	high	Synechococcus	Unknown_Autographiviridae	NA;NA;NA;NA;NA;NA;NA	unbinned	5	5	0	3	2	2	3	0	0	13.3152	13.3152	0	8.43299	4.88226	4.88226	8.43299	0	0	0.233601	0.459146	0	0.272032	0.187779	0.348733	0.562199	0	0	WesternAtlantic	WA_only	both_habitats	NA	0
WA_000000217505_7	WP_056494370.1	44.44	0.344891	189	2.6e-39	Methylobacterium sp. Leaf111, cellular organisms, Bacteria, Proteobacteria, Alphaproteobacteria, Hyphomicrobiales, Methylobacteriaceae, Methylobacterium, unclassified Methylobacterium,	Bacteria	Proteobacteria	Alphaproteobacteria	Hyphomicrobiales	Methylobacteriaceae	Methylobacterium	low	no_hit	Unknown_Viruses	NA;NA;NA;NA;NA;NA;NA	unbinned	17	13	4	12	5	5	8	0	4	43.5046	36.186	7.31853	31.1037	12.4008	12.4008	23.7852	0	7.31853	0.763238	1.24779	0.261376	1.00335	0.476955	0.885774	1.58568	0	0.457408	WesternAtlantic	both_oceans	both_habitats	**	1.39907
WA_000000156356_3	YP_008320314.1	86.8	1	500	0	Viruses; Duplodnaviria; Heunggongvirae; Uroviricota; Caudoviricetes; Caudovirales; Podoviridae; Puniceispirillum phage HMO-2011	Bacteria	Proteobacteria	Alphaproteobacteria	Puniceispirillales	Puniceispirillaceae	Puniceispirillum	high	Puniceispirillum	Unknown_Bacteroidetes	NA;NA;NA;NA;NA;NA;NA	unbinned	26	26	0	15	11	11	15	0	0	136.582	136.582	0	79.3198	57.2618	57.2618	79.3198	0	0	2.39617	4.70971	0	2.5587	2.20238	4.09013	5.28799	0	0	WesternAtlantic	WA_only	both_habitats	***	1.35113
WA_000000066119_5	WP_112259662.1	24.09	1.01296	469	9e-18	Phytoactinopolyspora halophila, cellular organisms, Bacteria, Terrabacteria group, Actinobacteria, Actinomycetia, Jiangellales, Jiangellaceae, Phytoactinopolyspora,	Bacteria	Actinobacteria	Actinomycetia	Jiangellales	Jiangellaceae	Phytoactinopolyspora	low	no_hit	Unknown_Siphoviridae	NA;NA;NA;NA;NA;NA;NA	unbinned	30	28	2	17	13	13	15	0	2	380.651	374.636	6.01535	222.087	158.565	158.565	216.071	0	6.01535	6.67809	12.9185	0.214834	7.16408	6.09864	11.326	14.4047	0	0.375959	WesternAtlantic	both_oceans	both_habitats	***	1.28746
WA_000000043553_1	YP_009800323.1	58.82	0.156682	68	5.1e-17	Aeromonas phage AhSzw-1, Viruses, Duplodnaviria, Heunggongvirae, Uroviricota, Caudoviricetes, Caudovirales, Demerecviridae, Shenzhenvirus, Shenzhenvirus AhSzw1,	Bacteria	Proteobacteria	Gammaproteobacteria	Aeromonadales	Aeromonadaceae	Aeromonas	low	no_hit	Unknown_Viruses	NA;NA;NA;NA;NA;NA;NA	unbinned	18	18	0	10	8	8	10	0	0	71.617	71.617	0	42.8675	28.7495	28.7495	42.8675	0	0	1.25644	2.46955	0	1.38282	1.10575	2.05353	2.85783	0	0	WesternAtlantic	WA_only	both_habitats	***	1.40201
WA_000000239186_2	WP_197465833.1	67.38	0.472617	233	7.3e-113	Bacteria; Proteobacteria; Gammaproteobacteria; Vibrionales; Vibrionaceae; Vibrio	Bacteria	Proteobacteria	Gammaproteobacteria	Vibrionales	Vibrionaceae	Vibrio	low	no_hit	Unknown_Methylophilaceae	NA;NA;NA;NA;NA;NA;NA	unbinned	24	24	0	14	10	10	14	0	0	148.012	148.012	0	82.4798	65.5319	65.5319	82.4798	0	0	2.5967	5.10385	0	2.66064	2.52046	4.68085	5.49865	0	0	WesternAtlantic	WA_only	both_habitats	***	1.36885
WA_000000023911_1	YP_009820987.1	84.15	0.962818	492	2.4e-313	Synechococcus phage S-B28, Viruses, Duplodnaviria, Heunggongvirae, Uroviricota, Caudoviricetes, Caudovirales, Autographiviridae, Qadamvirus, Qadamvirus SB28,	Bacteria	Cyanobacteria	Unclassified_Synechococcales	Synechococcales	Synechococcaceae	Synechococcus	high	Synechococcus	Tiamatvirus	NA;NA;NA;NA;NA;NA;NA	unbinned	18	18	0	11	7	7	11	0	0	94.8353	94.8353	0	57.1192	37.7161	37.7161	57.1192	0	0	1.66378	3.27018	0	1.84255	1.45062	2.69401	3.80795	0	0	WesternAtlantic	WA_only	both_habitats	***	1.38861
WA_000000446511_1	WP_176332498.1	87.82	0.341357	156	6.7e-82	Pseudomonas simiae, cellular organisms, Bacteria, Proteobacteria, Gammaproteobacteria, Pseudomonadales, Pseudomonadaceae, Pseudomonas,	Bacteria	Proteobacteria	Gammaproteobacteria	Pseudomonadales	Pseudomonadaceae	Pseudomonas	low	no_hit	Pelagivirus	NA;NA;NA;NA;NA;NA;NA	unbinned	29	28	1	15	14	13	15	1	0	319.586	317.392	2.19396	192.093	127.493	125.299	192.093	2.19396	0	5.60678	10.9446	0.0783556	6.19655	4.90359	8.94995	12.8062	0.18283	0	WesternAtlantic	both_oceans	both_habitats	***	1.28685
WA_000000080882_3	YP_007005955.1	25.55	0.737319	407	1.2e-17	Bacillus phage BCD7, Viruses, Duplodnaviria, Heunggongvirae, Uroviricota, Caudoviricetes, Caudovirales, Myoviridae, Becedseptimavirus, Becedseptimavirus BCD7,	Bacteria	Firmicutes	Bacilli	Bacillales	Bacillaceae	Bacillus	low	no_hit	Unknown_Siphoviridae	NA;NA;NA;NA;NA;NA;NA	unbinned	16	15	1	11	5	5	10	0	1	63.9767	62.564	1.41273	37.7402	26.2365	26.2365	36.3275	0	1.41273	1.1224	2.15738	0.0504548	1.21743	1.0091	1.87404	2.42183	0	0.0882959	WesternAtlantic	both_oceans	both_habitats	**	1.41415
WA_000000298859_5	YP_008320314.1	69.66	0.983193	468	1e-248	Viruses; Duplodnaviria; Heunggongvirae; Uroviricota; Caudoviricetes; Caudovirales; Podoviridae; Puniceispirillum phage HMO-2011	Bacteria	Proteobacteria	Alphaproteobacteria	Puniceispirillales	Puniceispirillaceae	Puniceispirillum	high	Puniceispirillum	Unknown_Podoviridae	NA;NA;NA;NA;NA;NA;NA	unbinned	25	25	0	14	11	11	14	0	0	124.979	124.979	0	77.9361	47.0425	47.0425	77.9361	0	0	2.19261	4.30961	0	2.51407	1.80933	3.36018	5.19574	0	0	WesternAtlantic	WA_only	both_habitats	***	1.37627
WA_000000560938_2	WP_216071885.1	60	0.11583	60	3.9e-15	Bacteria; Proteobacteria; Gammaproteobacteria; Moraxellales; Moraxellaceae; Acinetobacter	Bacteria	Proteobacteria	Gammaproteobacteria	Moraxellales	Moraxellaceae	Acinetobacter	low	no_hit	Unknown_Rhodobacteraceae	NA;NA;NA;NA;NA;NA;NA	unbinned	17	17	0	11	6	6	11	0	0	58.9281	58.9281	0	40.0023	18.9258	18.9258	40.0023	0	0	1.03383	2.032	0	1.2904	0.727916	1.35184	2.66682	0	0	WesternAtlantic	WA_only	both_habitats	***	1.36987
EPM_000000188039_1	WP_197465833.1	88.82	0.491909	152	3.3e-96	Bacteria; Proteobacteria; Gammaproteobacteria; Vibrionales; Vibrionaceae; Vibrio	Bacteria	Proteobacteria	Gammaproteobacteria	Vibrionales	Vibrionaceae	Vibrio	low	no_hit	Unknown_Podoviridae	NA;NA;NA;NA;NA;NA;NA	unbinned	33	23	10	20	13	10	13	3	7	117.894	94.0987	23.7951	65.6167	52.2771	45.427	48.6717	6.8501	16.945	2.06831	3.24478	0.849824	2.11667	2.01066	3.24478	3.24478	0.570841	1.05906	EastPacific	both_oceans	both_habitats	**	1.25452
WA_000000137092_2	WP_112259662.1	25	0.732394	468	5.9e-22	Phytoactinopolyspora halophila, cellular organisms, Bacteria, Terrabacteria group, Actinobacteria, Actinomycetia, Jiangellales, Jiangellaceae, Phytoactinopolyspora,	Bacteria	Actinobacteria	Actinomycetia	Jiangellales	Jiangellaceae	Phytoactinopolyspora	low	no_hit	Unknown_Siphoviridae	NA;NA;NA;NA;NA;NA;NA	unbinned	26	26	0	14	12	12	14	0	0	162.486	162.486	0	93.2727	69.2136	69.2136	93.2727	0	0	2.85064	5.60297	0	3.0088	2.66206	4.94383	6.21818	0	0	WesternAtlantic	WA_only	both_habitats	***	1.34884
EPM_000000041766_1	WP_216071850.1	53.11	0.444724	177	5.3e-60	Acinetobacter baylyi, cellular organisms, Bacteria, Proteobacteria, Gammaproteobacteria, Moraxellales, Moraxellaceae, Acinetobacter,	Bacteria	Proteobacteria	Gammaproteobacteria	Moraxellales	Moraxellaceae	Acinetobacter	low	no_hit	Unknown_Caudoviricetes	NA;NA;NA;NA;NA;NA;NA	unbinned	30	28	2	16	14	13	15	1	1	477.247	471.649	5.5982	256.118	221.129	219.17	252.479	1.95937	3.63883	8.37275	16.2637	0.199936	8.26186	8.50496	15.655	16.8319	0.163281	0.227427	EastPacific	both_oceans	both_habitats	***	1.37636
WA_000000326645_1	WP_204741950.1	47.29	0.443231	203	1.1e-46	Intestinimonas butyriciproducens, cellular organisms, Bacteria, Terrabacteria group, Firmicutes, Clostridia, Eubacteriales, Eubacteriales incertae sedis, Intestinimonas,	Bacteria	Firmicutes	Clostridia	Eubacteriales	Eubacteriales_family	Intestinimonas	low	no_hit	Unknown_Alphaproteobacteria	NA;NA;NA;NA;NA;NA;NA	unbinned	27	27	0	15	12	12	15	0	0	236.43	236.43	0	137.674	98.7557	98.7557	137.674	0	0	4.14789	8.15276	0	4.4411	3.7983	7.05398	9.17828	0	0	WesternAtlantic	WA_only	both_habitats	***	1.32972
EPR_000000074495_14	WP_068432438.1	26.42	0.2983	193	2.7e-06	Magnetospirillum sp. XM-1, cellular organisms, Bacteria, Proteobacteria, Alphaproteobacteria, Rhodospirillales, Rhodospirillaceae, Magnetospirillum, unclassified Magnetospirillum,	Bacteria	Proteobacteria	Alphaproteobacteria	Rhodospirillales	Rhodospirillaceae	Magnetospirillum	low	no_hit	Unknown_Siphoviridae	NA;NA;NA;NA;NA;NA;NA	unbinned	18	18	0	10	8	8	10	0	0	58.7154	58.7154	0	33.5762	25.1391	25.1391	33.5762	0	0	1.03009	2.02467	0	1.0831	0.96689	1.79565	2.23842	0	0	EastPacific	WA_only	both_habitats	***	1.37192
WA_000000035503_2	no_hit	no_hit	no_hit	no_hit	no_hit	no_hit	no_hit	no_hit	no_hit	no_hit	no_hit	no_hit	no_hit	no_hit	Unknown_Flavobacteriia	NA;NA;NA;NA;NA;NA;NA	unbinned	22	22	0	13	9	9	13	0	0	100.246	100.246	0	52.7797	47.4663	47.4663	52.7797	0	0	1.7587	3.45676	0	1.70257	1.82563	3.39045	3.51865	0	0	WesternAtlantic	WA_only	both_habitats	***	1.39778
WA_000000264600_3	YP_009822188.1	80.6	0.968966	562	0	Synechococcus phage S-CBP4, Viruses, Duplodnaviria, Heunggongvirae, Uroviricota, Caudoviricetes, Caudovirales, Autographiviridae, Poseidonvirus, Poseidonvirus SCBP4,	Bacteria	Cyanobacteria	Unclassified_Synechococcales	Synechococcales	Synechococcaceae	Synechococcus	high	Synechococcus	Unknown_Autographiviridae	NA;NA;NA;NA;NA;NA;NA	unbinned	8	8	0	3	5	5	3	0	0	71.2603	71.2603	0	27.8511	43.4092	43.4092	27.8511	0	0	1.25018	2.45725	0	0.898421	1.66959	3.10066	1.85674	0	0	WesternAtlantic	WA_only	both_habitats	NA	0
WA_000000017118_1	YP_008320314.1	88.63	0.998077	519	0	Viruses; Duplodnaviria; Heunggongvirae; Uroviricota; Caudoviricetes; Caudovirales; Podoviridae; Puniceispirillum phage HMO-2011	Bacteria	Proteobacteria	Alphaproteobacteria	Puniceispirillales	Puniceispirillaceae	Puniceispirillum	high	Puniceispirillum	Unknown_Podoviridae	NA;NA;NA;NA;NA;NA;NA	unbinned	14	14	0	8	6	6	8	0	0	53.1312	53.1312	0	28.2795	24.8517	24.8517	28.2795	0	0	0.932127	1.83211	0	0.912243	0.955835	1.77512	1.8853	0	0	WesternAtlantic	WA_only	both_habitats	**	1.41307
WA_000000087146_16	WP_200857586.1	51.89	0.198502	106	3.3e-27	Klebsiella pneumoniae, cellular organisms, Bacteria, Proteobacteria, Gammaproteobacteria, Enterobacterales, Enterobacteriaceae, Klebsiella/Raoultella group, Klebsiella,	Bacteria	Proteobacteria	Gammaproteobacteria	Enterobacterales	Enterobacteriaceae	Klebsiella	low	no_hit	Unknown_Myoviridae	NA;NA;NA;NA;NA;NA;NA	unbinned	27	27	0	14	13	13	14	0	0	220.931	220.931	0	137.899	83.0316	83.0316	137.899	0	0	3.87598	7.6183	0	4.44836	3.19352	5.93083	9.19328	0	0	WesternAtlantic	WA_only	both_habitats	***	1.29882
WA_000000066648_3	YP_214360.1	88.34	0.997416	386	7.1e-261	Prochlorococcus phage P-SSM2, Viruses, Duplodnaviria, Heunggongvirae, Uroviricota, Caudoviricetes, Caudovirales, Myoviridae, Salacisavirus, Salacisavirus pssm2,	Bacteria	Cyanobacteria	Unclassified_Synechococcales	Synechococcales	Prochlorococcaceae	Prochlorococcus	high	Prochlorococcus	Unknown_Myoviridae	NA;NA;NA;NA;NA;NA;NA	unbinned	17	17	0	10	7	7	10	0	0	47.4979	47.4979	0	31.6653	15.8326	15.8326	31.6653	0	0	0.833297	1.63786	0	1.02146	0.608948	1.1309	2.11102	0	0	WesternAtlantic	WA_only	both_habitats	***	1.3963
WA_000000120441_5	WP_157618753.1	68.07	0.261538	119	1.7e-49	Vibrio sp. HI00D65, cellular organisms, Bacteria, Proteobacteria, Gammaproteobacteria, Vibrionales, Vibrionaceae, Vibrio, unclassified Vibrio,	Bacteria	Proteobacteria	Gammaproteobacteria	Vibrionales	Vibrionaceae	Vibrio	low	no_hit	Unknown_Siphoviridae	NA;NA;NA;NA;NA;NA;NA	unbinned	22	22	0	13	9	9	13	0	0	82.5126	82.5126	0	50.9276	31.5849	31.5849	50.9276	0	0	1.44759	2.84526	0	1.64283	1.21481	2.25607	3.39518	0	0	WesternAtlantic	WA_only	both_habitats	***	1.37705
EPM_000000187007_1	YP_009810942.1	76.51	0.996997	332	1.9e-195	Synechococcus phage S-T4, Viruses, Duplodnaviria, Heunggongvirae, Uroviricota, Caudoviricetes, Caudovirales, Myoviridae, Tamkungvirus, Tamkungvirus ST4,	Bacteria	Cyanobacteria	Unclassified_Synechococcales	Synechococcales	Synechococcaceae	Synechococcus	high	Synechococcus	Tamkungvirus	NA;NA;NA;NA;NA;NA;NA	unbinned	29	27	2	16	13	12	15	1	1	274.663	266.969	7.69459	156.568	118.095	115.419	151.55	2.67638	5.01821	4.81865	9.20582	0.274807	5.05058	4.54212	8.2442	10.1033	0.223031	0.313638	EastPacific	both_oceans	both_habitats	***	1.30391
WA_000000371201_1	YP_008320314.1	46.87	0.965418	335	7.6e-102	Viruses; Duplodnaviria; Heunggongvirae; Uroviricota; Caudoviricetes; Caudovirales; Podoviridae; Puniceispirillum phage HMO-2011	Bacteria	Proteobacteria	Alphaproteobacteria	Puniceispirillales	Puniceispirillaceae	Puniceispirillum	medium	Puniceispirillum	Candidatus Pelagibacter	NA;NA;NA;NA;NA;NA;NA	unbinned	21	16	5	14	7	6	10	1	4	68.0625	53.6153	14.4472	47.5153	20.5472	18.6209	34.9944	1.9263	12.5209	1.19408	1.8488	0.515973	1.53275	0.790276	1.33006	2.33296	0.160525	0.782558	WesternAtlantic	both_oceans	both_habitats	NA	0
WA_000000109164_21	YP_004323947.1	74.21	0.971171	539	1.4e-301	Synechococcus phage Syn19, Viruses, Duplodnaviria, Heunggongvirae, Uroviricota, Caudoviricetes, Caudovirales, Myoviridae, Pontusvirus, Pontusvirus syn19,	Bacteria	Cyanobacteria	Unclassified_Synechococcales	Synechococcales	Synechococcaceae	Synechococcus	high	Synechococcus	Unknown_Siphoviridae	NA;NA;NA;NA;NA;NA;NA	unbinned	5	5	0	3	2	2	3	0	0	37.7369	37.7369	0	27.7005	10.0364	10.0364	27.7005	0	0	0.662051	1.30127	0	0.893565	0.386016	0.716887	1.8467	0	0	WesternAtlantic	WA_only	both_habitats	NA	0
WA_000000243186_4	WP_159729235.1	40.38	0.492891	208	4.9e-37	Sphingobacterium sp. 18053, cellular organisms, Bacteria, FCB group, Bacteroidetes/Chlorobi group, Bacteroidetes, Sphingobacteriia, Sphingobacteriales, Sphingobacteriaceae, Sphingobacterium, unclassified Sphingobacterium,	Bacteria	Bacteroidetes	Sphingobacteriia	Sphingobacteriales	Sphingobacteriaceae	Sphingobacterium	low	no_hit	Unknown_Siphoviridae	NA;NA;NA;NA;NA;NA;NA	unbinned	26	26	0	15	11	11	15	0	0	142.819	142.819	0	99.2606	43.5585	43.5585	99.2606	0	0	2.5056	4.9248	0	3.20196	1.67533	3.11132	6.61738	0	0	WesternAtlantic	WA_only	both_habitats	***	1.31603
WA_000000175456_6	WP_176550810.1	61.58	0.453846	177	2.2e-69	Escherichia fergusonii, cellular organisms, Bacteria, Proteobacteria, Gammaproteobacteria, Enterobacterales, Enterobacteriaceae, Escherichia,	Bacteria	Proteobacteria	Gammaproteobacteria	Enterobacterales	Enterobacteriaceae	Escherichia	low	no_hit	Unknown_Viruses	NA;NA;NA;NA;NA;NA;NA	unbinned	15	15	0	10	5	5	10	0	0	73.6982	73.6982	0	51.703	21.9952	21.9952	51.703	0	0	1.29295	2.54132	0	1.66784	0.845969	1.57109	3.44687	0	0	WesternAtlantic	WA_only	both_habitats	**	1.36733
WA_000000036771_14	YP_008320314.1	53.93	0.862745	484	7.7e-180	Viruses; Duplodnaviria; Heunggongvirae; Uroviricota; Caudoviricetes; Caudovirales; Podoviridae; Puniceispirillum phage HMO-2011	Bacteria	Proteobacteria	Alphaproteobacteria	Puniceispirillales	Puniceispirillaceae	Puniceispirillum	medium	Puniceispirillum	Candidatus Endolissoclinum	NA;NA;NA;NA;NA;NA;NA	unbinned	22	22	0	12	10	10	12	0	0	100.482	100.482	0	55.6028	44.8794	44.8794	55.6028	0	0	1.76285	3.4649	0	1.79364	1.72613	3.20567	3.70685	0	0	WesternAtlantic	WA_only	both_habitats	***	1.38183
WA_000000203923_2	WP_197465833.1	88.46	0.473684	234	8.8e-151	Bacteria; Proteobacteria; Gammaproteobacteria; Vibrionales; Vibrionaceae; Vibrio	Bacteria	Proteobacteria	Gammaproteobacteria	Vibrionales	Vibrionaceae	Vibrio	low	no_hit	Unknown_Podoviridae	NA;NA;NA;NA;NA;NA;NA	unbinned	34	28	6	20	14	13	15	1	5	512.144	494.328	17.8157	268.137	244.007	241.977	252.351	2.02963	15.786	8.98498	17.0458	0.636273	8.64958	9.38488	17.2841	16.8234	0.169136	0.986626	WesternAtlantic	both_oceans	both_habitats	***	1.35663
WA_000000060443_2	WP_214249410.1	73.68	0.0635452	38	1.1e-09	Bacteria; Proteobacteria; Alphaproteobacteria; Rickettsiales; Anaplasmataceae; Wolbachieae; Wolbachia; unclassified Wolbachia	Bacteria	Proteobacteria	Alphaproteobacteria	Rickettsiales	Anaplasmataceae	Wolbachia	low	no_hit	Unknown_Siphoviridae	NA;NA;NA;NA;NA;NA;NA	unbinned	18	18	0	11	7	7	11	0	0	62.2224	62.2224	0	36.5138	25.7087	25.7087	36.5138	0	0	1.09162	2.1456	0	1.17786	0.988795	1.83633	2.43425	0	0	WesternAtlantic	WA_only	both_habitats	***	1.40703
EPR_000000034138_3	WP_069625053.1	51.3	0.25	115	4.2e-32	Methyloceanibacter marginalis, cellular organisms, Bacteria, Proteobacteria, Alphaproteobacteria, Hyphomicrobiales, Hyphomicrobiaceae, Methyloceanibacter,	Bacteria	Proteobacteria	Alphaproteobacteria	Hyphomicrobiales	Hyphomicrobiaceae	Methyloceanibacter	low	no_hit	Unknown_Viruses	NA;NA;NA;NA;NA;NA;NA	unbinned	33	23	10	22	11	10	13	1	9	122.302	98.3263	23.9761	77.4986	44.8039	42.6242	55.7021	2.17965	21.7965	2.14566	3.39056	0.85629	2.49995	1.72323	3.04459	3.71347	0.181637	1.36228	EastPacific	both_oceans	both_habitats	***	1.41206
WA_000000560703_8	no_hit	no_hit	no_hit	no_hit	no_hit	no_hit	no_hit	no_hit	no_hit	no_hit	no_hit	no_hit	no_hit	no_hit	Unknown_Caudoviricetes	NA;NA;NA;NA;NA;NA;NA	unbinned	22	22	0	13	9	9	13	0	0	92.3064	92.3064	0	49.2524	43.054	43.054	49.2524	0	0	1.61941	3.18298	0	1.58879	1.65592	3.07528	3.28349	0	0	WesternAtlantic	WA_only	both_habitats	***	1.39039
EPM_000000192506_3	YP_003097347.1	95.43	0.997468	394	3.5e-288	Viruses; Duplodnaviria; Heunggongvirae; Uroviricota; Caudoviricetes; Caudovirales; Myoviridae; Cymopoleiavirus; unclassified Cymopoleiavirus; Synechococcus phage S-RSM4	Bacteria	Cyanobacteria	Unclassified_Synechococcales	Synechococcales	Synechococcaceae	Synechococcus	high	Synechococcus	Unknown_Myoviridae	NA;NA;NA;NA;NA;NA;NA	unbinned	33	23	10	22	11	9	14	2	8	233.808	205.322	28.4856	175.426	58.3814	52.7407	152.581	5.64072	22.8449	4.10189	7.08008	1.01734	5.65892	2.24544	3.76719	10.1721	0.47006	1.42781	EastPacific	both_oceans	both_habitats	***	1.3466
WA_000000307749_5	YP_009213610.1	88.03	0.995327	426	3e-287	Viruses; Duplodnaviria; Heunggongvirae; Uroviricota; Caudoviricetes; Caudovirales; Myoviridae; Prochlorococcus phage P-TIM68	Bacteria	Cyanobacteria	Unclassified_Synechococcales	Synechococcales	Prochlorococcaceae	Prochlorococcus	high	Prochlorococcus	Unknown_Siphoviridae	NA;NA;NA;NA;NA;NA;NA	unbinned	22	20	2	14	8	8	12	0	2	76.7856	72.3607	4.42493	43.2082	33.5774	33.5774	38.7832	0	4.42493	1.34712	2.4952	0.158033	1.39381	1.29144	2.39839	2.58555	0	0.276558	WesternAtlantic	both_oceans	both_habitats	***	1.40513
WA_000000193859_1	WP_112259662.1	28.05	0.743631	467	1.2e-24	Phytoactinopolyspora halophila, cellular organisms, Bacteria, Terrabacteria group, Actinobacteria, Actinomycetia, Jiangellales, Jiangellaceae, Phytoactinopolyspora,	Bacteria	Actinobacteria	Actinomycetia	Jiangellales	Jiangellaceae	Phytoactinopolyspora	low	no_hit	Unknown_Siphoviridae	NA;NA;NA;NA;NA;NA;NA	unbinned	29	28	1	16	13	13	15	0	1	225.292	223.341	1.95135	134.466	90.8264	90.8264	132.514	0	1.95135	3.95249	7.7014	0.069691	4.3376	3.49332	6.4876	8.83428	0	0.121959	WesternAtlantic	both_oceans	both_habitats	***	1.27628
WA_000000299306_10	WP_186441604.1	74.05	0.233929	131	4e-54	Aminobacter sp. J44, cellular organisms, Bacteria, Proteobacteria, Alphaproteobacteria, Hyphomicrobiales, Phyllobacteriaceae, Aminobacter, unclassified Aminobacter,	Bacteria	Proteobacteria	Alphaproteobacteria	Hyphomicrobiales	Phyllobacteriaceae	Aminobacter	low	no_hit	Unknown_Siphoviridae	NA;NA;NA;NA;NA;NA;NA	unbinned	24	24	0	15	9	9	15	0	0	125.728	125.728	0	89.3223	36.4053	36.4053	89.3223	0	0	2.20575	4.33543	0	2.88136	1.4002	2.60038	5.95482	0	0	WesternAtlantic	WA_only	both_habitats	***	1.33006
WA_000000534949_1	YP_008320314.1	65.56	1	363	8e-170	Viruses; Duplodnaviria; Heunggongvirae; Uroviricota; Caudoviricetes; Caudovirales; Podoviridae; Puniceispirillum phage HMO-2011	Bacteria	Proteobacteria	Alphaproteobacteria	Puniceispirillales	Puniceispirillaceae	Puniceispirillum	medium	Puniceispirillum	Unknown_Podoviridae	NA;NA;NA;NA;NA;NA;NA	unbinned	27	27	0	15	12	12	15	0	0	312.116	312.116	0	204.088	108.028	108.028	204.088	0	0	5.47572	10.7626	0	6.58347	4.15494	7.71631	13.6058	0	0	WesternAtlantic	WA_only	both_habitats	***	1.39369
WA_000000135690_1	YP_214360.1	87.91	0.99635	546	0	Prochlorococcus phage P-SSM2, Viruses, Duplodnaviria, Heunggongvirae, Uroviricota, Caudoviricetes, Caudovirales, Myoviridae, Salacisavirus, Salacisavirus pssm2,	Bacteria	Cyanobacteria	Unclassified_Synechococcales	Synechococcales	Prochlorococcaceae	Prochlorococcus	high	Prochlorococcus	Unknown_Myoviridae	NA;NA;NA;NA;NA;NA;NA	unbinned	21	21	0	12	9	9	12	0	0	209.798	209.798	0	139.662	70.1359	70.1359	139.662	0	0	3.68066	7.2344	0	4.50522	2.69753	5.0097	9.31079	0	0	WesternAtlantic	WA_only	both_habitats	***	1.40056
WA_000000038650_7	WP_197465833.1	76.07	0.474645	234	1.3e-127	Bacteria; Proteobacteria; Gammaproteobacteria; Vibrionales; Vibrionaceae; Vibrio	Bacteria	Proteobacteria	Gammaproteobacteria	Vibrionales	Vibrionaceae	Vibrio	low	no_hit	Unknown_Podoviridae	NA;NA;NA;NA;NA;NA;NA	unbinned	26	26	0	14	12	12	14	0	0	199.985	199.985	0	109.822	90.1628	90.1628	109.822	0	0	3.50851	6.89604	0	3.54266	3.4678	6.4402	7.32149	0	0	WesternAtlantic	WA_only	both_habitats	***	1.37008
WA_000000005313_8	YP_004322781.1	77.46	0.645455	355	3.7e-202	Viruses; Duplodnaviria; Heunggongvirae; Uroviricota; Caudoviricetes; Caudovirales; Myoviridae; Ahtivirus; Ahtivirus sagseatwo; Synechococcus phage S-ShM2	Bacteria	Cyanobacteria	Unclassified_Synechococcales	Synechococcales	Synechococcaceae	Synechococcus	high	Synechococcus	Unknown_Siphoviridae	NA;NA;NA;NA;NA;NA;NA	unbinned	17	17	0	11	6	6	11	0	0	70.2859	70.2859	0	51.8536	18.4323	18.4323	51.8536	0	0	1.23309	2.42365	0	1.6727	0.708936	1.3166	3.45691	0	0	WesternAtlantic	WA_only	both_habitats	**	1.41068
WA_000000103601_2	YP_009213610.1	75.26	0.992405	392	1.2e-226	Viruses; Duplodnaviria; Heunggongvirae; Uroviricota; Caudoviricetes; Caudovirales; Myoviridae; Prochlorococcus phage P-TIM68	Bacteria	Cyanobacteria	Unclassified_Synechococcales	Synechococcales	Prochlorococcaceae	Prochlorococcus	high	Prochlorococcus	Unknown_Myoviridae	NA;NA;NA;NA;NA;NA;NA	unbinned	30	29	1	16	14	14	15	0	1	724.832	723.422	1.41018	392.876	331.956	331.956	391.466	0	1.41018	12.7164	24.9456	0.0503636	12.6734	12.7676	23.7112	26.0977	0	0.0881362	WesternAtlantic	both_oceans	both_habitats	***	1.29959
WA_000000535019_3	YP_008320314.1	68.09	0.98209	329	1.3e-168	Viruses; Duplodnaviria; Heunggongvirae; Uroviricota; Caudoviricetes; Caudovirales; Podoviridae; Puniceispirillum phage HMO-2011	Bacteria	Proteobacteria	Alphaproteobacteria	Puniceispirillales	Puniceispirillaceae	Puniceispirillum	high	Puniceispirillum	Unknown_Podoviridae	NA;NA;NA;NA;NA;NA;NA	unbinned	22	22	0	12	10	10	12	0	0	134.35	134.35	0	84.4677	49.8825	49.8825	84.4677	0	0	2.35702	4.63276	0	2.72476	1.91856	3.56303	5.63118	0	0	WesternAtlantic	WA_only	both_habitats	***	1.40264
WA_000000259566_1	WP_197465833.1	68.86	0.686747	228	2.8e-115	Bacteria; Proteobacteria; Gammaproteobacteria; Vibrionales; Vibrionaceae; Vibrio	Bacteria	Proteobacteria	Gammaproteobacteria	Vibrionales	Vibrionaceae	Vibrio	high	Vibrio	Unknown_Gammaproteobacteria	NA;NA;NA;NA;NA;NA;NA	unbinned	2	2	0	0	2	2	0	0	0	3.01999	3.01999	0	0	3.01999	3.01999	0	0	0	0.0529823	0.104138	0	0	0.116154	0.215714	0	0	0	WesternAtlantic	WA_only	mangrove_only	NA	0
WA_000000419261_10	YP_008320314.1	67.63	0.995868	482	6.8e-249	Viruses; Duplodnaviria; Heunggongvirae; Uroviricota; Caudoviricetes; Caudovirales; Podoviridae; Puniceispirillum phage HMO-2011	Bacteria	Proteobacteria	Alphaproteobacteria	Puniceispirillales	Puniceispirillaceae	Puniceispirillum	high	Puniceispirillum	Unknown_Flavobacteriia	NA;NA;NA;NA;NA;NA;NA	unbinned	15	15	0	10	5	5	10	0	0	66.9806	66.9806	0	44.8839	22.0967	22.0967	44.8839	0	0	1.1751	2.30968	0	1.44787	0.849873	1.57834	2.99226	0	0	WesternAtlantic	WA_only	both_habitats	***	1.41422
WA_000000146482_1	WP_204741950.1	46.51	0.37133	215	6.6e-48	Intestinimonas butyriciproducens, cellular organisms, Bacteria, Terrabacteria group, Firmicutes, Clostridia, Eubacteriales, Eubacteriales incertae sedis, Intestinimonas,	Bacteria	Firmicutes	Clostridia	Eubacteriales	Eubacteriales_family	Intestinimonas	low	no_hit	Unknown_Candidatus_Bathyarchaeota	NA;NA;NA;NA;NA;NA;NA	unbinned	26	26	0	15	11	11	15	0	0	139.881	139.881	0	88.8925	50.9881	50.9881	88.8925	0	0	2.45405	4.82347	0	2.8675	1.96108	3.64201	5.92617	0	0	WesternAtlantic	WA_only	both_habitats	***	1.29442
WA_000000053006_3	YP_008320314.1	54.49	0.852313	479	1.4e-180	Viruses; Duplodnaviria; Heunggongvirae; Uroviricota; Caudoviricetes; Caudovirales; Podoviridae; Puniceispirillum phage HMO-2011	Bacteria	Proteobacteria	Alphaproteobacteria	Puniceispirillales	Puniceispirillaceae	Puniceispirillum	medium	Puniceispirillum	Candidatus Endolissoclinum	NA;NA;NA;NA;NA;NA;NA	unbinned	16	16	0	11	5	5	11	0	0	46.9801	46.9801	0	32.5094	14.4707	14.4707	32.5094	0	0	0.824212	1.62	0	1.04869	0.556564	1.03362	2.16729	0	0	WesternAtlantic	WA_only	both_habitats	***	1.40518
WA_000000006954_1	WP_202074545.1	44.61	0.608955	204	2.7e-49	Parasutterella sp. NM82_D38, cellular organisms, Bacteria, Proteobacteria, Betaproteobacteria, Burkholderiales, Sutterellaceae, Parasutterella, unclassified Parasutterella,	Bacteria	Proteobacteria	Betaproteobacteria	Burkholderiales	Sutterellaceae	Parasutterella	medium	Parasutterella	Unknown_Siphoviridae	NA;NA;NA;NA;NA;NA;NA	unbinned	34	29	5	20	14	14	15	0	5	374.451	348.845	25.6063	214.827	159.624	159.624	189.221	0	25.6063	6.56932	12.0291	0.914512	6.92991	6.13938	11.4017	12.6147	0	1.6004	WesternAtlantic	both_oceans	both_habitats	***	1.23592
WA_000000194523_5	WP_197465833.1	68.67	0.472617	233	3.6e-119	Bacteria; Proteobacteria; Gammaproteobacteria; Vibrionales; Vibrionaceae; Vibrio	Bacteria	Proteobacteria	Gammaproteobacteria	Vibrionales	Vibrionaceae	Vibrio	low	no_hit	Unknown_Podoviridae	NA;NA;NA;NA;NA;NA;NA	unbinned	20	20	0	11	9	9	11	0	0	100.332	100.332	0	55.1372	45.1944	45.1944	55.1372	0	0	1.7602	3.45971	0	1.77862	1.73825	3.22817	3.67581	0	0	WesternAtlantic	WA_only	both_habitats	***	1.41419
WA_000000227079_8	WP_195171067.1	42.52	0.528395	214	1.1e-44	Bacteria; Chloroflexi; Anaerolineae; Anaerolineales; Anaerolineaceae; Anaerolinea; unclassified Anaerolinea	Bacteria	Chloroflexi	Anaerolineae	Anaerolineales	Anaerolineaceae	Anaerolinea	medium	Anaerolinea	Unknown_Siphoviridae	NA;NA;NA;NA;NA;NA;NA	unbinned	29	29	0	15	14	14	15	0	0	425.812	425.812	0	258.293	167.519	167.519	258.293	0	0	7.47038	14.6832	0	8.33202	6.44304	11.9656	17.2195	0	0	WesternAtlantic	WA_only	both_habitats	***	1.27327
WA_000000500793_5	YP_008320314.1	51.75	0.896869	487	1.1e-169	Viruses; Duplodnaviria; Heunggongvirae; Uroviricota; Caudoviricetes; Caudovirales; Podoviridae; Puniceispirillum phage HMO-2011	Bacteria	Proteobacteria	Alphaproteobacteria	Puniceispirillales	Puniceispirillaceae	Puniceispirillum	medium	Puniceispirillum	Unknown_Siphoviridae	NA;NA;NA;NA;NA;NA;NA	unbinned	20	20	0	11	9	9	11	0	0	77.3469	77.3469	0	38.3657	38.9812	38.9812	38.3657	0	0	1.35696	2.66714	0	1.2376	1.49928	2.78437	2.55771	0	0	WesternAtlantic	WA_only	both_habitats	**	1.40554
WA_000000568631_8	WP_186441604.1	70.54	0.231183	129	1.3e-49	Aminobacter sp. J44, cellular organisms, Bacteria, Proteobacteria, Alphaproteobacteria, Hyphomicrobiales, Phyllobacteriaceae, Aminobacter, unclassified Aminobacter,	Bacteria	Proteobacteria	Alphaproteobacteria	Hyphomicrobiales	Phyllobacteriaceae	Aminobacter	low	no_hit	Unknown_Siphoviridae	NA;NA;NA;NA;NA;NA;NA	unbinned	29	25	4	19	10	10	15	0	4	118.991	109.607	9.38351	74.6688	44.3221	44.3221	65.2853	0	9.38351	2.08756	3.77956	0.335125	2.40867	1.7047	3.16586	4.35235	0	0.586469	WesternAtlantic	both_oceans	both_habitats	***	1.30761
WA_000000185083_1	no_hit	no_hit	no_hit	no_hit	no_hit	no_hit	no_hit	no_hit	no_hit	no_hit	no_hit	no_hit	no_hit	no_hit	Unknown_Siphoviridae	NA;NA;NA;NA;NA;NA;NA	unbinned	29	29	0	15	14	14	15	0	0	494.119	494.119	0	275.605	218.514	218.514	275.605	0	0	8.66876	17.0386	0	8.8905	8.40438	15.6081	18.3737	0	0	WesternAtlantic	WA_only	both_habitats	***	1.27541
WA_000000102135_9	WP_200857586.1	53.27	0.202652	107	1.1e-28	Klebsiella pneumoniae, cellular organisms, Bacteria, Proteobacteria, Gammaproteobacteria, Enterobacterales, Enterobacteriaceae, Klebsiella/Raoultella group, Klebsiella,	Bacteria	Proteobacteria	Gammaproteobacteria	Enterobacterales	Enterobacteriaceae	Klebsiella	low	no_hit	Unknown_Myoviridae	NA;NA;NA;NA;NA;NA;NA	unbinned	27	26	1	15	12	11	15	1	0	185.252	183.564	1.68794	126.596	58.656	56.9681	126.596	1.68794	0	3.25003	6.32978	0.0602837	4.08373	2.256	4.06915	8.43971	0.140662	0	WesternAtlantic	both_oceans	both_habitats	***	1.28272
WA_000000461971_11	YP_009819657.1	49.41	0.981609	427	3.6e-139	Vibrio phage VspSw_1, Viruses, Duplodnaviria, Heunggongvirae, Uroviricota, Caudoviricetes, Caudovirales, Demerecviridae, Pogseptimavirus, Pogseptimavirus VspSw1,	Bacteria	Proteobacteria	Gammaproteobacteria	Vibrionales	Vibrionaceae	Vibrio	medium	Vibrio	Unknown_Bacteroidetes	NA;NA;NA;NA;NA;NA;NA	unbinned	27	27	0	15	12	12	15	0	0	169.795	169.795	0	114.221	55.5741	55.5741	114.221	0	0	2.97887	5.85501	0	3.68456	2.13746	3.96958	7.61476	0	0	WesternAtlantic	WA_only	both_habitats	***	1.28563
WA_000000181398_3	WP_204741950.1	46.98	0.416667	215	6.3e-50	Intestinimonas butyriciproducens, cellular organisms, Bacteria, Terrabacteria group, Firmicutes, Clostridia, Eubacteriales, Eubacteriales incertae sedis, Intestinimonas,	Bacteria	Firmicutes	Clostridia	Eubacteriales	Eubacteriales_family	Intestinimonas	low	no_hit	Unknown_Siphoviridae	NA;NA;NA;NA;NA;NA;NA	unbinned	29	29	0	15	14	14	15	0	0	318.452	318.452	0	177.901	140.551	140.551	177.901	0	0	5.58688	10.9811	0	5.73875	5.40579	10.0393	11.8601	0	0	WesternAtlantic	WA_only	both_habitats	***	1.27609
WA_000000568907_4	YP_008320314.1	86.9	0.998077	519	0	Viruses; Duplodnaviria; Heunggongvirae; Uroviricota; Caudoviricetes; Caudovirales; Podoviridae; Puniceispirillum phage HMO-2011	Bacteria	Proteobacteria	Alphaproteobacteria	Puniceispirillales	Puniceispirillaceae	Puniceispirillum	high	Puniceispirillum	Unknown_Bacteroidetes	NA;NA;NA;NA;NA;NA;NA	unbinned	24	19	5	14	10	9	10	1	4	83.7674	74.1267	9.64075	44.3474	39.42	37.4918	36.6348	1.92815	7.7126	1.4696	2.55609	0.344312	1.43056	1.51615	2.67799	2.44232	0.160679	0.482037	WesternAtlantic	both_oceans	both_habitats	**	1.24241
WA_000000403644_9	WP_048902082.1	47.13	0.211679	87	2.3e-14	Archaea; Euryarchaeota; Stenosarchaea group; Methanomicrobia; Methanosarcinales; Methanosarcinaceae; Methanohalophilus	Archaea	Euryarchaeota	Methanomicrobia	Methanosarcinales	Methanosarcinaceae	Methanohalophilus	low	no_hit	Unknown_Siphoviridae	NA;NA;NA;NA;NA;NA;NA	unbinned	25	25	0	14	11	11	14	0	0	134.173	134.173	0	89.4486	44.7243	44.7243	89.4486	0	0	2.35391	4.62665	0	2.88544	1.72017	3.19459	5.96324	0	0	WesternAtlantic	WA_only	both_habitats	***	1.30193
WA_000000244493_1	YP_009791281.1	86.39	0.994118	338	2.4e-226	Synechococcus phage Bellamy, Viruses, Duplodnaviria, Heunggongvirae, Uroviricota, Caudoviricetes, Caudovirales, Myoviridae, Bellamyvirus, Bellamyvirus bellamy,	Bacteria	Cyanobacteria	Unclassified_Synechococcales	Synechococcales	Synechococcaceae	Synechococcus	high	Synechococcus	Bellamyvirus	NA;NA;NA;NA;NA;NA;NA	unbinned	21	21	0	12	9	9	12	0	0	94.3659	94.3659	0	56.0298	38.3362	38.3362	56.0298	0	0	1.65554	3.254	0	1.80741	1.47447	2.7383	3.73532	0	0	WesternAtlantic	WA_only	both_habitats	***	1.40536
WA_000000305687_1	YP_004324193.1	64.66	0.979742	532	5.2e-262	Viruses; Duplodnaviria; Heunggongvirae; Uroviricota; Caudoviricetes; Caudovirales; Myoviridae; Synechococcus phage S-SSM7	Bacteria	Cyanobacteria	Unclassified_Synechococcales	Synechococcales	Synechococcaceae	Synechococcus	medium	Synechococcus	Unknown_Siphoviridae	NA;NA;NA;NA;NA;NA;NA	unbinned	15	15	0	10	5	5	10	0	0	64.4216	64.4216	0	41.8535	22.5681	22.5681	41.8535	0	0	1.1302	2.22143	0	1.35011	0.868003	1.61201	2.79023	0	0	WesternAtlantic	WA_only	both_habitats	***	1.41419
WA_000000110147_2	YP_007517946.1	54.35	0.953875	517	1.6e-206	Pelagibacter phage HTVC008M, Viruses, Duplodnaviria, Heunggongvirae, Uroviricota, Caudoviricetes, Caudovirales, Myoviridae, unclassified Myoviridae,	Bacteria	Proteobacteria	Alphaproteobacteria	Pelagibacterales	Pelagibacteraceae	Pelagibacter	medium	Pelagibacter	Unknown_Caudoviricetes	NA;NA;NA;NA;NA;NA;NA	unbinned	28	28	0	15	13	13	15	0	0	171.012	171.012	0	94.5497	76.4619	76.4619	94.5497	0	0	3.0002	5.89695	0	3.04999	2.94084	5.46157	6.30331	0	0	WesternAtlantic	WA_only	both_habitats	***	1.37959
WA_000000230960_19	WP_086424984.1	35.31	0.624454	286	2.4e-48	Nitrospira cf. moscoviensis SBR1015, cellular organisms, Bacteria, Nitrospirae, Nitrospira, Nitrospirales, Nitrospiraceae, Nitrospira,	Bacteria	Nitrospirae	Nitrospira	Nitrospirales	Nitrospiraceae	Nitrospira	medium	Nitrospira	Unknown_Siphoviridae	NA;NA;NA;NA;NA;NA;NA	unbinned	21	21	0	14	7	7	14	0	0	95.1071	95.1071	0	64.702	30.4051	30.4051	64.702	0	0	1.66855	3.27955	0	2.08716	1.16943	2.17179	4.31347	0	0	WesternAtlantic	WA_only	both_habitats	***	1.3277
WA_000000105031_5	WP_153953050.1	30.83	0.895652	412	1e-44	Halosegnis longus, cellular organisms, Archaea, Euryarchaeota, Stenosarchaea group, Halobacteria, Halobacteriales, Haloarculaceae, Halosegnis,	Archaea	Euryarchaeota	Halobacteria	Halobacteriales	Haloarculaceae	Halosegnis	medium	Halosegnis	Unknown_Candidatus_Bathyarchaeota	NA;NA;NA;NA;NA;NA;NA	unbinned	16	16	0	9	7	7	9	0	0	56.913	56.913	0	35.6009	21.3121	21.3121	35.6009	0	0	0.998474	1.96252	0	1.14842	0.819697	1.52229	2.37339	0	0	WesternAtlantic	WA_only	both_habitats	***	1.41238
WA_000000509725_1	YP_004322266.1	56.51	0.739011	269	1.3e-107	Synechococcus phage S-SM2, Viruses, Duplodnaviria, Heunggongvirae, Uroviricota, Caudoviricetes, Caudovirales, Myoviridae, Bellamyvirus, unclassified Bellamyvirus,	Bacteria	Cyanobacteria	Unclassified_Synechococcales	Synechococcales	Synechococcaceae	Synechococcus	medium	Synechococcus	Unknown_Bacteria	NA;NA;NA;NA;NA;NA;NA	unbinned	30	21	9	19	11	10	11	1	8	169.249	141.704	27.545	112.628	56.6203	52.6416	89.0622	3.97872	23.5663	2.96928	4.88633	0.98375	3.63318	2.1777	3.76011	5.93748	0.33156	1.47289	WesternAtlantic	both_oceans	both_habitats	***	1.38455
WA_000000149961_2	WP_179192703.1	46.57	0.445415	204	3e-54	Bacteria; Proteobacteria; Alphaproteobacteria; Rhodospirillales; Acetobacteraceae; Acetobacter	Bacteria	Proteobacteria	Alphaproteobacteria	Rhodospirillales	Acetobacteraceae	Acetobacter	low	no_hit	Unknown_Rhodobacteraceae	NA;NA;NA;NA;NA;NA;NA	unbinned	18	15	3	11	7	7	8	0	3	53.2697	44.513	8.75666	31.8645	21.4052	21.4052	23.1079	0	8.75666	0.934556	1.53493	0.312738	1.02789	0.823276	1.52894	1.54052	0	0.547291	WesternAtlantic	both_oceans	both_habitats	**	1.40711
WA_000000085001_2	WP_157618753.1	73.17	0.258403	123	3.4e-57	Vibrio sp. HI00D65, cellular organisms, Bacteria, Proteobacteria, Gammaproteobacteria, Vibrionales, Vibrionaceae, Vibrio, unclassified Vibrio,	Bacteria	Proteobacteria	Gammaproteobacteria	Vibrionales	Vibrionaceae	Vibrio	low	no_hit	Unknown_Rhodobacteraceae	NA;NA;NA;NA;NA;NA;NA	unbinned	26	26	0	14	12	12	14	0	0	176.468	176.468	0	87.5319	88.9361	88.9361	87.5319	0	0	3.09593	6.0851	0	2.82361	3.42062	6.35258	5.83546	0	0	WesternAtlantic	WA_only	both_habitats	***	1.36223
WA_000000197164_9	WP_113028233.1	41.83	0.897172	349	7.9e-77	Odoribacter splanchnicus, cellular organisms, Bacteria, FCB group, Bacteroidetes/Chlorobi group, Bacteroidetes, Bacteroidia, Bacteroidales, Odoribacteraceae, Odoribacter,	Bacteria	Bacteroidetes	Bacteroidia	Bacteroidales	Odoribacteraceae	Odoribacter	medium	Odoribacter	Unknown_Viruses	NA;NA;NA;NA;NA;NA;NA	unbinned	28	28	0	15	13	13	15	0	0	329.058	329.058	0	189.015	140.043	140.043	189.015	0	0	5.77294	11.3468	0	6.09725	5.38626	10.0031	12.601	0	0	WesternAtlantic	WA_only	both_habitats	***	1.28951
WA_000000000112_1	WP_197465833.1	63.4	0.478615	235	1.8e-106	Bacteria; Proteobacteria; Gammaproteobacteria; Vibrionales; Vibrionaceae; Vibrio	Bacteria	Proteobacteria	Gammaproteobacteria	Vibrionales	Vibrionaceae	Vibrio	low	no_hit	Unknown_Viruses	NA;NA;NA;NA;NA;NA;NA	unbinned	13	13	0	8	5	5	8	0	0	46.2861	46.2861	0	26.5464	19.7396	19.7396	26.5464	0	0	0.812036	1.59607	0	0.856336	0.759217	1.40997	1.76976	0	0	WesternAtlantic	WA_only	both_habitats	**	1.41413
WA_000000271142_1	WP_072595172.1	27.98	0.546067	243	7e-12	Campylobacter concisus, cellular organisms, Bacteria, Proteobacteria, delta/epsilon subdivisions, Epsilonproteobacteria, Campylobacterales, Campylobacteraceae, Campylobacter,	Bacteria	Proteobacteria	Epsilonproteobacteria	Campylobacterales	Campylobacteraceae	Campylobacter	low	no_hit	Unknown_Viruses	NA;NA;NA;NA;NA;NA;NA	unbinned	23	23	0	12	11	11	12	0	0	224.561	224.561	0	137.19	87.3709	87.3709	137.19	0	0	3.93966	7.74348	0	4.42548	3.36042	6.24078	9.14599	0	0	WesternAtlantic	WA_only	both_habitats	***	1.40832
EPR_000000056255_1	YP_004322266.1	90.22	0.990625	317	5e-219	Synechococcus phage S-SM2, Viruses, Duplodnaviria, Heunggongvirae, Uroviricota, Caudoviricetes, Caudovirales, Myoviridae, Bellamyvirus, unclassified Bellamyvirus,	Bacteria	Cyanobacteria	Unclassified_Synechococcales	Synechococcales	Synechococcaceae	Synechococcus	high	Synechococcus	Llyrvirus	NA;NA;NA;NA;NA;NA;NA	unbinned	32	26	6	19	13	12	14	1	5	213.409	197.394	16.0144	136.122	77.2867	74.5016	122.893	2.78511	13.2293	3.74401	6.8067	0.571941	4.39103	2.97256	5.32154	8.19285	0.232092	0.826828	EastPacific	both_oceans	both_habitats	***	1.12118
WA_000000069524_1	YP_008320314.1	86.98	0.996835	315	8.4e-211	Viruses; Duplodnaviria; Heunggongvirae; Uroviricota; Caudoviricetes; Caudovirales; Podoviridae; Puniceispirillum phage HMO-2011	Bacteria	Proteobacteria	Alphaproteobacteria	Puniceispirillales	Puniceispirillaceae	Puniceispirillum	high	Puniceispirillum	Unknown_Podoviridae	NA;NA;NA;NA;NA;NA;NA	unbinned	24	24	0	14	10	10	14	0	0	120.923	120.923	0	70.509	50.4139	50.4139	70.509	0	0	2.12145	4.16976	0	2.27448	1.939	3.601	4.7006	0	0	WesternAtlantic	WA_only	both_habitats	***	1.39042
WA_000000090125_8	WP_124981551.1	47.51	0.97026	522	1.8e-159	Nonlabens xiamenensis, cellular organisms, Bacteria, FCB group, Bacteroidetes/Chlorobi group, Bacteroidetes, Flavobacteriia, Flavobacteriales, Flavobacteriaceae, Nonlabens,	Bacteria	Bacteroidetes	Flavobacteriia	Flavobacteriales	Flavobacteriaceae	Nonlabens	medium	Nonlabens	Unknown_Gammaproteobacteria	NA;NA;NA;NA;NA;NA;NA	unbinned	28	28	0	15	13	13	15	0	0	278.511	278.511	0	168.142	110.369	110.369	168.142	0	0	4.88615	9.60381	0	5.42393	4.24496	7.88349	11.2094	0	0	WesternAtlantic	WA_only	both_habitats	***	1.27518
WA_000000175640_12	WP_216071850.1	59.22	0.429257	179	1.7e-63	Acinetobacter baylyi, cellular organisms, Bacteria, Proteobacteria, Gammaproteobacteria, Moraxellales, Moraxellaceae, Acinetobacter,	Bacteria	Proteobacteria	Gammaproteobacteria	Moraxellales	Moraxellaceae	Acinetobacter	low	no_hit	Unknown_Flavobacteriia	NA;NA;NA;NA;NA;NA;NA	unbinned	33	16	17	17	16	7	9	9	8	344.632	67.5906	277.041	94.0391	250.593	28.8529	38.7377	221.74	55.3014	6.04617	2.33071	9.89433	3.03352	9.63818	2.06092	2.58251	18.4783	3.45634	WesternAtlantic	both_oceans	both_habitats	***	1.10734
WA_000000303431_14	YP_009213610.1	78.08	0.989071	543	0	Viruses; Duplodnaviria; Heunggongvirae; Uroviricota; Caudoviricetes; Caudovirales; Myoviridae; Prochlorococcus phage P-TIM68	Bacteria	Cyanobacteria	Unclassified_Synechococcales	Synechococcales	Prochlorococcaceae	Prochlorococcus	high	Prochlorococcus	Hyphomonas	NA;NA;NA;NA;NA;NA;NA	unbinned	5	5	0	3	2	2	3	0	0	12.1753	12.1753	0	8.11688	4.05844	4.05844	8.11688	0	0	0.213602	0.419839	0	0.261835	0.156094	0.289889	0.541126	0	0	WesternAtlantic	WA_only	both_habitats	NA	0
WA_000000036218_5	YP_008320314.1	86.51	0.998077	519	0	Viruses; Duplodnaviria; Heunggongvirae; Uroviricota; Caudoviricetes; Caudovirales; Podoviridae; Puniceispirillum phage HMO-2011	Bacteria	Proteobacteria	Alphaproteobacteria	Puniceispirillales	Puniceispirillaceae	Puniceispirillum	high	Puniceispirillum	Unknown_Bacteroidetes	NA;NA;NA;NA;NA;NA;NA	unbinned	8	8	0	5	3	3	5	0	0	25.0659	25.0659	0	13.0686	11.9974	11.9974	13.0686	0	0	0.439753	0.864343	0	0.421567	0.461438	0.856956	0.871238	0	0	WesternAtlantic	WA_only	both_habitats	NA	0
WA_000000454379_2	WP_200857586.1	52.34	0.203422	107	2.4e-27	Klebsiella pneumoniae, cellular organisms, Bacteria, Proteobacteria, Gammaproteobacteria, Enterobacterales, Enterobacteriaceae, Klebsiella/Raoultella group, Klebsiella,	Bacteria	Proteobacteria	Gammaproteobacteria	Enterobacterales	Enterobacteriaceae	Klebsiella	low	no_hit	Unknown_Myoviridae	NA;NA;NA;NA;NA;NA;NA	unbinned	27	27	0	15	12	12	15	0	0	314.304	314.304	0	203.747	110.557	110.557	203.747	0	0	5.5141	10.8381	0	6.57248	4.25219	7.89693	13.5831	0	0	WesternAtlantic	WA_only	both_habitats	***	1.25986
EPR_000000072131_4	WP_175887813.1	55.17	0.980973	464	3.6e-170	Burkholderia contaminans, cellular organisms, Bacteria, Proteobacteria, Betaproteobacteria, Burkholderiales, Burkholderiaceae, Burkholderia, Burkholderia cepacia complex,	Bacteria	Proteobacteria	Betaproteobacteria	Burkholderiales	Burkholderiaceae	Burkholderia	medium	Burkholderia	Unknown_Caudoviricetes	NA;NA;NA;NA;NA;NA;NA	unbinned	12	10	2	7	5	4	6	1	1	33.4448	26.379	7.06581	17.6645	15.7803	12.0119	14.3671	3.76843	3.29738	0.586751	0.909621	0.25235	0.569823	0.606935	0.857991	0.957809	0.314036	0.206086	EastPacific	both_oceans	both_habitats	NA	0
WA_000000406123_1	YP_009611774.1	50.28	0.98103	362	1.3e-118	Agrobacterium phage Atu_ph07, Viruses, Duplodnaviria, Heunggongvirae, Uroviricota, Caudoviricetes, Caudovirales, Myoviridae, Polybotosvirus, Polybotosvirus Atuph07,	Bacteria	Proteobacteria	Alphaproteobacteria	Hyphomicrobiales	Rhizobiaceae	Agrobacterium	medium	Agrobacterium	Unknown_Caudoviricetes	NA;NA;NA;NA;NA;NA;NA	unbinned	17	17	0	11	6	6	11	0	0	75.4771	75.4771	0	55.5512	19.926	19.926	55.5512	0	0	1.32416	2.60266	0	1.79197	0.766383	1.42328	3.70341	0	0	WesternAtlantic	WA_only	both_habitats	**	1.41314
WA_000000065914_19	YP_006560377.1	61	0.992556	400	8.1e-177	Nonlabens phage P12024S, Viruses, Duplodnaviria, Heunggongvirae, Uroviricota, Caudoviricetes, Caudovirales, Siphoviridae, Inhavirus, Inhavirus P12024L,	Bacteria	Bacteroidetes	Flavobacteriia	Flavobacteriales	Flavobacteriaceae	Nonlabens	medium	Nonlabens	Unknown_Viruses	NA;NA;NA;NA;NA;NA;NA	unbinned	23	23	0	12	11	11	12	0	0	86.2484	86.2484	0	53.3524	32.896	32.896	53.3524	0	0	1.51313	2.97408	0	1.72104	1.26523	2.34972	3.55683	0	0	WesternAtlantic	WA_only	both_habitats	***	1.30662
WA_000000393938_1	WP_197465833.1	65.85	0.51735	164	6.1e-79	Bacteria; Proteobacteria; Gammaproteobacteria; Vibrionales; Vibrionaceae; Vibrio	Bacteria	Proteobacteria	Gammaproteobacteria	Vibrionales	Vibrionaceae	Vibrio	medium	Vibrio	Unknown_Rhodothermaceae	NA;NA;NA;NA;NA;NA;NA	unbinned	24	24	0	13	11	11	13	0	0	120.541	120.541	0	66.0694	54.4721	54.4721	66.0694	0	0	2.11476	4.1566	0	2.13127	2.09508	3.89086	4.40463	0	0	WesternAtlantic	WA_only	both_habitats	***	1.36936
WA_000000051572_5	YP_004322781.1	59.38	0.653846	357	1.7e-153	Viruses; Duplodnaviria; Heunggongvirae; Uroviricota; Caudoviricetes; Caudovirales; Myoviridae; Ahtivirus; Ahtivirus sagseatwo; Synechococcus phage S-ShM2	Bacteria	Cyanobacteria	Unclassified_Synechococcales	Synechococcales	Synechococcaceae	Synechococcus	medium	Synechococcus	Robiginitomaculum	NA;NA;NA;NA;NA;NA;NA	unbinned	21	21	0	13	8	8	13	0	0	138.541	138.541	0	92.4288	46.1124	46.1124	92.4288	0	0	2.43055	4.77728	0	2.98157	1.77355	3.29374	6.16192	0	0	WesternAtlantic	WA_only	both_habitats	***	1.41404
EPR_000000107041_5	WP_176332498.1	85.9	0.285192	156	8.4e-78	Pseudomonas simiae, cellular organisms, Bacteria, Proteobacteria, Gammaproteobacteria, Pseudomonadales, Pseudomonadaceae, Pseudomonas,	Bacteria	Proteobacteria	Gammaproteobacteria	Pseudomonadales	Pseudomonadaceae	Pseudomonas	low	no_hit	Pelagivirus	NA;NA;NA;NA;NA;NA;NA	unbinned	28	27	1	15	13	12	15	1	0	247.248	244.6	2.64763	151.322	95.9258	93.2781	151.322	2.64763	0	4.33769	8.4345	0.0945583	4.88137	3.68945	6.66272	10.0882	0.220636	0	EastPacific	both_oceans	both_habitats	***	1.2459
WA_000000126927_7	YP_009213610.1	60.34	0.954296	522	8.9e-239	Viruses; Duplodnaviria; Heunggongvirae; Uroviricota; Caudoviricetes; Caudovirales; Myoviridae; Prochlorococcus phage P-TIM68	Bacteria	Cyanobacteria	Unclassified_Synechococcales	Synechococcales	Prochlorococcaceae	Prochlorococcus	medium	Prochlorococcus	Unknown_Siphoviridae	NA;NA;NA;NA;NA;NA;NA	unbinned	13	13	0	9	4	4	9	0	0	39.1035	39.1035	0	29.5313	9.57221	9.57221	29.5313	0	0	0.686026	1.3484	0	0.952622	0.368162	0.683729	1.96875	0	0	WesternAtlantic	WA_only	both_habitats	**	1.41421
EPM_000000182689_3	YP_009810942.1	58.38	0.941924	519	4.1e-231	Synechococcus phage S-T4, Viruses, Duplodnaviria, Heunggongvirae, Uroviricota, Caudoviricetes, Caudovirales, Myoviridae, Tamkungvirus, Tamkungvirus ST4,	Bacteria	Cyanobacteria	Unclassified_Synechococcales	Synechococcales	Synechococcaceae	Synechococcus	medium	Synechococcus	Unknown_Caudoviricetes	NA;NA;NA;NA;NA;NA;NA	unbinned	17	12	5	11	6	5	7	1	4	58.836	46.5027	12.3333	36.5956	22.2404	19.8142	26.6885	2.42623	9.90709	1.03221	1.60354	0.440476	1.1805	0.8554	1.4153	1.77923	0.202186	0.619193	EastPacific	both_oceans	both_habitats	NA	0
WA_000000099318_1	WP_197465833.1	76.07	0.541667	234	5.8e-130	Bacteria; Proteobacteria; Gammaproteobacteria; Vibrionales; Vibrionaceae; Vibrio	Bacteria	Proteobacteria	Gammaproteobacteria	Vibrionales	Vibrionaceae	Vibrio	high	Vibrio	Unknown_Rhodospirillaceae	NA;NA;NA;NA;NA;NA;NA	unbinned	23	21	2	13	10	9	12	1	1	137.708	132.808	4.89972	73.4958	64.2122	60.8597	71.9486	3.35244	1.54728	2.41593	4.5796	0.17499	2.37083	2.4697	4.34712	4.79657	0.27937	0.096705	WesternAtlantic	both_oceans	both_habitats	***	1.41395
WA_000000082872_2	YP_008320314.1	90.42	0.997778	449	7.5e-321	Viruses; Duplodnaviria; Heunggongvirae; Uroviricota; Caudoviricetes; Caudovirales; Podoviridae; Puniceispirillum phage HMO-2011	Bacteria	Proteobacteria	Alphaproteobacteria	Puniceispirillales	Puniceispirillaceae	Puniceispirillum	high	Puniceispirillum	Unknown_Podoviridae	NA;NA;NA;NA;NA;NA;NA	unbinned	27	27	0	14	13	13	14	0	0	252.516	252.516	0	144.825	107.691	107.691	144.825	0	0	4.43011	8.70746	0	4.67179	4.14195	7.6922	9.65503	0	0	WesternAtlantic	WA_only	both_habitats	***	1.29202
WA_000000256183_1	WP_068432438.1	26.9	0.530997	197	2.2e-08	Magnetospirillum sp. XM-1, cellular organisms, Bacteria, Proteobacteria, Alphaproteobacteria, Rhodospirillales, Rhodospirillaceae, Magnetospirillum, unclassified Magnetospirillum,	Bacteria	Proteobacteria	Alphaproteobacteria	Rhodospirillales	Rhodospirillaceae	Magnetospirillum	low	no_hit	Unknown_Siphoviridae	NA;NA;NA;NA;NA;NA;NA	unbinned	28	28	0	15	13	13	15	0	0	265.148	265.148	0	160.65	104.498	104.498	160.65	0	0	4.65172	9.14304	0	5.18227	4.01914	7.46413	10.71	0	0	WesternAtlantic	WA_only	both_habitats	***	1.25754
WA_000000201567_4	YP_008320314.1	69.49	0.995781	472	2.5e-252	Viruses; Duplodnaviria; Heunggongvirae; Uroviricota; Caudoviricetes; Caudovirales; Podoviridae; Puniceispirillum phage HMO-2011	Bacteria	Proteobacteria	Alphaproteobacteria	Puniceispirillales	Puniceispirillaceae	Puniceispirillum	high	Puniceispirillum	Unknown_Podoviridae	NA;NA;NA;NA;NA;NA;NA	unbinned	23	23	0	12	11	11	12	0	0	113.519	113.519	0	63.2231	50.2964	50.2964	63.2231	0	0	1.99157	3.91447	0	2.03945	1.93448	3.5926	4.21487	0	0	WesternAtlantic	WA_only	both_habitats	***	1.2951
EPR_000000053190_1	YP_008320314.1	76.13	1	310	1.4e-181	Viruses; Duplodnaviria; Heunggongvirae; Uroviricota; Caudoviricetes; Caudovirales; Podoviridae; Puniceispirillum phage HMO-2011	Bacteria	Proteobacteria	Alphaproteobacteria	Puniceispirillales	Puniceispirillaceae	Puniceispirillum	high	Puniceispirillum	Unknown_Podoviridae	NA;NA;NA;NA;NA;NA;NA	unbinned	25	24	1	15	10	10	14	0	1	250.12	248.683	1.43747	155.607	94.5139	94.5139	154.169	0	1.43747	4.38808	8.57527	0.0513383	5.01957	3.63515	6.75099	10.2779	0	0.0898421	EastPacific	both_oceans	both_habitats	***	1.40109
WA_000000268446_1	WP_036060959.1	44.12	0.202381	68	9e-08	Bacteria; Spirochaetes; Leptospirales; Leptospiraceae; Leptospira	Bacteria	Spirochaetes	Spirochaetes_class	Leptospirales	Leptospiraceae	Leptospira	low	no_hit	Unknown_Firmicutes	NA;NA;NA;NA;NA;NA;NA	unbinned	24	24	0	14	10	10	14	0	0	125.993	125.993	0	88.5266	37.4663	37.4663	88.5266	0	0	2.2104	4.34458	0	2.8557	1.44101	2.67616	5.90177	0	0	WesternAtlantic	WA_only	both_habitats	***	1.30868
WA_000000114839_13	YP_008320314.1	46.23	1.06702	398	1.8e-113	Viruses; Duplodnaviria; Heunggongvirae; Uroviricota; Caudoviricetes; Caudovirales; Podoviridae; Puniceispirillum phage HMO-2011	Bacteria	Proteobacteria	Alphaproteobacteria	Puniceispirillales	Puniceispirillaceae	Puniceispirillum	medium	Puniceispirillum	Unknown_Podoviridae	NA;NA;NA;NA;NA;NA;NA	unbinned	27	27	0	15	12	12	15	0	0	254.169	254.169	0	158.296	95.8733	95.8733	158.296	0	0	4.4591	8.76444	0	5.10631	3.68744	6.8481	10.553	0	0	WesternAtlantic	WA_only	both_habitats	***	1.26427
WA_000000434999_4	YP_009778074.1	91.7	1.00347	578	0	uncultured phage_MedDCM-OCT-S28-C3, Viruses, Duplodnaviria, Heunggongvirae, Uroviricota, Caudoviricetes, Caudovirales, Autographiviridae, Pedosvirus, Pedosvirus S28C3,	uncultured phage_MedDCM	uncultured phage_MedDCM	uncultured phage_MedDCM	uncultured phage_MedDCM	uncultured phage_MedDCM	uncultured phage_MedDCM	high	uncultured phage_MedDCM	Pedosvirus	NA;NA;NA;NA;NA;NA;NA	unbinned	29	29	0	15	14	14	15	0	0	534.199	534.199	0	305.008	229.191	229.191	305.008	0	0	9.37191	18.4206	0	9.83896	8.81504	16.3708	20.3338	0	0	WesternAtlantic	WA_only	both_habitats	***	1.23466
WA_000000188014_15	WP_112259662.1	25.11	0.728125	466	1.5e-19	Phytoactinopolyspora halophila, cellular organisms, Bacteria, Terrabacteria group, Actinobacteria, Actinomycetia, Jiangellales, Jiangellaceae, Phytoactinopolyspora,	Bacteria	Actinobacteria	Actinomycetia	Jiangellales	Jiangellaceae	Phytoactinopolyspora	low	no_hit	Unknown_Siphoviridae	NA;NA;NA;NA;NA;NA;NA	unbinned	27	27	0	15	12	12	15	0	0	108.793	108.793	0	61.4464	47.3468	47.3468	61.4464	0	0	1.90865	3.75149	0	1.98214	1.82103	3.38191	4.09643	0	0	WesternAtlantic	WA_only	both_habitats	***	1.26808
WA_000000275932_7	WP_213072274.1	44.44	0.279904	117	2.6e-22	Bacteria; Proteobacteria; Gammaproteobacteria; Pseudomonadales; Moraxellaceae; Acinetobacter; Acinetobacter calcoaceticus/baumannii complex	Bacteria	Proteobacteria	Gammaproteobacteria	Moraxellales	Moraxellaceae	Acinetobacter	low	no_hit	Unknown_Siphoviridae	NA;NA;NA;NA;NA;NA;NA	unbinned	25	25	0	12	13	13	12	0	0	156.979	156.979	0	74.0918	82.8869	82.8869	74.0918	0	0	2.75401	5.41306	0	2.39006	3.18796	5.92049	4.93945	0	0	WesternAtlantic	WA_only	both_habitats	***	1.34739
WA_000000075551_1	YP_008320314.1	47.14	1.06371	384	7.3e-117	Viruses; Duplodnaviria; Heunggongvirae; Uroviricota; Caudoviricetes; Caudovirales; Podoviridae; Puniceispirillum phage HMO-2011	Bacteria	Proteobacteria	Alphaproteobacteria	Puniceispirillales	Puniceispirillaceae	Puniceispirillum	medium	Puniceispirillum	Unknown	NA;NA;NA;NA;NA;NA;NA	unbinned	29	29	0	15	14	14	15	0	0	305.822	305.822	0	175.593	130.229	130.229	175.593	0	0	5.36529	10.5456	0	5.66428	5.0088	9.30205	11.7062	0	0	WesternAtlantic	WA_only	both_habitats	***	1.38453
WA_000000263711_1	WP_197465833.1	73.93	0.477551	234	5.8e-125	Bacteria; Proteobacteria; Gammaproteobacteria; Vibrionales; Vibrionaceae; Vibrio	Bacteria	Proteobacteria	Gammaproteobacteria	Vibrionales	Vibrionaceae	Vibrio	low	no_hit	Unknown_Rhodospirillaceae	NA;NA;NA;NA;NA;NA;NA	unbinned	29	25	4	17	12	11	14	1	3	168.243	153.465	14.7781	93.6705	74.5726	71.1623	82.3027	3.41033	11.3678	2.95163	5.2919	0.52779	3.02163	2.86818	5.08302	5.48685	0.284194	0.710486	WesternAtlantic	both_oceans	both_habitats	***	1.39517
WA_000000183571_12	YP_008320314.1	49.04	0.909091	520	4.2e-170	Viruses; Duplodnaviria; Heunggongvirae; Uroviricota; Caudoviricetes; Caudovirales; Podoviridae; Puniceispirillum phage HMO-2011	Bacteria	Proteobacteria	Alphaproteobacteria	Puniceispirillales	Puniceispirillaceae	Puniceispirillum	medium	Puniceispirillum	Unknown_Siphoviridae	NA;NA;NA;NA;NA;NA;NA	unbinned	24	24	0	14	10	10	14	0	0	106.73	106.73	0	56.8707	49.8592	49.8592	56.8707	0	0	1.87245	3.68034	0	1.83454	1.91766	3.56137	3.79138	0	0	WesternAtlantic	WA_only	both_habitats	***	1.40427
WA_000000338623_2	YP_008320314.1	85.51	0.997963	490	0	Viruses; Duplodnaviria; Heunggongvirae; Uroviricota; Caudoviricetes; Caudovirales; Podoviridae; Puniceispirillum phage HMO-2011	Bacteria	Proteobacteria	Alphaproteobacteria	Puniceispirillales	Puniceispirillaceae	Puniceispirillum	high	Puniceispirillum	Unknown_Podoviridae	NA;NA;NA;NA;NA;NA;NA	unbinned	27	24	3	17	10	10	14	0	3	150.884	142.488	8.39502	91.2108	59.6727	59.6727	82.8158	0	8.39502	2.64708	4.9134	0.299822	2.94228	2.2951	4.26234	5.52105	0	0.524689	WesternAtlantic	both_oceans	both_habitats	***	1.40506
WA_000000029373_23	WP_195171067.1	43.26	0.513126	215	1.3e-42	Bacteria; Chloroflexi; Anaerolineae; Anaerolineales; Anaerolineaceae; Anaerolinea; unclassified Anaerolinea	Bacteria	Chloroflexi	Anaerolineae	Anaerolineales	Anaerolineaceae	Anaerolinea	medium	Anaerolinea	Unknown_Siphoviridae	NA;NA;NA;NA;NA;NA;NA	unbinned	29	29	0	15	14	14	15	0	0	577.228	577.228	0	321.45	255.778	255.778	321.45	0	0	10.1268	19.9044	0	10.3694	9.8376	18.2698	21.43	0	0	WesternAtlantic	WA_only	both_habitats	***	1.24454
WA_000000111207_7	WP_157618753.1	76.56	0.156863	64	9.5e-23	Vibrio sp. HI00D65, cellular organisms, Bacteria, Proteobacteria, Gammaproteobacteria, Vibrionales, Vibrionaceae, Vibrio, unclassified Vibrio,	Bacteria	Proteobacteria	Gammaproteobacteria	Vibrionales	Vibrionaceae	Vibrio	low	no_hit	Unknown_Viruses	NA;NA;NA;NA;NA;NA;NA	unbinned	9	9	0	4	5	5	4	0	0	22.6631	22.6631	0	9.55673	13.1064	13.1064	9.55673	0	0	0.397598	0.781487	0	0.308282	0.504091	0.93617	0.637116	0	0	WesternAtlantic	WA_only	both_habitats	NA	0
WA_000000094652_7	YP_008320314.1	49.89	0.821892	443	1.7e-150	Viruses; Duplodnaviria; Heunggongvirae; Uroviricota; Caudoviricetes; Caudovirales; Podoviridae; Puniceispirillum phage HMO-2011	Bacteria	Proteobacteria	Alphaproteobacteria	Puniceispirillales	Puniceispirillaceae	Puniceispirillum	medium	Puniceispirillum	Unknown_Podoviridae	NA;NA;NA;NA;NA;NA;NA	unbinned	28	27	1	16	12	12	15	0	1	223.842	221.982	1.86018	141.58	82.2614	82.2614	139.72	0	1.86018	3.92705	7.65454	0.0664351	4.56711	3.1639	5.87581	9.31469	0	0.116261	WesternAtlantic	both_oceans	both_habitats	***	1.26526
WA_000000086546_9	YP_009791281.1	71.79	0.994536	546	4.9e-307	Synechococcus phage Bellamy, Viruses, Duplodnaviria, Heunggongvirae, Uroviricota, Caudoviricetes, Caudovirales, Myoviridae, Bellamyvirus, Bellamyvirus bellamy,	Bacteria	Cyanobacteria	Unclassified_Synechococcales	Synechococcales	Synechococcaceae	Synechococcus	high	Synechococcus	Unknown_Siphoviridae	NA;NA;NA;NA;NA;NA;NA	unbinned	29	29	0	15	14	14	15	0	0	686.485	686.485	0	458.807	227.679	227.679	458.807	0	0	12.0436	23.6719	0	14.8002	8.75687	16.2628	30.5871	0	0	WesternAtlantic	WA_only	both_habitats	***	1.37302
WA_000000150483_1	YP_009791281.1	93.16	0.997375	380	5.2e-269	Synechococcus phage Bellamy, Viruses, Duplodnaviria, Heunggongvirae, Uroviricota, Caudoviricetes, Caudovirales, Myoviridae, Bellamyvirus, Bellamyvirus bellamy,	Bacteria	Cyanobacteria	Unclassified_Synechococcales	Synechococcales	Synechococcaceae	Synechococcus	high	Synechococcus	Bellamyvirus	NA;NA;NA;NA;NA;NA;NA	unbinned	26	26	0	15	11	11	15	0	0	126.024	126.024	0	78.9479	47.0763	47.0763	78.9479	0	0	2.21095	4.34566	0	2.54671	1.81063	3.36259	5.26319	0	0	WesternAtlantic	WA_only	both_habitats	***	1.27036
WA_000000171217_2	WP_149777357.1	65.38	0.0821485	52	8.5e-14	Bacteria; Proteobacteria; Alphaproteobacteria; Rhodobacterales; Roseobacteraceae; Ruegeria.	Bacteria	Proteobacteria	Alphaproteobacteria	Rhodobacterales	Roseobacteraceae	Ruegeria	low	no_hit	Unknown_Siphoviridae	NA;NA;NA;NA;NA;NA;NA	unbinned	11	11	0	6	5	5	6	0	0	36.4308	36.4308	0	17.7754	18.6554	18.6554	17.7754	0	0	0.639136	1.25623	0	0.5734	0.717514	1.33253	1.18503	0	0	WesternAtlantic	WA_only	both_habitats	NA	0
WA_000000175882_1	YP_009807551.1	88.84	0.997773	448	2.5e-308	Synechococcus T7-like phage S-TIP37, Viruses, Duplodnaviria, Heunggongvirae, Uroviricota, Caudoviricetes, Caudovirales, Autographiviridae, Igirivirus, Synechococcus virus STIP37,	Bacteria	Cyanobacteria	Unclassified_Synechococcales	Synechococcales	Synechococcaceae	Synechococcus	high	Synechococcus	Igirivirus	NA;NA;NA;NA;NA;NA;NA	unbinned	18	18	0	10	8	8	10	0	0	66.9914	66.9914	0	38.7061	28.2853	28.2853	38.7061	0	0	1.17529	2.31005	0	1.24859	1.08789	2.02038	2.58041	0	0	WesternAtlantic	WA_only	both_habitats	***	0.75625
WA_000000337336_2	WP_048902082.1	47.67	0.20331	86	2.5e-12	Archaea; Euryarchaeota; Stenosarchaea group; Methanomicrobia; Methanosarcinales; Methanosarcinaceae; Methanohalophilus	Archaea	Euryarchaeota	Methanomicrobia	Methanosarcinales	Methanosarcinaceae	Methanohalophilus	low	no_hit	Unknown_Siphoviridae	NA;NA;NA;NA;NA;NA;NA	unbinned	29	29	0	15	14	14	15	0	0	523.047	523.047	0	290.494	232.553	232.553	290.494	0	0	9.17626	18.0361	0	9.37077	8.94435	16.6109	19.3662	0	0	WesternAtlantic	WA_only	both_habitats	***	1.24201
WA_000000367582_3	WP_197465833.1	66.95	0.472617	233	8.2e-112	Bacteria; Proteobacteria; Gammaproteobacteria; Vibrionales; Vibrionaceae; Vibrio	Bacteria	Proteobacteria	Gammaproteobacteria	Vibrionales	Vibrionaceae	Vibrio	low	no_hit	Unknown_Viruses	NA;NA;NA;NA;NA;NA;NA	unbinned	9	9	0	5	4	4	5	0	0	29.1504	29.1504	0	15.3661	13.7843	13.7843	15.3661	0	0	0.51141	1.00519	0	0.495681	0.530165	0.984592	1.02441	0	0	WesternAtlantic	WA_only	both_habitats	NA	0
WA_000000487862_5	YP_008320314.1	48.53	1.06268	373	6.5e-120	Viruses; Duplodnaviria; Heunggongvirae; Uroviricota; Caudoviricetes; Caudovirales; Podoviridae; Puniceispirillum phage HMO-2011	Bacteria	Proteobacteria	Alphaproteobacteria	Puniceispirillales	Puniceispirillaceae	Puniceispirillum	medium	Puniceispirillum	Unknown_Flavobacteriia	NA;NA;NA;NA;NA;NA;NA	unbinned	29	29	0	15	14	14	15	0	0	317.074	317.074	0	188.53	128.543	128.543	188.53	0	0	5.56269	10.9336	0	6.08162	4.94397	9.18167	12.5687	0	0	WesternAtlantic	WA_only	both_habitats	***	1.37698
WA_000000064246_18	WP_173488455.1	66.22	0.260563	148	2.9e-53	Aliiroseovarius sp. xm-a-104, cellular organisms, Bacteria, Proteobacteria, Alphaproteobacteria, Rhodobacterales, Rhodobacteraceae, Aliiroseovarius, unclassified Aliiroseovarius,	Bacteria	Proteobacteria	Alphaproteobacteria	Rhodobacterales	Rhodobacteraceae	Aliiroseovarius	low	no_hit	Unknown_Viruses	NA;NA;NA;NA;NA;NA;NA	unbinned	21	21	0	12	9	9	12	0	0	146.905	146.905	0	94.7328	52.1717	52.1717	94.7328	0	0	2.57727	5.06567	0	3.0559	2.0066	3.72655	6.31552	0	0	WesternAtlantic	WA_only	both_habitats	***	1.41346
WA_000000126695_5	YP_007237121.1	49.07	0.993103	432	8.1e-136	Yersinia phage phiR2-01, Viruses, Duplodnaviria, Heunggongvirae, Uroviricota, Caudoviricetes, Caudovirales, Demerecviridae, Markadamsvirinae, Haartmanvirus, Haartmanvirus R201,	Bacteria	Proteobacteria	Gammaproteobacteria	Enterobacterales	Yersiniaceae	Yersinia	medium	Yersinia	Unknown_Bacteroidetes	NA;NA;NA;NA;NA;NA;NA	unbinned	21	21	0	14	7	7	14	0	0	100.648	100.648	0	74.2695	26.3785	26.3785	74.2695	0	0	1.76575	3.47062	0	2.39579	1.01456	1.88418	4.9513	0	0	WesternAtlantic	WA_only	both_habitats	***	1.27083
WA_000000146033_30	WP_197465833.1	58.33	0.478088	240	1.1e-95	Bacteria; Proteobacteria; Gammaproteobacteria; Vibrionales; Vibrionaceae; Vibrio	Bacteria	Proteobacteria	Gammaproteobacteria	Vibrionales	Vibrionaceae	Vibrio	low	no_hit	Unknown_Caudoviricetes	NA;NA;NA;NA;NA;NA;NA	unbinned	22	22	0	12	10	10	12	0	0	98.3109	98.3109	0	48.6006	49.7102	49.7102	48.6006	0	0	1.72475	3.39003	0	1.56776	1.91193	3.55073	3.24004	0	0	WesternAtlantic	WA_only	both_habitats	***	1.41202
WA_000000155827_10	YP_004322781.1	77.5	0.655738	360	4.4e-207	Viruses; Duplodnaviria; Heunggongvirae; Uroviricota; Caudoviricetes; Caudovirales; Myoviridae; Ahtivirus; Ahtivirus sagseatwo; Synechococcus phage S-ShM2	Bacteria	Cyanobacteria	Unclassified_Synechococcales	Synechococcales	Synechococcaceae	Synechococcus	high	Synechococcus	Unknown_Siphoviridae	NA;NA;NA;NA;NA;NA;NA	unbinned	24	24	0	12	12	12	12	0	0	239.448	239.448	0	149.756	89.6916	89.6916	149.756	0	0	4.20084	8.25683	0	4.83085	3.44968	6.40654	9.98377	0	0	WesternAtlantic	WA_only	both_habitats	***	1.38946
WA_000000071508_4	WP_012519351.1	75.38	0.118182	65	1.7e-24	Alteromonas mediterranea, cellular organisms, Bacteria, Proteobacteria, Gammaproteobacteria, Alteromonadales, Alteromonadaceae, Alteromonas/Salinimonas group, Alteromonas,	Bacteria	Proteobacteria	Gammaproteobacteria	Alteromonadales	Alteromonadaceae	Alteromonas	low	no_hit	Unknown_Viruses	NA;NA;NA;NA;NA;NA;NA	unbinned	29	29	0	15	14	14	15	0	0	263.724	263.724	0	141.787	121.937	121.937	141.787	0	0	4.62674	9.09394	0	4.57378	4.68988	8.70978	9.45248	0	0	WesternAtlantic	WA_only	both_habitats	***	1.35999
WA_000000195553_10	WP_216071850.1	58.1	0.429257	179	6.7e-62	Acinetobacter baylyi, cellular organisms, Bacteria, Proteobacteria, Gammaproteobacteria, Moraxellales, Moraxellaceae, Acinetobacter,	Bacteria	Proteobacteria	Gammaproteobacteria	Moraxellales	Moraxellaceae	Acinetobacter	low	no_hit	Unknown_Flavobacteriia	NA;NA;NA;NA;NA;NA;NA	unbinned	17	17	0	11	6	6	11	0	0	62.2474	62.2474	0	38.4705	23.7769	23.7769	38.4705	0	0	1.09206	2.14646	0	1.24098	0.914497	1.69835	2.5647	0	0	WesternAtlantic	WA_only	both_habitats	***	1.39809
WA_000000074007_1	WP_157618753.1	68.24	0.307054	148	1.1e-61	Vibrio sp. HI00D65, cellular organisms, Bacteria, Proteobacteria, Gammaproteobacteria, Vibrionales, Vibrionaceae, Vibrio, unclassified Vibrio,	Bacteria	Proteobacteria	Gammaproteobacteria	Vibrionales	Vibrionaceae	Vibrio	low	no_hit	Unknown_Verrucomicrobia	NA;NA;NA;NA;NA;NA;NA	unbinned	22	22	0	13	9	9	13	0	0	124.579	124.579	0	67.0274	57.5511	57.5511	67.0274	0	0	2.18559	4.29581	0	2.16218	2.21351	4.1108	4.4685	0	0	WesternAtlantic	WA_only	both_habitats	***	1.40382
WA_000000112476_2	YP_007517946.1	58.93	0.955963	521	1.3e-225	Pelagibacter phage HTVC008M, Viruses, Duplodnaviria, Heunggongvirae, Uroviricota, Caudoviricetes, Caudovirales, Myoviridae, unclassified Myoviridae,	Bacteria	Proteobacteria	Alphaproteobacteria	Pelagibacterales	Pelagibacteraceae	Pelagibacter	medium	Pelagibacter	Unknown_Bacteria	NA;NA;NA;NA;NA;NA;NA	unbinned	17	17	0	11	6	6	11	0	0	105.067	105.067	0	74.6102	30.4573	30.4573	74.6102	0	0	1.84329	3.62302	0	2.40678	1.17143	2.17552	4.97401	0	0	WesternAtlantic	WA_only	both_habitats	**	1.41404
EPR_000000033083_4	YP_009778074.1	94.4	1	375	1.5e-269	uncultured phage_MedDCM-OCT-S28-C3, Viruses, Duplodnaviria, Heunggongvirae, Uroviricota, Caudoviricetes, Caudovirales, Autographiviridae, Pedosvirus, Pedosvirus S28C3,	uncultured phage_MedDCM	uncultured phage_MedDCM	uncultured phage_MedDCM	uncultured phage_MedDCM	uncultured phage_MedDCM	uncultured phage_MedDCM	high	uncultured phage_MedDCM	Pedosvirus	NA;NA;NA;NA;NA;NA;NA	unbinned	23	19	4	17	6	6	13	0	4	126.852	110.513	16.3393	93.5795	33.2727	33.2727	77.2403	0	16.3393	2.22548	3.81079	0.583546	3.01869	1.27972	2.37662	5.14935	0	1.02121	EastPacific	both_oceans	both_habitats	**	1.1712
WA_000000101249_4	WP_197465833.1	71.24	0.47166	233	7.4e-122	Bacteria; Proteobacteria; Gammaproteobacteria; Vibrionales; Vibrionaceae; Vibrio	Bacteria	Proteobacteria	Gammaproteobacteria	Vibrionales	Vibrionaceae	Vibrio	low	no_hit	Unknown_Methylophilaceae	NA;NA;NA;NA;NA;NA;NA	unbinned	27	27	0	15	12	12	15	0	0	238.594	238.594	0	132.603	105.992	105.992	132.603	0	0	4.18587	8.22739	0	4.2775	4.07661	7.57085	8.84017	0	0	WesternAtlantic	WA_only	both_habitats	***	1.38583
WA_000000284182_23	WP_013045250.1	78.39	0.998092	523	4.2e-312	Candidatus Puniceispirillum marinum, cellular organisms, Bacteria, Proteobacteria, Alphaproteobacteria, Alphaproteobacteria incertae sedis, SAR116 cluster, Candidatus Puniceispirillum,	Bacteria	Proteobacteria	Alphaproteobacteria	Puniceispirillales	Puniceispirillaceae	Puniceispirillum	high	Puniceispirillum	Candidatus Puniceispirillum	NA;NA;NA;NA;NA;NA;NA	unbinned	21	21	0	12	9	9	12	0	0	88.2304	88.2304	0	49.9618	38.2686	38.2686	49.9618	0	0	1.5479	3.04243	0	1.61167	1.47187	2.73347	3.33079	0	0	WesternAtlantic	WA_only	both_habitats	***	1.39384
WA_000000089631_29	WP_163656255.1	62.5	0.184486	88	9e-27	Orrella amnicola, cellular organisms, Bacteria, Proteobacteria, Betaproteobacteria, Burkholderiales, Alcaligenaceae, Orrella,	Bacteria	Proteobacteria	Betaproteobacteria	Burkholderiales	Alcaligenaceae	Orrella	low	no_hit	Unknown_Caudoviricetes	NA;NA;NA;NA;NA;NA;NA	unbinned	10	10	0	6	4	4	6	0	0	27.3256	27.3256	0	16.5822	10.7434	10.7434	16.5822	0	0	0.479396	0.942261	0	0.534909	0.413207	0.767385	1.10548	0	0	WesternAtlantic	WA_only	both_habitats	NA	0
WA_000000550086_1	WP_201272760.1	73.33	0.108303	60	3e-19	Bacteria; Proteobacteria; Alphaproteobacteria; Hyphomicrobiales; Rhizobiaceae; Sinorhizobium/Ensifer group; Sinorhizobium	Bacteria	Proteobacteria	Alphaproteobacteria	Hyphomicrobiales	Rhizobiaceae	Sinorhizobium	low	no_hit	Unknown_Viruses	NA;NA;NA;NA;NA;NA;NA	unbinned	33	28	5	19	14	13	15	1	4	244.526	232.863	11.6633	156.449	88.0777	86.6701	146.193	1.40763	10.2556	4.28993	8.02976	0.416545	5.04673	3.3876	6.19072	9.74619	0.117303	0.640976	WesternAtlantic	both_oceans	both_habitats	***	1.22942
WA_000000056768_1	YP_008320314.1	48.15	1.05882	378	1.4e-121	Viruses; Duplodnaviria; Heunggongvirae; Uroviricota; Caudoviricetes; Caudovirales; Podoviridae; Puniceispirillum phage HMO-2011	Bacteria	Proteobacteria	Alphaproteobacteria	Puniceispirillales	Puniceispirillaceae	Puniceispirillum	medium	Puniceispirillum	Unknown_Viruses	NA;NA;NA;NA;NA;NA;NA	unbinned	17	17	0	10	7	7	10	0	0	78.3262	78.3262	0	43.3759	34.9503	34.9503	43.3759	0	0	1.37414	2.7009	0	1.39922	1.34424	2.49645	2.89172	0	0	WesternAtlantic	WA_only	both_habitats	***	1.41421
WA_000000058246_6	YP_007517946.1	71.85	0.974729	540	2.5e-290	Pelagibacter phage HTVC008M, Viruses, Duplodnaviria, Heunggongvirae, Uroviricota, Caudoviricetes, Caudovirales, Myoviridae, unclassified Myoviridae,	Bacteria	Proteobacteria	Alphaproteobacteria	Pelagibacterales	Pelagibacteraceae	Pelagibacter	high	Pelagibacter	Unknown_Bacteria	NA;NA;NA;NA;NA;NA;NA	unbinned	18	18	0	13	5	5	13	0	0	62.3381	62.3381	0	46.4519	15.8862	15.8862	46.4519	0	0	1.09365	2.14959	0	1.49845	0.611006	1.13473	3.0968	0	0	WesternAtlantic	WA_only	both_habitats	***	1.28312
WA_000000016853_10	YP_009834234.1	74.65	0.980583	505	1e-295	Lentibacter virus vB_LenP_ICBM2, Viruses, Duplodnaviria, Heunggongvirae, Uroviricota, Caudoviricetes, Caudovirales, Zobellviridae, Cobavirinae, Siovirus, unclassified Siovirus,	Bacteria	Proteobacteria	Alphaproteobacteria	Rhodobacterales	Roseobacteraceae	Lentibacter	high	Lentibacter	Unknown_Podoviridae	NA;NA;NA;NA;NA;NA;NA	unbinned	28	28	0	15	13	13	15	0	0	292.679	292.679	0	173.704	118.975	118.975	173.704	0	0	5.13473	10.0924	0	5.60336	4.57598	8.49824	11.5803	0	0	WesternAtlantic	WA_only	both_habitats	***	1.25446
WA_000000202124_3	WP_076327996.1	57.78	0.0949367	45	8.4e-06	Paenibacillus amylolyticus, cellular organisms, Bacteria, Terrabacteria group, Firmicutes, Bacilli, Bacillales, Paenibacillaceae, Paenibacillus,	Bacteria	Firmicutes	Bacilli	Bacillales	Paenibacillaceae	Paenibacillus	low	no_hit	Unknown_Viruses	NA;NA;NA;NA;NA;NA;NA	unbinned	17	17	0	10	7	7	10	0	0	65.8084	65.8084	0	36.8997	28.9087	28.9087	36.8997	0	0	1.15453	2.26926	0	1.19031	1.11187	2.06491	2.45998	0	0	WesternAtlantic	WA_only	both_habitats	***	1.4141
WA_000000329953_3	WP_157618753.1	55.48	0.290837	146	4.8e-45	Vibrio sp. HI00D65, cellular organisms, Bacteria, Proteobacteria, Gammaproteobacteria, Vibrionales, Vibrionaceae, Vibrio, unclassified Vibrio,	Bacteria	Proteobacteria	Gammaproteobacteria	Vibrionales	Vibrionaceae	Vibrio	low	no_hit	Unknown_Caudoviricetes	NA;NA;NA;NA;NA;NA;NA	unbinned	23	23	0	15	8	8	15	0	0	88.5464	88.5464	0	62.5817	25.9647	25.9647	62.5817	0	0	1.55345	3.05332	0	2.01876	0.998643	1.85462	4.17211	0	0	WesternAtlantic	WA_only	both_habitats	***	1.27508
WA_000000204140_1	WP_045689419.1	45.96	0.95549	322	8.5e-90	Hymenobacter sp. AT01-02, cellular organisms, Bacteria, FCB group, Bacteroidetes/Chlorobi group, Bacteroidetes, Cytophagia, Cytophagales, Hymenobacteraceae, Hymenobacter, unclassified Hymenobacter,	Bacteria	Bacteroidetes	Cytophagia	Cytophagales	Hymenobacteraceae	Hymenobacter	medium	Hymenobacter	Unknown_Caudoviricetes	NA;NA;NA;NA;NA;NA;NA	unbinned	20	20	0	11	9	9	11	0	0	107.768	107.768	0	53.8839	53.8839	53.8839	53.8839	0	0	1.89066	3.71613	0	1.73819	2.07246	3.84885	3.59226	0	0	WesternAtlantic	WA_only	both_habitats	***	1.41001
WA_000000096667_12	WP_138976142.1	42.86	0.295082	126	1.6e-23	Klebsiella pneumoniae, cellular organisms, Bacteria, Proteobacteria, Gammaproteobacteria, Enterobacterales, Enterobacteriaceae, Klebsiella/Raoultella group, Klebsiella,	Bacteria	Proteobacteria	Gammaproteobacteria	Enterobacterales	Enterobacteriaceae	Klebsiella	low	no_hit	Unknown_Siphoviridae	NA;NA;NA;NA;NA;NA;NA	unbinned	28	28	0	15	13	13	15	0	0	285.685	285.685	0	182.891	102.795	102.795	182.891	0	0	5.01202	9.85122	0	5.8997	3.95364	7.34247	12.1927	0	0	WesternAtlantic	WA_only	both_habitats	***	1.24323
WA_000000100576_2	YP_007674510.1	86.29	0.998175	547	0	Synechococcus phage S-SKS1, Viruses, Duplodnaviria, Heunggongvirae, Uroviricota, Caudoviricetes, Caudovirales, Myoviridae, Llyrvirus, Llyrvirus SSKS1,	Bacteria	Cyanobacteria	Unclassified_Synechococcales	Synechococcales	Synechococcaceae	Synechococcus	high	Synechococcus	Bellamyvirus	NA;NA;NA;NA;NA;NA;NA	unbinned	21	21	0	12	9	9	12	0	0	133.156	133.156	0	91.6849	41.4716	41.4716	91.6849	0	0	2.33608	4.5916	0	2.95758	1.59506	2.96226	6.11232	0	0	WesternAtlantic	WA_only	both_habitats	***	1.39511
WA_000000058733_7	YP_009810942.1	75.68	0.991684	477	3.7e-283	Synechococcus phage S-T4, Viruses, Duplodnaviria, Heunggongvirae, Uroviricota, Caudoviricetes, Caudovirales, Myoviridae, Tamkungvirus, Tamkungvirus ST4,	Bacteria	Cyanobacteria	Unclassified_Synechococcales	Synechococcales	Synechococcaceae	Synechococcus	high	Synechococcus	Unknown_Myoviridae	NA;NA;NA;NA;NA;NA;NA	unbinned	29	29	0	15	14	14	15	0	0	898.645	898.645	0	492.865	405.78	405.78	492.865	0	0	15.7657	30.9878	0	15.8989	15.6069	28.9843	32.8577	0	0	WesternAtlantic	WA_only	both_habitats	***	1.26355
WA_000000011442_6	YP_009800323.1	54.41	0.156682	68	5.4e-15	Aeromonas phage AhSzw-1, Viruses, Duplodnaviria, Heunggongvirae, Uroviricota, Caudoviricetes, Caudovirales, Demerecviridae, Shenzhenvirus, Shenzhenvirus AhSzw1,	Bacteria	Proteobacteria	Gammaproteobacteria	Aeromonadales	Aeromonadaceae	Aeromonas	low	no_hit	Unknown_Viruses	NA;NA;NA;NA;NA;NA;NA	unbinned	24	24	0	14	10	10	14	0	0	125.522	125.522	0	82.398	43.1242	43.1242	82.398	0	0	2.20214	4.32835	0	2.658	1.65862	3.0803	5.4932	0	0	WesternAtlantic	WA_only	both_habitats	***	1.27235
WA_000000087084_1	WP_157618753.1	68.75	0.411429	144	2.9e-65	Vibrio sp. HI00D65, cellular organisms, Bacteria, Proteobacteria, Gammaproteobacteria, Vibrionales, Vibrionaceae, Vibrio, unclassified Vibrio,	Bacteria	Proteobacteria	Gammaproteobacteria	Vibrionales	Vibrionaceae	Vibrio	low	no_hit	Candidatus Endolissoclinum	NA;NA;NA;NA;NA;NA;NA	unbinned	27	27	0	14	13	13	14	0	0	208.803	208.803	0	128.911	79.8927	79.8927	128.911	0	0	3.66322	7.20011	0	4.15841	3.0728	5.70662	8.59404	0	0	WesternAtlantic	WA_only	both_habitats	***	1.24649
EPM_000000051951_1	YP_003097347.1	95.75	1	353	1.4e-258	Viruses; Duplodnaviria; Heunggongvirae; Uroviricota; Caudoviricetes; Caudovirales; Myoviridae; Cymopoleiavirus; unclassified Cymopoleiavirus; Synechococcus phage S-RSM4	Bacteria	Cyanobacteria	Unclassified_Synechococcales	Synechococcales	Synechococcaceae	Synechococcus	high	Synechococcus	Cymopoleiavirus	NA;NA;NA;NA;NA;NA;NA	unbinned	37	21	16	24	13	8	13	5	11	303.916	234.485	69.4304	225.333	78.5826	64.3809	170.104	14.2017	55.2287	5.33186	8.0857	2.47966	7.26881	3.02241	4.59864	11.3403	1.18347	3.45179	EastPacific	both_oceans	both_habitats	**	1.38167
WA_000000143151_1	WP_198055908.1	37.11	0.636066	194	2.2e-27	unclassified Thermoactinomyces, cellular organisms, Bacteria, Terrabacteria group, Firmicutes, Bacilli, Bacillales, Thermoactinomycetaceae, Thermoactinomyces,	Bacteria	Firmicutes	Bacilli	Bacillales	Thermoactinomycetaceae	Thermoactinomyces	medium	Thermoactinomyces	Unknown_Viruses	NA;NA;NA;NA;NA;NA;NA	unbinned	28	28	0	15	13	13	15	0	0	234.131	234.131	0	123.823	110.308	110.308	123.823	0	0	4.10757	8.0735	0	3.99429	4.24263	7.87917	8.25487	0	0	WesternAtlantic	WA_only	both_habitats	***	1.2367
WA_000000126667_5	WP_217103279.1	50	0.947826	436	2.7e-140	Burkholderia multivorans, cellular organisms, Bacteria, Proteobacteria, Betaproteobacteria, Burkholderiales, Burkholderiaceae, Burkholderia, Burkholderia cepacia complex,	Bacteria	Proteobacteria	Betaproteobacteria	Burkholderiales	Burkholderiaceae	Burkholderia	medium	Burkholderia	Unknown_Siphoviridae	NA;NA;NA;NA;NA;NA;NA	unbinned	14	14	0	9	5	5	9	0	0	54.4912	54.4912	0	31.2416	23.2496	23.2496	31.2416	0	0	0.955986	1.87901	0	1.00779	0.894214	1.66068	2.08277	0	0	WesternAtlantic	WA_only	both_habitats	**	1.41195
WA_000000055699_3	WP_172423949.1	41.03	0.936293	485	2.9e-114	Bacteria; Firmicutes; Bacilli; Bacillales; Paenibacillaceae; Paenibacillus	Bacteria	Firmicutes	Bacilli	Bacillales	Paenibacillaceae	Paenibacillus	medium	Paenibacillus	Candidatus Endolissoclinum	NA;NA;NA;NA;NA;NA;NA	unbinned	25	25	0	13	12	12	13	0	0	128.609	128.609	0	77.4238	51.1857	51.1857	77.4238	0	0	2.25631	4.43481	0	2.49754	1.96868	3.65612	5.16159	0	0	WesternAtlantic	WA_only	both_habitats	***	1.25904
EPM_000000005188_7	YP_009791281.1	87.87	0.990893	544	0	Synechococcus phage Bellamy, Viruses, Duplodnaviria, Heunggongvirae, Uroviricota, Caudoviricetes, Caudovirales, Myoviridae, Bellamyvirus, Bellamyvirus bellamy,	Bacteria	Cyanobacteria	Unclassified_Synechococcales	Synechococcales	Synechococcaceae	Synechococcus	high	Synechococcus	Bellamyvirus	NA;NA;NA;NA;NA;NA;NA	unbinned	22	16	6	12	10	7	9	3	3	72.6461	58.4416	14.2045	32.4675	40.1786	33.6851	24.7565	6.49351	7.71104	1.27449	2.01523	0.507305	1.04734	1.54533	2.40608	1.65043	0.541126	0.48194	EastPacific	both_oceans	both_habitats	**	1.391
EPM_000000195791_7	YP_003097347.1	97.31	0.997561	409	4e-303	Viruses; Duplodnaviria; Heunggongvirae; Uroviricota; Caudoviricetes; Caudovirales; Myoviridae; Cymopoleiavirus; unclassified Cymopoleiavirus; Synechococcus phage S-RSM4	Bacteria	Cyanobacteria	Unclassified_Synechococcales	Synechococcales	Synechococcaceae	Synechococcus	high	Synechococcus	Thetisvirus	NA;NA;NA;NA;NA;NA;NA	unbinned	31	26	5	17	14	12	14	2	3	279.869	263.023	16.8465	181.236	98.6335	89.9385	173.084	8.69496	8.15153	4.90998	9.06975	0.60166	5.84631	3.7936	6.42418	11.5389	0.72458	0.50947	EastPacific	both_oceans	both_habitats	***	1.31803
WA_000000024317_6	YP_010114608.1	59.84	0.994709	376	5.1e-171	Flavobacterium phage vB_FspM_immuto_2-6A, Viruses, Duplodnaviria, Heunggongvirae, Uroviricota, Caudoviricetes, Caudovirales, Myoviridae, unclassified Myoviridae,	Bacteria	Bacteroidetes	Flavobacteriia	Flavobacteriales	Flavobacteriaceae	Flavobacterium	medium	Flavobacterium	Candidatus Pelagibacter	NA;NA;NA;NA;NA;NA;NA	unbinned	13	12	1	8	5	5	7	0	1	35.3664	33.5981	1.76832	22.6935	12.673	12.673	20.9251	0	1.76832	0.620463	1.15856	0.0631543	0.732047	0.487422	0.905212	1.39501	0	0.11052	WesternAtlantic	both_oceans	both_habitats	**	1.28622
WA_000000241984_1	YP_195134.1	40.99	0.993827	322	1.4e-72	Synechococcus phage S-PM2, Viruses, Duplodnaviria, Heunggongvirae, Uroviricota, Caudoviricetes, Caudovirales, Myoviridae, Nodensvirus, Nodensvirus spm2,	Bacteria	Cyanobacteria	Unclassified_Synechococcales	Synechococcales	Synechococcaceae	Synechococcus	medium	Synechococcus	Unknown_Proteobacteria	NA;NA;NA;NA;NA;NA;NA	unbinned	25	25	0	15	10	10	15	0	0	150.602	150.602	0	108.653	41.9485	41.9485	108.653	0	0	2.64214	5.19317	0	3.50495	1.6134	2.99632	7.24357	0	0	WesternAtlantic	WA_only	both_habitats	**	1.40701
WA_000000023880_2	YP_009777747.1	92.61	0.998201	555	0	uncultured phage_MedDCM-OCT-S30-C28, Viruses, Duplodnaviria, Heunggongvirae, Uroviricota, Caudoviricetes, Caudovirales, Autographiviridae, Fussvirus, Fussvirus S30C28,	uncultured phage_MedDCM	uncultured phage_MedDCM	uncultured phage_MedDCM	uncultured phage_MedDCM	uncultured phage_MedDCM	uncultured phage_MedDCM	high	uncultured phage_MedDCM	Unknown_Siphoviridae	NA;NA;NA;NA;NA;NA;NA	unbinned	26	26	0	15	11	11	15	0	0	143.263	143.263	0	88.362	54.9006	54.9006	88.362	0	0	2.51338	4.94009	0	2.85039	2.11156	3.92147	5.8908	0	0	WesternAtlantic	WA_only	both_habitats	***	1.24501
WA_000000075229_4	WP_200857586.1	55.14	0.198148	107	6.9e-30	Klebsiella pneumoniae, cellular organisms, Bacteria, Proteobacteria, Gammaproteobacteria, Enterobacterales, Enterobacteriaceae, Klebsiella/Raoultella group, Klebsiella,	Bacteria	Proteobacteria	Gammaproteobacteria	Enterobacterales	Enterobacteriaceae	Klebsiella	low	no_hit	Unknown_Viruses	NA;NA;NA;NA;NA;NA;NA	unbinned	6	6	0	3	3	3	3	0	0	21.8682	21.8682	0	10.1089	11.7593	11.7593	10.1089	0	0	0.383653	0.754077	0	0.326094	0.452282	0.839952	0.673927	0	0	WesternAtlantic	WA_only	both_habitats	NA	0
WA_000000393398_2	WP_178380235.1	66.67	0.0716561	45	1.6e-07	Bacteria; Proteobacteria; Betaproteobacteria; Burkholderiales; Burkholderiaceae; Ralstonia	Bacteria	Proteobacteria	Betaproteobacteria	Burkholderiales	Burkholderiaceae	Ralstonia	low	no_hit	Unknown_Siphoviridae	NA;NA;NA;NA;NA;NA;NA	unbinned	23	23	0	13	10	10	13	0	0	251.192	251.192	0	131.45	119.742	119.742	131.45	0	0	4.40687	8.66178	0	4.24032	4.60545	8.55299	8.76333	0	0	WesternAtlantic	WA_only	both_habitats	***	1.40526
EPR_000000054387_2	YP_195134.1	51.69	0.973054	325	6.4e-113	Synechococcus phage S-PM2, Viruses, Duplodnaviria, Heunggongvirae, Uroviricota, Caudoviricetes, Caudovirales, Myoviridae, Nodensvirus, Nodensvirus spm2,	Bacteria	Cyanobacteria	Unclassified_Synechococcales	Synechococcales	Synechococcaceae	Synechococcus	medium	Synechococcus	Unknown_Caudoviricetes	NA;NA;NA;NA;NA;NA;NA	unbinned	21	20	1	12	9	9	11	0	1	103.066	100.731	2.33482	56.3692	46.6964	46.6964	54.0344	0	2.33482	1.80817	3.47347	0.0833864	1.81836	1.79601	3.33546	3.60229	0	0.145926	EastPacific	both_oceans	both_habitats	***	1.39742
WA_000000273860_1	WP_146039394.1	54.07	0.368308	172	7e-54	unclassified Variovorax, cellular organisms, Bacteria, Proteobacteria, Betaproteobacteria, Burkholderiales, Comamonadaceae, Variovorax,	Bacteria	Proteobacteria	Betaproteobacteria	Burkholderiales	Comamonadaceae	Variovorax	low	no_hit	Unknown_Siphoviridae	NA;NA;NA;NA;NA;NA;NA	unbinned	25	25	0	15	10	10	15	0	0	141.7	141.7	0	89.6959	52.0045	52.0045	89.6959	0	0	2.48597	4.88622	0	2.89342	2.00017	3.71461	5.97973	0	0	WesternAtlantic	WA_only	both_habitats	***	1.23235
EPR_000000021653_1	WP_197465833.1	75.21	0.477551	234	1.7e-129	Bacteria; Proteobacteria; Gammaproteobacteria; Vibrionales; Vibrionaceae; Vibrio	Bacteria	Proteobacteria	Gammaproteobacteria	Vibrionales	Vibrionaceae	Vibrio	low	no_hit	Unknown_Viruses	NA;NA;NA;NA;NA;NA;NA	unbinned	29	28	1	16	13	13	15	0	1	427.883	426.746	1.13678	223.718	204.165	204.165	222.581	0	1.13678	7.50672	14.7154	0.0405992	7.2167	7.85251	14.5832	14.8387	0	0.0710486	EastPacific	both_oceans	both_habitats	***	1.38107
WA_000000033874_2	WP_214609672.1	45.38	0.452471	238	6.2e-57	Acetobacter pasteurianus, cellular organisms, Bacteria, Proteobacteria, Alphaproteobacteria, Rhodospirillales, Acetobacteraceae, Acetobacter,	Bacteria	Proteobacteria	Alphaproteobacteria	Rhodospirillales	Acetobacteraceae	Acetobacter	low	no_hit	Unknown_Caudoviricetes	NA;NA;NA;NA;NA;NA;NA	unbinned	23	23	0	13	10	10	13	0	0	122.629	122.629	0	72.4339	50.1954	50.1954	72.4339	0	0	2.15139	4.2286	0	2.33658	1.93059	3.58539	4.82893	0	0	WesternAtlantic	WA_only	both_habitats	***	1.40227
WA_000000015212_47	YP_004322781.1	81.11	0.655738	360	5.6e-216	Viruses; Duplodnaviria; Heunggongvirae; Uroviricota; Caudoviricetes; Caudovirales; Myoviridae; Ahtivirus; Ahtivirus sagseatwo; Synechococcus phage S-ShM2	Bacteria	Cyanobacteria	Unclassified_Synechococcales	Synechococcales	Synechococcaceae	Synechococcus	high	Synechococcus	Unknown_Myoviridae	NA;NA;NA;NA;NA;NA;NA	unbinned	20	20	0	14	6	6	14	0	0	126.623	126.623	0	85.4302	41.1932	41.1932	85.4302	0	0	2.22146	4.36632	0	2.75581	1.58435	2.94237	5.69535	0	0	WesternAtlantic	WA_only	both_habitats	***	1.24503
WA_000000143272_11	WP_054946615.1	35.97	0.318807	139	1.5e-10	Novosphingobium sp. KN65.2, cellular organisms, Bacteria, Proteobacteria, Alphaproteobacteria, Sphingomonadales, Sphingomonadaceae, Novosphingobium, unclassified Novosphingobium,	Bacteria	Proteobacteria	Alphaproteobacteria	Sphingomonadales	Sphingomonadaceae	Novosphingobium	low	no_hit	Unknown_Viruses	NA;NA;NA;NA;NA;NA;NA	unbinned	6	6	0	4	2	2	4	0	0	17.1195	17.1195	0	10.4761	6.64337	6.64337	10.4761	0	0	0.300341	0.590326	0	0.337938	0.255514	0.474526	0.698406	0	0	WesternAtlantic	WA_only	both_habitats	NA	0
WA_000000559440_5	YP_007674510.1	86.24	0.992714	545	0	Synechococcus phage S-SKS1, Viruses, Duplodnaviria, Heunggongvirae, Uroviricota, Caudoviricetes, Caudovirales, Myoviridae, Llyrvirus, Llyrvirus SSKS1,	Bacteria	Cyanobacteria	Unclassified_Synechococcales	Synechococcales	Synechococcaceae	Synechococcus	high	Synechococcus	Unknown_Siphoviridae	NA;NA;NA;NA;NA;NA;NA	unbinned	29	29	0	15	14	14	15	0	0	414.976	414.976	0	240.057	174.919	174.919	240.057	0	0	7.28027	14.3095	0	7.74377	6.72765	12.4942	16.0038	0	0	WesternAtlantic	WA_only	both_habitats	***	1.30648
WA_000000565023_3	WP_217581021.1	59	0.337838	200	8e-72	Lysinibacillus sp. GbtcB16, cellular organisms, Bacteria, Terrabacteria group, Firmicutes, Bacilli, Bacillales, Bacillaceae, Lysinibacillus, unclassified Lysinibacillus,	Bacteria	Firmicutes	Bacilli	Bacillales	Bacillaceae	Lysinibacillus	low	no_hit	Erwinia	NA;NA;NA;NA;NA;NA;NA	unbinned	27	26	1	14	13	12	14	1	0	205.307	203.614	1.69365	96.5378	108.77	107.076	96.5378	1.69365	0	3.60188	7.02117	0.0604873	3.11412	4.18345	7.64829	6.43585	0.141137	0	WesternAtlantic	both_oceans	both_habitats	**	1.39472
WA_000000203284_1	YP_003097347.1	96.91	0.997429	388	3e-288	Viruses; Duplodnaviria; Heunggongvirae; Uroviricota; Caudoviricetes; Caudovirales; Myoviridae; Cymopoleiavirus; unclassified Cymopoleiavirus; Synechococcus phage S-RSM4	Bacteria	Cyanobacteria	Unclassified_Synechococcales	Synechococcales	Synechococcaceae	Synechococcus	high	Synechococcus	Unknown_Myoviridae	NA;NA;NA;NA;NA;NA;NA	unbinned	20	20	0	14	6	6	14	0	0	115.127	115.127	0	86.4886	28.6386	28.6386	86.4886	0	0	2.01978	3.9699	0	2.78996	1.10149	2.04562	5.76591	0	0	WesternAtlantic	WA_only	both_habitats	**	1.41013
WA_000000123010_7	YP_008320314.1	52.27	0.891344	484	9.6e-171	Viruses; Duplodnaviria; Heunggongvirae; Uroviricota; Caudoviricetes; Caudovirales; Podoviridae; Puniceispirillum phage HMO-2011	Bacteria	Proteobacteria	Alphaproteobacteria	Puniceispirillales	Puniceispirillaceae	Puniceispirillum	medium	Puniceispirillum	Unknown_Siphoviridae	NA;NA;NA;NA;NA;NA;NA	unbinned	15	15	0	10	5	5	10	0	0	60.3183	60.3183	0	29.3385	30.9798	30.9798	29.3385	0	0	1.05822	2.07994	0	0.946403	1.19153	2.21284	1.9559	0	0	WesternAtlantic	WA_only	both_habitats	NA	0
WA_000000429060_26	WP_157618753.1	64.86	0.304527	148	1.2e-59	Vibrio sp. HI00D65, cellular organisms, Bacteria, Proteobacteria, Gammaproteobacteria, Vibrionales, Vibrionaceae, Vibrio, unclassified Vibrio,	Bacteria	Proteobacteria	Gammaproteobacteria	Vibrionales	Vibrionaceae	Vibrio	low	no_hit	Unknown_Rhodospirillaceae	NA;NA;NA;NA;NA;NA;NA	unbinned	19	19	0	11	8	8	11	0	0	102.006	102.006	0	49.513	52.4929	52.4929	49.513	0	0	1.78958	3.51745	0	1.59719	2.01896	3.7495	3.30087	0	0	WesternAtlantic	WA_only	both_habitats	**	1.41378
WA_000000298434_5	WP_214680615.1	57.89	0.181818	76	7e-20	Bacteria; Proteobacteria; Gammaproteobacteria; Enterobacterales; Enterobacteriaceae; Escherichia	Bacteria	Proteobacteria	Gammaproteobacteria	Enterobacterales	Enterobacteriaceae	Escherichia	low	no_hit	Methylobacterium	NA;NA;NA;NA;NA;NA;NA	unbinned	17	17	0	10	7	7	10	0	0	78.3561	78.3561	0	39.7111	38.645	38.645	39.7111	0	0	1.37467	2.70193	0	1.281	1.48635	2.76036	2.6474	0	0	WesternAtlantic	WA_only	both_habitats	**	1.4141
WA_000000317861_2	YP_009325102.1	52.22	0.676692	270	1.8e-89	Synechococcus phage S-WAM1, Viruses, Duplodnaviria, Heunggongvirae, Uroviricota, Caudoviricetes, Caudovirales, Myoviridae, Libanvirus, unclassified Libanvirus,	Bacteria	Cyanobacteria	Unclassified_Synechococcales	Synechococcales	Synechococcaceae	Synechococcus	medium	Synechococcus	Unknown_Caudoviricetes	NA;NA;NA;NA;NA;NA;NA	unbinned	19	19	0	11	8	8	11	0	0	123.969	123.969	0	79.8536	44.115	44.115	79.8536	0	0	2.17489	4.27478	0	2.57592	1.69673	3.15107	5.32358	0	0	WesternAtlantic	WA_only	both_habitats	***	1.4142
WA_000000561366_5	WP_143090196.1	55.56	0.085389	45	1.8e-07	Sphingomonas rubra, cellular organisms, Bacteria, Proteobacteria, Alphaproteobacteria, Sphingomonadales, Sphingomonadaceae, Sphingomonas,	Bacteria	Proteobacteria	Alphaproteobacteria	Sphingomonadales	Sphingomonadaceae	Sphingomonas	low	no_hit	Unknown_Caudoviricetes	NA;NA;NA;NA;NA;NA;NA	unbinned	27	27	0	15	12	12	15	0	0	170.594	170.594	0	91.1105	79.4838	79.4838	91.1105	0	0	2.99288	5.88256	0	2.93905	3.05707	5.67742	6.07403	0	0	WesternAtlantic	WA_only	both_habitats	***	1.34403
EPM_000000242789_2	YP_008320314.1	52.66	1.03867	376	2.6e-132	Viruses; Duplodnaviria; Heunggongvirae; Uroviricota; Caudoviricetes; Caudovirales; Podoviridae; Puniceispirillum phage HMO-2011	Bacteria	Proteobacteria	Alphaproteobacteria	Puniceispirillales	Puniceispirillaceae	Puniceispirillum	medium	Puniceispirillum	Unknown_Siphoviridae	NA;NA;NA;NA;NA;NA;NA	unbinned	41	23	18	25	16	11	12	5	13	212.653	145.872	66.781	127.407	85.2458	73.2437	72.6282	12.0021	54.7789	3.73075	5.03006	2.38504	4.1099	3.27868	5.23169	4.84188	1.00018	3.42368	EastPacific	both_oceans	both_habitats	NA	0
WA_000000220633_1	YP_009213610.1	62.9	0.990268	407	8.1e-194	Viruses; Duplodnaviria; Heunggongvirae; Uroviricota; Caudoviricetes; Caudovirales; Myoviridae; Prochlorococcus phage P-TIM68	Bacteria	Cyanobacteria	Unclassified_Synechococcales	Synechococcales	Prochlorococcaceae	Prochlorococcus	medium	Prochlorococcus	Hyphomonas	NA;NA;NA;NA;NA;NA;NA	unbinned	12	12	0	8	4	4	8	0	0	42.0138	42.0138	0	27.6478	14.366	14.366	27.6478	0	0	0.737083	1.44875	0	0.891863	0.552538	1.02614	1.84318	0	0	WesternAtlantic	WA_only	both_habitats	**	1.41405
WA_000000534937_7	WP_181278414.1	47.46	0.940239	472	5.3e-136	Burkholderia gladioli, cellular organisms, Bacteria, Proteobacteria, Betaproteobacteria, Burkholderiales, Burkholderiaceae, Burkholderia,	Bacteria	Proteobacteria	Betaproteobacteria	Burkholderiales	Burkholderiaceae	Burkholderia	medium	Burkholderia	Unknown_Siphoviridae	NA;NA;NA;NA;NA;NA;NA	unbinned	9	9	0	6	3	3	6	0	0	27.962	27.962	0	19.3071	8.65491	8.65491	19.3071	0	0	0.490562	0.964207	0	0.62281	0.332881	0.618208	1.28714	0	0	WesternAtlantic	WA_only	both_habitats	NA	0
WA_000000181885_44	WP_211989730.1	69.81	0.24537	106	3.4e-39	Bacteria; Proteobacteria; Alphaproteobacteria; Hyphomicrobiales; Bradyrhizobiaceae; Bradyrhizobium	Bacteria	Proteobacteria	Alphaproteobacteria	Hyphomicrobiales	Bradyrhizobiaceae	Bradyrhizobium	low	no_hit	Unknown_Caudoviricetes	NA;NA;NA;NA;NA;NA;NA	unbinned	13	13	0	9	4	4	9	0	0	47.7078	47.7078	0	29.3983	18.3095	18.3095	29.3983	0	0	0.836979	1.6451	0	0.948333	0.704211	1.30782	1.95989	0	0	WesternAtlantic	WA_only	both_habitats	**	1.27656
WA_000000013613_1	WP_197465833.1	72.27	0.618182	238	1.7e-123	Bacteria; Proteobacteria; Gammaproteobacteria; Vibrionales; Vibrionaceae; Vibrio	Bacteria	Proteobacteria	Gammaproteobacteria	Vibrionales	Vibrionaceae	Vibrio	high	Vibrio	Unknown_Viruses	NA;NA;NA;NA;NA;NA;NA	unbinned	17	17	0	9	8	8	9	0	0	84.7829	84.7829	0	49.7702	35.0128	35.0128	49.7702	0	0	1.48742	2.92355	0	1.60549	1.34664	2.50091	3.31801	0	0	WesternAtlantic	WA_only	both_habitats	**	1.24146
WA_000000195539_6	YP_003097347.1	96.9	0.996364	548	0	Viruses; Duplodnaviria; Heunggongvirae; Uroviricota; Caudoviricetes; Caudovirales; Myoviridae; Cymopoleiavirus; unclassified Cymopoleiavirus; Synechococcus phage S-RSM4	Bacteria	Cyanobacteria	Unclassified_Synechococcales	Synechococcales	Synechococcaceae	Synechococcus	high	Synechococcus	Cymopoleiavirus	NA;NA;NA;NA;NA;NA;NA	unbinned	25	25	0	14	11	11	14	0	0	351.835	351.835	0	237.797	114.037	114.037	237.797	0	0	6.17254	12.1322	0	7.67088	4.38605	8.14553	15.8532	0	0	WesternAtlantic	WA_only	both_habitats	***	1.39528
WA_000000003749_5	WP_118630053.1	27.18	0.348837	195	6.1e-13	Ruminococcus sp. OM08-7, cellular organisms, Bacteria, Terrabacteria group, Firmicutes, Clostridia, Eubacteriales, Oscillospiraceae, Ruminococcus, unclassified Ruminococcus,	Bacteria	Firmicutes	Clostridia	Eubacteriales	Oscillospiraceae	Ruminococcus	low	no_hit	Unknown_Siphoviridae	NA;NA;NA;NA;NA;NA;NA	unbinned	22	22	0	13	9	9	13	0	0	113.995	113.995	0	56.9975	56.9975	56.9975	56.9975	0	0	1.99991	3.93086	0	1.83863	2.19221	4.07125	3.79983	0	0	WesternAtlantic	WA_only	both_habitats	***	1.40705
WA_000000133287_32	YP_009819657.1	50.47	0.97931	426	3.1e-140	Vibrio phage VspSw_1, Viruses, Duplodnaviria, Heunggongvirae, Uroviricota, Caudoviricetes, Caudovirales, Demerecviridae, Pogseptimavirus, Pogseptimavirus VspSw1,	Bacteria	Proteobacteria	Gammaproteobacteria	Vibrionales	Vibrionaceae	Vibrio	medium	Vibrio	Unknown_Flammeovirgaceae	NA;NA;NA;NA;NA;NA;NA	unbinned	14	14	0	10	4	4	10	0	0	56.0863	56.0863	0	44.3056	11.7807	11.7807	44.3056	0	0	0.983969	1.93401	0	1.42921	0.453103	0.841477	2.95371	0	0	WesternAtlantic	WA_only	both_habitats	**	1.41315
WA_000000109615_2	WP_211704923.1	69.23	0.163375	91	1.2e-30	Bacteria; Proteobacteria; Gammaproteobacteria; Enterobacterales; Enterobacteriaceae; Klebsiella/Raoultella group; Klebsiella	Bacteria	Proteobacteria	Gammaproteobacteria	Enterobacterales	Enterobacteriaceae	Klebsiella	low	no_hit	Unknown_Siphoviridae	NA;NA;NA;NA;NA;NA;NA	unbinned	14	13	1	8	6	6	7	0	1	45.2017	43.2016	2.00008	28.0011	17.2007	17.2007	26.001	0	2.00008	0.793012	1.48971	0.0714313	0.90326	0.661563	1.22862	1.7334	0	0.125005	WesternAtlantic	both_oceans	both_habitats	NA	0
WA_000000333879_1	WP_197465833.1	64.68	0.477642	235	3.9e-112	Bacteria; Proteobacteria; Gammaproteobacteria; Vibrionales; Vibrionaceae; Vibrio	Bacteria	Proteobacteria	Gammaproteobacteria	Vibrionales	Vibrionaceae	Vibrio	low	no_hit	Unknown_Viruses	NA;NA;NA;NA;NA;NA;NA	unbinned	27	24	3	15	12	11	13	1	2	118.424	110.046	8.37796	65.6651	52.7585	50.4942	59.5514	2.26431	6.11365	2.07761	3.79468	0.299213	2.11823	2.02917	3.60673	3.9701	0.188693	0.382103	WesternAtlantic	both_oceans	both_habitats	***	1.3459
WA_000000105298_6	WP_197465833.1	76.07	0.477551	234	1.5e-130	Bacteria; Proteobacteria; Gammaproteobacteria; Vibrionales; Vibrionaceae; Vibrio	Bacteria	Proteobacteria	Gammaproteobacteria	Vibrionales	Vibrionaceae	Vibrio	low	no_hit	Unknown_Podoviridae	NA;NA;NA;NA;NA;NA;NA	unbinned	28	28	0	15	13	13	15	0	0	410.831	410.831	0	211.668	199.163	199.163	211.668	0	0	7.20757	14.1666	0	6.828	7.66013	14.226	14.1112	0	0	WesternAtlantic	WA_only	both_habitats	***	1.38146
WA_000000095072_1	WP_180920496.1	67.61	0.126335	71	1e-22	Vibrio parahaemolyticus, cellular organisms, Bacteria, Proteobacteria, Gammaproteobacteria, Vibrionales, Vibrionaceae, Vibrio, Vibrio harveyi group,	Bacteria	Proteobacteria	Gammaproteobacteria	Vibrionales	Vibrionaceae	Vibrio	low	no_hit	Unknown_Siphoviridae	NA;NA;NA;NA;NA;NA;NA	unbinned	17	17	0	11	6	6	11	0	0	59.072	59.072	0	40.4385	18.6334	18.6334	40.4385	0	0	1.03635	2.03697	0	1.30447	0.716671	1.33096	2.6959	0	0	WesternAtlantic	WA_only	both_habitats	***	1.23532
WA_000000049719_9	WP_163656255.1	60.98	0.161736	82	4.5e-23	Orrella amnicola, cellular organisms, Bacteria, Proteobacteria, Betaproteobacteria, Burkholderiales, Alcaligenaceae, Orrella,	Bacteria	Proteobacteria	Betaproteobacteria	Burkholderiales	Alcaligenaceae	Orrella	low	no_hit	Unknown_Caudoviricetes	NA;NA;NA;NA;NA;NA;NA	unbinned	19	19	0	11	8	8	11	0	0	101.736	101.736	0	62.1842	39.5518	39.5518	62.1842	0	0	1.78484	3.50814	0	2.00594	1.52122	2.82513	4.14561	0	0	WesternAtlantic	WA_only	both_habitats	***	1.41399
WA_000000236058_1	WP_172423949.1	38.85	0.942197	489	2.9e-108	Bacteria; Firmicutes; Bacilli; Bacillales; Paenibacillaceae; Paenibacillus	Bacteria	Firmicutes	Bacilli	Bacillales	Paenibacillaceae	Paenibacillus	medium	Paenibacillus	NA	NA;NA;NA;NA;NA;NA;NA	unbinned	13	13	0	10	3	3	10	0	0	40.5692	40.5692	0	32.4124	8.15676	8.15676	32.4124	0	0	0.71174	1.39894	0	1.04556	0.313722	0.582626	2.16083	0	0	WesternAtlantic	WA_only	both_habitats	NA	0
WA_000000158132_12	YP_008320314.1	72.41	0.968685	464	2.9e-261	Viruses; Duplodnaviria; Heunggongvirae; Uroviricota; Caudoviricetes; Caudovirales; Podoviridae; Puniceispirillum phage HMO-2011	Bacteria	Proteobacteria	Alphaproteobacteria	Puniceispirillales	Puniceispirillaceae	Puniceispirillum	high	Puniceispirillum	Unknown_Podoviridae	NA;NA;NA;NA;NA;NA;NA	unbinned	21	21	0	13	8	8	13	0	0	110.939	110.939	0	68.145	42.7941	42.7941	68.145	0	0	1.9463	3.82548	0	2.19822	1.64593	3.05672	4.543	0	0	WesternAtlantic	WA_only	both_habitats	***	1.40696
WA_000000191646_1	WP_070611366.1	42.98	0.290816	114	5.4e-19	Klebsiella sp. HMSC16C06, cellular organisms, Bacteria, Proteobacteria, Gammaproteobacteria, Enterobacterales, Enterobacteriaceae, Klebsiella/Raoultella group, Klebsiella, unclassified Klebsiella,	Bacteria	Proteobacteria	Gammaproteobacteria	Enterobacterales	Enterobacteriaceae	Klebsiella	low	no_hit	Unknown_Siphoviridae	NA;NA;NA;NA;NA;NA;NA	unbinned	22	22	0	12	10	10	12	0	0	137.266	137.266	0	83.5532	53.7127	53.7127	83.5532	0	0	2.40817	4.73331	0	2.69526	2.06587	3.83662	5.57021	0	0	WesternAtlantic	WA_only	both_habitats	***	1.41228
WA_000000171219_8	WP_069625052.1	55.81	0.168627	86	1.5e-17	Methyloceanibacter marginalis, cellular organisms, Bacteria, Proteobacteria, Alphaproteobacteria, Hyphomicrobiales, Hyphomicrobiaceae, Methyloceanibacter,	Bacteria	Proteobacteria	Alphaproteobacteria	Hyphomicrobiales	Hyphomicrobiaceae	Methyloceanibacter	low	no_hit	Unknown_Siphoviridae	NA;NA;NA;NA;NA;NA;NA	unbinned	14	14	0	8	6	6	8	0	0	40.4113	40.4113	0	24.6837	15.7277	15.7277	24.6837	0	0	0.708971	1.39349	0	0.796248	0.60491	1.1234	1.64558	0	0	WesternAtlantic	WA_only	both_habitats	**	1.22702
WA_000000195802_65	WP_197465833.1	63.95	0.472617	233	5e-107	Bacteria; Proteobacteria; Gammaproteobacteria; Vibrionales; Vibrionaceae; Vibrio	Bacteria	Proteobacteria	Gammaproteobacteria	Vibrionales	Vibrionaceae	Vibrio	low	no_hit	Candidatus Pelagibacter	NA;NA;NA;NA;NA;NA;NA	unbinned	17	17	0	10	7	7	10	0	0	68.6955	68.6955	0	37.2854	31.4101	31.4101	37.2854	0	0	1.20518	2.36881	0	1.20275	1.20808	2.24358	2.48569	0	0	WesternAtlantic	WA_only	both_habitats	***	1.4098
WA_000000038829_5	YP_007517946.1	68.56	0.715447	264	6.2e-134	Pelagibacter phage HTVC008M, Viruses, Duplodnaviria, Heunggongvirae, Uroviricota, Caudoviricetes, Caudovirales, Myoviridae, unclassified Myoviridae,	Bacteria	Proteobacteria	Alphaproteobacteria	Pelagibacterales	Pelagibacteraceae	Pelagibacter	high	Pelagibacter	Unknown_Bacteria	NA;NA;NA;NA;NA;NA;NA	unbinned	36	21	15	24	12	9	12	3	12	199.26	135.255	64.0046	136.765	62.495	51.0225	84.2325	11.4725	52.5321	3.49578	4.66396	2.28588	4.41176	2.40366	3.64447	5.6155	0.956043	3.28325	WesternAtlantic	both_oceans	both_habitats	**	1.39696
WA_000000112908_19	WP_152835495.1	63.27	0.125641	49	5.9e-10	Salinivibrio sp. VYel6, cellular organisms, Bacteria, Proteobacteria, Gammaproteobacteria, Vibrionales, Vibrionaceae, Salinivibrio, unclassified Salinivibrio,	Bacteria	Proteobacteria	Gammaproteobacteria	Vibrionales	Vibrionaceae	Salinivibrio	low	no_hit	Unknown_Viruses	NA;NA;NA;NA;NA;NA;NA	unbinned	23	23	0	13	10	10	13	0	0	210.525	210.525	0	130.257	80.2682	80.2682	130.257	0	0	3.69343	7.2595	0	4.20185	3.08724	5.73344	8.68382	0	0	WesternAtlantic	WA_only	both_habitats	***	1.41316
WA_000000273310_13	WP_165643219.1	37.84	0.977974	444	2.2e-77	Enterocloster aldenensis, cellular organisms, Bacteria, Terrabacteria group, Firmicutes, Clostridia, Eubacteriales, Lachnospiraceae, Enterocloster,	Bacteria	Firmicutes	Clostridia	Eubacteriales	Lachnospiraceae	Enterocloster	medium	Enterocloster	Unknown_Viruses	NA;NA;NA;NA;NA;NA;NA	unbinned	22	22	0	11	11	11	11	0	0	130.544	130.544	0	74.5967	55.9475	55.9475	74.5967	0	0	2.29025	4.50152	0	2.40634	2.15183	3.99625	4.97311	0	0	WesternAtlantic	WA_only	both_habitats	***	1.40145
WA_000000007317_4	YP_009778013.1	87.5	0.980973	464	2.5e-313	uncultured phage_MedDCM-OCT-S45-C4, Viruses, Duplodnaviria, Heunggongvirae, Uroviricota, Caudoviricetes, Caudovirales, Autographiviridae, Ashivirus, Ashivirus S45C4,	uncultured phage_MedDCM	uncultured phage_MedDCM	uncultured phage_MedDCM	uncultured phage_MedDCM	uncultured phage_MedDCM	uncultured phage_MedDCM	high	uncultured phage_MedDCM	Kajamvirus	NA;NA;NA;NA;NA;NA;NA	unbinned	32	28	4	18	14	13	15	1	3	288.991	279.57	9.42108	171.935	117.057	114.231	165.34	2.82632	6.59475	5.07003	9.64036	0.336467	5.54628	4.50219	8.15932	11.0227	0.235527	0.412172	WesternAtlantic	both_oceans	both_habitats	***	1.39445
EPR_000000084927_9	WP_216071850.1	56.42	0.429257	179	7.2e-60	Acinetobacter baylyi, cellular organisms, Bacteria, Proteobacteria, Gammaproteobacteria, Moraxellales, Moraxellaceae, Acinetobacter,	Bacteria	Proteobacteria	Gammaproteobacteria	Moraxellales	Moraxellaceae	Acinetobacter	low	no_hit	Unknown_Viruses	NA;NA;NA;NA;NA;NA;NA	unbinned	15	8	7	12	3	3	5	0	7	47.5538	26.4485	21.1054	34.9975	12.5564	12.5564	13.8921	0	21.1054	0.834278	0.912017	0.753763	1.12895	0.482937	0.896882	0.926142	0	1.31908	EastPacific	both_oceans	both_habitats	NA	0
WA_000000042259_1	WP_156773640.1	69.05	0.0735552	42	1.2e-10	Bacteria; Proteobacteria; Betaproteobacteria; Burkholderiales; Burkholderiaceae; Paraburkholderia	Bacteria	Proteobacteria	Betaproteobacteria	Burkholderiales	Burkholderiaceae	Paraburkholderia	low	no_hit	Unknown_Siphoviridae	NA;NA;NA;NA;NA;NA;NA	unbinned	18	18	0	10	8	8	10	0	0	74.5296	74.5296	0	38.2403	36.2893	36.2893	38.2403	0	0	1.30754	2.56999	0	1.23356	1.39574	2.59209	2.54936	0	0	WesternAtlantic	WA_only	both_habitats	***	1.40993
WA_000000107320_1	WP_091908968.1	39.36	0.229268	94	5.6e-09	Chitinasiproducens palmae, cellular organisms, Bacteria, Proteobacteria, Betaproteobacteria, Burkholderiales, Burkholderiaceae, Chitinasiproducens,	Bacteria	Proteobacteria	Betaproteobacteria	Burkholderiales	Burkholderiaceae	Chitinasiproducens	low	no_hit	Unknown_Viruses	NA;NA;NA;NA;NA;NA;NA	unbinned	22	22	0	11	11	11	11	0	0	129.881	129.881	0	70.3749	59.5062	59.5062	70.3749	0	0	2.27861	4.47866	0	2.27016	2.2887	4.25044	4.69166	0	0	WesternAtlantic	WA_only	both_habitats	***	1.20334
EPM_000000074672_1	YP_007674510.1	84.31	0.997207	357	1.4e-231	Synechococcus phage S-SKS1, Viruses, Duplodnaviria, Heunggongvirae, Uroviricota, Caudoviricetes, Caudovirales, Myoviridae, Llyrvirus, Llyrvirus SSKS1,	Bacteria	Cyanobacteria	Unclassified_Synechococcales	Synechococcales	Synechococcaceae	Synechococcus	high	Synechococcus	Salacisavirus	NA;NA;NA;NA;NA;NA;NA	unbinned	19	18	1	14	5	5	13	0	1	73.4397	70.9502	2.48948	56.9468	16.4928	16.4928	54.4574	0	2.48948	1.28841	2.44656	0.08891	1.837	0.634339	1.17806	3.63049	0	0.155592	EastPacific	both_oceans	both_habitats	***	1.22634
WA_000000210598_40	YP_009325102.1	86.91	0.993603	466	1.1e-312	Synechococcus phage S-WAM1, Viruses, Duplodnaviria, Heunggongvirae, Uroviricota, Caudoviricetes, Caudovirales, Myoviridae, Libanvirus, unclassified Libanvirus,	Bacteria	Cyanobacteria	Unclassified_Synechococcales	Synechococcales	Synechococcaceae	Synechococcus	high	Synechococcus	Unknown_Siphoviridae	NA;NA;NA;NA;NA;NA;NA	unbinned	14	14	0	8	6	6	8	0	0	52.9704	52.9704	0	29.9295	23.041	23.041	29.9295	0	0	0.929306	1.82657	0	0.965467	0.886191	1.64578	1.9953	0	0	WesternAtlantic	WA_only	both_habitats	***	0.43552
WA_000000403971_7	WP_204741950.1	48.28	0.369763	203	2.1e-48	Intestinimonas butyriciproducens, cellular organisms, Bacteria, Terrabacteria group, Firmicutes, Clostridia, Eubacteriales, Eubacteriales incertae sedis, Intestinimonas,	Bacteria	Firmicutes	Clostridia	Eubacteriales	Eubacteriales_family	Intestinimonas	low	no_hit	Unknown_Alphaproteobacteria	NA;NA;NA;NA;NA;NA;NA	unbinned	9	9	0	4	5	5	4	0	0	23.1331	23.1331	0	9.53734	13.5958	13.5958	9.53734	0	0	0.405844	0.797694	0	0.307656	0.522915	0.971127	0.635822	0	0	WesternAtlantic	WA_only	both_habitats	NA	0
WA_000000296537_10	YP_006906397.1	50.13	1.01044	387	3e-125	Pectobacterium phage My1, Viruses, Duplodnaviria, Heunggongvirae, Uroviricota, Caudoviricetes, Caudovirales, Demerecviridae, Mccorquodalevirinae, Myunavirus, Myunavirus My1,	Bacteria	Proteobacteria	Gammaproteobacteria	Enterobacterales	Pectobacteriaceae	Pectobacterium	medium	Pectobacterium	Unknown_Bacteroidetes	NA;NA;NA;NA;NA;NA;NA	unbinned	16	16	0	10	6	6	10	0	0	94.8245	94.8245	0	66.6098	28.2146	28.2146	66.6098	0	0	1.66359	3.26981	0	2.1487	1.08518	2.01533	4.44066	0	0	WesternAtlantic	WA_only	both_habitats	***	1.41418
WA_000000124563_32	WP_200857586.1	52.34	0.201887	107	5.1e-28	Klebsiella pneumoniae, cellular organisms, Bacteria, Proteobacteria, Gammaproteobacteria, Enterobacterales, Enterobacteriaceae, Klebsiella/Raoultella group, Klebsiella,	Bacteria	Proteobacteria	Gammaproteobacteria	Enterobacterales	Enterobacteriaceae	Klebsiella	low	no_hit	Unknown_Pelagibacteraceae	NA;NA;NA;NA;NA;NA;NA	unbinned	28	28	0	15	13	13	15	0	0	314.244	314.244	0	210.827	103.417	103.417	210.827	0	0	5.51305	10.836	0	6.80088	3.97757	7.38691	14.0551	0	0	WesternAtlantic	WA_only	both_habitats	***	1.213
WA_000000120509_3	YP_009611774.1	52.84	0.800759	422	9.5e-145	Agrobacterium phage Atu_ph07, Viruses, Duplodnaviria, Heunggongvirae, Uroviricota, Caudoviricetes, Caudovirales, Myoviridae, Polybotosvirus, Polybotosvirus Atuph07,	Bacteria	Proteobacteria	Alphaproteobacteria	Hyphomicrobiales	Rhizobiaceae	Agrobacterium	medium	Agrobacterium	Unknown_Acidobacteria	NA;NA;NA;NA;NA;NA;NA	unbinned	17	17	0	12	5	5	12	0	0	70.6053	70.6053	0	53.0597	17.5456	17.5456	53.0597	0	0	1.23869	2.43467	0	1.7116	0.674832	1.25326	3.53731	0	0	WesternAtlantic	WA_only	both_habitats	**	1.40772
WA_000000216504_11	WP_204741950.1	46.77	0.365455	201	1.7e-46	Intestinimonas butyriciproducens, cellular organisms, Bacteria, Terrabacteria group, Firmicutes, Clostridia, Eubacteriales, Eubacteriales incertae sedis, Intestinimonas,	Bacteria	Firmicutes	Clostridia	Eubacteriales	Eubacteriales_family	Intestinimonas	low	no_hit	Unknown_Alphaproteobacteria	NA;NA;NA;NA;NA;NA;NA	unbinned	7	7	0	4	3	3	4	0	0	31.1932	31.1932	0	17.0145	14.1787	14.1787	17.0145	0	0	0.547249	1.07563	0	0.548854	0.545335	1.01277	1.1343	0	0	WesternAtlantic	WA_only	both_habitats	NA	0
WA_000000035826_7	WP_146605084.1	25.32	0.726989	466	5.9e-22	Jiangella anatolica, cellular organisms, Bacteria, Terrabacteria group, Actinobacteria, Actinomycetia, Jiangellales, Jiangellaceae, Jiangella,	Bacteria	Actinobacteria	Actinomycetia	Jiangellales	Jiangellaceae	Jiangella	low	no_hit	Unknown_Siphoviridae	NA;NA;NA;NA;NA;NA;NA	unbinned	28	28	0	15	13	13	15	0	0	431.887	431.887	0	251.311	180.576	180.576	251.311	0	0	7.57696	14.8927	0	8.10681	6.94522	12.8983	16.7541	0	0	WesternAtlantic	WA_only	both_habitats	***	1.20377
WA_000000508144_2	WP_156942052.1	63.83	0.111374	47	1.5e-06	unclassified Mesorhizobium, cellular organisms, Bacteria, Proteobacteria, Alphaproteobacteria, Hyphomicrobiales, Phyllobacteriaceae, Mesorhizobium,	Bacteria	Proteobacteria	Alphaproteobacteria	Hyphomicrobiales	Phyllobacteriaceae	Mesorhizobium	low	no_hit	Unknown_Viruses	NA;NA;NA;NA;NA;NA;NA	unbinned	17	17	0	10	7	7	10	0	0	65.9978	65.9978	0	42.2386	23.7592	23.7592	42.2386	0	0	1.15786	2.27578	0	1.36253	0.913815	1.69709	2.8159	0	0	WesternAtlantic	WA_only	both_habitats	***	1.3998
WA_000000348045_5	WP_126146915.1	56.74	0.848404	319	8.8e-122	Synechococcus elongatus, cellular organisms, Bacteria, Terrabacteria group, Cyanobacteria/Melainabacteria group, Cyanobacteria, Synechococcales, Synechococcaceae, Synechococcus,	Bacteria	Cyanobacteria	Unclassified_Synechococcales	Synechococcales	Synechococcaceae	Synechococcus	medium	Synechococcus	Unknown_Viruses	NA;NA;NA;NA;NA;NA;NA	unbinned	15	15	0	10	5	5	10	0	0	46.2209	46.2209	0	37.036	9.18492	9.18492	37.036	0	0	0.810893	1.59382	0	1.19471	0.353266	0.656066	2.46907	0	0	WesternAtlantic	WA_only	both_habitats	**	1.2034
WA_000000028095_12	WP_197465833.1	61.97	0.477551	234	2e-101	Bacteria; Proteobacteria; Gammaproteobacteria; Vibrionales; Vibrionaceae; Vibrio	Bacteria	Proteobacteria	Gammaproteobacteria	Vibrionales	Vibrionaceae	Vibrio	low	no_hit	Candidatus Pelagibacter	NA;NA;NA;NA;NA;NA;NA	unbinned	24	24	0	13	11	11	13	0	0	106.402	106.402	0	51.8371	54.5653	54.5653	51.8371	0	0	1.86671	3.66905	0	1.67216	2.09867	3.89752	3.4558	0	0	WesternAtlantic	WA_only	both_habitats	***	1.39242
WA_000000042049_8	no_hit	no_hit	no_hit	no_hit	no_hit	no_hit	no_hit	no_hit	no_hit	no_hit	no_hit	no_hit	no_hit	no_hit	Unknown_Bacteria	NA;NA;NA;NA;NA;NA;NA	unbinned	11	11	0	7	4	4	7	0	0	34.7319	34.7319	0	22.6085	12.1234	12.1234	22.6085	0	0	0.609332	1.19765	0	0.729307	0.466285	0.865957	1.50723	0	0	WesternAtlantic	WA_only	both_habitats	**	1.41352
WA_000000154772_5	WP_156942052.1	68.18	0.0763889	44	5e-07	unclassified Mesorhizobium, cellular organisms, Bacteria, Proteobacteria, Alphaproteobacteria, Hyphomicrobiales, Phyllobacteriaceae, Mesorhizobium,	Bacteria	Proteobacteria	Alphaproteobacteria	Hyphomicrobiales	Phyllobacteriaceae	Mesorhizobium	low	no_hit	Unknown_Viruses	NA;NA;NA;NA;NA;NA;NA	unbinned	29	29	0	15	14	14	15	0	0	499.578	499.578	0	308.489	191.089	191.089	308.489	0	0	8.76453	17.2268	0	9.95126	7.34958	13.6492	20.5659	0	0	WesternAtlantic	WA_only	both_habitats	***	1.19422
WA_000000240091_13	YP_007517946.1	63.16	0.967066	323	2.4e-147	Pelagibacter phage HTVC008M, Viruses, Duplodnaviria, Heunggongvirae, Uroviricota, Caudoviricetes, Caudovirales, Myoviridae, unclassified Myoviridae,	Bacteria	Proteobacteria	Alphaproteobacteria	Pelagibacterales	Pelagibacteraceae	Pelagibacter	medium	Pelagibacter	Unknown_Bacteria	NA;NA;NA;NA;NA;NA;NA	unbinned	22	22	0	15	7	7	15	0	0	119.076	119.076	0	87.0554	32.0204	32.0204	87.0554	0	0	2.08905	4.10606	0	2.80824	1.23155	2.28717	5.80369	0	0	WesternAtlantic	WA_only	both_habitats	***	1.20912
WA_000000027375_5	WP_163574565.1	59.42	0.192201	69	6.2e-14	Bacteria; Proteobacteria; Gammaproteobacteria; Enterobacterales; Enterobacteriaceae; Klebsiella	Bacteria	Proteobacteria	Gammaproteobacteria	Enterobacterales	Enterobacteriaceae	Klebsiella	low	no_hit	Unknown_Viruses	NA;NA;NA;NA;NA;NA;NA	unbinned	22	22	0	13	9	9	13	0	0	182.157	182.157	0	87.82	94.3367	94.3367	87.82	0	0	3.19573	6.28127	0	2.8329	3.62834	6.73834	5.85467	0	0	WesternAtlantic	WA_only	both_habitats	***	1.41419
WA_000000250361_36	YP_006560438.1	49.88	0.997525	403	5.4e-141	Nonlabens phage P12024L, Viruses, Duplodnaviria, Heunggongvirae, Uroviricota, Caudoviricetes, Caudovirales, Siphoviridae, Inhavirus, Inhavirus P12024L,	Bacteria	Bacteroidetes	Flavobacteriia	Flavobacteriales	Flavobacteriaceae	Nonlabens	medium	Nonlabens	Unknown_Siphoviridae	NA;NA;NA;NA;NA;NA;NA	unbinned	13	13	0	8	5	5	8	0	0	51.8416	51.8416	0	29.5056	22.336	22.336	29.5056	0	0	0.909501	1.78764	0	0.951793	0.859077	1.59543	1.96704	0	0	WesternAtlantic	WA_only	both_habitats	**	1.20302
WA_000000483595_197	YP_009302203.1	55.37	0.863415	531	7.6e-214	Cyanophage S-RIM50, Viruses, Duplodnaviria, Heunggongvirae, Uroviricota, Caudoviricetes, Caudovirales, Myoviridae, Neptunevirus, Neptunevirus srim50,	Bacteria	Cyanobacteria	Unclassified_Synechococcales	Synechococcales	Synechococcaceae	Synechococcus	medium	Synechococcus	Unknown_Euryarchaeota	NA;NA;NA;NA;NA;NA;NA	unbinned	9	9	0	6	3	3	6	0	0	34.2364	34.2364	0	20.1071	14.1293	14.1293	20.1071	0	0	0.600639	1.18057	0	0.648616	0.543435	1.00924	1.34047	0	0	WesternAtlantic	WA_only	both_habitats	NA	0
WA_000000282303_1	YP_008320314.1	53.6	1.00872	347	1.7e-123	Viruses; Duplodnaviria; Heunggongvirae; Uroviricota; Caudoviricetes; Caudovirales; Podoviridae; Puniceispirillum phage HMO-2011	Bacteria	Proteobacteria	Alphaproteobacteria	Puniceispirillales	Puniceispirillaceae	Puniceispirillum	medium	Puniceispirillum	Candidatus Endolissoclinum	NA;NA;NA;NA;NA;NA;NA	unbinned	11	11	0	5	6	6	5	0	0	35.9473	35.9473	0	20.7264	15.2209	15.2209	20.7264	0	0	0.630654	1.23956	0	0.668592	0.58542	1.08721	1.38176	0	0	WesternAtlantic	WA_only	both_habitats	NA	0
WA_000000284458_2	WP_176550810.1	61.58	0.453846	177	2.4e-68	Escherichia fergusonii, cellular organisms, Bacteria, Proteobacteria, Gammaproteobacteria, Enterobacterales, Enterobacteriaceae, Escherichia,	Bacteria	Proteobacteria	Gammaproteobacteria	Enterobacterales	Enterobacteriaceae	Escherichia	low	no_hit	Unknown_Viruses	NA;NA;NA;NA;NA;NA;NA	unbinned	27	27	0	15	12	12	15	0	0	312.217	312.217	0	174.248	137.97	137.97	174.248	0	0	5.4775	10.7661	0	5.62089	5.30653	9.85499	11.6165	0	0	WesternAtlantic	WA_only	both_habitats	***	1.39827
WA_000000139267_4	WP_126146915.1	49.78	0.893701	454	1.6e-152	Synechococcus elongatus, cellular organisms, Bacteria, Terrabacteria group, Cyanobacteria/Melainabacteria group, Cyanobacteria, Synechococcales, Synechococcaceae, Synechococcus,	Bacteria	Cyanobacteria	Unclassified_Synechococcales	Synechococcales	Synechococcaceae	Synechococcus	medium	Synechococcus	Unknown_Bacteroidetes	NA;NA;NA;NA;NA;NA;NA	unbinned	16	16	0	10	6	6	10	0	0	57.8951	57.8951	0	38.1581	19.737	19.737	38.1581	0	0	1.0157	1.99638	0	1.23091	0.759114	1.40978	2.54388	0	0	WesternAtlantic	WA_only	both_habitats	***	1.19777
WA_000000530921_9	YP_001285469.1	84.15	1	574	0	Viruses; Duplodnaviria; Heunggongvirae; Uroviricota; Caudoviricetes; Caudovirales; Autographiviridae; Voetvirus; Synechococcus phage Syn5	Bacteria	Cyanobacteria	Unclassified_Synechococcales	Synechococcales	Synechococcaceae	Synechococcus	high	Synechococcus	Voetvirus	NA;NA;NA;NA;NA;NA;NA	unbinned	28	28	0	15	13	13	15	0	0	196.995	196.995	0	123.437	73.5578	73.5578	123.437	0	0	3.45606	6.79294	0	3.98185	2.82915	5.25413	8.22916	0	0	WesternAtlantic	WA_only	both_habitats	***	1.19064
WA_000000056278_10	no_hit	no_hit	no_hit	no_hit	no_hit	no_hit	no_hit	no_hit	no_hit	no_hit	no_hit	no_hit	no_hit	no_hit	Unknown_Caudoviricetes	NA;NA;NA;NA;NA;NA;NA	unbinned	17	17	0	10	7	7	10	0	0	81.3169	81.3169	0	51.0264	30.2906	30.2906	51.0264	0	0	1.42661	2.80403	0	1.64601	1.16502	2.16361	3.40176	0	0	WesternAtlantic	WA_only	both_habitats	***	1.41396
WA_000000018975_34	WP_053358727.1	37.5	0.236066	144	3.6e-17	Bacillus sp. FJAT-26652, cellular organisms, Bacteria, Terrabacteria group, Firmicutes, Bacilli, Bacillales, Bacillaceae, Bacillus, unclassified Bacillus (in: Bacteria),	Bacteria	Firmicutes	Bacilli	Bacillales	Bacillaceae	Bacillus	low	no_hit	Unknown_Bacteroidetes	NA;NA;NA;NA;NA;NA;NA	unbinned	14	14	0	8	6	6	8	0	0	51.319	51.319	0	31.0471	20.2719	20.2719	31.0471	0	0	0.900333	1.76962	0	1.00152	0.779689	1.44799	2.06981	0	0	WesternAtlantic	WA_only	both_habitats	**	1.41362
WA_000000002821_1	WP_179943649.1	64.44	0.0740132	45	2.8e-09	Bacteria; Proteobacteria; Alphaproteobacteria; Rickettsiales; Anaplasmataceae; Wolbachieae; Wolbachia; unclassified Wolbachia	Bacteria	Proteobacteria	Alphaproteobacteria	Rickettsiales	Anaplasmataceae	Wolbachia	low	no_hit	Unknown_Candidatus_Omnitrophica	NA;NA;NA;NA;NA;NA;NA	unbinned	28	28	0	15	13	13	15	0	0	517.077	517.077	0	333.48	183.597	183.597	333.48	0	0	9.07152	17.8302	0	10.7574	7.06143	13.1141	22.232	0	0	WesternAtlantic	WA_only	both_habitats	***	1.19641
WA_000000282725_5	WP_186441604.1	75.19	0.227915	129	8.1e-54	Aminobacter sp. J44, cellular organisms, Bacteria, Proteobacteria, Alphaproteobacteria, Hyphomicrobiales, Phyllobacteriaceae, Aminobacter, unclassified Aminobacter,	Bacteria	Proteobacteria	Alphaproteobacteria	Hyphomicrobiales	Phyllobacteriaceae	Aminobacter	low	no_hit	Telmatospirillum	NA;NA;NA;NA;NA;NA;NA	unbinned	12	11	1	8	4	4	7	0	1	42.5147	40.9401	1.57462	30.705	11.8096	11.8096	29.1304	0	1.57462	0.745872	1.41173	0.0562364	0.990485	0.454217	0.843545	1.94203	0	0.0984136	WesternAtlantic	both_oceans	both_habitats	NA	0
WA_000000441049_4	WP_197465833.1	67.81	0.47166	233	1.2e-117	Bacteria; Proteobacteria; Gammaproteobacteria; Vibrionales; Vibrionaceae; Vibrio	Bacteria	Proteobacteria	Gammaproteobacteria	Vibrionales	Vibrionaceae	Vibrio	low	no_hit	Unknown_Methylophilaceae	NA;NA;NA;NA;NA;NA;NA	unbinned	16	16	0	8	8	8	8	0	0	55.0256	55.0256	0	31.7976	23.228	23.228	31.7976	0	0	0.965361	1.89743	0	1.02573	0.893385	1.65914	2.11984	0	0	WesternAtlantic	WA_only	both_habitats	***	1.41326
WA_000000415456_1	YP_007676457.1	90.2	0.996633	296	2.2e-204	Synechococcus phage S-RIP1, Viruses, Duplodnaviria, Heunggongvirae, Uroviricota, Caudoviricetes, Caudovirales, Autographiviridae, Kajamvirus, Kajamvirus SRIP1,	Bacteria	Cyanobacteria	Unclassified_Synechococcales	Synechococcales	Synechococcaceae	Synechococcus	high	Synechococcus	Pekhitvirus	NA;NA;NA;NA;NA;NA;NA	unbinned	35	29	6	19	16	14	15	2	4	558.146	540.142	18.0047	349.217	208.93	204.804	335.338	4.12608	13.8786	9.79204	18.6256	0.643026	11.2651	8.03576	14.6288	22.3559	0.34384	0.867415	WesternAtlantic	both_oceans	both_habitats	***	1.18242
WA_000000116249_1	YP_007676457.1	94.61	0.961165	297	9.4e-211	Synechococcus phage S-RIP1, Viruses, Duplodnaviria, Heunggongvirae, Uroviricota, Caudoviricetes, Caudovirales, Autographiviridae, Kajamvirus, Kajamvirus SRIP1,	Bacteria	Cyanobacteria	Unclassified_Synechococcales	Synechococcales	Synechococcaceae	Synechococcus	high	Synechococcus	Kajamvirus	NA;NA;NA;NA;NA;NA;NA	unbinned	34	29	5	19	15	14	15	1	4	458.957	447.42	11.537	296.357	162.6	160.797	286.622	1.80266	9.73435	8.05187	15.4283	0.412036	9.5599	6.25383	11.4855	19.1082	0.150221	0.608397	WesternAtlantic	both_oceans	both_habitats	***	1.1679
WA_000000387912_13	WP_197465833.1	64.1	0.476578	234	1.3e-112	Bacteria; Proteobacteria; Gammaproteobacteria; Vibrionales; Vibrionaceae; Vibrio	Bacteria	Proteobacteria	Gammaproteobacteria	Vibrionales	Vibrionaceae	Vibrio	low	no_hit	Unknown_Caudoviricetes	NA;NA;NA;NA;NA;NA;NA	unbinned	15	15	0	8	7	7	8	0	0	43.7903	43.7903	0	22.9161	20.8741	20.8741	22.9161	0	0	0.76825	1.51001	0	0.73923	0.80285	1.49101	1.52774	0	0	WesternAtlantic	WA_only	both_habitats	**	1.40985
WA_000000065691_5	YP_004322266.1	92.87	0.99763	421	4.3e-297	Synechococcus phage S-SM2, Viruses, Duplodnaviria, Heunggongvirae, Uroviricota, Caudoviricetes, Caudovirales, Myoviridae, Bellamyvirus, unclassified Bellamyvirus,	Bacteria	Cyanobacteria	Unclassified_Synechococcales	Synechococcales	Synechococcaceae	Synechococcus	high	Synechococcus	Bellamyvirus	NA;NA;NA;NA;NA;NA;NA	unbinned	21	21	0	12	9	9	12	0	0	121.172	121.172	0	79.7253	41.4466	41.4466	79.7253	0	0	2.12582	4.17834	0	2.57178	1.5941	2.96047	5.31502	0	0	WesternAtlantic	WA_only	both_habitats	***	1.40465
WA_000000061963_1	YP_009820987.1	83.54	0.98008	492	4.8e-313	Synechococcus phage S-B28, Viruses, Duplodnaviria, Heunggongvirae, Uroviricota, Caudoviricetes, Caudovirales, Autographiviridae, Qadamvirus, Qadamvirus SB28,	Bacteria	Cyanobacteria	Unclassified_Synechococcales	Synechococcales	Synechococcaceae	Synechococcus	high	Synechococcus	Qadamvirus	NA;NA;NA;NA;NA;NA;NA	unbinned	15	15	0	10	5	5	10	0	0	80.1134	80.1134	0	54.5925	25.5209	25.5209	54.5925	0	0	1.4055	2.76253	0	1.76105	0.981573	1.82292	3.6395	0	0	WesternAtlantic	WA_only	both_habitats	**	1.18285
WA_000000090347_1	YP_007675008.1	78.82	0.906667	340	1.3e-198	Viruses; Duplodnaviria; Heunggongvirae; Uroviricota; Caudoviricetes; Caudovirales; Siphoviridae; Cyanophage KBS-S-2A	Bacteria	Cyanobacteria	Unclassified_Synechococcales	Synechococcales	Synechococcaceae	Synechococcus	high	Synechococcus	Unknown_Siphoviridae	NA;NA;NA;NA;NA;NA;NA	unbinned	23	23	0	11	12	12	11	0	0	144.083	144.083	0	70.7045	73.3782	73.3782	70.7045	0	0	2.52777	4.96837	0	2.28079	2.82224	5.2413	4.71364	0	0	WesternAtlantic	WA_only	both_habitats	***	1.39168
WA_000000038993_11	YP_008320314.1	72.28	0.945565	469	3.7e-265	Viruses; Duplodnaviria; Heunggongvirae; Uroviricota; Caudoviricetes; Caudovirales; Podoviridae; Puniceispirillum phage HMO-2011	Bacteria	Proteobacteria	Alphaproteobacteria	Puniceispirillales	Puniceispirillaceae	Puniceispirillum	high	Puniceispirillum	Unknown_Podoviridae	NA;NA;NA;NA;NA;NA;NA	unbinned	13	13	0	8	5	5	8	0	0	37.5091	37.5091	0	24.482	13.0271	13.0271	24.482	0	0	0.658054	1.29342	0	0.789741	0.501043	0.930508	1.63213	0	0	WesternAtlantic	WA_only	both_habitats	**	1.41402
WA_000000569007_1	WP_200882057.1	72.13	0.151741	61	3.2e-22	Bacteria; Proteobacteria; Gammaproteobacteria; Oceanospirillales; Oceanospirillaceae; Nitrincola	Bacteria	Proteobacteria	Gammaproteobacteria	Oceanospirillales	Oceanospirillaceae	Nitrincola	low	no_hit	Ensifer	NA;NA;NA;NA;NA;NA;NA	unbinned	11	10	1	8	3	3	7	0	1	39.906	38.7975	1.1085	30.7609	9.14512	9.14512	29.6524	0	1.1085	0.700105	1.33784	0.0395893	0.992286	0.351735	0.653223	1.97682	0	0.0692812	WesternAtlantic	both_oceans	both_habitats	NA	0
WA_000000274167_2	YP_007677685.1	73.96	0.987993	576	0	Prochlorococcus phage P-GSP1, Viruses, Duplodnaviria, Heunggongvirae, Uroviricota, Caudoviricetes, Caudovirales, Autographiviridae, Lingvirus, Lingvirus PGSP1,	Bacteria	Cyanobacteria	Unclassified_Synechococcales	Synechococcales	Prochlorococcaceae	Prochlorococcus	high	Prochlorococcus	Lirvirus	NA;NA;NA;NA;NA;NA;NA	unbinned	17	17	0	9	8	8	9	0	0	89.6202	89.6202	0	51.2115	38.4087	38.4087	51.2115	0	0	1.57228	3.09035	0	1.65199	1.47726	2.74348	3.4141	0	0	WesternAtlantic	WA_only	both_habitats	**	1.1828
WA_000000440508_29	WP_201272760.1	71.43	0.100179	56	1.1e-16	Bacteria; Proteobacteria; Alphaproteobacteria; Hyphomicrobiales; Rhizobiaceae; Sinorhizobium/Ensifer group; Sinorhizobium	Bacteria	Proteobacteria	Alphaproteobacteria	Hyphomicrobiales	Rhizobiaceae	Sinorhizobium	low	no_hit	Unknown_Siphoviridae	NA;NA;NA;NA;NA;NA;NA	unbinned	27	27	0	15	12	12	15	0	0	136.515	136.515	0	83.304	53.211	53.211	83.304	0	0	2.395	4.70741	0	2.68723	2.04658	3.80078	5.5536	0	0	WesternAtlantic	WA_only	both_habitats	***	1.18722
WA_000000283636_8	WP_195640189.1	37.02	0.526582	208	2.4e-32	Bacteria; Bacteroidetes; Bacteroidia; Bacteroidales; Bacteroidaceae; Bacteroides	Bacteria	Bacteroidetes	Bacteroidia	Bacteroidales	Bacteroidaceae	Bacteroides	medium	Bacteroides	Unknown_Viruses	NA;NA;NA;NA;NA;NA;NA	unbinned	24	24	0	14	10	10	14	0	0	140.172	140.172	0	89.1234	51.0485	51.0485	89.1234	0	0	2.45916	4.83351	0	2.87495	1.9634	3.64632	5.94156	0	0	WesternAtlantic	WA_only	both_habitats	***	1.18429
WA_000000188273_1	YP_004322266.1	93.26	0.992767	549	0	Synechococcus phage S-SM2, Viruses, Duplodnaviria, Heunggongvirae, Uroviricota, Caudoviricetes, Caudovirales, Myoviridae, Bellamyvirus, unclassified Bellamyvirus,	Bacteria	Cyanobacteria	Unclassified_Synechococcales	Synechococcales	Synechococcaceae	Synechococcus	high	Synechococcus	Bellamyvirus	NA;NA;NA;NA;NA;NA;NA	unbinned	12	12	0	7	5	5	7	0	0	38.0749	38.0749	0	19.7425	18.3323	18.3323	19.7425	0	0	0.66798	1.31293	0	0.636855	0.70509	1.30945	1.31617	0	0	WesternAtlantic	WA_only	both_habitats	NA	0
WA_000000185715_6	WP_042671718.1	40.44	0.231293	136	1.7e-23	Methylobacterium sp. B34, cellular organisms, Bacteria, Proteobacteria, Alphaproteobacteria, Hyphomicrobiales, Methylobacteriaceae, Methylobacterium, unclassified Methylobacterium,	Bacteria	Proteobacteria	Alphaproteobacteria	Hyphomicrobiales	Methylobacteriaceae	Methylobacterium	low	no_hit	Henriciella	NA;NA;NA;NA;NA;NA;NA	unbinned	17	17	0	11	6	6	11	0	0	86.2056	86.2056	0	62.9017	23.3039	23.3039	62.9017	0	0	1.51238	2.97261	0	2.02909	0.896306	1.66457	4.19345	0	0	WesternAtlantic	WA_only	both_habitats	**	1.14453
WA_000000297806_10	WP_200857586.1	53.27	0.199255	107	1.1e-28	Klebsiella pneumoniae, cellular organisms, Bacteria, Proteobacteria, Gammaproteobacteria, Enterobacterales, Enterobacteriaceae, Klebsiella/Raoultella group, Klebsiella,	Bacteria	Proteobacteria	Gammaproteobacteria	Enterobacterales	Enterobacteriaceae	Klebsiella	low	no_hit	Unknown_Gammaproteobacteria	NA;NA;NA;NA;NA;NA;NA	unbinned	9	9	0	5	4	4	5	0	0	37.1347	37.1347	0	24.065	13.0698	13.0698	24.065	0	0	0.651487	1.28051	0	0.776289	0.502683	0.933555	1.60433	0	0	WesternAtlantic	WA_only	both_habitats	NA	0
WA_000000196744_5	YP_004322266.1	93.49	1	430	1.7e-307	Synechococcus phage S-SM2, Viruses, Duplodnaviria, Heunggongvirae, Uroviricota, Caudoviricetes, Caudovirales, Myoviridae, Bellamyvirus, unclassified Bellamyvirus,	Bacteria	Cyanobacteria	Unclassified_Synechococcales	Synechococcales	Synechococcaceae	Synechococcus	high	Synechococcus	Unknown_Siphoviridae	NA;NA;NA;NA;NA;NA;NA	unbinned	22	22	0	12	10	10	12	0	0	170.215	170.215	0	107.777	62.4382	62.4382	107.777	0	0	2.98623	5.86949	0	3.47668	2.40147	4.45987	7.18514	0	0	WesternAtlantic	WA_only	both_habitats	***	1.40602
WA_000000013519_1	WP_176052587.1	51.93	1.00597	337	5.8e-114	Paraburkholderia caribensis, cellular organisms, Bacteria, Proteobacteria, Betaproteobacteria, Burkholderiales, Burkholderiaceae, Paraburkholderia,	Bacteria	Proteobacteria	Betaproteobacteria	Burkholderiales	Burkholderiaceae	Paraburkholderia	medium	Paraburkholderia	Unknown_Deltaproteobacteria	NA;NA;NA;NA;NA;NA;NA	unbinned	27	27	0	14	13	13	14	0	0	239.436	239.436	0	141.001	98.4348	98.4348	141.001	0	0	4.20063	8.25641	0	4.54842	3.78595	7.03105	9.40008	0	0	WesternAtlantic	WA_only	both_habitats	***	1.17528
WA_000000386040_1	WP_206275453.1	70.55	1.01311	309	4.3e-162	Bacteria; Proteobacteria; Betaproteobacteria; Burkholderiales; Burkholderiaceae; Ralstonia	Bacteria	Proteobacteria	Betaproteobacteria	Burkholderiales	Burkholderiaceae	Ralstonia	high	Ralstonia	Unknown_Viruses	NA;NA;NA;NA;NA;NA;NA	unbinned	26	24	2	14	12	11	13	1	1	414.205	410.552	3.6526	204.18	210.024	208.198	202.354	1.8263	1.8263	7.26675	14.157	0.13045	6.58646	8.07786	14.8713	13.4903	0.152192	0.114144	WesternAtlantic	both_oceans	both_habitats	***	1.41169
EPR_000000158603_1	YP_009778074.1	94.56	0.997912	478	0	uncultured phage_MedDCM-OCT-S28-C3, Viruses, Duplodnaviria, Heunggongvirae, Uroviricota, Caudoviricetes, Caudovirales, Autographiviridae, Pedosvirus, Pedosvirus S28C3,	uncultured phage_MedDCM	uncultured phage_MedDCM	uncultured phage_MedDCM	uncultured phage_MedDCM	uncultured phage_MedDCM	uncultured phage_MedDCM	high	uncultured phage_MedDCM	Pedosvirus	NA;NA;NA;NA;NA;NA;NA	unbinned	29	27	2	17	12	12	15	0	2	155.594	151.175	4.41896	93.0307	62.5631	62.5631	88.6117	0	4.41896	2.72972	5.21292	0.15782	3.00099	2.40627	4.46879	5.90745	0	0.276185	EastPacific	both_oceans	both_habitats	***	1.1792
WA_000000405952_14	WP_149777357.1	68.75	0.0758294	48	2.1e-13	Bacteria; Proteobacteria; Alphaproteobacteria; Rhodobacterales; Roseobacteraceae; Ruegeria.	Bacteria	Proteobacteria	Alphaproteobacteria	Rhodobacterales	Roseobacteraceae	Ruegeria	low	no_hit	Unknown_Siphoviridae	NA;NA;NA;NA;NA;NA;NA	unbinned	5	5	0	4	1	1	4	0	0	12.4956	12.4956	0	11.0876	1.40795	1.40795	11.0876	0	0	0.219221	0.430882	0	0.357665	0.054152	0.100568	0.739175	0	0	WesternAtlantic	WA_only	both_habitats	NA	0
WA_000000455839_26	YP_009800323.1	54.41	0.157044	68	3.4e-14	Aeromonas phage AhSzw-1, Viruses, Duplodnaviria, Heunggongvirae, Uroviricota, Caudoviricetes, Caudovirales, Demerecviridae, Shenzhenvirus, Shenzhenvirus AhSzw1,	Bacteria	Proteobacteria	Gammaproteobacteria	Aeromonadales	Aeromonadaceae	Aeromonas	low	no_hit	Unknown_Bacteria	NA;NA;NA;NA;NA;NA;NA	unbinned	18	18	0	11	7	7	11	0	0	84.6466	84.6466	0	48.6268	36.0198	36.0198	48.6268	0	0	1.48503	2.91885	0	1.56861	1.38538	2.57285	3.24179	0	0	WesternAtlantic	WA_only	both_habitats	***	1.41215
WA_000000203676_5	YP_004322266.1	88.26	0.992714	545	0	Synechococcus phage S-SM2, Viruses, Duplodnaviria, Heunggongvirae, Uroviricota, Caudoviricetes, Caudovirales, Myoviridae, Bellamyvirus, unclassified Bellamyvirus,	Bacteria	Cyanobacteria	Unclassified_Synechococcales	Synechococcales	Synechococcaceae	Synechococcus	high	Synechococcus	Unknown_Siphoviridae	NA;NA;NA;NA;NA;NA;NA	unbinned	36	21	15	24	12	9	12	3	12	158.482	104.911	53.5714	107.346	51.1364	44.237	60.6737	6.89935	46.6721	2.78039	3.61761	1.91327	3.46277	1.96678	3.15979	4.04491	0.574946	2.917	WesternAtlantic	both_oceans	both_habitats	**	1.39446
WA_000000063895_63	WP_197465833.1	67.23	0.482546	235	9.5e-114	Bacteria; Proteobacteria; Gammaproteobacteria; Vibrionales; Vibrionaceae; Vibrio	Bacteria	Proteobacteria	Gammaproteobacteria	Vibrionales	Vibrionaceae	Vibrio	low	no_hit	Unknown_Gammaproteobacteria	NA;NA;NA;NA;NA;NA;NA	unbinned	18	18	0	9	9	9	9	0	0	79.1496	79.1496	0	34.7709	44.3787	44.3787	34.7709	0	0	1.38859	2.7293	0	1.12164	1.70687	3.16991	2.31806	0	0	WesternAtlantic	WA_only	both_habitats	***	1.41287
EPM_000000205631_1	WP_157618753.1	63.76	0.349765	149	3.7e-57	Vibrio sp. HI00D65, cellular organisms, Bacteria, Proteobacteria, Gammaproteobacteria, Vibrionales, Vibrionaceae, Vibrio, unclassified Vibrio,	Bacteria	Proteobacteria	Gammaproteobacteria	Vibrionales	Vibrionaceae	Vibrio	low	no_hit	Unknown_Bacteria	NA;NA;NA;NA;NA;NA;NA	unbinned	44	27	17	28	16	12	15	4	13	215.225	141.478	73.7465	132.848	82.3764	67.2086	74.2695	15.1677	58.5787	3.77587	4.87856	2.6338	4.28543	3.16832	4.80062	4.9513	1.26398	3.66117	EastPacific	both_oceans	both_habitats	***	1.40983
WA_000000193939_3	YP_007676457.1	93.32	0.998198	554	0	Synechococcus phage S-RIP1, Viruses, Duplodnaviria, Heunggongvirae, Uroviricota, Caudoviricetes, Caudovirales, Autographiviridae, Kajamvirus, Kajamvirus SRIP1,	Bacteria	Cyanobacteria	Unclassified_Synechococcales	Synechococcales	Synechococcaceae	Synechococcus	high	Synechococcus	Pekhitvirus	NA;NA;NA;NA;NA;NA;NA	unbinned	13	13	0	8	5	5	8	0	0	48.9777	48.9777	0	30.7114	18.2663	18.2663	30.7114	0	0	0.859258	1.68889	0	0.990691	0.702549	1.30473	2.04743	0	0	WesternAtlantic	WA_only	both_habitats	**	1.11956
WA_000000440063_1	YP_008320314.1	85.05	0.997669	428	1.8e-290	Viruses; Duplodnaviria; Heunggongvirae; Uroviricota; Caudoviricetes; Caudovirales; Podoviridae; Puniceispirillum phage HMO-2011	Bacteria	Proteobacteria	Alphaproteobacteria	Puniceispirillales	Puniceispirillaceae	Puniceispirillum	high	Puniceispirillum	Unknown_Podoviridae	NA;NA;NA;NA;NA;NA;NA	unbinned	18	18	0	10	8	8	10	0	0	73.4904	73.4904	0	35.317	38.1735	38.1735	35.317	0	0	1.28931	2.53415	0	1.13926	1.46821	2.72668	2.35446	0	0	WesternAtlantic	WA_only	both_habitats	**	1.40069
WA_000000175502_3	WP_157618753.1	67.12	0.29918	146	1.8e-61	Vibrio sp. HI00D65, cellular organisms, Bacteria, Proteobacteria, Gammaproteobacteria, Vibrionales, Vibrionaceae, Vibrio, unclassified Vibrio,	Bacteria	Proteobacteria	Gammaproteobacteria	Vibrionales	Vibrionaceae	Vibrio	low	no_hit	Unknown_Rhodospirillaceae	NA;NA;NA;NA;NA;NA;NA	unbinned	18	18	0	10	8	8	10	0	0	89.4886	89.4886	0	42.2332	47.2555	47.2555	42.2332	0	0	1.56998	3.08581	0	1.36236	1.81752	3.37539	2.81554	0	0	WesternAtlantic	WA_only	both_habitats	**	1.41405
WA_000000077350_9	WP_216071850.1	61.45	0.427208	179	5.7e-67	Acinetobacter baylyi, cellular organisms, Bacteria, Proteobacteria, Gammaproteobacteria, Moraxellales, Moraxellaceae, Acinetobacter,	Bacteria	Proteobacteria	Gammaproteobacteria	Moraxellales	Moraxellaceae	Acinetobacter	low	no_hit	Unknown_Caudoviricetes	NA;NA;NA;NA;NA;NA;NA	unbinned	13	13	0	7	6	6	7	0	0	63.5456	63.5456	0	32.1716	31.374	31.374	32.1716	0	0	1.11484	2.19123	0	1.03779	1.20669	2.241	2.14477	0	0	WesternAtlantic	WA_only	both_habitats	**	1.41038
WA_000000196374_10	WP_204741950.1	46.48	0.387273	213	4.8e-47	Intestinimonas butyriciproducens, cellular organisms, Bacteria, Terrabacteria group, Firmicutes, Clostridia, Eubacteriales, Eubacteriales incertae sedis, Intestinimonas,	Bacteria	Firmicutes	Clostridia	Eubacteriales	Eubacteriales_family	Intestinimonas	low	no_hit	Candidatus Endolissoclinum	NA;NA;NA;NA;NA;NA;NA	unbinned	26	26	0	14	12	12	14	0	0	232.126	232.126	0	124.975	107.151	107.151	124.975	0	0	4.07238	8.00434	0	4.03146	4.12118	7.65361	8.33168	0	0	WesternAtlantic	WA_only	both_habitats	***	1.40074
WA_000000333247_2	YP_008320314.1	47.96	0.836331	465	3.6e-144	Viruses; Duplodnaviria; Heunggongvirae; Uroviricota; Caudoviricetes; Caudovirales; Podoviridae; Puniceispirillum phage HMO-2011	Bacteria	Proteobacteria	Alphaproteobacteria	Puniceispirillales	Puniceispirillaceae	Puniceispirillum	medium	Puniceispirillum	Unknown_Viruses	NA;NA;NA;NA;NA;NA;NA	unbinned	22	22	0	12	10	10	12	0	0	128.836	128.836	0	80.748	48.0882	48.0882	80.748	0	0	2.26028	4.44263	0	2.60477	1.84954	3.43487	5.3832	0	0	WesternAtlantic	WA_only	both_habitats	***	1.13633
WA_000000107743_5	WP_163574565.1	61.76	0.189415	68	7.8e-16	Bacteria; Proteobacteria; Gammaproteobacteria; Enterobacterales; Enterobacteriaceae; Klebsiella	Bacteria	Proteobacteria	Gammaproteobacteria	Enterobacterales	Enterobacteriaceae	Klebsiella	low	no_hit	Unknown_Viruses	NA;NA;NA;NA;NA;NA;NA	unbinned	24	24	0	14	10	10	14	0	0	227.463	227.463	0	137.471	89.9923	89.9923	137.471	0	0	3.99058	7.84356	0	4.43455	3.46124	6.42802	9.16473	0	0	WesternAtlantic	WA_only	both_habitats	***	1.414
WA_000000280191_4	YP_004322266.1	87.81	0.990712	320	1.1e-210	Synechococcus phage S-SM2, Viruses, Duplodnaviria, Heunggongvirae, Uroviricota, Caudoviricetes, Caudovirales, Myoviridae, Bellamyvirus, unclassified Bellamyvirus,	Bacteria	Cyanobacteria	Unclassified_Synechococcales	Synechococcales	Synechococcaceae	Synechococcus	high	Synechococcus	Unknown_Siphoviridae	NA;NA;NA;NA;NA;NA;NA	unbinned	20	20	0	12	8	8	12	0	0	175.901	175.901	0	109.68	66.2217	66.2217	109.68	0	0	3.08599	6.06557	0	3.53805	2.54699	4.73012	7.31198	0	0	WesternAtlantic	WA_only	both_habitats	**	1.09378
WA_000000116773_1	WP_175404710.1	50.63	0.151341	79	1e-12	Bacteria; Proteobacteria; Gammaproteobacteria; Oceanospirillales; Endozoicomonadaceae; Endozoicomonas	Bacteria	Proteobacteria	Gammaproteobacteria	Oceanospirillales	Endozoicomonadaceae	Endozoicomonas	low	no_hit	Unknown_Caudoviricetes	NA;NA;NA;NA;NA;NA;NA	unbinned	17	17	0	10	7	7	10	0	0	74.6963	74.6963	0	42.2568	32.4395	32.4395	42.2568	0	0	1.31046	2.57573	0	1.36312	1.24767	2.31711	2.81712	0	0	WesternAtlantic	WA_only	both_habitats	***	1.41399
WA_000000552499_3	YP_214360.1	81.69	0.99287	557	0	Prochlorococcus phage P-SSM2, Viruses, Duplodnaviria, Heunggongvirae, Uroviricota, Caudoviricetes, Caudovirales, Myoviridae, Salacisavirus, Salacisavirus pssm2,	Bacteria	Cyanobacteria	Unclassified_Synechococcales	Synechococcales	Prochlorococcaceae	Prochlorococcus	high	Prochlorococcus	Unknown_Siphoviridae	NA;NA;NA;NA;NA;NA;NA	unbinned	27	27	0	15	12	12	15	0	0	472.425	472.425	0	299.262	173.163	173.163	299.262	0	0	8.28816	16.2905	0	9.65362	6.66012	12.3688	19.9508	0	0	WesternAtlantic	WA_only	both_habitats	***	1.38826
WA_000000148974_3	WP_118074477.1	53.07	0.380042	179	3.9e-54	Novosphingobium sp. THN1, cellular organisms, Bacteria, Proteobacteria, Alphaproteobacteria, Sphingomonadales, Sphingomonadaceae, Novosphingobium, unclassified Novosphingobium,	Bacteria	Proteobacteria	Alphaproteobacteria	Sphingomonadales	Sphingomonadaceae	Novosphingobium	low	no_hit	Unknown_Viruses	NA;NA;NA;NA;NA;NA;NA	unbinned	18	18	0	11	7	7	11	0	0	179.761	179.761	0	92.7186	87.0419	87.0419	92.7186	0	0	3.15369	6.19864	0	2.99092	3.34777	6.21728	6.18124	0	0	WesternAtlantic	WA_only	both_habitats	**	1.41194
WA_000000136056_12	WP_197465833.1	71.67	0.472617	233	2e-121	Bacteria; Proteobacteria; Gammaproteobacteria; Vibrionales; Vibrionaceae; Vibrio	Bacteria	Proteobacteria	Gammaproteobacteria	Vibrionales	Vibrionaceae	Vibrio	low	no_hit	Unknown	NA;NA;NA;NA;NA;NA;NA	unbinned	25	25	0	13	12	12	13	0	0	179.648	179.648	0	86.3213	93.3265	93.3265	86.3213	0	0	3.15172	6.19475	0	2.78456	3.58948	6.66618	5.75475	0	0	WesternAtlantic	WA_only	both_habitats	***	1.40819
WA_000000342602_2	WP_007815695.1	48.47	0.430451	229	2.7e-53	Bacteria; Proteobacteria; Alphaproteobacteria; Rhodobacterales; Roseobacteraceae; Roseobacter.	Bacteria	Proteobacteria	Alphaproteobacteria	Rhodobacterales	Roseobacteraceae	Roseobacter	low	no_hit	Unknown_Viruses	NA;NA;NA;NA;NA;NA;NA	unbinned	5	5	0	4	1	1	4	0	0	15.0773	15.0773	0	13.1926	1.88466	1.88466	13.1926	0	0	0.264513	0.519906	0	0.425568	0.0724868	0.134618	0.879507	0	0	WesternAtlantic	WA_only	both_habitats	NA	0
WA_000000225068_2	WP_149777357.1	69.23	0.0821485	52	9.8e-15	Bacteria; Proteobacteria; Alphaproteobacteria; Rhodobacterales; Roseobacteraceae; Ruegeria.	Bacteria	Proteobacteria	Alphaproteobacteria	Rhodobacterales	Roseobacteraceae	Ruegeria	low	no_hit	Unknown_Siphoviridae	NA;NA;NA;NA;NA;NA;NA	unbinned	14	14	0	7	7	7	7	0	0	60.3659	60.3659	0	37.4867	22.8792	22.8792	37.4867	0	0	1.05905	2.08158	0	1.20925	0.87997	1.63423	2.49912	0	0	WesternAtlantic	WA_only	both_habitats	**	1.12392
EPM_000000276446_1	no_hit	no_hit	no_hit	no_hit	no_hit	no_hit	no_hit	no_hit	no_hit	no_hit	no_hit	no_hit	no_hit	no_hit	Unknown_Siphoviridae	NA;NA;NA;NA;NA;NA;NA	unbinned	19	14	5	12	7	7	7	0	5	99.3242	83.5532	15.7711	71.1376	28.1866	28.1866	55.3666	0	15.7711	1.74253	2.88114	0.563253	2.29476	1.0841	2.01333	3.6911	0	0.985692	EastPacific	both_oceans	both_habitats	NA	0
WA_000000236233_16	WP_017484819.1	52.05	0.142023	73	4e-13	Bacteria; Proteobacteria; Alphaproteobacteria; Hyphomicrobiales; Methylobacteriaceae; Methylobacterium.	Bacteria	Proteobacteria	Alphaproteobacteria	Hyphomicrobiales	Methylobacteriaceae	Methylobacterium	low	no_hit	Unknown_Siphoviridae	NA;NA;NA;NA;NA;NA;NA	unbinned	29	29	0	15	14	14	15	0	0	304.303	304.303	0	166.023	138.28	138.28	166.023	0	0	5.33864	10.4932	0	5.35557	5.31846	9.87714	11.0682	0	0	WesternAtlantic	WA_only	both_habitats	***	1.14998
WA_000000261250_10	YP_008320314.1	47.52	1.06037	404	3.8e-125	Viruses; Duplodnaviria; Heunggongvirae; Uroviricota; Caudoviricetes; Caudovirales; Podoviridae; Puniceispirillum phage HMO-2011	Bacteria	Proteobacteria	Alphaproteobacteria	Puniceispirillales	Puniceispirillaceae	Puniceispirillum	medium	Puniceispirillum	Unknown_Alphaproteobacteria	NA;NA;NA;NA;NA;NA;NA	unbinned	9	9	0	7	2	2	7	0	0	22.5148	22.5148	0	18.1288	4.38599	4.38599	18.1288	0	0	0.394996	0.776371	0	0.584799	0.168692	0.313285	1.20858	0	0	WesternAtlantic	WA_only	both_habitats	NA	0
WA_000000015449_27	WP_197465833.1	65.38	0.474645	234	1.3e-110	Bacteria; Proteobacteria; Gammaproteobacteria; Vibrionales; Vibrionaceae; Vibrio	Bacteria	Proteobacteria	Gammaproteobacteria	Vibrionales	Vibrionaceae	Vibrio	low	no_hit	Unknown_Viruses	NA;NA;NA;NA;NA;NA;NA	unbinned	28	28	0	15	13	13	15	0	0	155.695	155.695	0	88.1291	67.5656	67.5656	88.1291	0	0	2.73149	5.36878	0	2.84287	2.59868	4.82612	5.87527	0	0	WesternAtlantic	WA_only	both_habitats	***	1.31161
WA_000000251982_2	YP_009301627.1	65.52	0.972561	319	1.2e-158	Cyanophage S-RIM32, Viruses, Duplodnaviria, Heunggongvirae, Uroviricota, Caudoviricetes, Caudovirales, Myoviridae, unclassified Myoviridae,	Bacteria	Cyanobacteria	Unclassified_Synechococcales	Synechococcales	Synechococcaceae	Synechococcus	medium	Synechococcus	Unknown_Myoviridae	NA;NA;NA;NA;NA;NA;NA	unbinned	26	22	4	15	11	10	12	1	3	146.048	138.236	7.81188	85.9307	60.1175	58.4193	79.817	1.69823	6.11365	2.56225	4.76677	0.278996	2.77196	2.31221	4.17281	5.32114	0.14152	0.382103	WesternAtlantic	both_oceans	both_habitats	***	1.4139
WA_000000119363_1	WP_202074545.1	44.12	0.498778	204	8.8e-47	Parasutterella sp. NM82_D38, cellular organisms, Bacteria, Proteobacteria, Betaproteobacteria, Burkholderiales, Sutterellaceae, Parasutterella, unclassified Parasutterella,	Bacteria	Proteobacteria	Betaproteobacteria	Burkholderiales	Sutterellaceae	Parasutterella	low	no_hit	Unknown_Caudoviricetes	NA;NA;NA;NA;NA;NA;NA	unbinned	32	28	4	19	13	13	15	0	4	291.176	277.557	13.6191	178.41	112.766	112.766	164.791	0	13.6191	5.10836	9.57094	0.486396	5.75517	4.33716	8.05472	10.9861	0	0.851194	WesternAtlantic	both_oceans	both_habitats	***	1.1492
EPM_000000100650_1	YP_009791281.1	89.46	0.991525	351	7.6e-239	Synechococcus phage Bellamy, Viruses, Duplodnaviria, Heunggongvirae, Uroviricota, Caudoviricetes, Caudovirales, Myoviridae, Bellamyvirus, Bellamyvirus bellamy,	Bacteria	Cyanobacteria	Unclassified_Synechococcales	Synechococcales	Synechococcaceae	Synechococcus	high	Synechococcus	Bellamyvirus	NA;NA;NA;NA;NA;NA;NA	unbinned	28	24	4	17	11	10	14	1	3	229.102	214.311	14.791	147.28	81.8223	78.99	135.322	2.83231	11.9586	4.01934	7.39005	0.528248	4.75097	3.14701	5.64214	9.02143	0.236026	0.747415	EastPacific	both_oceans	both_habitats	***	1.39044
WA_000000340357_1	YP_009777629.1	97.62	1	421	0	uncultured phage_MedDCM-OCT-S37-C6, Viruses, Duplodnaviria, Heunggongvirae, Uroviricota, Caudoviricetes, Caudovirales, Autographiviridae, Oinezvirus, Oinezvirus S37C6,	uncultured phage_MedDCM	uncultured phage_MedDCM	uncultured phage_MedDCM	uncultured phage_MedDCM	uncultured phage_MedDCM	uncultured phage_MedDCM	high	uncultured phage_MedDCM	Unknown_Caudoviricetes	NA;NA;NA;NA;NA;NA;NA	unbinned	22	22	0	15	7	7	15	0	0	118.284	118.284	0	82.0316	36.2527	36.2527	82.0316	0	0	2.07516	4.07877	0	2.64618	1.39433	2.58948	5.46877	0	0	WesternAtlantic	WA_only	both_habitats	***	1.13584
WA_000000090231_49	WP_200857586.1	50.94	0.201521	106	1.5e-26	Klebsiella pneumoniae, cellular organisms, Bacteria, Proteobacteria, Gammaproteobacteria, Enterobacterales, Enterobacteriaceae, Klebsiella/Raoultella group, Klebsiella,	Bacteria	Proteobacteria	Gammaproteobacteria	Enterobacterales	Enterobacteriaceae	Klebsiella	low	no_hit	Unknown_Alphaproteobacteria	NA;NA;NA;NA;NA;NA;NA	unbinned	14	14	0	8	6	6	8	0	0	48.7129	48.7129	0	25.4154	23.2975	23.2975	25.4154	0	0	0.854612	1.67975	0	0.819852	0.896056	1.6641	1.69436	0	0	WesternAtlantic	WA_only	both_habitats	**	1.09926
WA_000000017001_6	WP_216071850.1	55.31	0.429257	179	3.8e-59	Acinetobacter baylyi, cellular organisms, Bacteria, Proteobacteria, Gammaproteobacteria, Moraxellales, Moraxellaceae, Acinetobacter,	Bacteria	Proteobacteria	Gammaproteobacteria	Moraxellales	Moraxellaceae	Acinetobacter	low	no_hit	Unknown_Viruses	NA;NA;NA;NA;NA;NA;NA	unbinned	7	7	0	4	3	3	4	0	0	22.174	22.174	0	12.5564	9.61763	9.61763	12.5564	0	0	0.389017	0.76462	0	0.405044	0.369909	0.686974	0.83709	0	0	WesternAtlantic	WA_only	both_habitats	NA	0
WA_000000226870_6	WP_173488455.1	66.42	0.250457	137	1.2e-49	Aliiroseovarius sp. xm-a-104, cellular organisms, Bacteria, Proteobacteria, Alphaproteobacteria, Rhodobacterales, Rhodobacteraceae, Aliiroseovarius, unclassified Aliiroseovarius,	Bacteria	Proteobacteria	Alphaproteobacteria	Rhodobacterales	Rhodobacteraceae	Aliiroseovarius	low	no_hit	Unknown_Caudoviricetes	NA;NA;NA;NA;NA;NA;NA	unbinned	30	28	2	17	13	13	15	0	2	375.353	372.094	3.25862	239.916	135.437	135.437	236.658	0	3.25862	6.58514	12.8308	0.116379	7.73923	5.2091	9.67404	15.7772	0	0.203664	WesternAtlantic	both_oceans	both_habitats	***	1.15076
EPM_000000089593_2	WP_197465833.1	69.96	0.472617	233	3.6e-119	Bacteria; Proteobacteria; Gammaproteobacteria; Vibrionales; Vibrionaceae; Vibrio	Bacteria	Proteobacteria	Gammaproteobacteria	Vibrionales	Vibrionaceae	Vibrio	low	no_hit	Unknown_Podoviridae	NA;NA;NA;NA;NA;NA;NA	unbinned	24	11	13	13	11	7	4	4	9	72.3111	32.314	39.9971	40.9009	31.4101	22.5972	9.7168	8.81291	31.1841	1.26861	1.11428	1.42847	1.31939	1.20808	1.61409	0.647787	0.734409	1.94901	EastPacific	both_oceans	both_habitats	NA	0
WA_000000009130_8	WP_209616603.1	69.39	0.116114	49	1.2e-11	Methanolobus bombayensis, cellular organisms, Archaea, Euryarchaeota, Stenosarchaea group, Methanomicrobia, Methanosarcinales, Methanosarcinaceae, Methanolobus,	Archaea	Euryarchaeota	Methanomicrobia	Methanosarcinales	Methanosarcinaceae	Methanolobus	low	no_hit	Unknown_Flavobacteriia	NA;NA;NA;NA;NA;NA;NA	unbinned	22	22	0	12	10	10	12	0	0	135.955	135.955	0	78.6693	57.2861	57.2861	78.6693	0	0	2.38518	4.68812	0	2.53772	2.20331	4.09186	5.24462	0	0	WesternAtlantic	WA_only	both_habitats	***	1.40968
WA_000000377717_5	YP_010114608.1	55.53	1.00191	524	7.1e-212	Flavobacterium phage vB_FspM_immuto_2-6A, Viruses, Duplodnaviria, Heunggongvirae, Uroviricota, Caudoviricetes, Caudovirales, Myoviridae, unclassified Myoviridae,	Bacteria	Bacteroidetes	Flavobacteriia	Flavobacteriales	Flavobacteriaceae	Flavobacterium	medium	Flavobacterium	Candidatus Pelagibacter	NA;NA;NA;NA;NA;NA;NA	unbinned	24	24	0	12	12	12	12	0	0	132.279	132.279	0	75.6185	56.6607	56.6607	75.6185	0	0	2.32069	4.56135	0	2.43931	2.17926	4.04719	5.04124	0	0	WesternAtlantic	WA_only	both_habitats	***	1.11753
WA_000000217206_9	WP_182568167.1	52.86	0.990548	524	2.4e-200	Bacteria; Proteobacteria; Alphaproteobacteria; Hyphomicrobiales; Methylobacteriaceae; Methylobacterium	Bacteria	Proteobacteria	Alphaproteobacteria	Hyphomicrobiales	Methylobacteriaceae	Methylobacterium	medium	Methylobacterium	Unknown_Siphoviridae	NA;NA;NA;NA;NA;NA;NA	unbinned	10	10	0	7	3	3	7	0	0	42.3294	42.3294	0	30.1149	12.2145	12.2145	30.1149	0	0	0.742621	1.45963	0	0.97145	0.469787	0.872461	2.00766	0	0	WesternAtlantic	WA_only	both_habitats	NA	0
WA_000000092621_1	WP_156942052.1	65.91	0.12828	44	6e-07	unclassified Mesorhizobium, cellular organisms, Bacteria, Proteobacteria, Alphaproteobacteria, Hyphomicrobiales, Phyllobacteriaceae, Mesorhizobium,	Bacteria	Proteobacteria	Alphaproteobacteria	Hyphomicrobiales	Phyllobacteriaceae	Mesorhizobium	low	no_hit	Unknown_Viruses	NA;NA;NA;NA;NA;NA;NA	unbinned	29	29	0	15	14	14	15	0	0	362.47	362.47	0	228.98	133.49	133.49	228.98	0	0	6.35912	12.499	0	7.38644	5.13424	9.53501	15.2653	0	0	WesternAtlantic	WA_only	both_habitats	***	1.13823
WA_000000236859_19	YP_009800323.1	55.88	0.157044	68	2.9e-15	Aeromonas phage AhSzw-1, Viruses, Duplodnaviria, Heunggongvirae, Uroviricota, Caudoviricetes, Caudovirales, Demerecviridae, Shenzhenvirus, Shenzhenvirus AhSzw1,	Bacteria	Proteobacteria	Gammaproteobacteria	Aeromonadales	Aeromonadaceae	Aeromonas	low	no_hit	Unknown_Viruses	NA;NA;NA;NA;NA;NA;NA	unbinned	7	7	0	5	2	2	5	0	0	19.5536	19.5536	0	13.3788	6.17483	6.17483	13.3788	0	0	0.343046	0.674263	0	0.431574	0.237493	0.441059	0.89192	0	0	WesternAtlantic	WA_only	both_habitats	NA	0
WA_000000211151_6	WP_069625052.1	55.24	0.217842	105	7.6e-28	Methyloceanibacter marginalis, cellular organisms, Bacteria, Proteobacteria, Alphaproteobacteria, Hyphomicrobiales, Hyphomicrobiaceae, Methyloceanibacter,	Bacteria	Proteobacteria	Alphaproteobacteria	Hyphomicrobiales	Hyphomicrobiaceae	Methyloceanibacter	low	no_hit	Unknown_Siphoviridae	NA;NA;NA;NA;NA;NA;NA	unbinned	23	23	0	13	10	10	13	0	0	125.272	125.272	0	73.0368	52.2352	52.2352	73.0368	0	0	2.19775	4.31972	0	2.35603	2.00905	3.73108	4.86912	0	0	WesternAtlantic	WA_only	both_habitats	***	1.40753
EPM_000000154252_3	WP_186950421.1	41.42	0.306159	169	2.7e-25	Bacteria; Firmicutes; Clostridia; Eubacteriales; Oscillospiraceae; Agathobaculum; unclassified Agathobaculum	Bacteria	Firmicutes	Clostridia	Eubacteriales	Oscillospiraceae	Agathobaculum	low	no_hit	Clostridium	NA;NA;NA;NA;NA;NA;NA	unbinned	12	11	1	8	4	4	7	0	1	58.3258	56.3076	2.01819	42.7857	15.5401	15.5401	40.7675	0	2.01819	1.02326	1.94164	0.0720783	1.38018	0.597695	1.11001	2.71783	0	0.126137	EastPacific	both_oceans	both_habitats	NA	0
WA_000000047138_1	YP_004322266.1	90.04	0.99793	482	0	Synechococcus phage S-SM2, Viruses, Duplodnaviria, Heunggongvirae, Uroviricota, Caudoviricetes, Caudovirales, Myoviridae, Bellamyvirus, unclassified Bellamyvirus,	Bacteria	Cyanobacteria	Unclassified_Synechococcales	Synechococcales	Synechococcaceae	Synechococcus	high	Synechococcus	Unknown_Siphoviridae	NA;NA;NA;NA;NA;NA;NA	unbinned	23	23	0	12	11	11	12	0	0	185.212	185.212	0	116.94	68.2726	68.2726	116.94	0	0	3.24934	6.38663	0	3.77225	2.62587	4.87661	7.79599	0	0	WesternAtlantic	WA_only	both_habitats	***	1.40938
WA_000000567125_2	YP_004322266.1	91.01	0.992714	545	0	Synechococcus phage S-SM2, Viruses, Duplodnaviria, Heunggongvirae, Uroviricota, Caudoviricetes, Caudovirales, Myoviridae, Bellamyvirus, unclassified Bellamyvirus,	Bacteria	Cyanobacteria	Unclassified_Synechococcales	Synechococcales	Synechococcaceae	Synechococcus	high	Synechococcus	Bellamyvirus	NA;NA;NA;NA;NA;NA;NA	unbinned	23	23	0	13	10	10	13	0	0	158.482	158.482	0	88.0682	70.414	70.414	88.0682	0	0	2.78039	5.4649	0	2.84091	2.70823	5.02957	5.87121	0	0	WesternAtlantic	WA_only	both_habitats	***	1.40519
WA_000000063420_17	WP_200857586.1	56.07	0.198516	107	1.3e-29	Klebsiella pneumoniae, cellular organisms, Bacteria, Proteobacteria, Gammaproteobacteria, Enterobacterales, Enterobacteriaceae, Klebsiella/Raoultella group, Klebsiella,	Bacteria	Proteobacteria	Gammaproteobacteria	Enterobacterales	Enterobacteriaceae	Klebsiella	low	no_hit	Unknown_Flammeovirgaceae	NA;NA;NA;NA;NA;NA;NA	unbinned	7	6	1	4	3	3	3	0	1	19.4286	17.3617	2.06687	11.9878	7.44073	7.44073	9.92097	0	2.06687	0.340852	0.598679	0.0738167	0.386704	0.286182	0.53148	0.661398	0	0.129179	WesternAtlantic	both_oceans	both_habitats	NA	0
WA_000000226858_4	WP_158211992.1	66.32	0.346715	190	4.3e-81	unclassified Acidovorax, cellular organisms, Bacteria, Proteobacteria, Betaproteobacteria, Burkholderiales, Comamonadaceae, Acidovorax,	Bacteria	Proteobacteria	Betaproteobacteria	Burkholderiales	Comamonadaceae	Acidovorax	low	no_hit	Unknown_Viruses	NA;NA;NA;NA;NA;NA;NA	unbinned	14	14	0	12	2	2	12	0	0	47.1638	47.1638	0	40.6585	6.50536	6.50536	40.6585	0	0	0.827436	1.62634	0	1.31156	0.250206	0.464668	2.71056	0	0	WesternAtlantic	WA_only	both_habitats	NA	0
WA_000000146923_1	WP_008188692.1	62.67	0.996678	600	1.5e-268	Roseibium alexandrii, cellular organisms, Bacteria, Proteobacteria, Alphaproteobacteria, Hyphomicrobiales, Stappiaceae, Roseibium,	Bacteria	Proteobacteria	Alphaproteobacteria	Hyphomicrobiales	Stappiaceae	Roseibium	medium	Roseibium	Unknown_Caudoviricetes	NA;NA;NA;NA;NA;NA;NA	unbinned	27	27	0	15	12	12	15	0	0	204.488	204.488	0	136.387	68.1009	68.1009	136.387	0	0	3.58751	7.0513	0	4.39958	2.61927	4.86435	9.09246	0	0	WesternAtlantic	WA_only	both_habitats	***	1.1231
WA_000000020621_2	WP_197465833.1	69.75	0.481781	238	6.1e-118	Bacteria; Proteobacteria; Gammaproteobacteria; Vibrionales; Vibrionaceae; Vibrio	Bacteria	Proteobacteria	Gammaproteobacteria	Vibrionales	Vibrionaceae	Vibrio	low	no_hit	Unknown_Viruses	NA;NA;NA;NA;NA;NA;NA	unbinned	28	28	0	15	13	13	15	0	0	294.973	294.973	0	149.065	145.908	145.908	149.065	0	0	5.17497	10.1715	0	4.80855	5.61184	10.422	9.93768	0	0	WesternAtlantic	WA_only	both_habitats	***	1.38888
WA_000000160948_3	YP_009800323.1	54.41	0.162291	68	3.7e-15	Aeromonas phage AhSzw-1, Viruses, Duplodnaviria, Heunggongvirae, Uroviricota, Caudoviricetes, Caudovirales, Demerecviridae, Shenzhenvirus, Shenzhenvirus AhSzw1,	Bacteria	Proteobacteria	Gammaproteobacteria	Aeromonadales	Aeromonadaceae	Aeromonas	low	no_hit	Unknown_Viruses	NA;NA;NA;NA;NA;NA;NA	unbinned	15	15	0	9	6	6	9	0	0	91.1972	91.1972	0	56.3668	34.8304	34.8304	56.3668	0	0	1.59995	3.14473	0	1.81828	1.33963	2.48789	3.75779	0	0	WesternAtlantic	WA_only	both_habitats	**	1.41051
WA_000000110289_2	YP_004322266.1	88.14	0.998179	548	0	Synechococcus phage S-SM2, Viruses, Duplodnaviria, Heunggongvirae, Uroviricota, Caudoviricetes, Caudovirales, Myoviridae, Bellamyvirus, unclassified Bellamyvirus,	Bacteria	Cyanobacteria	Unclassified_Synechococcales	Synechococcales	Synechococcaceae	Synechococcus	high	Synechococcus	Unknown_Myoviridae	NA;NA;NA;NA;NA;NA;NA	unbinned	9	9	0	7	2	2	7	0	0	34.9026	34.9026	0	29.2208	5.68182	5.68182	29.2208	0	0	0.612326	1.20354	0	0.942606	0.218531	0.405844	1.94805	0	0	WesternAtlantic	WA_only	both_habitats	NA	0
WA_000000023270_13	WP_186441604.1	72.87	0.232432	129	3.8e-54	Aminobacter sp. J44, cellular organisms, Bacteria, Proteobacteria, Alphaproteobacteria, Hyphomicrobiales, Phyllobacteriaceae, Aminobacter, unclassified Aminobacter,	Bacteria	Proteobacteria	Alphaproteobacteria	Hyphomicrobiales	Phyllobacteriaceae	Aminobacter	low	no_hit	Unknown_Siphoviridae	NA;NA;NA;NA;NA;NA;NA	unbinned	21	21	0	13	8	8	13	0	0	83.503	83.503	0	58.2112	25.2918	25.2918	58.2112	0	0	1.46496	2.87941	0	1.87778	0.97276	1.80655	3.88075	0	0	WesternAtlantic	WA_only	both_habitats	**	1.10815
WA_000000268371_1	WP_197465833.1	84.62	0.461538	234	1.1e-142	Bacteria; Proteobacteria; Gammaproteobacteria; Vibrionales; Vibrionaceae; Vibrio	Bacteria	Proteobacteria	Gammaproteobacteria	Vibrionales	Vibrionaceae	Vibrio	low	no_hit	Unknown_Podoviridae	NA;NA;NA;NA;NA;NA;NA	unbinned	26	24	2	13	13	12	12	1	1	125.467	120.853	4.61438	61.525	63.9421	61.525	59.3277	2.41705	2.19732	2.20118	4.16733	0.164799	1.98468	2.45931	4.39464	3.95518	0.201421	0.137333	WesternAtlantic	both_oceans	both_habitats	***	1.41162
WA_000000297540_5	WP_012963187.1	28.85	0.929435	461	2.7e-43	Hydrogenobacter thermophilus, cellular organisms, Bacteria, Aquificae, Aquificae, Aquificales, Aquificaceae, Hydrogenobacter,	Bacteria	Aquificae	Aquificae	Aquificales	Aquificaceae	Hydrogenobacter	low	no_hit	Unknown_Siphoviridae	NA;NA;NA;NA;NA;NA;NA	unbinned	26	26	0	15	11	11	15	0	0	163.513	163.513	0	102.42	61.0926	61.0926	102.42	0	0	2.86864	5.63837	0	3.30387	2.34972	4.36376	6.828	0	0	WesternAtlantic	WA_only	both_habitats	***	1.35801
WA_000000516673_44	WP_107961356.1	44.55	0.498818	211	2.3e-46	Aeromonas, cellular organisms, Bacteria, Proteobacteria, Gammaproteobacteria, Aeromonadales, Aeromonadaceae,	Bacteria	Proteobacteria	Gammaproteobacteria	Aeromonadales	Aeromonadaceae	Aeromonas	low	no_hit	Unknown_Viruses	NA;NA;NA;NA;NA;NA;NA	unbinned	11	11	0	6	5	5	6	0	0	43.1922	43.1922	0	18.6991	24.4931	24.4931	18.6991	0	0	0.757758	1.48939	0	0.603195	0.942043	1.74951	1.2466	0	0	WesternAtlantic	WA_only	both_habitats	NA	0
WA_000000260594_2	YP_009611774.1	49.54	0.821092	436	3.3e-139	Agrobacterium phage Atu_ph07, Viruses, Duplodnaviria, Heunggongvirae, Uroviricota, Caudoviricetes, Caudovirales, Myoviridae, Polybotosvirus, Polybotosvirus Atuph07,	Bacteria	Proteobacteria	Alphaproteobacteria	Hyphomicrobiales	Rhizobiaceae	Agrobacterium	medium	Agrobacterium	Unknown_Betaproteobacteria	NA;NA;NA;NA;NA;NA;NA	unbinned	23	23	0	14	9	9	14	0	0	121.265	121.265	0	79.0949	42.17	42.17	79.0949	0	0	2.12745	4.18155	0	2.55145	1.62192	3.01214	5.27299	0	0	WesternAtlantic	WA_only	both_habitats	***	1.14307
WA_000000110247_4	WP_126146915.1	55.4	0.837349	278	6.3e-108	Synechococcus elongatus, cellular organisms, Bacteria, Terrabacteria group, Cyanobacteria/Melainabacteria group, Cyanobacteria, Synechococcales, Synechococcaceae, Synechococcus,	Bacteria	Cyanobacteria	Unclassified_Synechococcales	Synechococcales	Synechococcaceae	Synechococcus	medium	Synechococcus	Unknown_Alphaproteobacteria	NA;NA;NA;NA;NA;NA;NA	unbinned	9	9	0	7	2	2	7	0	0	28.8577	28.8577	0	23.8244	5.03332	5.03332	23.8244	0	0	0.506276	0.995094	0	0.768529	0.193589	0.359523	1.58829	0	0	WesternAtlantic	WA_only	both_habitats	NA	0
WA_000000343374_4	WP_012519351.1	70.77	0.121043	65	3.2e-22	Alteromonas mediterranea, cellular organisms, Bacteria, Proteobacteria, Gammaproteobacteria, Alteromonadales, Alteromonadaceae, Alteromonas/Salinimonas group, Alteromonas,	Bacteria	Proteobacteria	Gammaproteobacteria	Alteromonadales	Alteromonadaceae	Alteromonas	low	no_hit	Unknown_Viruses	NA;NA;NA;NA;NA;NA;NA	unbinned	14	13	1	8	6	6	7	0	1	74.062	70.5353	3.52676	49.5821	24.4799	24.4799	46.0554	0	3.52676	1.29933	2.43225	0.125956	1.59942	0.941534	1.74856	3.07036	0	0.220423	WesternAtlantic	both_oceans	both_habitats	NA	0
WA_000000000105_11	WP_182568167.1	52.87	0.986767	522	8.5e-201	Bacteria; Proteobacteria; Alphaproteobacteria; Hyphomicrobiales; Methylobacteriaceae; Methylobacterium	Bacteria	Proteobacteria	Alphaproteobacteria	Hyphomicrobiales	Methylobacteriaceae	Methylobacterium	medium	Methylobacterium	Unknown_Siphoviridae	NA;NA;NA;NA;NA;NA;NA	unbinned	10	10	0	6	4	4	6	0	0	41.9082	41.9082	0	26.3242	15.584	15.584	26.3242	0	0	0.735232	1.44511	0	0.849169	0.599383	1.11314	1.75495	0	0	WesternAtlantic	WA_only	both_habitats	NA	0
WA_000000111428_7	WP_157618753.1	68.49	0.321586	146	5.4e-63	Vibrio sp. HI00D65, cellular organisms, Bacteria, Proteobacteria, Gammaproteobacteria, Vibrionales, Vibrionaceae, Vibrio, unclassified Vibrio,	Bacteria	Proteobacteria	Gammaproteobacteria	Vibrionales	Vibrionaceae	Vibrio	low	no_hit	Unknown_Verrucomicrobia	NA;NA;NA;NA;NA;NA;NA	unbinned	8	7	1	5	3	3	4	0	1	22.3299	20.8576	1.4723	12.0238	10.3061	10.3061	10.5515	0	1.4723	0.391753	0.719228	0.0525822	0.387865	0.396389	0.736151	0.703433	0	0.0920189	WesternAtlantic	both_oceans	both_habitats	NA	0
WA_000000002156_3	WP_126146915.1	53.08	0.891945	454	1.2e-161	Synechococcus elongatus, cellular organisms, Bacteria, Terrabacteria group, Cyanobacteria/Melainabacteria group, Cyanobacteria, Synechococcales, Synechococcaceae, Synechococcus,	Bacteria	Cyanobacteria	Unclassified_Synechococcales	Synechococcales	Synechococcaceae	Synechococcus	medium	Synechococcus	Unknown_Viruses	NA;NA;NA;NA;NA;NA;NA	unbinned	13	13	0	7	6	6	7	0	0	47.0568	47.0568	0	30.8605	16.1963	16.1963	30.8605	0	0	0.825558	1.62265	0	0.9955	0.622934	1.15688	2.05737	0	0	WesternAtlantic	WA_only	both_habitats	NA	0
WA_000000485486_64	YP_009611774.1	49.12	0.876448	454	2.7e-150	Agrobacterium phage Atu_ph07, Viruses, Duplodnaviria, Heunggongvirae, Uroviricota, Caudoviricetes, Caudovirales, Myoviridae, Polybotosvirus, Polybotosvirus Atuph07,	Bacteria	Proteobacteria	Alphaproteobacteria	Hyphomicrobiales	Rhizobiaceae	Agrobacterium	medium	Agrobacterium	Unknown_Euryarchaeota	NA;NA;NA;NA;NA;NA;NA	unbinned	12	12	0	7	5	5	7	0	0	54.4117	54.4117	0	34.4106	20.0011	20.0011	34.4106	0	0	0.954591	1.87627	0	1.11002	0.769275	1.42865	2.29404	0	0	WesternAtlantic	WA_only	both_habitats	**	1.41353
WA_000000016917_2	WP_045993039.1	27.74	0.955814	411	3.9e-15	Halomonas sp. S2151, cellular organisms, Bacteria, Proteobacteria, Gammaproteobacteria, Oceanospirillales, Halomonadaceae, Halomonas, unclassified Halomonas,	Bacteria	Proteobacteria	Gammaproteobacteria	Oceanospirillales	Halomonadaceae	Halomonas	low	no_hit	Unknown_Viruses	NA;NA;NA;NA;NA;NA;NA	unbinned	8	8	0	6	2	2	6	0	0	30.3123	30.3123	0	18.9128	11.3995	11.3995	18.9128	0	0	0.531795	1.04525	0	0.610091	0.438442	0.81425	1.26085	0	0	WesternAtlantic	WA_only	both_habitats	NA	0
WA_000000097777_1	YP_005087347.1	79.07	0.985673	344	6.1e-205	Cyanophage P-SSP2, Viruses, Duplodnaviria, Heunggongvirae, Uroviricota, Caudoviricetes, Caudovirales, Autographiviridae, Tritonvirus, Tritonvirus PSSP2,	Bacteria	Cyanobacteria	Unclassified_Synechococcales	Synechococcales	Synechococcaceae	Synechococcus	high	Synechococcus	Lirvirus	NA;NA;NA;NA;NA;NA;NA	unbinned	24	24	0	12	12	12	12	0	0	147.475	147.475	0	82.6753	64.7996	64.7996	82.6753	0	0	2.58728	5.08534	0	2.66695	2.49229	4.62854	5.51169	0	0	WesternAtlantic	WA_only	both_habitats	***	1.09784
WA_000000180587_9	YP_007673106.1	76.03	0.945133	534	1.8e-306	Viruses; Duplodnaviria; Heunggongvirae; Uroviricota; Caudoviricetes; Caudovirales; Myoviridae; Anaposvirus; Anaposvirus socalone; Synechococcus phage S-CAM1	Bacteria	Cyanobacteria	Unclassified_Synechococcales	Synechococcales	Synechococcaceae	Synechococcus	high	Synechococcus	Unknown_Myoviridae	NA;NA;NA;NA;NA;NA;NA	unbinned	29	29	0	15	14	14	15	0	0	1088.01	1088.01	0	711.015	377	377	711.015	0	0	19.088	37.5178	0	22.936	14.5	26.9286	47.401	0	0	WesternAtlantic	WA_only	both_habitats	***	1.39452
WA_000000019760_3	YP_008320314.1	85.39	1	356	1.3e-238	Viruses; Duplodnaviria; Heunggongvirae; Uroviricota; Caudoviricetes; Caudovirales; Podoviridae; Puniceispirillum phage HMO-2011	Bacteria	Proteobacteria	Alphaproteobacteria	Puniceispirillales	Puniceispirillaceae	Puniceispirillum	high	Puniceispirillum	Unknown_Bacteroidetes	NA;NA;NA;NA;NA;NA;NA	unbinned	22	22	0	10	12	12	10	0	0	107.962	107.962	0	56.015	51.9469	51.9469	56.015	0	0	1.89407	3.72283	0	1.80694	1.99796	3.71049	3.73434	0	0	WesternAtlantic	WA_only	both_habitats	***	1.12265
WA_000000139682_11	YP_007676457.1	92.76	0.960265	290	1e-201	Synechococcus phage S-RIP1, Viruses, Duplodnaviria, Heunggongvirae, Uroviricota, Caudoviricetes, Caudovirales, Autographiviridae, Kajamvirus, Kajamvirus SRIP1,	Bacteria	Cyanobacteria	Unclassified_Synechococcales	Synechococcales	Synechococcaceae	Synechococcus	high	Synechococcus	Kajamvirus	NA;NA;NA;NA;NA;NA;NA	unbinned	31	29	2	17	14	14	15	0	2	579.892	573.99	5.90221	367.044	212.848	212.848	361.141	0	5.90221	10.1735	19.7928	0.210793	11.8401	8.18648	15.2035	24.0761	0	0.368888	WesternAtlantic	both_oceans	both_habitats	***	1.13932
EPR_000000152724_1	WP_197465833.1	88.89	0.573529	234	2.3e-154	Bacteria; Proteobacteria; Gammaproteobacteria; Vibrionales; Vibrionaceae; Vibrio	Bacteria	Proteobacteria	Gammaproteobacteria	Vibrionales	Vibrionaceae	Vibrio	high	Vibrio	Unknown_Podoviridae	NA;NA;NA;NA;NA;NA;NA	unbinned	43	27	16	27	16	12	15	4	12	366.432	313.461	52.9716	200.145	166.287	154.273	159.188	12.0142	40.9574	6.42864	10.809	1.89184	6.4563	6.39566	11.0195	10.6125	1.00118	2.55984	EastPacific	both_oceans	both_habitats	***	1.32846
WA_000000010970_16	YP_004322266.1	90.35	0.998182	549	0	Synechococcus phage S-SM2, Viruses, Duplodnaviria, Heunggongvirae, Uroviricota, Caudoviricetes, Caudovirales, Myoviridae, Bellamyvirus, unclassified Bellamyvirus,	Bacteria	Cyanobacteria	Unclassified_Synechococcales	Synechococcales	Synechococcaceae	Synechococcus	high	Synechococcus	Unknown_Siphoviridae	NA;NA;NA;NA;NA;NA;NA	unbinned	20	18	2	12	8	8	10	0	2	133.888	126.393	7.49447	79.4008	54.4868	54.4868	71.9064	0	7.49447	2.34891	4.35838	0.267659	2.56132	2.09565	3.89191	4.79376	0	0.468404	WesternAtlantic	both_oceans	both_habitats	***	1.40793
WA_000000166432_5	WP_126146915.1	51.76	0.891945	454	7.9e-158	Synechococcus elongatus, cellular organisms, Bacteria, Terrabacteria group, Cyanobacteria/Melainabacteria group, Cyanobacteria, Synechococcales, Synechococcaceae, Synechococcus,	Bacteria	Cyanobacteria	Unclassified_Synechococcales	Synechococcales	Synechococcaceae	Synechococcus	medium	Synechococcus	Unknown_Viruses	NA;NA;NA;NA;NA;NA;NA	unbinned	13	13	0	8	5	5	8	0	0	47.0568	47.0568	0	29.7662	17.2906	17.2906	29.7662	0	0	0.825558	1.62265	0	0.960199	0.665024	1.23505	1.98441	0	0	WesternAtlantic	WA_only	both_habitats	**	1.08399
WA_000000299427_6	WP_158211992.1	63.16	0.345455	190	3.4e-77	unclassified Acidovorax, cellular organisms, Bacteria, Proteobacteria, Betaproteobacteria, Burkholderiales, Comamonadaceae, Acidovorax,	Bacteria	Proteobacteria	Betaproteobacteria	Burkholderiales	Comamonadaceae	Acidovorax	low	no_hit	Unknown_Viruses	NA;NA;NA;NA;NA;NA;NA	unbinned	29	29	0	15	14	14	15	0	0	305.45	305.45	0	202.958	102.492	102.492	202.958	0	0	5.35877	10.5328	0	6.54704	3.942	7.32085	13.5305	0	0	WesternAtlantic	WA_only	both_habitats	***	1.12776
WA_000000331738_3	YP_009791281.1	91.38	0.987319	545	0	Synechococcus phage Bellamy, Viruses, Duplodnaviria, Heunggongvirae, Uroviricota, Caudoviricetes, Caudovirales, Myoviridae, Bellamyvirus, Bellamyvirus bellamy,	Bacteria	Cyanobacteria	Unclassified_Synechococcales	Synechococcales	Synechococcaceae	Synechococcus	high	Synechococcus	Bellamyvirus	NA;NA;NA;NA;NA;NA;NA	unbinned	13	13	0	7	6	6	7	0	0	44.6021	44.6021	0	24.8238	19.7783	19.7783	24.8238	0	0	0.782492	1.538	0	0.800767	0.760703	1.41273	1.65492	0	0	WesternAtlantic	WA_only	both_habitats	**	1.41115
WA_000000147756_1	YP_003097347.1	96	1	375	5.5e-277	Viruses; Duplodnaviria; Heunggongvirae; Uroviricota; Caudoviricetes; Caudovirales; Myoviridae; Cymopoleiavirus; unclassified Cymopoleiavirus; Synechococcus phage S-RSM4	Bacteria	Cyanobacteria	Unclassified_Synechococcales	Synechococcales	Synechococcaceae	Synechococcus	high	Synechococcus	Unknown_Myoviridae	NA;NA;NA;NA;NA;NA;NA	unbinned	30	29	1	16	14	14	15	0	1	646.144	643.768	2.37662	420.959	225.185	225.185	418.583	0	2.37662	11.3359	22.1989	0.0848794	13.5793	8.66096	16.0846	27.9055	0	0.148539	WesternAtlantic	both_oceans	both_habitats	***	1.3875
WA_000000002290_8	YP_009103815.1	83.48	0.996534	575	0	Synechococcus phage S-CBP4, Viruses, Duplodnaviria, Heunggongvirae, Uroviricota, Caudoviricetes, Caudovirales, Autographiviridae, Poseidonvirus, Poseidonvirus SCBP4,	Bacteria	Cyanobacteria	Unclassified_Synechococcales	Synechococcales	Synechococcaceae	Synechococcus	high	Synechococcus	Pedosvirus	NA;NA;NA;NA;NA;NA;NA	unbinned	14	14	0	7	7	7	7	0	0	114.493	114.493	0	75.8784	38.615	38.615	75.8784	0	0	2.00866	3.94805	0	2.44769	1.48519	2.75821	5.05856	0	0	WesternAtlantic	WA_only	both_habitats	NA	0
WA_000000141981_1	WP_197465833.1	76.92	0.453488	234	3.7e-129	Bacteria; Proteobacteria; Gammaproteobacteria; Vibrionales; Vibrionaceae; Vibrio	Bacteria	Proteobacteria	Gammaproteobacteria	Vibrionales	Vibrionaceae	Vibrio	low	no_hit	Unknown_Rhodospirillaceae	NA;NA;NA;NA;NA;NA;NA	unbinned	17	17	0	10	7	7	10	0	0	79.8829	79.8829	0	39.2937	40.5891	40.5891	39.2937	0	0	1.40145	2.75458	0	1.26754	1.56112	2.89922	2.61958	0	0	WesternAtlantic	WA_only	both_habitats	**	1.41387
WA_000000013368_2	WP_216071850.1	58.66	0.42619	179	4.9e-64	Acinetobacter baylyi, cellular organisms, Bacteria, Proteobacteria, Gammaproteobacteria, Moraxellales, Moraxellaceae, Acinetobacter,	Bacteria	Proteobacteria	Gammaproteobacteria	Moraxellales	Moraxellaceae	Acinetobacter	low	no_hit	Unknown_Rhodospirillaceae	NA;NA;NA;NA;NA;NA;NA	unbinned	26	26	0	12	14	14	12	0	0	164.984	164.984	0	81.6964	83.2879	83.2879	81.6964	0	0	2.89446	5.68912	0	2.63537	3.20338	5.94914	5.44643	0	0	WesternAtlantic	WA_only	both_habitats	***	1.0854
WA_000000250360_4	YP_007676457.1	93.66	0.978723	552	0	Synechococcus phage S-RIP1, Viruses, Duplodnaviria, Heunggongvirae, Uroviricota, Caudoviricetes, Caudovirales, Autographiviridae, Kajamvirus, Kajamvirus SRIP1,	Bacteria	Cyanobacteria	Unclassified_Synechococcales	Synechococcales	Synechococcaceae	Synechococcus	high	Synechococcus	Kajamvirus	NA;NA;NA;NA;NA;NA;NA	unbinned	20	20	0	13	7	7	13	0	0	155.452	155.452	0	104.491	50.9615	50.9615	104.491	0	0	2.72723	5.36043	0	3.37067	1.96006	3.64011	6.96606	0	0	WesternAtlantic	WA_only	both_habitats	**	1.05851
WA_000000202601_1	YP_007673192.1	86.55	1	342	2.4e-225	Viruses; Duplodnaviria; Heunggongvirae; Uroviricota; Caudoviricetes; Caudovirales; Autographiviridae; Sednavirus; Sednavirus SRIP2; Synechococcus phage S-RIP2	Bacteria	Cyanobacteria	Unclassified_Synechococcales	Synechococcales	Synechococcaceae	Synechococcus	high	Synechococcus	Unknown_Siphoviridae	NA;NA;NA;NA;NA;NA;NA	unbinned	21	21	0	11	10	10	11	0	0	166.455	166.455	0	107.495	58.9595	58.9595	107.495	0	0	2.92026	5.73982	0	3.46759	2.26767	4.2114	7.16635	0	0	WesternAtlantic	WA_only	both_habitats	***	1.10335
WA_000000085649_1	YP_009778013.1	89.53	1	430	7.6e-294	uncultured phage_MedDCM-OCT-S45-C4, Viruses, Duplodnaviria, Heunggongvirae, Uroviricota, Caudoviricetes, Caudovirales, Autographiviridae, Ashivirus, Ashivirus S45C4,	uncultured phage_MedDCM	uncultured phage_MedDCM	uncultured phage_MedDCM	uncultured phage_MedDCM	uncultured phage_MedDCM	uncultured phage_MedDCM	high	uncultured phage_MedDCM	Unknown_Siphoviridae	NA;NA;NA;NA;NA;NA;NA	unbinned	7	7	0	5	2	2	5	0	0	28.7578	28.7578	0	23.5762	5.18159	5.18159	23.5762	0	0	0.504523	0.991649	0	0.760524	0.199292	0.370114	1.57175	0	0	WesternAtlantic	WA_only	both_habitats	NA	0
WA_000000400306_1	YP_009301627.1	51.13	0.903061	354	1.4e-129	Cyanophage S-RIM32, Viruses, Duplodnaviria, Heunggongvirae, Uroviricota, Caudoviricetes, Caudovirales, Myoviridae, unclassified Myoviridae,	Bacteria	Cyanobacteria	Unclassified_Synechococcales	Synechococcales	Synechococcaceae	Synechococcus	medium	Synechococcus	Candidatus Endolissoclinum	NA;NA;NA;NA;NA;NA;NA	unbinned	21	21	0	14	7	7	14	0	0	95.2051	95.2051	0	68.7751	26.4301	26.4301	68.7751	0	0	1.67027	3.28294	0	2.21855	1.01654	1.88786	4.585	0	0	WesternAtlantic	WA_only	both_habitats	***	1.10908
WA_000000345499_3	WP_197465833.1	66.95	0.473577	233	1.1e-111	Bacteria; Proteobacteria; Gammaproteobacteria; Vibrionales; Vibrionaceae; Vibrio	Bacteria	Proteobacteria	Gammaproteobacteria	Vibrionales	Vibrionaceae	Vibrio	low	no_hit	Unknown_Podoviridae	NA;NA;NA;NA;NA;NA;NA	unbinned	13	13	0	7	6	6	7	0	0	55.4757	55.4757	0	27.3982	28.0775	28.0775	27.3982	0	0	0.973257	1.91295	0	0.883813	1.0799	2.00553	1.82655	0	0	WesternAtlantic	WA_only	both_habitats	**	1.4117
WA_000000040936_3	YP_007674510.1	84.36	0.997442	390	2.8e-251	Synechococcus phage S-SKS1, Viruses, Duplodnaviria, Heunggongvirae, Uroviricota, Caudoviricetes, Caudovirales, Myoviridae, Llyrvirus, Llyrvirus SSKS1,	Bacteria	Cyanobacteria	Unclassified_Synechococcales	Synechococcales	Synechococcaceae	Synechococcus	high	Synechococcus	Unknown	NA;NA;NA;NA;NA;NA;NA	unbinned	29	29	0	15	14	14	15	0	0	423.393	423.393	0	263.267	160.126	160.126	263.267	0	0	7.42795	14.5998	0	8.49249	6.15868	11.4376	17.5512	0	0	WesternAtlantic	WA_only	both_habitats	***	1.13516
WA_000000281478_4	YP_003097347.1	94.44	0.996743	306	2.7e-220	Viruses; Duplodnaviria; Heunggongvirae; Uroviricota; Caudoviricetes; Caudovirales; Myoviridae; Cymopoleiavirus; unclassified Cymopoleiavirus; Synechococcus phage S-RSM4	Bacteria	Cyanobacteria	Unclassified_Synechococcales	Synechococcales	Synechococcaceae	Synechococcus	high	Synechococcus	Unknown_Myoviridae	NA;NA;NA;NA;NA;NA;NA	unbinned	21	21	0	12	9	9	12	0	0	205.027	205.027	0	147.329	57.6979	57.6979	147.329	0	0	3.59697	7.06991	0	4.75256	2.21915	4.12128	9.82196	0	0	WesternAtlantic	WA_only	both_habitats	***	1.40773
WA_000000162321_5	WP_197465833.1	71.37	0.494715	234	6e-120	Bacteria; Proteobacteria; Gammaproteobacteria; Vibrionales; Vibrionaceae; Vibrio	Bacteria	Proteobacteria	Gammaproteobacteria	Vibrionales	Vibrionaceae	Vibrio	low	no_hit	Unknown_Viruses	NA;NA;NA;NA;NA;NA;NA	unbinned	20	18	2	12	8	8	10	0	2	100.334	95.8594	4.47501	54.4067	45.9277	45.9277	49.9317	0	4.47501	1.76025	3.3055	0.159822	1.75506	1.76645	3.28055	3.32878	0	0.279688	WesternAtlantic	both_oceans	both_habitats	***	1.41318
WA_000000214892_1	WP_197465833.1	66.95	0.472617	233	4.6e-111	Bacteria; Proteobacteria; Gammaproteobacteria; Vibrionales; Vibrionaceae; Vibrio	Bacteria	Proteobacteria	Gammaproteobacteria	Vibrionales	Vibrionaceae	Vibrio	low	no_hit	Unknown_Podoviridae	NA;NA;NA;NA;NA;NA;NA	unbinned	14	14	0	7	7	7	7	0	0	50.3918	50.3918	0	23.953	26.4387	26.4387	23.953	0	0	0.884066	1.73765	0	0.772679	1.01687	1.88848	1.59687	0	0	WesternAtlantic	WA_only	both_habitats	**	1.41382
WA_000000111807_26	YP_007673192.1	85.54	0.991364	574	0	Viruses; Duplodnaviria; Heunggongvirae; Uroviricota; Caudoviricetes; Caudovirales; Autographiviridae; Sednavirus; Sednavirus SRIP2; Synechococcus phage S-RIP2	Bacteria	Cyanobacteria	Unclassified_Synechococcales	Synechococcales	Synechococcaceae	Synechococcus	high	Synechococcus	Unknown_Viruses	NA;NA;NA;NA;NA;NA;NA	unbinned	30	29	1	16	14	14	15	0	1	855.446	851.982	3.46334	497.759	357.686	357.686	494.296	0	3.46334	15.0078	29.3787	0.123691	16.0568	13.7572	25.549	32.9531	0	0.216459	WesternAtlantic	both_oceans	both_habitats	***	1.12324
WA_000000284471_5	WP_176550810.1	62.15	0.453846	177	5.6e-70	Escherichia fergusonii, cellular organisms, Bacteria, Proteobacteria, Gammaproteobacteria, Enterobacterales, Enterobacteriaceae, Escherichia,	Bacteria	Proteobacteria	Gammaproteobacteria	Enterobacterales	Enterobacteriaceae	Escherichia	low	no_hit	Unknown_Viruses	NA;NA;NA;NA;NA;NA;NA	unbinned	22	22	0	11	11	11	11	0	0	120.831	120.831	0	72.8412	47.9895	47.9895	72.8412	0	0	2.11984	4.16658	0	2.34972	1.84575	3.42782	4.85608	0	0	WesternAtlantic	WA_only	both_habitats	***	1.07231
WA_000000220811_5	WP_146676293.1	46.36	0.221083	151	1.6e-36	Bacteria; Planctomycetes; Planctomycetia; Pirellulales; Pirellulaceae; Pirellula; unclassified Pirellula.	Bacteria	Planctomycetes	Planctomycetia	Pirellulales	Pirellulaceae	Pirellula	low	no_hit	Magnetococcus	NA;NA;NA;NA;NA;NA;NA	unbinned	7	7	0	4	3	3	4	0	0	26.0976	26.0976	0	15.4955	10.6022	10.6022	15.4955	0	0	0.457853	0.899918	0	0.499854	0.407775	0.757297	1.03303	0	0	WesternAtlantic	WA_only	both_habitats	NA	0
WA_000000134801_5	WP_163574565.1	60.87	0.165072	69	7.8e-16	Bacteria; Proteobacteria; Gammaproteobacteria; Enterobacterales; Enterobacteriaceae; Klebsiella	Bacteria	Proteobacteria	Gammaproteobacteria	Enterobacterales	Enterobacteriaceae	Klebsiella	low	no_hit	Unknown_Viruses	NA;NA;NA;NA;NA;NA;NA	unbinned	15	15	0	8	7	7	8	0	0	53.0369	53.0369	0	30.916	22.1209	22.1209	30.916	0	0	0.930473	1.82886	0	0.99729	0.850805	1.58007	2.06107	0	0	WesternAtlantic	WA_only	both_habitats	**	1.03908
WA_000000051520_2	WP_216071850.1	60.34	0.429257	179	2.1e-65	Acinetobacter baylyi, cellular organisms, Bacteria, Proteobacteria, Gammaproteobacteria, Moraxellales, Moraxellaceae, Acinetobacter,	Bacteria	Proteobacteria	Gammaproteobacteria	Moraxellales	Moraxellaceae	Acinetobacter	low	no_hit	Unknown_Caudoviricetes	NA;NA;NA;NA;NA;NA;NA	unbinned	19	19	0	10	9	9	10	0	0	85.49	85.49	0	48.0882	37.4019	37.4019	48.0882	0	0	1.49983	2.94793	0	1.55123	1.43853	2.67156	3.20588	0	0	WesternAtlantic	WA_only	both_habitats	***	1.39434
WA_000000378733_9	YP_008320314.1	74.63	0.995789	473	5e-277	Viruses; Duplodnaviria; Heunggongvirae; Uroviricota; Caudoviricetes; Caudovirales; Podoviridae; Puniceispirillum phage HMO-2011	Bacteria	Proteobacteria	Alphaproteobacteria	Puniceispirillales	Puniceispirillaceae	Puniceispirillum	high	Puniceispirillum	Unknown_Podoviridae	NA;NA;NA;NA;NA;NA;NA	unbinned	20	20	0	13	7	7	13	0	0	106.479	106.479	0	75.2858	31.1932	31.1932	75.2858	0	0	1.86805	3.67169	0	2.42857	1.19974	2.22808	5.01905	0	0	WesternAtlantic	WA_only	both_habitats	***	1.40973
WA_000000273787_1	no_hit	no_hit	no_hit	no_hit	no_hit	no_hit	no_hit	no_hit	no_hit	no_hit	no_hit	no_hit	no_hit	no_hit	Unknown_Siphoviridae	NA;NA;NA;NA;NA;NA;NA	unbinned	27	26	1	15	12	12	14	0	1	223.769	221.848	1.92076	139.896	83.8733	83.8733	137.975	0	1.92076	3.92577	7.64993	0.0685987	4.51276	3.2259	5.99095	9.19832	0	0.120048	WesternAtlantic	both_oceans	both_habitats	***	1.03686
WA_000000070495_10	WP_176550810.1	60.89	0.457801	179	1.6e-69	Escherichia fergusonii, cellular organisms, Bacteria, Proteobacteria, Gammaproteobacteria, Enterobacterales, Enterobacteriaceae, Escherichia,	Bacteria	Proteobacteria	Gammaproteobacteria	Enterobacterales	Enterobacteriaceae	Escherichia	low	no_hit	Unknown_Viruses	NA;NA;NA;NA;NA;NA;NA	unbinned	24	24	0	14	10	10	14	0	0	139.326	139.326	0	90.8899	48.4366	48.4366	90.8899	0	0	2.44432	4.80436	0	2.93193	1.86295	3.45976	6.05933	0	0	WesternAtlantic	WA_only	both_habitats	***	1.1055
WA_000000143597_29	YP_006560377.1	52.62	0.997512	401	3.3e-141	Nonlabens phage P12024S, Viruses, Duplodnaviria, Heunggongvirae, Uroviricota, Caudoviricetes, Caudovirales, Siphoviridae, Inhavirus, Inhavirus P12024L,	Bacteria	Bacteroidetes	Flavobacteriia	Flavobacteriales	Flavobacteriaceae	Nonlabens	medium	Nonlabens	Unknown_Viruses	NA;NA;NA;NA;NA;NA;NA	unbinned	26	26	0	14	12	12	14	0	0	133.574	133.574	0	79.812	53.7622	53.7622	79.812	0	0	2.34341	4.60601	0	2.57458	2.06778	3.84016	5.3208	0	0	WesternAtlantic	WA_only	both_habitats	***	1.10573
WA_000000042904_2	WP_209101982.1	53.97	0.173077	63	4.4e-11	Bacteria; Proteobacteria; Gammaproteobacteria; Enterobacterales; Morganellaceae; Providencia	Bacteria	Proteobacteria	Gammaproteobacteria	Enterobacterales	Morganellaceae	Providencia	low	no_hit	Unknown_Siphoviridae	NA;NA;NA;NA;NA;NA;NA	unbinned	19	19	0	10	9	9	10	0	0	204.751	204.751	0	100.998	103.753	103.753	100.998	0	0	3.59213	7.06038	0	3.25801	3.99049	7.41092	6.73322	0	0	WesternAtlantic	WA_only	both_habitats	***	1.41325
WA_000000184966_3	WP_118630053.1	26.14	0.884393	459	1.8e-16	Ruminococcus sp. OM08-7, cellular organisms, Bacteria, Terrabacteria group, Firmicutes, Clostridia, Eubacteriales, Oscillospiraceae, Ruminococcus, unclassified Ruminococcus,	Bacteria	Firmicutes	Clostridia	Eubacteriales	Oscillospiraceae	Ruminococcus	low	no_hit	Unknown_Viruses	NA;NA;NA;NA;NA;NA;NA	unbinned	24	24	0	14	10	10	14	0	0	198.123	198.123	0	137.592	60.5318	60.5318	137.592	0	0	3.47585	6.83184	0	4.43844	2.32815	4.3237	9.17278	0	0	WesternAtlantic	WA_only	both_habitats	***	1.07653
WA_000000212745_1	YP_009133437.1	60.16	0.998031	507	2.8e-229	Synechococcus phage ACG-2014d, Viruses, Duplodnaviria, Heunggongvirae, Uroviricota, Caudoviricetes, Caudovirales, Myoviridae, unclassified Myoviridae,	Bacteria	Cyanobacteria	Unclassified_Synechococcales	Synechococcales	Synechococcaceae	Synechococcus	medium	Synechococcus	Unknown_Puniceicoccaceae	NA;NA;NA;NA;NA;NA;NA	unbinned	18	10	8	11	7	6	4	1	7	74.5619	42.5441	32.0177	45.6143	28.9476	24.3423	18.2019	4.60529	27.4125	1.3081	1.46704	1.14349	1.47143	1.11337	1.73873	1.21346	0.383774	1.71328	WesternAtlantic	both_oceans	both_habitats	NA	0
WA_000000085560_34	YP_009816042.1	48.48	0.967033	528	5.7e-178	Synechococcus phage S-P4, Viruses, Duplodnaviria, Heunggongvirae, Uroviricota, Caudoviricetes, Caudovirales, Myoviridae, Leucotheavirus, Leucotheavirus sp4,	Bacteria	Cyanobacteria	Unclassified_Synechococcales	Synechococcales	Synechococcaceae	Synechococcus	medium	Synechococcus	Unknown_Alteromonadaceae	NA;NA;NA;NA;NA;NA;NA	unbinned	23	23	0	13	10	10	13	0	0	347.067	347.067	0	197.508	149.559	149.559	197.508	0	0	6.08889	11.9678	0	6.37122	5.75227	10.6828	13.1672	0	0	WesternAtlantic	WA_only	both_habitats	***	1.41382
WA_000000310687_1	WP_112259662.1	25.12	0.961722	402	4.4e-14	Phytoactinopolyspora halophila, cellular organisms, Bacteria, Terrabacteria group, Actinobacteria, Actinomycetia, Jiangellales, Jiangellaceae, Phytoactinopolyspora,	Bacteria	Actinobacteria	Actinomycetia	Jiangellales	Jiangellaceae	Phytoactinopolyspora	low	no_hit	Unknown_Siphoviridae	NA;NA;NA;NA;NA;NA;NA	unbinned	23	19	4	14	9	9	10	0	4	133.792	125.53	8.26204	79.9552	53.8365	53.8365	71.6931	0	8.26204	2.34722	4.32861	0.295073	2.5792	2.07063	3.84546	4.77954	0	0.516377	WesternAtlantic	both_oceans	both_habitats	***	0.93721
WA_000000009004_1	WP_211287917.1	67.92	0.100189	53	1e-14	Xenorhabdus hominickii, cellular organisms, Bacteria, Proteobacteria, Gammaproteobacteria, Enterobacterales, Morganellaceae, Xenorhabdus,	Bacteria	Proteobacteria	Gammaproteobacteria	Enterobacterales	Morganellaceae	Xenorhabdus	low	no_hit	Unknown_Siphoviridae	NA;NA;NA;NA;NA;NA;NA	unbinned	28	28	0	15	13	13	15	0	0	144.678	144.678	0	77.4986	67.1795	67.1795	77.4986	0	0	2.53821	4.9889	0	2.49995	2.58383	4.79853	5.16657	0	0	WesternAtlantic	WA_only	both_habitats	***	1.32399
WA_000000351798_4	YP_009778074.1	83.56	1	578	0	uncultured phage_MedDCM-OCT-S28-C3, Viruses, Duplodnaviria, Heunggongvirae, Uroviricota, Caudoviricetes, Caudovirales, Autographiviridae, Pedosvirus, Pedosvirus S28C3,	uncultured phage_MedDCM	uncultured phage_MedDCM	uncultured phage_MedDCM	uncultured phage_MedDCM	uncultured phage_MedDCM	uncultured phage_MedDCM	high	uncultured phage_MedDCM	Unknown_Viruses	NA;NA;NA;NA;NA;NA;NA	unbinned	22	22	0	12	10	10	12	0	0	165.95	165.95	0	105.622	60.3279	60.3279	105.622	0	0	2.9114	5.72241	0	3.40716	2.3203	4.30913	7.04147	0	0	WesternAtlantic	WA_only	both_habitats	***	0.9954
WA_000000122529_2	YP_008320314.1	44.21	1.06984	337	1.3e-91	Viruses; Duplodnaviria; Heunggongvirae; Uroviricota; Caudoviricetes; Caudovirales; Podoviridae; Puniceispirillum phage HMO-2011	Bacteria	Proteobacteria	Alphaproteobacteria	Puniceispirillales	Puniceispirillaceae	Puniceispirillum	medium	Puniceispirillum	Unknown_Candidatus_Bathyarchaeota	NA;NA;NA;NA;NA;NA;NA	unbinned	18	18	0	10	8	8	10	0	0	161.625	161.625	0	95.843	65.7815	65.7815	95.843	0	0	2.83552	5.57326	0	3.09171	2.53006	4.69868	6.38953	0	0	WesternAtlantic	WA_only	both_habitats	***	1.05425
WA_000000091516_2	YP_009777629.1	96.75	0.998294	585	0	uncultured phage_MedDCM-OCT-S37-C6, Viruses, Duplodnaviria, Heunggongvirae, Uroviricota, Caudoviricetes, Caudovirales, Autographiviridae, Oinezvirus, Oinezvirus S37C6,	uncultured phage_MedDCM	uncultured phage_MedDCM	uncultured phage_MedDCM	uncultured phage_MedDCM	uncultured phage_MedDCM	uncultured phage_MedDCM	high	uncultured phage_MedDCM	Unknown_Siphoviridae	NA;NA;NA;NA;NA;NA;NA	unbinned	29	29	0	15	14	14	15	0	0	526.223	526.223	0	344.859	181.365	181.365	344.859	0	0	9.23199	18.1456	0	11.1245	6.97556	12.9546	22.9906	0	0	WesternAtlantic	WA_only	both_habitats	***	1.01511
EPM_000000040700_1	YP_008320314.1	54.43	0.823843	463	1.9e-178	Viruses; Duplodnaviria; Heunggongvirae; Uroviricota; Caudoviricetes; Caudovirales; Podoviridae; Puniceispirillum phage HMO-2011	Bacteria	Proteobacteria	Alphaproteobacteria	Puniceispirillales	Puniceispirillaceae	Puniceispirillum	medium	Puniceispirillum	Candidatus Endolissoclinum	NA;NA;NA;NA;NA;NA;NA	unbinned	23	13	10	16	7	6	7	1	9	67.794	41.6279	26.1661	43.8084	23.9856	20.2193	21.4086	3.76633	22.3998	1.18937	1.43545	0.934504	1.41317	0.922523	1.44423	1.42724	0.313861	1.39999	EastPacific	both_oceans	both_habitats	NA	0
WA_000000200348_2	WP_217581021.1	61	0.331675	200	1.6e-76	Lysinibacillus sp. GbtcB16, cellular organisms, Bacteria, Terrabacteria group, Firmicutes, Bacilli, Bacillales, Bacillaceae, Lysinibacillus, unclassified Lysinibacillus,	Bacteria	Firmicutes	Bacilli	Bacillales	Bacillaceae	Lysinibacillus	low	no_hit	Unknown_Siphoviridae	NA;NA;NA;NA;NA;NA;NA	unbinned	28	28	0	15	13	13	15	0	0	158.885	158.885	0	94.9615	63.9235	63.9235	94.9615	0	0	2.78746	5.47879	0	3.06327	2.4586	4.56596	6.33076	0	0	WesternAtlantic	WA_only	both_habitats	***	1.1347
WA_000000032014_5	YP_009301627.1	91.41	0.990942	547	0	Cyanophage S-RIM32, Viruses, Duplodnaviria, Heunggongvirae, Uroviricota, Caudoviricetes, Caudovirales, Myoviridae, unclassified Myoviridae,	Bacteria	Cyanobacteria	Unclassified_Synechococcales	Synechococcales	Synechococcaceae	Synechococcus	high	Synechococcus	Unknown_Siphoviridae	NA;NA;NA;NA;NA;NA;NA	unbinned	26	26	0	15	11	11	15	0	0	229.872	229.872	0	172.354	57.5185	57.5185	172.354	0	0	4.03284	7.92662	0	5.55979	2.21225	4.10846	11.4902	0	0	WesternAtlantic	WA_only	both_habitats	**	0.97024
WA_000000156015_2	WP_180920496.1	67.61	0.141434	71	8.1e-23	Vibrio parahaemolyticus, cellular organisms, Bacteria, Proteobacteria, Gammaproteobacteria, Vibrionales, Vibrionaceae, Vibrio, Vibrio harveyi group,	Bacteria	Proteobacteria	Gammaproteobacteria	Vibrionales	Vibrionaceae	Vibrio	low	no_hit	Unknown_Siphoviridae	NA;NA;NA;NA;NA;NA;NA	unbinned	28	28	0	15	13	13	15	0	0	281.617	281.617	0	149.575	132.043	132.043	149.575	0	0	4.94066	9.71095	0	4.82499	5.07857	9.43163	9.97164	0	0	WesternAtlantic	WA_only	both_habitats	***	1.32182
WA_000000238327_14	WP_107620112.1	29.1	0.385714	189	1.1e-18	Prevotella sp. oral taxon 376, cellular organisms, Bacteria, FCB group, Bacteroidetes/Chlorobi group, Bacteroidetes, Bacteroidia, Bacteroidales, Prevotellaceae, Prevotella, unclassified Prevotella,	Bacteria	Bacteroidetes	Bacteroidia	Bacteroidales	Prevotellaceae	Prevotella	low	no_hit	Unknown_Siphoviridae	NA;NA;NA;NA;NA;NA;NA	unbinned	8	8	0	6	2	2	6	0	0	26.3732	26.3732	0	21.5988	4.77447	4.77447	21.5988	0	0	0.462688	0.909422	0	0.696735	0.183633	0.341033	1.43992	0	0	WesternAtlantic	WA_only	both_habitats	NA	0
WA_000000130529_20	WP_076327996.1	58	0.0978474	50	3.6e-08	Paenibacillus amylolyticus, cellular organisms, Bacteria, Terrabacteria group, Firmicutes, Bacilli, Bacillales, Paenibacillaceae, Paenibacillus,	Bacteria	Firmicutes	Bacilli	Bacillales	Paenibacillaceae	Paenibacillus	low	no_hit	Unknown_Viruses	NA;NA;NA;NA;NA;NA;NA	unbinned	25	25	0	15	10	10	15	0	0	160.457	160.457	0	107.044	53.413	53.413	107.044	0	0	2.81503	5.533	0	3.45303	2.05435	3.81521	7.13626	0	0	WesternAtlantic	WA_only	both_habitats	***	1.05627
WA_000000074038_1	YP_195134.1	75.68	0.936061	366	1.5e-206	Synechococcus phage S-PM2, Viruses, Duplodnaviria, Heunggongvirae, Uroviricota, Caudoviricetes, Caudovirales, Myoviridae, Nodensvirus, Nodensvirus spm2,	Bacteria	Cyanobacteria	Unclassified_Synechococcales	Synechococcales	Synechococcaceae	Synechococcus	high	Synechococcus	Unknown_Siphoviridae	NA;NA;NA;NA;NA;NA;NA	unbinned	20	20	0	11	9	9	11	0	0	147.019	147.019	0	95.1637	51.8557	51.8557	95.1637	0	0	2.57929	5.06963	0	3.0698	1.99445	3.70398	6.34425	0	0	WesternAtlantic	WA_only	both_habitats	**	1.41257
WA_000000538488_63	YP_004324193.1	85.48	0.987296	544	0	Viruses; Duplodnaviria; Heunggongvirae; Uroviricota; Caudoviricetes; Caudovirales; Myoviridae; Synechococcus phage S-SSM7	Bacteria	Cyanobacteria	Unclassified_Synechococcales	Synechococcales	Synechococcaceae	Synechococcus	high	Synechococcus	Unknown_Myoviridae	NA;NA;NA;NA;NA;NA;NA	unbinned	13	13	0	9	4	4	9	0	0	42.459	42.459	0	31.7431	10.7158	10.7158	31.7431	0	0	0.744894	1.4641	0	1.02397	0.412147	0.765417	2.11621	0	0	WesternAtlantic	WA_only	both_habitats	NA	0
WA_000000019970_7	WP_209616603.1	70.59	0.140496	51	1.2e-11	Methanolobus bombayensis, cellular organisms, Archaea, Euryarchaeota, Stenosarchaea group, Methanomicrobia, Methanosarcinales, Methanosarcinaceae, Methanolobus,	Archaea	Euryarchaeota	Methanomicrobia	Methanosarcinales	Methanosarcinaceae	Methanolobus	low	no_hit	Unknown_Flavobacteriia	NA;NA;NA;NA;NA;NA;NA	unbinned	10	10	0	6	4	4	6	0	0	32.2244	32.2244	0	17.4932	14.7311	14.7311	17.4932	0	0	0.56534	1.11118	0	0.564298	0.566582	1.05222	1.16621	0	0	WesternAtlantic	WA_only	both_habitats	NA	0
WA_000000013734_8	YP_009777629.1	97.57	1	452	0	uncultured phage_MedDCM-OCT-S37-C6, Viruses, Duplodnaviria, Heunggongvirae, Uroviricota, Caudoviricetes, Caudovirales, Autographiviridae, Oinezvirus, Oinezvirus S37C6,	uncultured phage_MedDCM	uncultured phage_MedDCM	uncultured phage_MedDCM	uncultured phage_MedDCM	uncultured phage_MedDCM	uncultured phage_MedDCM	high	uncultured phage_MedDCM	Oinezvirus	NA;NA;NA;NA;NA;NA;NA	unbinned	27	27	0	15	12	12	15	0	0	289.848	289.848	0	193.971	95.8766	95.8766	193.971	0	0	5.08506	9.99476	0	6.25715	3.68756	6.84833	12.9314	0	0	WesternAtlantic	WA_only	both_habitats	***	0.97948
WA_000000107415_5	WP_216071850.1	60.34	0.42823	179	1.2e-63	Acinetobacter baylyi, cellular organisms, Bacteria, Proteobacteria, Gammaproteobacteria, Moraxellales, Moraxellaceae, Acinetobacter,	Bacteria	Proteobacteria	Gammaproteobacteria	Moraxellales	Moraxellaceae	Acinetobacter	low	no_hit	Unknown_Flavobacteriia	NA;NA;NA;NA;NA;NA;NA	unbinned	17	17	0	8	9	9	8	0	0	62.0985	62.0985	0	28.7839	33.3147	33.3147	28.7839	0	0	1.08945	2.14133	0	0.928512	1.28133	2.37962	1.91892	0	0	WesternAtlantic	WA_only	both_habitats	***	1.39187
WA_000000099262_2	WP_204741950.1	47.12	0.451537	191	1.6e-45	Intestinimonas butyriciproducens, cellular organisms, Bacteria, Terrabacteria group, Firmicutes, Clostridia, Eubacteriales, Eubacteriales incertae sedis, Intestinimonas,	Bacteria	Firmicutes	Clostridia	Eubacteriales	Eubacteriales_family	Intestinimonas	low	no_hit	Unknown_Alphaproteobacteria	NA;NA;NA;NA;NA;NA;NA	unbinned	22	22	0	13	9	9	13	0	0	87.9646	87.9646	0	57.9407	30.0238	30.0238	57.9407	0	0	1.54324	3.03326	0	1.86906	1.15476	2.14456	3.86272	0	0	WesternAtlantic	WA_only	both_habitats	***	1.05779
WA_000000271132_7	YP_008320314.1	49.57	0.766447	466	1.4e-152	Viruses; Duplodnaviria; Heunggongvirae; Uroviricota; Caudoviricetes; Caudovirales; Podoviridae; Puniceispirillum phage HMO-2011	Bacteria	Proteobacteria	Alphaproteobacteria	Puniceispirillales	Puniceispirillaceae	Puniceispirillum	medium	Puniceispirillum	Unknown_Flavobacteriia	NA;NA;NA;NA;NA;NA;NA	unbinned	12	12	0	6	6	6	6	0	0	40.6772	40.6772	0	23.82	16.8572	16.8572	23.82	0	0	0.713635	1.40266	0	0.768386	0.648354	1.20409	1.588	0	0	WesternAtlantic	WA_only	both_habitats	**	1.4127
WA_000000062791_14	YP_009213610.1	60.34	0.954296	522	6.2e-239	Viruses; Duplodnaviria; Heunggongvirae; Uroviricota; Caudoviricetes; Caudovirales; Myoviridae; Prochlorococcus phage P-TIM68	Bacteria	Cyanobacteria	Unclassified_Synechococcales	Synechococcales	Prochlorococcaceae	Prochlorococcus	medium	Prochlorococcus	Unknown_Bacteria	NA;NA;NA;NA;NA;NA;NA	unbinned	10	10	0	7	3	3	7	0	0	43.5841	43.5841	0	32.1789	11.4052	11.4052	32.1789	0	0	0.764633	1.5029	0	1.03803	0.438661	0.814656	2.14526	0	0	WesternAtlantic	WA_only	both_habitats	NA	0
WA_000000051154_7	YP_007517946.1	49.22	0.939891	516	1.2e-180	Pelagibacter phage HTVC008M, Viruses, Duplodnaviria, Heunggongvirae, Uroviricota, Caudoviricetes, Caudovirales, Myoviridae, unclassified Myoviridae,	Bacteria	Proteobacteria	Alphaproteobacteria	Pelagibacterales	Pelagibacteraceae	Pelagibacter	medium	Pelagibacter	Unknown_Caudoviricetes	NA;NA;NA;NA;NA;NA;NA	unbinned	10	10	0	6	4	4	6	0	0	52.3539	52.3539	0	29.2208	23.1331	23.1331	29.2208	0	0	0.918489	1.80531	0	0.942606	0.889735	1.65237	1.94805	0	0	WesternAtlantic	WA_only	both_habitats	NA	0
EPM_000000048230_2	WP_157618753.1	63.09	0.4791	149	2.1e-57	Vibrio sp. HI00D65, cellular organisms, Bacteria, Proteobacteria, Gammaproteobacteria, Vibrionales, Vibrionaceae, Vibrio, unclassified Vibrio,	Bacteria	Proteobacteria	Gammaproteobacteria	Vibrionales	Vibrionaceae	Vibrio	low	no_hit	Unknown_Planctomycetaceae	NA;NA;NA;NA;NA;NA;NA	unbinned	33	25	8	20	13	12	13	1	7	153.315	127.524	25.7913	84.5382	68.7769	66.6276	60.8962	2.14928	23.6421	2.68974	4.39737	0.921119	2.72704	2.64526	4.75911	4.05975	0.179106	1.47763	EastPacific	both_oceans	both_habitats	**	1.40481
WA_000000360161_1	YP_009322539.1	98.03	0.997549	407	2.3e-305	Viruses; Duplodnaviria; Heunggongvirae; Uroviricota; Caudoviricetes; Caudovirales; Myoviridae; Kanaloavirus; Kanaloavirus scam9; Synechococcus phage S-CAM9	Bacteria	Cyanobacteria	Unclassified_Synechococcales	Synechococcales	Synechococcaceae	Synechococcus	high	Synechococcus	Kanaloavirus	NA;NA;NA;NA;NA;NA;NA	unbinned	22	22	0	12	10	10	12	0	0	101.847	101.847	0	43.1418	58.7057	58.7057	43.1418	0	0	1.7868	3.51198	0	1.39167	2.25791	4.19326	2.87612	0	0	WesternAtlantic	WA_only	both_habitats	***	1.28511
WA_000000140598_1	YP_009778074.1	94.68	1	451	0	uncultured phage_MedDCM-OCT-S28-C3, Viruses, Duplodnaviria, Heunggongvirae, Uroviricota, Caudoviricetes, Caudovirales, Autographiviridae, Pedosvirus, Pedosvirus S28C3,	uncultured phage_MedDCM	uncultured phage_MedDCM	uncultured phage_MedDCM	uncultured phage_MedDCM	uncultured phage_MedDCM	uncultured phage_MedDCM	high	uncultured phage_MedDCM	Pedosvirus	NA;NA;NA;NA;NA;NA;NA	unbinned	29	29	0	15	14	14	15	0	0	444.629	444.629	0	264.554	180.075	180.075	264.554	0	0	7.80051	15.332	0	8.534	6.92595	12.8625	17.6369	0	0	WesternAtlantic	WA_only	both_habitats	***	1.07052
WA_000000236846_4	WP_126146915.1	49.78	0.893701	454	1.9e-153	Synechococcus elongatus, cellular organisms, Bacteria, Terrabacteria group, Cyanobacteria/Melainabacteria group, Cyanobacteria, Synechococcales, Synechococcaceae, Synechococcus,	Bacteria	Cyanobacteria	Unclassified_Synechococcales	Synechococcales	Synechococcaceae	Synechococcus	medium	Synechococcus	Unknown_Bacteroidetes	NA;NA;NA;NA;NA;NA;NA	unbinned	30	29	1	16	14	14	15	0	1	356.581	355.046	1.5351	201.317	155.264	155.264	199.782	0	1.5351	6.25581	12.243	0.0548249	6.4941	5.9717	11.0903	13.3188	0	0.0959436	WesternAtlantic	both_oceans	both_habitats	***	1.10989
WA_000000036647_1	YP_003097347.1	96.67	0.99763	421	3.8e-314	Viruses; Duplodnaviria; Heunggongvirae; Uroviricota; Caudoviricetes; Caudovirales; Myoviridae; Cymopoleiavirus; unclassified Cymopoleiavirus; Synechococcus phage S-RSM4	Bacteria	Cyanobacteria	Unclassified_Synechococcales	Synechococcales	Synechococcaceae	Synechococcus	high	Synechococcus	Cymopoleiavirus	NA;NA;NA;NA;NA;NA;NA	unbinned	28	28	0	15	13	13	15	0	0	650.738	650.738	0	434.001	216.737	216.737	434.001	0	0	11.4165	22.4392	0	14	8.33602	15.4812	28.9334	0	0	WesternAtlantic	WA_only	both_habitats	***	1.40687
WA_000000036067_8	YP_006560377.1	51.5	0.995025	400	4.6e-139	Nonlabens phage P12024S, Viruses, Duplodnaviria, Heunggongvirae, Uroviricota, Caudoviricetes, Caudovirales, Siphoviridae, Inhavirus, Inhavirus P12024L,	Bacteria	Bacteroidetes	Flavobacteriia	Flavobacteriales	Flavobacteriaceae	Nonlabens	medium	Nonlabens	Unknown_Viruses	NA;NA;NA;NA;NA;NA;NA	unbinned	17	17	0	11	6	6	11	0	0	70.6669	70.6669	0	50.1596	20.5072	20.5072	50.1596	0	0	1.23977	2.43679	0	1.61805	0.78874	1.4648	3.34397	0	0	WesternAtlantic	WA_only	both_habitats	**	0.94004
WA_000000461438_1	WP_165740258.1	93	1	300	9.6e-207	Thermus thermophilus, cellular organisms, Bacteria, Terrabacteria group, Deinococcus-Thermus, Deinococci, Thermales, Thermaceae, Thermus,	Bacteria	Deinococcota	Deinococci	Thermales	Thermaceae	Thermus	high	Thermus	Unknown	NA;NA;NA;NA;NA;NA;NA	unbinned	20	20	0	11	9	9	11	0	0	93.2082	93.2082	0	58.3015	34.9067	34.9067	58.3015	0	0	1.63523	3.21408	0	1.88069	1.34256	2.49333	3.88677	0	0	WesternAtlantic	WA_only	both_habitats	***	1.01465
WA_000000095612_10	WP_191057799.1	37.84	0.965217	444	1.4e-71	Geminicoccus sp. CPCC 101083, cellular organisms, Bacteria, Proteobacteria, Alphaproteobacteria, Rhodospirillales, Geminicoccaceae, Geminicoccus, unclassified Geminicoccus,	Bacteria	Proteobacteria	Alphaproteobacteria	Rhodospirillales	Geminicoccaceae	Geminicoccus	medium	Geminicoccus	Unknown_Viruses	NA;NA;NA;NA;NA;NA;NA	unbinned	17	17	0	10	7	7	10	0	0	84.5219	84.5219	0	60.788	23.7339	23.7339	60.788	0	0	1.48284	2.91455	0	1.9609	0.912844	1.69528	4.05253	0	0	WesternAtlantic	WA_only	both_habitats	**	0.88362
WA_000000094291_5	YP_195134.1	62.44	0.974828	426	1e-195	Synechococcus phage S-PM2, Viruses, Duplodnaviria, Heunggongvirae, Uroviricota, Caudoviricetes, Caudovirales, Myoviridae, Nodensvirus, Nodensvirus spm2,	Bacteria	Cyanobacteria	Unclassified_Synechococcales	Synechococcales	Synechococcaceae	Synechococcus	medium	Synechococcus	Unknown_Siphoviridae	NA;NA;NA;NA;NA;NA;NA	unbinned	24	22	2	13	11	11	11	0	2	129.759	124.406	5.35352	81.3225	48.4366	48.4366	75.969	0	5.35352	2.27648	4.28985	0.191197	2.62331	1.86295	3.45976	5.0646	0	0.334595	WesternAtlantic	both_oceans	both_habitats	***	1.40994
WA_000000323280_4	WP_129414938.1	57.68	0.94	423	1.8e-173	Mesorhizobium sp. Pch-S, cellular organisms, Bacteria, Proteobacteria, Alphaproteobacteria, Hyphomicrobiales, Phyllobacteriaceae, Mesorhizobium, unclassified Mesorhizobium,	Bacteria	Proteobacteria	Alphaproteobacteria	Hyphomicrobiales	Phyllobacteriaceae	Mesorhizobium	medium	Mesorhizobium	Unknown_Podoviridae	NA;NA;NA;NA;NA;NA;NA	unbinned	13	13	0	8	5	5	8	0	0	71.2987	71.2987	0	42.3336	28.9651	28.9651	42.3336	0	0	1.25085	2.45858	0	1.3656	1.11404	2.06894	2.82224	0	0	WesternAtlantic	WA_only	both_habitats	**	1.40806
WA_000000200409_1	YP_009807551.1	88.51	0.99812	531	0	Synechococcus T7-like phage S-TIP37, Viruses, Duplodnaviria, Heunggongvirae, Uroviricota, Caudoviricetes, Caudovirales, Autographiviridae, Igirivirus, Synechococcus virus STIP37,	Bacteria	Cyanobacteria	Unclassified_Synechococcales	Synechococcales	Synechococcaceae	Synechococcus	high	Synechococcus	Lingvirus	NA;NA;NA;NA;NA;NA;NA	unbinned	11	11	0	6	5	5	6	0	0	76.0145	76.0145	0	43.3471	32.6674	32.6674	43.3471	0	0	1.33359	2.62119	0	1.39829	1.25644	2.33339	2.88981	0	0	WesternAtlantic	WA_only	both_habitats	**	1.40534
WA_000000081145_3	YP_007674510.1	81.76	0.99375	318	7.7e-195	Synechococcus phage S-SKS1, Viruses, Duplodnaviria, Heunggongvirae, Uroviricota, Caudoviricetes, Caudovirales, Myoviridae, Llyrvirus, Llyrvirus SSKS1,	Bacteria	Cyanobacteria	Unclassified_Synechococcales	Synechococcales	Synechococcaceae	Synechococcus	high	Synechococcus	Llyrvirus	NA;NA;NA;NA;NA;NA;NA	unbinned	33	27	6	20	13	12	15	1	5	441.091	422.292	18.7995	287.214	153.877	151.44	270.851	2.43697	16.3625	7.73844	14.5618	0.671409	9.26497	5.91835	10.8172	18.0568	0.203081	1.02266	WesternAtlantic	both_oceans	both_habitats	***	1.04296
WA_000000334266_4	WP_207889242.1	31.61	0.42029	174	5.2e-13	Bacteria; Firmicutes; Bacilli; Bacillales; Bacillaceae; Lysinibacillus	Bacteria	Firmicutes	Bacilli	Bacillales	Bacillaceae	Lysinibacillus	low	no_hit	Unknown_Siphoviridae	NA;NA;NA;NA;NA;NA;NA	unbinned	12	12	0	7	5	5	7	0	0	44.6693	44.6693	0	30.9456	13.7237	13.7237	30.9456	0	0	0.783672	1.54032	0	0.998246	0.527835	0.980265	2.06304	0	0	WesternAtlantic	WA_only	both_habitats	NA	0
WA_000000296617_5	YP_008320314.1	82.6	0.997059	339	3.6e-224	Viruses; Duplodnaviria; Heunggongvirae; Uroviricota; Caudoviricetes; Caudovirales; Podoviridae; Puniceispirillum phage HMO-2011	Bacteria	Proteobacteria	Alphaproteobacteria	Puniceispirillales	Puniceispirillaceae	Puniceispirillum	high	Puniceispirillum	Unknown_Podoviridae	NA;NA;NA;NA;NA;NA;NA	unbinned	17	17	0	9	8	8	9	0	0	66.8425	66.8425	0	34.7319	32.1106	32.1106	34.7319	0	0	1.17268	2.30491	0	1.12038	1.23502	2.29362	2.31546	0	0	WesternAtlantic	WA_only	both_habitats	***	1.38329
WA_000000283560_16	YP_009611774.1	52.33	0.812854	430	2.3e-146	Agrobacterium phage Atu_ph07, Viruses, Duplodnaviria, Heunggongvirae, Uroviricota, Caudoviricetes, Caudovirales, Myoviridae, Polybotosvirus, Polybotosvirus Atuph07,	Bacteria	Proteobacteria	Alphaproteobacteria	Hyphomicrobiales	Rhizobiaceae	Agrobacterium	medium	Agrobacterium	Unknown_Caudoviricetes	NA;NA;NA;NA;NA;NA;NA	unbinned	17	17	0	10	7	7	10	0	0	129.094	129.094	0	90.1342	38.9599	38.9599	90.1342	0	0	2.26481	4.45152	0	2.90756	1.49846	2.78285	6.00895	0	0	WesternAtlantic	WA_only	both_habitats	***	1.41358
WA_000000105734_1	YP_009778013.1	95.14	0.998267	576	0	uncultured phage_MedDCM-OCT-S45-C4, Viruses, Duplodnaviria, Heunggongvirae, Uroviricota, Caudoviricetes, Caudovirales, Autographiviridae, Ashivirus, Ashivirus S45C4,	uncultured phage_MedDCM	uncultured phage_MedDCM	uncultured phage_MedDCM	uncultured phage_MedDCM	uncultured phage_MedDCM	uncultured phage_MedDCM	high	uncultured phage_MedDCM	Unknown_Autographiviridae	NA;NA;NA;NA;NA;NA;NA	unbinned	18	18	0	11	7	7	11	0	0	92.676	92.676	0	59.8532	32.8227	32.8227	59.8532	0	0	1.62589	3.19572	0	1.93075	1.26241	2.34448	3.99021	0	0	WesternAtlantic	WA_only	both_habitats	***	0.88313
WA_000000515183_8	WP_126146915.1	47.11	0.887574	450	3.6e-141	Synechococcus elongatus, cellular organisms, Bacteria, Terrabacteria group, Cyanobacteria/Melainabacteria group, Cyanobacteria, Synechococcales, Synechococcaceae, Synechococcus,	Bacteria	Cyanobacteria	Unclassified_Synechococcales	Synechococcales	Synechococcaceae	Synechococcus	medium	Synechococcus	Unknown_Bacteroidetes	NA;NA;NA;NA;NA;NA;NA	unbinned	23	23	0	13	10	10	13	0	0	115.799	115.799	0	64.1618	51.6371	51.6371	64.1618	0	0	2.03156	3.99306	0	2.06974	1.98604	3.68836	4.27745	0	0	WesternAtlantic	WA_only	both_habitats	***	1.03674
WA_000000004078_1	YP_008320314.1	55.9	0.810707	424	5.3e-171	Viruses; Duplodnaviria; Heunggongvirae; Uroviricota; Caudoviricetes; Caudovirales; Podoviridae; Puniceispirillum phage HMO-2011	Bacteria	Proteobacteria	Alphaproteobacteria	Puniceispirillales	Puniceispirillaceae	Puniceispirillum	medium	Puniceispirillum	Nakamurella	NA;NA;NA;NA;NA;NA;NA	unbinned	23	17	6	14	9	8	9	1	5	77.1096	62.1989	14.9107	43.667	33.4426	31.5255	30.6734	1.91709	12.9936	1.3528	2.14479	0.532525	1.40861	1.28625	2.25182	2.0449	0.159757	0.812101	WesternAtlantic	both_oceans	both_habitats	NA	0
WA_000000068390_4	WP_197187332.1	32.89	0.431034	225	1.4e-12	Brevibacillus agri, cellular organisms, Bacteria, Terrabacteria group, Firmicutes, Bacilli, Bacillales, Paenibacillaceae, Brevibacillus,	Bacteria	Firmicutes	Bacilli	Bacillales	Paenibacillaceae	Brevibacillus	low	no_hit	Unknown_Viruses	NA;NA;NA;NA;NA;NA;NA	unbinned	23	23	0	12	11	11	12	0	0	138.295	138.295	0	88.5685	49.7264	49.7264	88.5685	0	0	2.42623	4.76879	0	2.85705	1.91255	3.55189	5.90457	0	0	WesternAtlantic	WA_only	both_habitats	***	0.95948
WA_000000553225_8	WP_216071850.1	57.54	0.429257	179	3.6e-61	Acinetobacter baylyi, cellular organisms, Bacteria, Proteobacteria, Gammaproteobacteria, Moraxellales, Moraxellaceae, Acinetobacter,	Bacteria	Proteobacteria	Gammaproteobacteria	Moraxellales	Moraxellaceae	Acinetobacter	low	no_hit	Unknown_Flavobacteriia	NA;NA;NA;NA;NA;NA;NA	unbinned	11	11	0	6	5	5	6	0	0	33.9289	33.9289	0	17.6323	16.2965	16.2965	17.6323	0	0	0.595243	1.16996	0	0.568785	0.62679	1.16404	1.17549	0	0	WesternAtlantic	WA_only	both_habitats	NA	0
EPR_000000196684_19	YP_007673192.1	89.37	1	301	8.5e-199	Viruses; Duplodnaviria; Heunggongvirae; Uroviricota; Caudoviricetes; Caudovirales; Autographiviridae; Sednavirus; Sednavirus SRIP2; Synechococcus phage S-RIP2	Bacteria	Cyanobacteria	Unclassified_Synechococcales	Synechococcales	Synechococcaceae	Synechococcus	high	Synechococcus	Unknown_Siphoviridae	NA;NA;NA;NA;NA;NA;NA	unbinned	17	14	3	11	6	6	8	0	3	109.554	103.262	6.29193	61.0688	48.4849	48.4849	54.7768	0	6.29193	1.92199	3.56075	0.224712	1.96996	1.8648	3.46321	3.65179	0	0.393246	EastPacific	both_oceans	both_habitats	NA	0
WA_000000154361_3	WP_163656255.1	60.98	0.174468	82	3.8e-23	Orrella amnicola, cellular organisms, Bacteria, Proteobacteria, Betaproteobacteria, Burkholderiales, Alcaligenaceae, Orrella,	Bacteria	Proteobacteria	Betaproteobacteria	Burkholderiales	Alcaligenaceae	Orrella	low	no_hit	Unknown_Caudoviricetes	NA;NA;NA;NA;NA;NA;NA	unbinned	17	17	0	11	6	6	11	0	0	114.723	114.723	0	59.0205	55.7021	55.7021	59.0205	0	0	2.01268	3.95595	0	1.90389	2.14239	3.97872	3.9347	0	0	WesternAtlantic	WA_only	both_habitats	**	1.41253
WA_000000090742_10	WP_068432438.1	27.75	0.27116	173	6.7e-06	Magnetospirillum sp. XM-1, cellular organisms, Bacteria, Proteobacteria, Alphaproteobacteria, Rhodospirillales, Rhodospirillaceae, Magnetospirillum, unclassified Magnetospirillum,	Bacteria	Proteobacteria	Alphaproteobacteria	Rhodospirillales	Rhodospirillaceae	Magnetospirillum	low	no_hit	Unknown_Siphoviridae	NA;NA;NA;NA;NA;NA;NA	unbinned	10	10	0	5	5	5	5	0	0	31.256	31.256	0	13.2707	17.9853	17.9853	13.2707	0	0	0.548352	1.07779	0	0.428088	0.691743	1.28467	0.884715	0	0	WesternAtlantic	WA_only	both_habitats	NA	0
WA_000000083479_4	WP_161080319.1	37.99	0.32844	179	1.6e-19	Duganella sp. CY15W, cellular organisms, Bacteria, Proteobacteria, Betaproteobacteria, Burkholderiales, Oxalobacteraceae, Massilia group, Duganella, unclassified Duganella,	Bacteria	Proteobacteria	Betaproteobacteria	Burkholderiales	Oxalobacteraceae	Duganella	low	no_hit	Unknown_Gammaproteobacteria	NA;NA;NA;NA;NA;NA;NA	unbinned	7	7	0	5	2	2	5	0	0	22.4853	22.4853	0	16.7617	5.72352	5.72352	16.7617	0	0	0.394478	0.775354	0	0.540701	0.220135	0.408823	1.11745	0	0	WesternAtlantic	WA_only	both_habitats	NA	0
WA_000000574089_8	YP_008320314.1	79.67	0.959893	359	3.6e-224	Viruses; Duplodnaviria; Heunggongvirae; Uroviricota; Caudoviricetes; Caudovirales; Podoviridae; Puniceispirillum phage HMO-2011	Bacteria	Proteobacteria	Alphaproteobacteria	Puniceispirillales	Puniceispirillaceae	Puniceispirillum	high	Puniceispirillum	Unknown_Caudoviricetes	NA;NA;NA;NA;NA;NA;NA	unbinned	14	13	1	8	6	6	7	0	1	55.4042	52.7234	2.68085	28.8936	26.5106	26.5106	26.2128	0	2.68085	0.972004	1.81805	0.0957446	0.932052	1.01964	1.89362	1.74752	0	0.167553	WesternAtlantic	both_oceans	both_habitats	NA	0
EPR_000000216343_1	WP_126146915.1	51.7	0.830508	294	9.7e-101	Synechococcus elongatus, cellular organisms, Bacteria, Terrabacteria group, Cyanobacteria/Melainabacteria group, Cyanobacteria, Synechococcales, Synechococcaceae, Synechococcus,	Bacteria	Cyanobacteria	Unclassified_Synechococcales	Synechococcales	Synechococcaceae	Synechococcus	medium	Synechococcus	Unknown_Saprospiria	NA;NA;NA;NA;NA;NA;NA	unbinned	45	28	17	27	18	13	15	5	12	396.838	343.654	53.1845	266.237	130.601	118.642	225.011	11.9586	41.2259	6.96207	11.8501	1.89945	8.5883	5.02311	8.47445	15.0008	0.996554	2.57662	EastPacific	both_oceans	both_habitats	***	0.95729
WA_000000091294_19	YP_009791281.1	89.13	0.989071	543	0	Synechococcus phage Bellamy, Viruses, Duplodnaviria, Heunggongvirae, Uroviricota, Caudoviricetes, Caudovirales, Myoviridae, Bellamyvirus, Bellamyvirus bellamy,	Bacteria	Cyanobacteria	Unclassified_Synechococcales	Synechococcales	Synechococcaceae	Synechococcus	high	Synechococcus	Bellamyvirus	NA;NA;NA;NA;NA;NA;NA	unbinned	29	25	4	16	13	12	13	1	3	220.373	203.531	16.8425	115.057	105.317	101.867	101.664	3.44968	13.3929	3.8662	7.0183	0.601519	3.71151	4.05064	7.27621	6.7776	0.287473	0.837054	WesternAtlantic	both_oceans	both_habitats	***	1.38589
WA_000000060909_2	WP_162459126.1	71.82	0.973244	291	5.7e-158	Desulfosarcina ovata, cellular organisms, Bacteria, Proteobacteria, delta/epsilon subdivisions, Deltaproteobacteria, Desulfobacterales, Desulfobacteraceae, Desulfosarcina,	Bacteria	Proteobacteria	Deltaproteobacteria	Desulfobacterales	Desulfobacteraceae	Desulfosarcina	high	Desulfosarcina	Acionnavirus	NA;NA;NA;NA;NA;NA;NA	unbinned	10	10	0	7	3	3	7	0	0	28.3168	28.3168	0	21.2376	7.0792	7.0792	21.2376	0	0	0.496786	0.976441	0	0.685084	0.272277	0.505657	1.41584	0	0	WesternAtlantic	WA_only	both_habitats	NA	0
WA_000000418273_1	YP_214360.1	86.72	0.997403	384	7.8e-256	Prochlorococcus phage P-SSM2, Viruses, Duplodnaviria, Heunggongvirae, Uroviricota, Caudoviricetes, Caudovirales, Myoviridae, Salacisavirus, Salacisavirus pssm2,	Bacteria	Cyanobacteria	Unclassified_Synechococcales	Synechococcales	Prochlorococcaceae	Prochlorococcus	high	Prochlorococcus	Tamkungvirus	NA;NA;NA;NA;NA;NA;NA	unbinned	17	17	0	9	8	8	9	0	0	157.702	157.702	0	108.221	49.4808	49.4808	108.221	0	0	2.7667	5.438	0	3.49101	1.90311	3.53435	7.21475	0	0	WesternAtlantic	WA_only	both_habitats	**	0.8657
WA_000000071858_6	WP_083795409.1	43.38	0.990854	325	5e-63	Thermosinus carboxydivorans, cellular organisms, Bacteria, Terrabacteria group, Firmicutes, Negativicutes, Selenomonadales, Sporomusaceae, Thermosinus,	Bacteria	Firmicutes	Negativicutes	Selenomonadales	Sporomusaceae	Thermosinus	medium	Thermosinus	Candidatus Endolissoclinum	NA;NA;NA;NA;NA;NA;NA	unbinned	15	15	0	9	6	6	9	0	0	48.5695	48.5695	0	26.4925	22.0771	22.0771	26.4925	0	0	0.852097	1.67481	0	0.854596	0.849117	1.57693	1.76616	0	0	WesternAtlantic	WA_only	both_habitats	**	1.40781
WA_000000225913_4	WP_076327996.1	56	0.0976562	50	1.7e-07	Paenibacillus amylolyticus, cellular organisms, Bacteria, Terrabacteria group, Firmicutes, Bacilli, Bacillales, Paenibacillaceae, Paenibacillus,	Bacteria	Firmicutes	Bacilli	Bacillales	Paenibacillaceae	Paenibacillus	low	no_hit	Unknown_Viruses	NA;NA;NA;NA;NA;NA;NA	unbinned	12	12	0	7	5	5	7	0	0	110.751	110.751	0	72.0211	38.7304	38.7304	72.0211	0	0	1.94301	3.81902	0	2.32326	1.48963	2.76646	4.80141	0	0	WesternAtlantic	WA_only	both_habitats	**	1.40779
EPM_000000001432_5	YP_008320314.1	77.99	0.962466	359	1.3e-216	Viruses; Duplodnaviria; Heunggongvirae; Uroviricota; Caudoviricetes; Caudovirales; Podoviridae; Puniceispirillum phage HMO-2011	Bacteria	Proteobacteria	Alphaproteobacteria	Puniceispirillales	Puniceispirillaceae	Puniceispirillum	high	Puniceispirillum	Unknown_Caudoviricetes	NA;NA;NA;NA;NA;NA;NA	unbinned	18	15	3	10	8	8	7	0	3	55.2541	48.6833	6.57076	28.9711	26.283	26.283	22.4003	0	6.57076	0.96937	1.67874	0.23467	0.934551	1.01089	1.87736	1.49335	0	0.410672	EastPacific	both_oceans	both_habitats	***	1.41415
WA_000000055009_3	YP_195134.1	64.91	1.00293	342	2.1e-164	Synechococcus phage S-PM2, Viruses, Duplodnaviria, Heunggongvirae, Uroviricota, Caudoviricetes, Caudovirales, Myoviridae, Nodensvirus, Nodensvirus spm2,	Bacteria	Cyanobacteria	Unclassified_Synechococcales	Synechococcales	Synechococcaceae	Synechococcus	medium	Synechococcus	Kanaloavirus	NA;NA;NA;NA;NA;NA;NA	unbinned	11	10	1	7	4	4	6	0	1	43.4509	41.164	2.28689	32.0165	11.4345	11.4345	29.7296	0	2.28689	0.762297	1.41945	0.0816746	1.03279	0.439787	0.816746	1.98197	0	0.142931	WesternAtlantic	both_oceans	both_habitats	NA	0
WA_000000256957_6	WP_191002530.1	27.31	1.07463	432	8.7e-20	Trichormus variabilis, cellular organisms, Bacteria, Terrabacteria group, Cyanobacteria/Melainabacteria group, Cyanobacteria, Nostocales, Nostocaceae, Trichormus,	Bacteria	Cyanobacteria	Unclassified_Nostocales	Nostocales	Nostocaceae	Trichormus	low	no_hit	Unknown_Alphaproteobacteria	NA;NA;NA;NA;NA;NA;NA	unbinned	26	26	0	13	13	13	13	0	0	127.755	127.755	0	81.4747	46.2799	46.2799	81.4747	0	0	2.24131	4.40533	0	2.62822	1.77999	3.3057	5.43165	0	0	WesternAtlantic	WA_only	both_habitats	***	0.99577
WA_000000316410_16	YP_009325102.1	90.6	1.00545	553	0	Synechococcus phage S-WAM1, Viruses, Duplodnaviria, Heunggongvirae, Uroviricota, Caudoviricetes, Caudovirales, Myoviridae, Libanvirus, unclassified Libanvirus,	Bacteria	Cyanobacteria	Unclassified_Synechococcales	Synechococcales	Synechococcaceae	Synechococcus	high	Synechococcus	Libanvirus	NA;NA;NA;NA;NA;NA;NA	unbinned	28	28	0	15	13	13	15	0	0	579.707	579.707	0	383.028	196.679	196.679	383.028	0	0	10.1703	19.9899	0	12.3557	7.56458	14.0485	25.5352	0	0	WesternAtlantic	WA_only	both_habitats	***	0.97127
WA_000000156896_1	WP_126932949.1	69.57	0.0754098	46	1.8e-12	Corallococcus sp. AB018, cellular organisms, Bacteria, Proteobacteria, delta/epsilon subdivisions, Deltaproteobacteria, Myxococcales, Cystobacterineae, Myxococcaceae, Corallococcus, unclassified Corallococcus,	Bacteria	Proteobacteria	Deltaproteobacteria	Myxococcales	Myxococcaceae	Corallococcus	low	no_hit	Unknown_Viruses	NA;NA;NA;NA;NA;NA;NA	unbinned	15	15	0	9	6	6	9	0	0	42.0049	42.0049	0	27.3945	14.6104	14.6104	27.3945	0	0	0.736928	1.44844	0	0.883693	0.561938	1.0436	1.8263	0	0	WesternAtlantic	WA_only	both_habitats	**	0.92343
WA_000000347804_2	WP_069625053.1	50	0.210753	98	2.6e-25	Methyloceanibacter marginalis, cellular organisms, Bacteria, Proteobacteria, Alphaproteobacteria, Hyphomicrobiales, Hyphomicrobiaceae, Methyloceanibacter,	Bacteria	Proteobacteria	Alphaproteobacteria	Hyphomicrobiales	Hyphomicrobiaceae	Methyloceanibacter	low	no_hit	Unknown_Viruses	NA;NA;NA;NA;NA;NA;NA	unbinned	13	13	0	7	6	6	7	0	0	116.196	116.196	0	77.8632	38.3326	38.3326	77.8632	0	0	2.03852	4.00675	0	2.51171	1.47433	2.73805	5.19088	0	0	WesternAtlantic	WA_only	both_habitats	**	1.40822
WA_000000226131_19	WP_162444980.1	47.27	1	476	1.2e-154	Rhodocytophaga rosea, cellular organisms, Bacteria, FCB group, Bacteroidetes/Chlorobi group, Bacteroidetes, Cytophagia, Cytophagales, Cytophagaceae, Rhodocytophaga,	Bacteria	Bacteroidetes	Cytophagia	Cytophagales	Cytophagaceae	Rhodocytophaga	medium	Rhodocytophaga	Unknown_Viruses	NA;NA;NA;NA;NA;NA;NA	unbinned	17	17	0	9	8	8	9	0	0	110.468	110.468	0	57.3404	53.1276	53.1276	57.3404	0	0	1.93804	3.80924	0	1.84969	2.04337	3.79483	3.82269	0	0	WesternAtlantic	WA_only	both_habitats	***	1.41357
WA_000000495597_24	WP_216071885.1	66.67	0.126253	63	6.4e-19	Bacteria; Proteobacteria; Gammaproteobacteria; Moraxellales; Moraxellaceae; Acinetobacter	Bacteria	Proteobacteria	Gammaproteobacteria	Moraxellales	Moraxellaceae	Acinetobacter	low	no_hit	Unknown_Siphoviridae	NA;NA;NA;NA;NA;NA;NA	unbinned	11	11	0	7	4	4	7	0	0	54.4742	54.4742	0	37.9533	16.5209	16.5209	37.9533	0	0	0.955688	1.87842	0	1.2243	0.635418	1.18006	2.53022	0	0	WesternAtlantic	WA_only	both_habitats	**	1.40964
WA_000000573391_8	YP_009611774.1	52.47	0.804924	425	2.2e-146	Agrobacterium phage Atu_ph07, Viruses, Duplodnaviria, Heunggongvirae, Uroviricota, Caudoviricetes, Caudovirales, Myoviridae, Polybotosvirus, Polybotosvirus Atuph07,	Bacteria	Proteobacteria	Alphaproteobacteria	Hyphomicrobiales	Rhizobiaceae	Agrobacterium	medium	Agrobacterium	Unknown_Flavobacteriia	NA;NA;NA;NA;NA;NA;NA	unbinned	7	7	0	4	3	3	4	0	0	24.0532	24.0532	0	14.7695	9.28368	9.28368	14.7695	0	0	0.421986	0.82942	0	0.476435	0.357065	0.66312	0.984633	0	0	WesternAtlantic	WA_only	both_habitats	NA	0
EPR_000000122852_1	YP_009791281.1	64.71	0.994152	340	1.6e-168	Synechococcus phage Bellamy, Viruses, Duplodnaviria, Heunggongvirae, Uroviricota, Caudoviricetes, Caudovirales, Myoviridae, Bellamyvirus, Bellamyvirus bellamy,	Bacteria	Cyanobacteria	Unclassified_Synechococcales	Synechococcales	Synechococcaceae	Synechococcus	medium	Synechococcus	Unknown_Caudoviricetes	NA;NA;NA;NA;NA;NA;NA	unbinned	11	9	2	8	3	2	7	1	1	43.6496	40.0664	3.58318	36.1575	7.4921	5.53764	34.5288	1.95446	1.62872	0.765783	1.3816	0.127971	1.16637	0.288158	0.395545	2.30192	0.162872	0.101795	EastPacific	both_oceans	both_habitats	NA	0
WA_000000197375_3	YP_009791281.1	98.02	0.997531	404	8.1e-299	Synechococcus phage Bellamy, Viruses, Duplodnaviria, Heunggongvirae, Uroviricota, Caudoviricetes, Caudovirales, Myoviridae, Bellamyvirus, Bellamyvirus bellamy,	Bacteria	Cyanobacteria	Unclassified_Synechococcales	Synechococcales	Synechococcaceae	Synechococcus	high	Synechococcus	Bellamyvirus	NA;NA;NA;NA;NA;NA;NA	unbinned	25	21	4	13	12	10	11	2	2	109.479	99.301	10.1777	52.2637	57.215	52.8139	46.4872	4.40115	5.77651	1.92068	3.42417	0.363488	1.68593	2.20058	3.77242	3.09915	0.366763	0.361032	WesternAtlantic	both_oceans	both_habitats	***	1.37548
WA_000000069988_4	WP_209101982.1	57.77	0.41785	206	5.7e-65	Bacteria; Proteobacteria; Gammaproteobacteria; Enterobacterales; Morganellaceae; Providencia	Bacteria	Proteobacteria	Gammaproteobacteria	Enterobacterales	Morganellaceae	Providencia	low	no_hit	Unknown_Siphoviridae	NA;NA;NA;NA;NA;NA;NA	unbinned	12	12	0	7	5	5	7	0	0	133.324	133.324	0	80.2201	53.1034	53.1034	80.2201	0	0	2.33901	4.59736	0	2.58774	2.04244	3.7931	5.348	0	0	WesternAtlantic	WA_only	both_habitats	**	1.4074
WA_000000035001_31	YP_004323947.1	98.18	0.998182	549	0	Synechococcus phage Syn19, Viruses, Duplodnaviria, Heunggongvirae, Uroviricota, Caudoviricetes, Caudovirales, Myoviridae, Pontusvirus, Pontusvirus syn19,	Bacteria	Cyanobacteria	Unclassified_Synechococcales	Synechococcales	Synechococcaceae	Synechococcus	high	Synechococcus	Pontusvirus	NA;NA;NA;NA;NA;NA;NA	unbinned	28	28	0	15	13	13	15	0	0	426.172	426.172	0	271.421	154.751	154.751	271.421	0	0	7.4767	14.6956	0	8.75552	5.95195	11.0536	18.0947	0	0	WesternAtlantic	WA_only	both_habitats	***	0.97392
WA_000000047620_1	WP_126146915.1	51.37	1.00754	401	5.3e-147	Synechococcus elongatus, cellular organisms, Bacteria, Terrabacteria group, Cyanobacteria/Melainabacteria group, Cyanobacteria, Synechococcales, Synechococcaceae, Synechococcus,	Bacteria	Cyanobacteria	Unclassified_Synechococcales	Synechococcales	Synechococcaceae	Synechococcus	medium	Synechococcus	Unknown_Alphaproteobacteria	NA;NA;NA;NA;NA;NA;NA	unbinned	18	18	0	11	7	7	11	0	0	263.115	263.115	0	178.023	85.0927	85.0927	178.023	0	0	4.61606	9.07295	0	5.74267	3.27279	6.07805	11.8682	0	0	WesternAtlantic	WA_only	both_habitats	**	1.41149
WA_000000103986_6	YP_007675008.1	77.78	0.92	414	7.1e-240	Viruses; Duplodnaviria; Heunggongvirae; Uroviricota; Caudoviricetes; Caudovirales; Siphoviridae; Cyanophage KBS-S-2A	Bacteria	Cyanobacteria	Unclassified_Synechococcales	Synechococcales	Synechococcaceae	Synechococcus	high	Synechococcus	Unknown_Siphoviridae	NA;NA;NA;NA;NA;NA;NA	unbinned	17	17	0	11	6	6	11	0	0	121.802	121.802	0	71.0511	50.7508	50.7508	71.0511	0	0	2.13688	4.20007	0	2.29197	1.95195	3.62506	4.73674	0	0	WesternAtlantic	WA_only	both_habitats	**	1.41396
WA_000000072323_3	WP_171625059.1	29.01	0.330612	162	1.2e-07	Pseudoalteromonas caenipelagi, cellular organisms, Bacteria, Proteobacteria, Gammaproteobacteria, Alteromonadales, Pseudoalteromonadaceae, Pseudoalteromonas,	Bacteria	Proteobacteria	Gammaproteobacteria	Alteromonadales	Pseudoalteromonadaceae	Pseudoalteromonas	low	no_hit	Unknown_Viruses	NA;NA;NA;NA;NA;NA;NA	unbinned	11	11	0	7	4	4	7	0	0	36.6042	36.6042	0	25.0091	11.5951	11.5951	25.0091	0	0	0.64218	1.26222	0	0.806745	0.445967	0.828224	1.66727	0	0	WesternAtlantic	WA_only	both_habitats	NA	0
WA_000000094438_3	YP_009807551.1	94.35	1	336	3.4e-237	Synechococcus T7-like phage S-TIP37, Viruses, Duplodnaviria, Heunggongvirae, Uroviricota, Caudoviricetes, Caudovirales, Autographiviridae, Igirivirus, Synechococcus virus STIP37,	Bacteria	Cyanobacteria	Unclassified_Synechococcales	Synechococcales	Synechococcaceae	Synechococcus	high	Synechococcus	Igirivirus	NA;NA;NA;NA;NA;NA;NA	unbinned	18	14	4	13	5	5	9	0	4	91.5106	74.601	16.9096	72.9432	18.5674	18.5674	56.0337	0	16.9096	1.60545	2.57245	0.603913	2.35301	0.71413	1.32624	3.73558	0	1.05685	WesternAtlantic	both_oceans	both_habitats	NA	0
WA_000000429092_1	YP_007517946.1	66.6	1	506	1.8e-258	Pelagibacter phage HTVC008M, Viruses, Duplodnaviria, Heunggongvirae, Uroviricota, Caudoviricetes, Caudovirales, Myoviridae, unclassified Myoviridae,	Bacteria	Proteobacteria	Alphaproteobacteria	Pelagibacterales	Pelagibacteraceae	Pelagibacter	medium	Pelagibacter	Unknown_Siphoviridae	NA;NA;NA;NA;NA;NA;NA	unbinned	14	14	0	8	6	6	8	0	0	65.3894	65.3894	0	40.7308	24.6586	24.6586	40.7308	0	0	1.14718	2.25481	0	1.3139	0.948409	1.76133	2.71539	0	0	WesternAtlantic	WA_only	both_habitats	***	1.4128
WA_000000430452_15	YP_006560377.1	52.25	0.995025	400	1.4e-140	Nonlabens phage P12024S, Viruses, Duplodnaviria, Heunggongvirae, Uroviricota, Caudoviricetes, Caudovirales, Siphoviridae, Inhavirus, Inhavirus P12024L,	Bacteria	Bacteroidetes	Flavobacteriia	Flavobacteriales	Flavobacteriaceae	Nonlabens	medium	Nonlabens	Unknown_Siphoviridae	NA;NA;NA;NA;NA;NA;NA	unbinned	3	3	0	2	1	1	2	0	0	7.20525	7.20525	0	4.71112	2.49412	2.49412	4.71112	0	0	0.126408	0.248457	0	0.151972	0.0959279	0.178152	0.314075	0	0	WesternAtlantic	WA_only	both_habitats	NA	0
WA_000000109109_3	YP_009791281.1	83.55	0.985586	547	0	Synechococcus phage Bellamy, Viruses, Duplodnaviria, Heunggongvirae, Uroviricota, Caudoviricetes, Caudovirales, Myoviridae, Bellamyvirus, Bellamyvirus bellamy,	Bacteria	Cyanobacteria	Unclassified_Synechococcales	Synechococcales	Synechococcaceae	Synechococcus	high	Synechococcus	Unknown_Caudoviricetes	NA;NA;NA;NA;NA;NA;NA	unbinned	12	12	0	7	5	5	7	0	0	48.3755	48.3755	0	31.3136	17.0619	17.0619	31.3136	0	0	0.848693	1.66812	0	1.01012	0.656227	1.21871	2.08757	0	0	WesternAtlantic	WA_only	both_habitats	**	0.70817
WA_000000112755_3	YP_009791281.1	80.56	0.994911	391	1.1e-242	Synechococcus phage Bellamy, Viruses, Duplodnaviria, Heunggongvirae, Uroviricota, Caudoviricetes, Caudovirales, Myoviridae, Bellamyvirus, Bellamyvirus bellamy,	Bacteria	Cyanobacteria	Unclassified_Synechococcales	Synechococcales	Synechococcaceae	Synechococcus	high	Synechococcus	Unknown_Siphoviridae	NA;NA;NA;NA;NA;NA;NA	unbinned	26	26	0	15	11	11	15	0	0	172.917	172.917	0	98.3645	74.5529	74.5529	98.3645	0	0	3.03364	5.96267	0	3.17305	2.86742	5.32521	6.55764	0	0	WesternAtlantic	WA_only	both_habitats	***	1.29712
WA_000000021907_4	YP_009807551.1	87.16	0.997899	475	1.7e-318	Synechococcus T7-like phage S-TIP37, Viruses, Duplodnaviria, Heunggongvirae, Uroviricota, Caudoviricetes, Caudovirales, Autographiviridae, Igirivirus, Synechococcus virus STIP37,	Bacteria	Cyanobacteria	Unclassified_Synechococcales	Synechococcales	Synechococcaceae	Synechococcus	high	Synechococcus	Unknown_Autographiviridae	NA;NA;NA;NA;NA;NA;NA	unbinned	11	11	0	6	5	5	6	0	0	55.4681	55.4681	0	33	22.4681	22.4681	33	0	0	0.973124	1.91269	0	1.06452	0.864157	1.60486	2.2	0	0	WesternAtlantic	WA_only	both_habitats	**	1.40839
WA_000000425225_10	YP_009777629.1	88.38	0.998294	585	0	uncultured phage_MedDCM-OCT-S37-C6, Viruses, Duplodnaviria, Heunggongvirae, Uroviricota, Caudoviricetes, Caudovirales, Autographiviridae, Oinezvirus, Oinezvirus S37C6,	uncultured phage_MedDCM	uncultured phage_MedDCM	uncultured phage_MedDCM	uncultured phage_MedDCM	uncultured phage_MedDCM	uncultured phage_MedDCM	high	uncultured phage_MedDCM	Oinezvirus	NA;NA;NA;NA;NA;NA;NA	unbinned	12	12	0	7	5	5	7	0	0	36.501	36.501	0	22.623	13.878	13.878	22.623	0	0	0.640369	1.25866	0	0.729775	0.533769	0.991286	1.5082	0	0	WesternAtlantic	WA_only	both_habitats	**	0.80169
WA_000000176969_1	WP_126146915.1	50.24	0.917031	420	3e-136	Synechococcus elongatus, cellular organisms, Bacteria, Terrabacteria group, Cyanobacteria/Melainabacteria group, Cyanobacteria, Synechococcales, Synechococcaceae, Synechococcus,	Bacteria	Cyanobacteria	Unclassified_Synechococcales	Synechococcales	Synechococcaceae	Synechococcus	medium	Synechococcus	Unknown_Saprospiria	NA;NA;NA;NA;NA;NA;NA	unbinned	27	27	0	14	13	13	14	0	0	260.511	260.511	0	165.89	94.6206	94.6206	165.89	0	0	4.57036	8.98313	0	5.35129	3.63925	6.75862	11.0593	0	0	WesternAtlantic	WA_only	both_habitats	***	0.92385
WA_000000355860_36	WP_118889534.1	32.52	0.771014	532	2.2e-62	Oceanobacillus profundus, cellular organisms, Bacteria, Terrabacteria group, Firmicutes, Bacilli, Bacillales, Bacillaceae, Oceanobacillus,	Bacteria	Firmicutes	Bacilli	Bacillales	Bacillaceae	Oceanobacillus	medium	Oceanobacillus	Blattabacterium	NA;NA;NA;NA;NA;NA;NA	unbinned	8	8	0	6	2	2	6	0	0	27.4474	27.4474	0	20.5048	6.94258	6.94258	20.5048	0	0	0.481534	0.946463	0	0.661446	0.267022	0.495899	1.36699	0	0	WesternAtlantic	WA_only	both_habitats	NA	0
WA_000000087509_1	WP_126146915.1	51.11	1.00559	360	2.2e-121	Synechococcus elongatus, cellular organisms, Bacteria, Terrabacteria group, Cyanobacteria/Melainabacteria group, Cyanobacteria, Synechococcales, Synechococcaceae, Synechococcus,	Bacteria	Cyanobacteria	Unclassified_Synechococcales	Synechococcales	Synechococcaceae	Synechococcus	medium	Synechococcus	Unknown_Saprospiria	NA;NA;NA;NA;NA;NA;NA	unbinned	26	26	0	15	11	11	15	0	0	240.235	240.235	0	160.26	79.9745	79.9745	160.26	0	0	4.21465	8.28396	0	5.16969	3.07594	5.71247	10.684	0	0	WesternAtlantic	WA_only	both_habitats	***	0.92928
EPR_000000128379_5	YP_009325102.1	90.78	1.00545	553	0	Synechococcus phage S-WAM1, Viruses, Duplodnaviria, Heunggongvirae, Uroviricota, Caudoviricetes, Caudovirales, Myoviridae, Libanvirus, unclassified Libanvirus,	Bacteria	Cyanobacteria	Unclassified_Synechococcales	Synechococcales	Synechococcaceae	Synechococcus	high	Synechococcus	Libanvirus	NA;NA;NA;NA;NA;NA;NA	unbinned	21	18	3	14	7	7	11	0	3	139.762	133.28	6.4817	95.2	44.5617	44.5617	88.7183	0	6.4817	2.45196	4.59586	0.231489	3.07097	1.71391	3.18298	5.91455	0	0.405106	EastPacific	both_oceans	both_habitats	***	0.84733
WA_000000483753_20	WP_181565910.1	62.82	0.135417	78	2.7e-20	Campylobacter hyointestinalis, cellular organisms, Bacteria, Proteobacteria, delta/epsilon subdivisions, Epsilonproteobacteria, Campylobacterales, Campylobacteraceae, Campylobacter,	Bacteria	Proteobacteria	Epsilonproteobacteria	Campylobacterales	Campylobacteraceae	Campylobacter	low	no_hit	Unknown_Caudoviricetes	NA;NA;NA;NA;NA;NA;NA	unbinned	12	12	0	9	3	3	9	0	0	39.2622	39.2622	0	30.9456	8.31663	8.31663	30.9456	0	0	0.688811	1.35387	0	0.998246	0.319871	0.594045	2.06304	0	0	WesternAtlantic	WA_only	both_habitats	**	0.8451
WA_000000555068_31	WP_203903250.1	62.5	0.115385	48	9.2e-08	Virgisporangium aliadipatigenens, cellular organisms, Bacteria, Terrabacteria group, Actinobacteria, Actinomycetia, Micromonosporales, Micromonosporaceae, Virgisporangium,	Bacteria	Actinobacteria	Actinomycetia	Micromonosporales	Micromonosporaceae	Virgisporangium	low	no_hit	Unknown_Viruses	NA;NA;NA;NA;NA;NA;NA	unbinned	9	9	0	4	5	5	4	0	0	26.7799	26.7799	0	12.3187	14.4611	14.4611	12.3187	0	0	0.469822	0.923443	0	0.397379	0.556197	1.03294	0.821249	0	0	WesternAtlantic	WA_only	both_habitats	NA	0
WA_000000296607_1	YP_004322266.1	90.77	0.997442	390	3.5e-270	Synechococcus phage S-SM2, Viruses, Duplodnaviria, Heunggongvirae, Uroviricota, Caudoviricetes, Caudovirales, Myoviridae, Bellamyvirus, unclassified Bellamyvirus,	Bacteria	Cyanobacteria	Unclassified_Synechococcales	Synechococcales	Synechococcaceae	Synechococcus	high	Synechococcus	Bellamyvirus	NA;NA;NA;NA;NA;NA;NA	unbinned	28	28	0	15	13	13	15	0	0	556.166	556.166	0	356.437	199.73	199.73	356.437	0	0	9.7573	19.1781	0	11.498	7.68192	14.2664	23.7624	0	0	WesternAtlantic	WA_only	both_habitats	***	1.41106
WA_000000166271_2	WP_200857586.1	45.1	0.166939	102	5.6e-20	Klebsiella pneumoniae, cellular organisms, Bacteria, Proteobacteria, Gammaproteobacteria, Enterobacterales, Enterobacteriaceae, Klebsiella/Raoultella group, Klebsiella,	Bacteria	Proteobacteria	Gammaproteobacteria	Enterobacterales	Enterobacteriaceae	Klebsiella	low	no_hit	Unknown_Viruses	NA;NA;NA;NA;NA;NA;NA	unbinned	9	9	0	6	3	3	6	0	0	22.7914	22.7914	0	14.9511	7.84023	7.84023	14.9511	0	0	0.399849	0.785909	0	0.482295	0.301547	0.560017	0.996743	0	0	WesternAtlantic	WA_only	both_habitats	**	0.67833
WA_000000331550_8	WP_200857586.1	58.88	0.200375	107	2.9e-33	Klebsiella pneumoniae, cellular organisms, Bacteria, Proteobacteria, Gammaproteobacteria, Enterobacterales, Enterobacteriaceae, Klebsiella/Raoultella group, Klebsiella,	Bacteria	Proteobacteria	Gammaproteobacteria	Enterobacterales	Enterobacteriaceae	Klebsiella	low	no_hit	Unknown_Bacteroidetes	NA;NA;NA;NA;NA;NA;NA	unbinned	7	7	0	4	3	3	4	0	0	28.3726	28.3726	0	16.8984	11.4742	11.4742	16.8984	0	0	0.497765	0.978366	0	0.545109	0.441316	0.819587	1.12656	0	0	WesternAtlantic	WA_only	both_habitats	NA	0
WA_000000148916_5	WP_167221975.1	59.22	0.971698	515	1.2e-221	Pelagibius litoralis, cellular organisms, Bacteria, Proteobacteria, Alphaproteobacteria, Hyphomicrobiales, Rhodovibrionaceae, Pelagibius,	Bacteria	Proteobacteria	Alphaproteobacteria	Hyphomicrobiales	Rhodovibrionaceae	Pelagibius	medium	Pelagibius	Pelagibius	NA;NA;NA;NA;NA;NA;NA	unbinned	28	28	0	15	13	13	15	0	0	254.338	254.338	0	149.24	105.098	105.098	149.24	0	0	4.46207	8.77027	0	4.81418	4.04224	7.50702	9.94931	0	0	WesternAtlantic	WA_only	both_habitats	***	1.00934
WA_000000061918_4	WP_180920496.1	69.01	0.114516	71	1e-23	Vibrio parahaemolyticus, cellular organisms, Bacteria, Proteobacteria, Gammaproteobacteria, Vibrionales, Vibrionaceae, Vibrio, Vibrio harveyi group,	Bacteria	Proteobacteria	Gammaproteobacteria	Vibrionales	Vibrionaceae	Vibrio	low	no_hit	Unknown_Siphoviridae	NA;NA;NA;NA;NA;NA;NA	unbinned	13	13	0	8	5	5	8	0	0	56.6005	56.6005	0	31.9838	24.6167	24.6167	31.9838	0	0	0.992992	1.95174	0	1.03174	0.946798	1.75834	2.13225	0	0	WesternAtlantic	WA_only	both_habitats	**	1.41118
WA_000000038284_1	WP_216071850.1	60.89	0.42823	179	4.3e-65	Acinetobacter baylyi, cellular organisms, Bacteria, Proteobacteria, Gammaproteobacteria, Moraxellales, Moraxellaceae, Acinetobacter,	Bacteria	Proteobacteria	Gammaproteobacteria	Moraxellales	Moraxellaceae	Acinetobacter	low	no_hit	Unknown_Flavobacteriia	NA;NA;NA;NA;NA;NA;NA	unbinned	21	21	0	11	10	10	11	0	0	159.91	159.91	0	89.2833	70.6271	70.6271	89.2833	0	0	2.80544	5.51415	0	2.88011	2.71643	5.04479	5.95222	0	0	WesternAtlantic	WA_only	both_habitats	***	1.41205
WA_000000142595_14	YP_007005955.1	25.38	0.829137	461	6.5e-20	Bacillus phage BCD7, Viruses, Duplodnaviria, Heunggongvirae, Uroviricota, Caudoviricetes, Caudovirales, Myoviridae, Becedseptimavirus, Becedseptimavirus BCD7,	Bacteria	Firmicutes	Bacilli	Bacillales	Bacillaceae	Bacillus	low	no_hit	Unknown_Siphoviridae	NA;NA;NA;NA;NA;NA;NA	unbinned	15	15	0	8	7	7	8	0	0	78.3436	78.3436	0	47.0863	31.2573	31.2573	47.0863	0	0	1.37445	2.7015	0	1.51891	1.2022	2.23266	3.13909	0	0	WesternAtlantic	WA_only	both_habitats	***	0.77536
WA_000000213973_4	YP_007676457.1	93.26	0.998077	519	0	Synechococcus phage S-RIP1, Viruses, Duplodnaviria, Heunggongvirae, Uroviricota, Caudoviricetes, Caudovirales, Autographiviridae, Kajamvirus, Kajamvirus SRIP1,	Bacteria	Cyanobacteria	Unclassified_Synechococcales	Synechococcales	Synechococcaceae	Synechococcus	high	Synechococcus	Pekhitvirus	NA;NA;NA;NA;NA;NA;NA	unbinned	21	21	0	13	8	8	13	0	0	188.316	188.316	0	132.614	55.7021	55.7021	132.614	0	0	3.30379	6.49365	0	4.27787	2.14239	3.97872	8.84092	0	0	WesternAtlantic	WA_only	both_habitats	***	0.8972
WA_000000379401_10	YP_009133437.1	47.84	0.963834	533	5.7e-174	Synechococcus phage ACG-2014d, Viruses, Duplodnaviria, Heunggongvirae, Uroviricota, Caudoviricetes, Caudovirales, Myoviridae, unclassified Myoviridae,	Bacteria	Cyanobacteria	Unclassified_Synechococcales	Synechococcales	Synechococcaceae	Synechococcus	medium	Synechococcus	Unknown_Caudoviricetes	NA;NA;NA;NA;NA;NA;NA	unbinned	10	9	1	5	5	5	4	0	1	26.1891	24.1745	2.01454	12.0873	14.1018	14.1018	10.0727	0	2.01454	0.459457	0.833604	0.071948	0.389912	0.542377	1.00727	0.671514	0	0.125909	WesternAtlantic	both_oceans	both_habitats	NA	0
WA_000000313540_9	WP_010416102.1	51.2	0.334677	166	1.5e-37	Anaerophaga thermohalophila, cellular organisms, Bacteria, FCB group, Bacteroidetes/Chlorobi group, Bacteroidetes, Bacteroidia, Marinilabiliales, Marinilabiliaceae, Anaerophaga,	Bacteria	Bacteroidetes	Bacteroidia	Marinilabiliales	Marinilabiliaceae	Anaerophaga	low	no_hit	Unknown_Viruses	NA;NA;NA;NA;NA;NA;NA	unbinned	12	12	0	7	5	5	7	0	0	83.7778	83.7778	0	55.7021	28.0757	28.0757	55.7021	0	0	1.46979	2.88889	0	1.79684	1.07983	2.0054	3.71347	0	0	WesternAtlantic	WA_only	both_habitats	NA	0
WA_000000411820_1	WP_197465833.1	69.1	0.652661	233	2.8e-119	Bacteria; Proteobacteria; Gammaproteobacteria; Vibrionales; Vibrionaceae; Vibrio	Bacteria	Proteobacteria	Gammaproteobacteria	Vibrionales	Vibrionaceae	Vibrio	high	Vibrio	Unknown_Podoviridae	NA;NA;NA;NA;NA;NA;NA	unbinned	22	21	1	13	9	9	12	0	1	92.9929	91.4326	1.56028	52.1135	40.8794	40.8794	50.5532	0	1.56028	1.63145	3.15285	0.0557244	1.68108	1.57229	2.91996	3.37021	0	0.0975177	WesternAtlantic	both_oceans	both_habitats	***	1.40271
WA_000000467858_4	YP_007673192.1	84.39	0.998145	538	0	Viruses; Duplodnaviria; Heunggongvirae; Uroviricota; Caudoviricetes; Caudovirales; Autographiviridae; Sednavirus; Sednavirus SRIP2; Synechococcus phage S-RIP2	Bacteria	Cyanobacteria	Unclassified_Synechococcales	Synechococcales	Synechococcaceae	Synechococcus	high	Synechococcus	Igirivirus	NA;NA;NA;NA;NA;NA;NA	unbinned	16	16	0	9	7	7	9	0	0	124.219	124.219	0	89.2887	34.9301	34.9301	89.2887	0	0	2.17928	4.28341	0	2.88028	1.34346	2.49501	5.95258	0	0	WesternAtlantic	WA_only	both_habitats	NA	0
WA_000000389603_46	YP_007006694.1	28.63	0.840678	248	1.2e-19	Sphingomonas phage PAU, Viruses, Duplodnaviria, Heunggongvirae, Uroviricota, Caudoviricetes, Caudovirales, Myoviridae, unclassified Myoviridae,	Bacteria	Proteobacteria	Alphaproteobacteria	Sphingomonadales	Sphingomonadaceae	Sphingomonas	low	no_hit	Unknown_Acidimicrobiaceae	NA;NA;NA;NA;NA;NA;NA	unbinned	25	25	0	13	12	12	13	0	0	234.893	234.893	0	140.483	94.4104	94.4104	140.483	0	0	4.12093	8.09976	0	4.5317	3.63117	6.7436	9.36551	0	0	WesternAtlantic	WA_only	both_habitats	***	0.84916
EPM_000000287438_1	YP_009213610.1	83.71	1	350	1.8e-221	Viruses; Duplodnaviria; Heunggongvirae; Uroviricota; Caudoviricetes; Caudovirales; Myoviridae; Prochlorococcus phage P-TIM68	Bacteria	Cyanobacteria	Unclassified_Synechococcales	Synechococcales	Prochlorococcaceae	Prochlorococcus	high	Prochlorococcus	Bellamyvirus	NA;NA;NA;NA;NA;NA;NA	unbinned	21	20	1	10	11	10	10	1	0	73.8451	71.9353	1.90979	30.8749	42.9702	41.0604	30.8749	1.90979	0	1.29553	2.48053	0.0682067	0.995964	1.6527	2.93289	2.05833	0.159149	0	EastPacific	both_oceans	both_habitats	***	1.28632
WA_000000105508_3	WP_012519351.1	73.85	0.118397	65	2.4e-24	Alteromonas mediterranea, cellular organisms, Bacteria, Proteobacteria, Gammaproteobacteria, Alteromonadales, Alteromonadaceae, Alteromonas/Salinimonas group, Alteromonas,	Bacteria	Proteobacteria	Gammaproteobacteria	Alteromonadales	Alteromonadaceae	Alteromonas	low	no_hit	Unknown_Gammaproteobacteria	NA;NA;NA;NA;NA;NA;NA	unbinned	12	12	0	8	4	4	8	0	0	59.6591	59.6591	0	44.6429	15.0162	15.0162	44.6429	0	0	1.04665	2.05721	0	1.44009	0.577547	1.07259	2.97619	0	0	WesternAtlantic	WA_only	both_habitats	NA	0
WA_000000052783_4	YP_007517946.1	68.57	1	544	5.7e-285	Pelagibacter phage HTVC008M, Viruses, Duplodnaviria, Heunggongvirae, Uroviricota, Caudoviricetes, Caudovirales, Myoviridae, unclassified Myoviridae,	Bacteria	Proteobacteria	Alphaproteobacteria	Pelagibacterales	Pelagibacteraceae	Pelagibacter	high	Pelagibacter	Candidatus Pelagibacter	NA;NA;NA;NA;NA;NA;NA	unbinned	28	27	1	14	14	13	14	1	0	228.338	224.037	4.30053	120.415	107.923	103.622	120.415	4.30053	0	4.00592	7.72542	0.15359	3.88435	4.15088	7.40159	8.02766	0.358378	0	WesternAtlantic	both_oceans	both_habitats	***	1.38579
WA_000000319757_2	YP_009213610.1	83.61	0.994565	366	9.5e-233	Viruses; Duplodnaviria; Heunggongvirae; Uroviricota; Caudoviricetes; Caudovirales; Myoviridae; Prochlorococcus phage P-TIM68	Bacteria	Cyanobacteria	Unclassified_Synechococcales	Synechococcales	Prochlorococcaceae	Prochlorococcus	high	Prochlorococcus	Unknown_Myoviridae	NA;NA;NA;NA;NA;NA;NA	unbinned	19	19	0	10	9	9	10	0	0	90.8187	90.8187	0	42.0793	48.7393	48.7393	42.0793	0	0	1.59331	3.13168	0	1.3574	1.87459	3.48138	2.80529	0	0	WesternAtlantic	WA_only	both_habitats	***	1.35163
WA_000000040956_3	YP_004322266.1	91.06	0.998179	548	0	Synechococcus phage S-SM2, Viruses, Duplodnaviria, Heunggongvirae, Uroviricota, Caudoviricetes, Caudovirales, Myoviridae, Bellamyvirus, unclassified Bellamyvirus,	Bacteria	Cyanobacteria	Unclassified_Synechococcales	Synechococcales	Synechococcaceae	Synechococcus	high	Synechococcus	Bellamyvirus	NA;NA;NA;NA;NA;NA;NA	unbinned	29	29	0	15	14	14	15	0	0	741.477	741.477	0	476.461	265.016	265.016	476.461	0	0	13.0084	25.5682	0	15.3697	10.1929	18.9297	31.7641	0	0	WesternAtlantic	WA_only	both_habitats	***	1.40118
WA_000000331393_4	YP_009609692.1	35.63	0.723368	421	1.6e-69	Acidovorax phage ACP17, Viruses, Duplodnaviria, Heunggongvirae, Uroviricota, Caudoviricetes, Caudovirales, Myoviridae, Busanvirus, Busanvirus ACP17,	Bacteria	Proteobacteria	Betaproteobacteria	Burkholderiales	Comamonadaceae	Acidovorax	medium	Acidovorax	Unknown_Caudoviricetes	NA;NA;NA;NA;NA;NA;NA	unbinned	8	8	0	7	1	1	7	0	0	17.4189	17.4189	0	15.5047	1.91416	1.91416	15.5047	0	0	0.305594	0.600651	0	0.500152	0.0736216	0.136726	1.03365	0	0	WesternAtlantic	WA_only	both_habitats	NA	0
WA_000000323338_4	WP_200857586.1	55.66	0.200378	106	1.9e-30	Klebsiella pneumoniae, cellular organisms, Bacteria, Proteobacteria, Gammaproteobacteria, Enterobacterales, Enterobacteriaceae, Klebsiella/Raoultella group, Klebsiella,	Bacteria	Proteobacteria	Gammaproteobacteria	Enterobacterales	Enterobacteriaceae	Klebsiella	low	no_hit	Muricauda	NA;NA;NA;NA;NA;NA;NA	unbinned	10	10	0	6	4	4	6	0	0	40.6446	40.6446	0	26.3242	14.3204	14.3204	26.3242	0	0	0.713064	1.40154	0	0.849169	0.550784	1.02289	1.75495	0	0	WesternAtlantic	WA_only	both_habitats	NA	0
WA_000000068292_68	WP_176761353.1	50.67	0.933333	448	2.7e-155	Bacteria; Proteobacteria; Deltaproteobacteria; Desulfobacterales; Desulfobulbaceae; Desulforhopalus	Bacteria	Proteobacteria	Deltaproteobacteria	Desulfobacterales	Desulfobulbaceae	Desulforhopalus	medium	Desulforhopalus	Unknown_Viruses	NA;NA;NA;NA;NA;NA;NA	unbinned	8	8	0	4	4	4	4	0	0	26.6906	26.6906	0	12.0688	14.6218	14.6218	12.0688	0	0	0.468256	0.920365	0	0.389316	0.562377	1.04441	0.804586	0	0	WesternAtlantic	WA_only	both_habitats	NA	0
WA_000000338775_21	YP_009777825.1	70.75	0.99274	547	1.2e-304	uncultured phage_MedDCM-OCT-S45-C18, Viruses, Duplodnaviria, Heunggongvirae, Uroviricota, Caudoviricetes, Caudovirales, Autographiviridae, Ayaqvirus, Ayaqvirus S45C18,	uncultured phage_MedDCM	uncultured phage_MedDCM	uncultured phage_MedDCM	uncultured phage_MedDCM	uncultured phage_MedDCM	uncultured phage_MedDCM	high	uncultured phage_MedDCM	Unknown_Siphoviridae	NA;NA;NA;NA;NA;NA;NA	unbinned	12	12	0	7	5	5	7	0	0	82.4917	82.4917	0	45.6939	36.7978	36.7978	45.6939	0	0	1.44722	2.84454	0	1.474	1.4153	2.62841	3.04626	0	0	WesternAtlantic	WA_only	both_habitats	**	1.40949
WA_000000537142_1	WP_124981551.1	86.49	1	370	1.4e-240	Nonlabens xiamenensis, cellular organisms, Bacteria, FCB group, Bacteroidetes/Chlorobi group, Bacteroidetes, Flavobacteriia, Flavobacteriales, Flavobacteriaceae, Nonlabens,	Bacteria	Bacteroidetes	Flavobacteriia	Flavobacteriales	Flavobacteriaceae	Nonlabens	high	Nonlabens	Unknown_Myoviridae	NA;NA;NA;NA;NA;NA;NA	unbinned	29	29	0	15	14	14	15	0	0	732.558	732.558	0	464.887	267.671	267.671	464.887	0	0	12.8519	25.2606	0	14.9963	10.295	19.1194	30.9925	0	0	WesternAtlantic	WA_only	both_habitats	***	1.01866
WA_000000367370_3	YP_004322266.1	98.71	0.997429	388	3.2e-293	Synechococcus phage S-SM2, Viruses, Duplodnaviria, Heunggongvirae, Uroviricota, Caudoviricetes, Caudovirales, Myoviridae, Bellamyvirus, unclassified Bellamyvirus,	Bacteria	Cyanobacteria	Unclassified_Synechococcales	Synechococcales	Synechococcaceae	Synechococcus	high	Synechococcus	Bellamyvirus	NA;NA;NA;NA;NA;NA;NA	unbinned	16	14	2	10	6	6	8	0	2	64.7233	58.4228	6.3005	40.0941	24.6292	24.6292	33.7936	0	6.3005	1.1355	2.01458	0.225018	1.29336	0.947277	1.75923	2.2529	0	0.393781	WesternAtlantic	both_oceans	both_habitats	**	1.414
WA_000000446474_12	YP_004322781.1	59.32	0.642468	354	1.6e-153	Viruses; Duplodnaviria; Heunggongvirae; Uroviricota; Caudoviricetes; Caudovirales; Myoviridae; Ahtivirus; Ahtivirus sagseatwo; Synechococcus phage S-ShM2	Bacteria	Cyanobacteria	Unclassified_Synechococcales	Synechococcales	Synechococcaceae	Synechococcus	medium	Synechococcus	Unknown_Puniceicoccaceae	NA;NA;NA;NA;NA;NA;NA	unbinned	20	20	0	11	9	9	11	0	0	87.9507	87.9507	0	52.9726	34.9781	34.9781	52.9726	0	0	1.54299	3.03278	0	1.70879	1.34531	2.49844	3.53151	0	0	WesternAtlantic	WA_only	both_habitats	***	0.84981
WA_000000169639_10	WP_126146915.1	49.68	0.902534	463	1.2e-158	Synechococcus elongatus, cellular organisms, Bacteria, Terrabacteria group, Cyanobacteria/Melainabacteria group, Cyanobacteria, Synechococcales, Synechococcaceae, Synechococcus,	Bacteria	Cyanobacteria	Unclassified_Synechococcales	Synechococcales	Synechococcaceae	Synechococcus	medium	Synechococcus	Unknown_Alphaproteobacteria	NA;NA;NA;NA;NA;NA;NA	unbinned	9	9	0	6	3	3	6	0	0	41.478	41.478	0	30.6199	10.8581	10.8581	30.6199	0	0	0.727684	1.43028	0	0.987738	0.41762	0.775579	2.04132	0	0	WesternAtlantic	WA_only	both_habitats	NA	0
WA_000000060433_2	WP_165740258.1	90.75	0.996587	584	0	Thermus thermophilus, cellular organisms, Bacteria, Terrabacteria group, Deinococcus-Thermus, Deinococci, Thermales, Thermaceae, Thermus,	Bacteria	Deinococcota	Deinococci	Thermales	Thermaceae	Thermus	high	Thermus	Unknown	NA;NA;NA;NA;NA;NA;NA	unbinned	16	16	0	9	7	7	9	0	0	71.101	71.101	0	47.7175	23.3835	23.3835	47.7175	0	0	1.24739	2.45176	0	1.53927	0.899365	1.67025	3.18117	0	0	WesternAtlantic	WA_only	both_habitats	**	0.80995
WA_000000012296_9	YP_009143009.1	36.88	0.694158	404	5.6e-81	Sinorhizobium phage phiM12, Viruses, Duplodnaviria, Heunggongvirae, Uroviricota, Caudoviricetes, Caudovirales, Myoviridae, Emdodecavirus, Emdodecavirus M12,	Bacteria	Proteobacteria	Alphaproteobacteria	Hyphomicrobiales	Rhizobiaceae	Sinorhizobium	medium	Sinorhizobium	Unknown_Caudoviricetes	NA;NA;NA;NA;NA;NA;NA	unbinned	11	11	0	6	5	5	6	0	0	55.5107	55.5107	0	30.0523	25.4584	25.4584	30.0523	0	0	0.973872	1.91416	0	0.96943	0.979167	1.81845	2.00349	0	0	WesternAtlantic	WA_only	both_habitats	NA	0
WA_000000000166_4	WP_144049198.1	34.27	0.880165	426	2e-55	Liberibacter crescens, cellular organisms, Bacteria, Proteobacteria, Alphaproteobacteria, Hyphomicrobiales, Rhizobiaceae, Liberibacter,	Bacteria	Proteobacteria	Alphaproteobacteria	Hyphomicrobiales	Rhizobiaceae	Liberibacter	medium	Liberibacter	Unknown_Gemmatimonadetes	NA;NA;NA;NA;NA;NA;NA	unbinned	12	12	0	7	5	5	7	0	0	189.663	189.663	0	114.627	75.0367	75.0367	114.627	0	0	3.32743	6.54012	0	3.69763	2.88603	5.35977	7.64178	0	0	WesternAtlantic	WA_only	both_habitats	**	1.40782
EPR_000000101132_1	YP_007676457.1	93.95	1	347	2.1e-246	Synechococcus phage S-RIP1, Viruses, Duplodnaviria, Heunggongvirae, Uroviricota, Caudoviricetes, Caudovirales, Autographiviridae, Kajamvirus, Kajamvirus SRIP1,	Bacteria	Cyanobacteria	Unclassified_Synechococcales	Synechococcales	Synechococcaceae	Synechococcus	high	Synechococcus	Kajamvirus	NA;NA;NA;NA;NA;NA;NA	unbinned	18	15	3	12	6	5	10	1	2	179.788	168.872	10.9157	101.773	78.0151	72.8783	95.9938	5.13679	5.77889	3.15417	5.82318	0.389846	3.28299	3.00058	5.20559	6.39959	0.428066	0.361181	EastPacific	both_oceans	both_habitats	NA	0
[truncated: 3,147 more rows]
[truncated: 10 more columns]

## Sheet: COG85_seq_info
sequence	centrifuge_taxon	centrifuge_level	c_domain	c_phylum	c_class	c_order	c_family	c_genus	t_domain	t_phylum	t_class	t_order	t_family	t_genus	t_species	consen_tool	consen_domain	consen_phylum	consen_class	consen_order	consen_family	consen_genus	consen_spp	binned_status	total_samp	wa_samp	ep_samp	reef_samp	mangrove_samp	wam_samp	war_samp	epm_samp	epr_samp	rpkm_sum	wa_rpkmsum	ep_rpkmsum	reef_rpkmsum	mangrove_rpkmsum	wam_rpkmsum	war_rpkmsum	epm_rpkmsum	epr_rpkmsum	rpkm_mean	wa_rpkmmean	ep_rpkmmean	reef_rpkmmean	mangrove_rpkmmean	wam_rpkmmean	war_rpkmmean
[truncated: 1,666 more rows]
[truncated: 26 more columns]

[truncated: 2 more sheets: TerL_tara_stats, COG85_tara_stats]
